# Supplementary material for: De novo assembly and comparative analysis of the transcriptome of embryogenic callus formation in bread wheat (Triticum aestivum L.)
Source: BMC Plant Biol. 2017 Dec 19;17:244. doi: 10.1186/s12870-017-1204-2 (PMC5735865; doi:10.1186/s12870-017-1204-2)
Supplement: Supplementary file 1 — Primers used in this study for qRT-PCR. (XLSX 14 kb) [file 12870_2017_1204_MOESM1_ESM.xlsx]

## Sheet: Sheet1
Category	Description	unigene		sequence
SSEGs	Disease resistance protein	comp124012_c0	L	GCCAAAGCCAACTCCGACTA
SSEGs	Disease resistance protein	comp124012_c0	R	GCACGGCAAGGAGAAACAAG
		comp125045_c0	L	ATAACCTCACTCCCCTCCCC
		comp125045_c0	R	CGAAGGAAGGAACGTGTGGA
TFs	ERF	comp126788_c0	L	ATGTAAACGTGGCCCCGATT
TFs	ERF	comp126788_c0	R	AGGCGAAAGTGTGGCTGTTA
		comp127206_c0	L	CGAGCCTCACTGTCTCCATC
		comp127206_c0	R	AAAGGAGGAGTGGCATGGTG
TFs	YABBY	comp127465_c1	L	TAATCCAGTCGCCACCTGTG
TFs	YABBY	comp127465_c1	R	TATACGCTGAAGGAACCCGC
BPGs		comp127468_c0	L	ACACGGTCAAGCTGATCACC
BPGs		comp127468_c0	R	TCGTTGGGGTTTGACACGAG
		comp128173_c1	L	AAGTCGGTGTTCCTCGTGTC
		comp128173_c1	R	GGAGGTCATGGTACTGCTCG
SSEGs	Peroxidase	comp130824_c1	L	GCCACAGCCACAACCAGATA
SSEGs	Peroxidase	comp130824_c1	R	AGCACCACCAGAGAAATGCA
BPGs		comp131119_c0	L	CTACCTTGACACGGAGAGCG
BPGs		comp131119_c0	R	AAGAGCAACCCAAACCACCA
TFs	bHLH	comp131637_c0	L	CCTGTTGTGAAACGCGGAAG
TFs	bHLH	comp131637_c0	R	GGAGTTCTGCCCATGTCCAA
		comp131743_c0	L	GCTCATCCCGTAGTAGTCGC
		comp131743_c0	R	GAGAACGAGAAGTACCCGCC
SSEGs	zinc finger	comp132823_c2	L	GACGGACAACCTCTTCCTCG
SSEGs	zinc finger	comp132823_c2	R	CTGTGTACGTCGGAGCATCA
		comp133896_c0	L	AAACAGAGGCCAGTAGACGC
		comp133896_c0	R	GCAAGGGGTGAAGGAGAAGG
TFs	bZIP	comp134166_c0	L	TCACGTTCTCCTTGGACTGC
TFs	bZIP	comp134166_c0	R	TCAAGAACCGTGAGTCAGCC
		comp134203_c0	L	GGCCTTTACTCCTCCCACAC
		comp134203_c0	R	CTCTCGGGCATGAACTCCTC
		comp137615_c0	L	GGAATTGAGGGAGGTGGTGG
		comp137615_c0	R	AAACACTGAAACACACGGCG
BPGs		comp141536_c0	L	AAGCTTACGAGTTGGGCCTC
BPGs		comp141536_c0	R	AAGAACAGCAGCCACGATGA
BPGs		comp142326_c1	L	TTGAGGCATCGTTTCCTGCT
BPGs		comp142326_c1	R	ACGAGCAATGCAGTTCCAGA
	B3	comp128869_c0	L	ACAGGCACAGATCAGGTTCA
	B3	comp128869_c0	R	CGACGTGTGTGTTTTCGAGT
TFs	ERF	comp128506_c0	L	CTCCATCACCATCACGACGT
TFs	ERF	comp128506_c0	R	AAGAGAGCGAGGATGTGTGG
	HSP	comp116720_c1	L	GCGGAGAAGTACAAGTCGGA
	HSP	comp116720_c1	R	GCTTGGACGCGATCTTCTC
SSEGs	LEA	comp129476_c0	L	CCGTTAGCCTAGCAAGCAAG
SSEGs	LEA	comp129476_c0	R	GGACACACGACTCTGACTGA
SSEGs	NLP	comp146809_c0	L	CTCCGTCTCTTTCCCCATCA
SSEGs	NLP	comp146809_c0	R	TAACGGCAACAGATGGAGGT
	SAUR	comp125797_c0	L	TTGTCGCCTTCTTTGATCCG
	SAUR	comp125797_c0	R	CGCCAAAGACTGCATGATCC
	zinc finger	comp125097_c0	L	TTGTTGTTTCTTGGTGGGGC
	zinc finger	comp125097_c0	R	TCCTCTCCTACGTCCTCTCC
Unknown genes that overlapped in comparisons between stages in IMEs not in MEs	Xyloglucanendo-transglycosylase (XET) C-terminus/	comp120934_c0	L	CAACACTCTACTTGGTGGCG
Unknown genes that overlapped in comparisons between stages in IMEs not in MEs	hydrolase protein 23	comp120934_c0	R	CCAGTGGGTGCAGAAGAACT
Unknown genes that overlapped in comparisons between stages in IMEs not in MEs	Xyloglucanendo-transglycosylase (XET) C-terminus	comp126349_c0	L	GACAGGTAGAAGGCGGTGTT
Unknown genes that overlapped in comparisons between stages in IMEs not in MEs		comp126349_c0	R	CATTCGGCCATCACCATCTG
Unknown genes that overlapped in comparisons between stages in IMEs not in MEs	Root cap; predicted protein [Hordeumvulgare subsp. vulgare]	comp128901_c0	L	TCAACAAGCTCAACGTCACC
Unknown genes that overlapped in comparisons between stages in IMEs not in MEs		comp128901_c0	R	GTCGGTGACCATGGCAATTC
Unknown genes that overlapped in comparisons between stages in IMEs not in MEs	LTP family;Cortical cell-delineating protein [Aegilopstauschii]	comp128978_c0	L	CCAAACGCACAACACCTACA
Unknown genes that overlapped in comparisons between stages in IMEs not in MEs		comp128978_c0	R	CAGCGGTGACCATCAAGTTT
Unknown genes that overlapped in comparisons between stages in IMEs not in MEs	U-box domain;E3 ubiquitin-protein ligase Arabidopsis thaliana	comp134128_c0	L	CAATGGTGGTGGTGAGACTG
Unknown genes that overlapped in comparisons between stages in IMEs not in MEs		comp134128_c0	R	ACTGACCGAACCAAAGCATG
Unknown genes that overlapped in comparisons between stages in IMEs not in MEs	glycerol-3-phosphate acyltransferase 2 Arabidopsis thaliana	comp136525_c0	L	CGCTGTACCTGCTGATGAAC
Unknown genes that overlapped in comparisons between stages in IMEs not in MEs		comp136525_c0	R	GGTACTTGTCCCTCCTCGTC
Unknown genes that overlapped in comparisons between stages in IMEs not in MEs	Reverse transcriptase Integrase core domain;	comp142930_c0	L	ACATGTACGCGCTTTGAGAC
Unknown genes that overlapped in comparisons between stages in IMEs not in MEs	gag-polypeptide of LTR copia-type;	comp142930_c0	R	TCATCCTCAACCGCTCCTT
		actin	L	TACTCCCTCACAACAACCGC
		actin	R	CTCCTAGCCGTTTCCAGCTC
