# Supplementary material for: De novo assembly and comparative analysis of the transcriptome of embryogenic callus formation in bread wheat (Triticum aestivum L.)
Source: BMC Plant Biol. 2017 Dec 19;17:244. doi: 10.1186/s12870-017-1204-2 (PMC5735865; doi:10.1186/s12870-017-1204-2)
Supplement: Supplementary file 2 — Lengths distribution of all assembled unigenes (XLSX 11 kb) [file 12870_2017_1204_MOESM2_ESM.xlsx]

## Sheet: Sheet1
Length_span	Numbers	Percent
0~100	0	0
100~200	0	0
200~300	49059	34.49
300~400	27673	19.46
400~500	14743	10.37
500~600	9202	6.47
600~700	6432	4.52
700~800	4676	3.29
800~900	3592	2.53
900~1000	2969	2.09
1000~1100	2504	1.76
1100~1200	2103	1.48
1200~1300	1825	1.28
1300~1400	1710	1.2
1400~1500	1457	1.02
1500~1600	1350	0.95
1600~1700	1233	0.87
1700~1800	1162	0.82
1800~1900	1057	0.74
1900~2000	977	0.69
2000~2100	851	0.6
2100~2200	825	0.58
2200~2300	722	0.51
2300~2400	642	0.45
2400~2500	585	0.41
2500~2600	509	0.36
2600~2700	444	0.31
2700~2800	353	0.25
2800~2900	367	0.26
2900~3000	307	0.22
>3000	2892	2.03
Total number	142221
Total length	93394731
N50 length	1001
Mean length	656.687
