# Supplementary material for: De novo assembly and comparative analysis of the transcriptome of embryogenic callus formation in bread wheat (Triticum aestivum L.)
Source: BMC Plant Biol. 2017 Dec 19;17:244. doi: 10.1186/s12870-017-1204-2 (PMC5735865; doi:10.1186/s12870-017-1204-2)
Supplement: Supplementary file 3 — Functional annotation of unigenes against Nr, Pfam, KEGG, COG, GO Swissprot databases. (XLS 20569 kb) [file 12870_2017_1204_MOESM3_ESM.xls]

#GeneID	COG_class_annotation	GO_annotation	KEGG_annotation	Pfam_annotation	Swissprot_annotation	nr_annotation
comp118962_c1	--	Molecular Function: nucleotide binding (GO:0000166);; Molecular Function: protein kinase activity (GO:0004672);; Biological Process: phosphorylation (GO:0016310);;	K08867|5.07385e-15|bdi:100841994|probable serine/threonine-protein kinase WNK5; K08867 WNK lysine deficient protein kinase [EC:2.7.11.1] (A)	--	Probable serine/threonine-protein kinase WNK5 OS=Oryza sativa subsp. japonica (Rice) PE=2 SV=1	predicted protein [Hordeum vulgare subsp. vulgare]
comp126033_c0	--	Cellular Component: membrane (GO:0016020);; Cellular Component: cytoplasmic membrane-bounded vesicle (GO:0016023);;	--	--	--	hypothetical protein F775_04284 [Aegilops tauschii]
comp92382_c0	--	--	--	--	--	unnamed protein product [Triticum aestivum]
comp2242872_c0	--	Molecular Function: nucleic acid binding (GO:0003676);; Molecular Function: catalytic activity (GO:0003824);; Biological Process: DNA metabolic process (GO:0006259);;	--	--	--	OSJNBa0019J05.12 [Oryza sativa Japonica Group]
comp3158191_c0	--	--	--	Ferritin-like domain	--	--
comp2893245_c0	--	--	--	--	--	hypothetical protein CISIN_1g0164561mg, partial [Citrus sinensis]
comp3918784_c0	--	Cellular Component: membrane (GO:0016020);; Cellular Component: intracellular membrane-bounded organelle (GO:0043231);; Cellular Component: cytoplasmic part (GO:0044444);; Biological Process: single-organism cellular process (GO:0044763);; Molecular Function: metal ion binding (GO:0046872);; Biological Process: divalent metal ion transport (GO:0070838);;	K17095|4.52885e-12|obr:102722962|annexin D3-like; K17095 annexin A7/11 (A)	Annexin	--	PREDICTED: annexin D3-like [Oryza brachyantha]
comp126826_c0	--	Molecular Function: signal transducer activity (GO:0004871);; Molecular Function: protein binding (GO:0005515);; Cellular Component: heterotrimeric G-protein complex (GO:0005834);; Biological Process: G-protein coupled receptor signaling pathway (GO:0007186);; Molecular Function: ADP binding (GO:0043531);;	--	GGL domain	Guanine nucleotide-binding protein subunit gamma 2 (Precursor) GN=GG2 OS=Arabidopsis thaliana (Mouse-ear cress) PE=1 SV=1	predicted protein [Hordeum vulgare subsp. vulgare]
comp111349_c0	--	--	--	--	--	predicted protein [Hordeum vulgare subsp. vulgare]
comp91462_c0	--	Molecular Function: DNA binding (GO:0003677);; Molecular Function: RNA binding (GO:0003723);; Molecular Function: RNA-directed DNA polymerase activity (GO:0003964);; Molecular Function: RNA-DNA hybrid ribonuclease activity (GO:0004523);; Biological Process: RNA-dependent DNA replication (GO:0006278);; Biological Process: DNA recombination (GO:0006310);;	--	--	--	PREDICTED: uncharacterized protein LOC101779912, partial [Setaria italica]
comp897755_c0	Carbohydrate transport and metabolism	Biological Process: carbohydrate metabolic process (GO:0005975);; Molecular Function: beta-glucosidase activity (GO:0008422);; Cellular Component: plant-type cell wall (GO:0009505);; Biological Process: pollen tube growth (GO:0009860);;	K01188|1.14182e-60|dosa:Os06t0320200-01|Os06g0320200; Similar to OSIGBa0135C13.7 protein.; K01188 beta-glucosidase [EC:3.2.1.21] (A)	Glycosyl hydrolase family 1	Beta-glucosidase 24 (Precursor) OS=Oryza sativa subsp. japonica (Rice) PE=2 SV=1	Non-cyanogenic beta-glucosidase [Aegilops tauschii]
comp37755_c0	--	Molecular Function: nucleotide binding (GO:0000166);; Molecular Function: protein kinase activity (GO:0004672);; Biological Process: phosphorylation (GO:0016310);;	--	--	--	Cysteine-rich receptor-like protein kinase 10 [Triticum urartu]
comp1627430_c0	--	--	--	--	--	hypothetical protein F775_10072 [Aegilops tauschii]
comp141483_c0	General function prediction only	Molecular Function: nucleotide binding (GO:0000166);; Biological Process: DNA replication initiation (GO:0006270);; Biological Process: regulation of DNA replication (GO:0006275);; Biological Process: DNA methylation (GO:0006306);; Biological Process: cell proliferation (GO:0008283);; Biological Process: regulation of flower development (GO:0009909);; Biological Process: regulation of G2/M transi…	K11274|0|bdi:100826226|WD repeat and HMG-box DNA-binding protein 1; K11274 chromosome transmission fidelity protein 4 (A)	WD domain, G-beta repeat;; Protein of unknown function (DUF3639);; Eukaryotic translation initiation factor eIF2A	U4/U6 small nuclear ribonucleoprotein PRP4-like protein GN=EMB2776 OS=Arabidopsis thaliana (Mouse-ear cress) PE=2 SV=1	predicted protein [Hordeum vulgare subsp. vulgare]
comp128195_c2	--	Biological Process: single-organism process (GO:0044699);;	--	--	--	hypothetical protein F775_01210 [Aegilops tauschii]
comp2918745_c0	Translation, ribosomal structure and biogenesis	Molecular Function: RNA binding (GO:0003723);; Molecular Function: structural constituent of ribosome (GO:0003735);; Cellular Component: nucleolus (GO:0005730);; Cellular Component: plasma membrane (GO:0005886);; Biological Process: translation (GO:0006412);; Molecular Function: methyltransferase activity (GO:0008168);; Biological Process: adaxial/abaxial pattern specification (GO:0009955);; Cell…	K02865|1.71325e-29|rcu:RCOM_1281590|60S ribosomal protein L10a, putative; K02865 large subunit ribosomal protein L10Ae (A)	Ribosomal protein L1p/L10e family	60S ribosomal protein L10a-2 OS=Arabidopsis thaliana (Mouse-ear cress) PE=2 SV=1	predicted protein [Hordeum vulgare subsp. vulgare]
comp110208_c0	Replication, recombination and repair	Molecular Function: DNA binding (GO:0003677);; Molecular Function: RNA binding (GO:0003723);; Molecular Function: RNA-directed DNA polymerase activity (GO:0003964);; Cellular Component: mitochondrion (GO:0005739);; Biological Process: RNA-dependent DNA replication (GO:0006278);; Biological Process: DNA recombination (GO:0006310);; Molecular Function: zinc ion binding (GO:0008270);; Biological Pro…	--	Reverse transcriptase (RNA-dependent DNA polymerase)	RNA-directed DNA polymerase homolog OS=Oenothera berteroana (Bertero&apos;s evening primrose) PE=4 SV=1	PREDICTED: uncharacterized protein LOC103699371, partial [Phoenix dactylifera]
comp22965_c0	--	--	--	--	--	hypothetical protein F775_07136 [Aegilops tauschii]
comp121178_c0	--	Molecular Function: structural constituent of ribosome (GO:0003735);; Cellular Component: nucleolus (GO:0005730);; Cellular Component: mitochondrial small ribosomal subunit (GO:0005763);; Cellular Component: plasma membrane (GO:0005886);; Biological Process: translation (GO:0006412);; Cellular Component: chloroplast stroma (GO:0009570);; Molecular Function: rRNA binding (GO:0019843);; Cellular Co…	K02986|4.00355e-28|sly:101261006|ribosomal protein S4, mitochondrial; K02986 small subunit ribosomal protein S4 (A)	--	Ribosomal protein S4, mitochondrial GN=RPS4 OS=Arabidopsis thaliana (Mouse-ear cress) PE=2 SV=2	PREDICTED: ribosomal protein S4, mitochondrial [Solanum lycopersicum]
comp1894340_c0	--	Molecular Function: potassium ion transmembrane transporter activity (GO:0015079);; Cellular Component: membrane (GO:0016020);; Biological Process: potassium ion transmembrane transport (GO:0071805);;	K03549|5.60362e-47|pop:POPTR_0001s00590g|Potassium transporter 11 family protein; K03549 KUP system potassium uptake protein (A)	--	Potassium transporter 11 GN=F19I3.29 OS=Arabidopsis thaliana (Mouse-ear cress) PE=2 SV=1	unnamed protein product [Coffea canephora]
comp118546_c1	--	Cellular Component: integral component of membrane (GO:0016021);; Biological Process: vesicle-mediated transport (GO:0016192);; Molecular Function: phosphoric ester hydrolase activity (GO:0042578);;	K08516|4.98363e-14|bdi:100827456|VAMP-like protein YKT61; K08516 synaptobrevin homolog YKT6 (A)	--	VAMP-like protein YKT61 (Precursor) GN=YKT61 OS=Arabidopsis thaliana (Mouse-ear cress) PE=2 SV=1	VAMP-like protein YKT61 [Aegilops tauschii]
comp37248_c0	Translation, ribosomal structure and biogenesis	Molecular Function: structural constituent of ribosome (GO:0003735);;	K02917|2.47608e-34|dosa:Os05t0555800-00|Os05g0555800; Similar to 60S ribosomal protein L35a-3.; K02917 large subunit ribosomal protein L35Ae (A)	Ribosomal protein L35Ae	60S ribosomal protein L35a-3 GN=RPL35AC OS=Arabidopsis thaliana (Mouse-ear cress) PE=3 SV=1	predicted protein [Hordeum vulgare subsp. vulgare]
comp181900_c0	--	Molecular Function: nucleic acid binding (GO:0003676);;	--	hAT family C-terminal dimerisation region;; Domain of unknown function (DUF4413);; BED zinc finger	Zinc finger BED domain-containing protein RICESLEEPER 2 OS=Oryza sativa subsp. japonica (Rice) PE=2 SV=1	transposase [Zea mays]
comp140588_c4	--	--	--	zinc-binding in reverse transcriptase	--	hypothetical protein SORBIDRAFT_01g031750 [Sorghum bicolor]
comp135434_c0	--	Cellular Component: mitochondrion (GO:0005739);; Cellular Component: plastid (GO:0009536);;	--	Polyketide cyclase / dehydrase and lipid transport;; Polyketide cyclase / dehydrase and lipid transport	--	predicted protein [Hordeum vulgare subsp. vulgare]
comp135525_c1	--	Molecular Function: nucleotide binding (GO:0000166);; Molecular Function: mRNA binding (GO:0003729);; Molecular Function: zinc ion binding (GO:0008270);; Biological Process: cell plate formation involved in plant-type cell wall biogenesis (GO:0009920);; Cellular Component: extrinsic component of membrane (GO:0019898);;	--	Zinc knuckle	--	RNA-binding protein 34 [Aegilops tauschii]
comp128638_c1	--	--	--	--	--	Putative pentatricopeptide repeat-containing protein [Aegilops tauschii]
comp113148_c0	--	Molecular Function: cysteine-type endopeptidase activity (GO:0004197);; Biological Process: proteolysis (GO:0006508);; Cellular Component: apoplast (GO:0048046);;	--	Caspase domain	Metacaspase-9 subunit p10 GN=F21E1.120 OS=Arabidopsis thaliana (Mouse-ear cress) PE=1 SV=1	metacaspase 2 [Aegilops speltoides]
comp53982_c0	--	Molecular Function: hydrolase activity (GO:0016787);;	--	GDSL-like Lipase/Acylhydrolase	GDSL esterase/lipase At5g03610 (Precursor) GN=At5g03610 OS=Arabidopsis thaliana (Mouse-ear cress) PE=2 SV=1	hypothetical protein MIMGU_mgv1a008682mg [Erythranthe guttata]
comp131691_c0	--	Biological Process: lipid metabolic process (GO:0006629);; Cellular Component: cytoplasmic membrane-bounded vesicle (GO:0016023);;	K12382|5.81549e-116|bdi:100827618|prosaposin-like; K12382 saposin (A)	Saposin-like type B, region 1;; Saposin-like type B, region 2	--	hypothetical protein F775_31720 [Aegilops tauschii]
comp1872004_c0	--	Molecular Function: hydrolase activity, hydrolyzing O-glycosyl compounds (GO:0004553);;	--	Glycosyl hydrolases family 17	Glucan endo-1,3-beta-glucosidase 12 (Precursor) GN=At4g29360 OS=Arabidopsis thaliana (Mouse-ear cress) PE=1 SV=1	Glucan endo-1,3-beta-glucosidase 13 [Triticum urartu]
comp132704_c3	--	Molecular Function: nucleic acid binding (GO:0003676);; Cellular Component: mitochondrion (GO:0005739);;	--	--	--	R3H domain-containing protein 2 [Aegilops tauschii]
comp62788_c0	--	--	--	--	--	hypothetical protein F775_30170 [Aegilops tauschii]
comp3427361_c0	--	--	--	--	Uncharacterized protein At1g47420, mitochondrial (Precursor) GN=At1g47420 OS=Arabidopsis thaliana (Mouse-ear cress) PE=1 SV=1	hypothetical protein F383_10588 [Gossypium arboreum]
comp2271597_c0	--	Molecular Function: DNA binding (GO:0003677);; Molecular Function: RNA binding (GO:0003723);; Molecular Function: RNA-directed DNA polymerase activity (GO:0003964);; Molecular Function: aspartic-type endopeptidase activity (GO:0004190);; Biological Process: RNA-dependent DNA replication (GO:0006278);; Biological Process: DNA recombination (GO:0006310);; Biological Process: proteolysis (GO:0006508…	--	--	--	putative retrotransposon protein [Phyllostachys edulis]
comp136318_c0	--	--	--	--	--	predicted protein [Hordeum vulgare subsp. vulgare]
comp1556921_c0	--	Cellular Component: mitochondrion (GO:0005739);;	--	--	Protein FAR1-RELATED SEQUENCE 5 GN=FRS5 OS=Arabidopsis thaliana (Mouse-ear cress) PE=2 SV=1	PREDICTED: protein FAR1-RELATED SEQUENCE 5-like [Brachypodium distachyon]
comp39231_c0	--	Cellular Component: mitochondrion (GO:0005739);;	--	--	--	hypothetical protein F775_05301 [Aegilops tauschii]
comp1413862_c0	--	--	K06892|8.61485e-06|bdi:100824564|1-aminocyclopropane-1-carboxylate oxidase homolog 1-like; K06892 feruloyl-CoA ortho-hydroxylase [EC:1.14.11.-] (A)	--	--	predicted protein [Hordeum vulgare subsp. vulgare]
comp112491_c1	--	--	--	--	--	60S ribosomal protein L7-1 [Aegilops tauschii]
comp133287_c1	--	Cellular Component: mitochondrion (GO:0005739);; Cellular Component: plasma membrane (GO:0005886);; Biological Process: pollen development (GO:0009555);; Molecular Function: magnesium ion transmembrane transporter activity (GO:0015095);; Biological Process: magnesium ion transport (GO:0015693);; Cellular Component: integral component of membrane (GO:0016021);; Biological Process: transmembrane tr…	K16075|0|bdi:100831758|putative magnesium transporter MRS2-G; K16075 magnesium transporter (A)	--	Putative magnesium transporter MRS2-G GN=MRS2-G OS=Oryza sativa subsp. indica (Rice) PE=3 SV=2	predicted protein [Hordeum vulgare subsp. vulgare]
comp113317_c0	--	--	K17892|4.92561e-07|ppp:PHYPADRAFT_27854|hypothetical protein; K17892 ferredoxin-thioredoxin reductase catalytic chain [EC:1.8.7.2] (A)	--	Ferredoxin-thioredoxin reductase catalytic chain, chloroplastic (Precursor) GN=FTRC OS=Spinacia oleracea (Spinach) PE=1 SV=2	hypothetical protein F775_27856 [Aegilops tauschii]
comp128130_c1	--	Molecular Function: sequence-specific DNA binding transcription factor activity (GO:0003700);; Molecular Function: microtubule motor activity (GO:0003777);; Cellular Component: kinesin complex (GO:0005871);; Biological Process: regulation of transcription, DNA-templated (GO:0006355);; Biological Process: microtubule-based movement (GO:0007018);; Molecular Function: sequence-specific DNA binding (…	--	WRKY DNA -binding domain	--	putative WRKY transcription factor 40 [Triticum urartu]
comp122962_c0	--	--	--	--	--	PREDICTED: uncharacterized protein LOC100824920 [Brachypodium distachyon]
comp101572_c0	--	--	--	--	--	hypothetical protein F775_31246 [Aegilops tauschii]
comp119349_c0	--	--	--	--	--	hypothetical protein F775_23904 [Aegilops tauschii]
comp550108_c0	--	Molecular Function: DNA binding (GO:0003677);; Molecular Function: sequence-specific DNA binding transcription factor activity (GO:0003700);; Biological Process: regulation of transcription, DNA-templated (GO:0006355);; Cellular Component: CCAAT-binding factor complex (GO:0016602);;	K08064|9.37629e-28|bdi:100846874|nuclear transcription factor Y subunit A-4-like; K08064 nuclear transcription factor Y, alpha (A)	--	--	predicted protein [Hordeum vulgare subsp. vulgare]
comp110388_c1	--	--	--	Intermediate filament protein	--	--
comp128197_c0	--	Cellular Component: intracellular organelle (GO:0043229);; Cellular Component: cytoplasmic part (GO:0044444);;	--	--	--	hypothetical protein F775_13263 [Aegilops tauschii]
comp125809_c2	--	Molecular Function: peroxidase activity (GO:0004601);; Biological Process: response to oxidative stress (GO:0006979);; Cellular Component: cytoplasmic membrane-bounded vesicle (GO:0016023);; Molecular Function: heme binding (GO:0020037);; Molecular Function: metal ion binding (GO:0046872);; Biological Process: oxidation-reduction process (GO:0055114);;	K00430|1.72246e-54|bdi:100846019|peroxidase 51-like; K00430 peroxidase [EC:1.11.1.7] (A)	Peroxidase	Peroxidase 55 (Precursor) GN=MUA22.13 OS=Arabidopsis thaliana (Mouse-ear cress) PE=1 SV=1	Peroxidase 55 [Triticum urartu]
comp139238_c0	--	Cellular Component: mitochondrion (GO:0005739);; Biological Process: signal transduction (GO:0007165);; Cellular Component: cytoplasmic membrane-bounded vesicle (GO:0016023);;	--	Carbohydrate-binding protein of the ER	Putative leucine-rich repeat receptor-like serine/threonine-protein kinase At2g14440 (Precursor) GN=At2g14440 OS=Arabidopsis thaliana (Mouse-ear cress) PE=3 SV=1	predicted protein [Hordeum vulgare subsp. vulgare]
comp84534_c0	--	--	--	--	--	uncharacterized protein LOC100382467 [Zea mays]
comp2134481_c0	--	Cellular Component: cytoplasmic membrane-bounded vesicle (GO:0016023);;	--	--	--	PREDICTED: uncharacterized protein LOC104584165 [Brachypodium distachyon]
comp125753_c0	Posttranslational modification, protein turnover, chaperones	Biological Process: MAPK cascade (GO:0000165);; Molecular Function: peroxidase activity (GO:0004601);; Molecular Function: protein binding (GO:0005515);; Biological Process: pentose-phosphate shunt (GO:0006098);; Biological Process: protein targeting to membrane (GO:0006612);; Biological Process: water transport (GO:0006833);; Biological Process: response to cold (GO:0009409);; Cellular Component…	K03386|1.64002e-139|bdi:100842398|2-Cys peroxiredoxin BAS1, chloroplastic; K03386 peroxiredoxin (alkyl hydroperoxide reductase subunit C) [EC:1.11.1.15] (A)	AhpC/TSA family;; Redoxin;; C-terminal domain of 1-Cys peroxiredoxin	2-Cys peroxiredoxin BAS1, chloroplastic (Precursor; Fragment) GN=BAS1 OS=Hordeum vulgare (Barley) PE=2 SV=1	predicted protein [Hordeum vulgare subsp. vulgare]
comp1154407_c0	--	Molecular Function: transferase activity (GO:0016740);;	--	Protein kinase domain;; Protein tyrosine kinase	Cysteine-rich receptor-like protein kinase 14 (Precursor) GN=CRK14 OS=Arabidopsis thaliana (Mouse-ear cress) PE=2 SV=2	unnamed protein product [Coffea canephora]
comp1864745_c0	--	--	--	--	--	Putative disease resistance protein RGA4 [Aegilops tauschii]
comp142295_c0	--	Cellular Component: mitochondrion (GO:0005739);; Biological Process: transcription, DNA-templated (GO:0006351);; Biological Process: chromatin modification (GO:0016568);; Molecular Function: transferase activity, transferring acyl groups (GO:0016746);; Molecular Function: metal ion binding (GO:0046872);;	K04498|0|bdi:100829148|probable histone acetyltransferase HAC-like 1; K04498 E1A/CREB-binding protein [EC:2.3.1.48] (A)	Histone acetylation protein;; TAZ zinc finger;; PHD-finger	Probable histone acetyltransferase HAC-like 1 OS=Oryza sativa subsp. japonica (Rice) PE=3 SV=2	Putative histone acetyltransferase HAC-like protein 1 [Aegilops tauschii]
comp2216529_c0	--	Molecular Function: chromatin binding (GO:0003682);; Molecular Function: RNA binding (GO:0003723);; Molecular Function: RNA-directed DNA polymerase activity (GO:0003964);; Molecular Function: aspartic-type endopeptidase activity (GO:0004190);; Biological Process: RNA-dependent DNA replication (GO:0006278);; Biological Process: DNA recombination (GO:0006310);; Biological Process: chromatin assembl…	--	Retroviral aspartyl protease;; Aspartyl protease;; Aspartyl protease	--	PREDICTED: uncharacterized protein LOC103849841, partial [Brassica rapa]
comp140669_c0	--	Cellular Component: nucleus (GO:0005634);; Biological Process: regulation of transcription, DNA-templated (GO:0006355);;	--	GRAS domain family	Chitin-inducible gibberellin-responsive protein 2 GN=OJ1127_E01.113 OS=Oryza sativa subsp. japonica (Rice) PE=2 SV=1	hypothetical protein F775_28371 [Aegilops tauschii]
comp3083739_c0	--	Molecular Function: hydrolase activity, hydrolyzing O-glycosyl compounds (GO:0004553);; Biological Process: carbohydrate metabolic process (GO:0005975);; Cellular Component: cytoplasmic membrane-bounded vesicle (GO:0016023);;	--	Glycosyl hydrolases family 17	Glucan endo-1,3-beta-glucosidase GII (Precursor) OS=Hordeum vulgare (Barley) PE=1 SV=1	Glucan endo-1,3-beta-glucosidase 12 [Aegilops tauschii]
comp2532436_c0	--	--	--	--	--	PREDICTED: uncharacterized protein LOC102713589 [Oryza brachyantha]
comp1915204_c0	--	Cellular Component: nucleolus (GO:0005730);; Biological Process: sex determination (GO:0007530);; Cellular Component: chloroplast (GO:0009507);; Biological Process: embryo development ending in seed dormancy (GO:0009793);; Biological Process: pollen tube guidance (GO:0010183);; Cellular Component: nuclear speck (GO:0016607);; Cellular Component: exon-exon junction complex (GO:0035145);;	K12877|6.55609e-43|csl:COCSUDRAFT_47184|protein mago nashi 2; K12877 protein mago nashi (A)	Mago nashi protein	Protein mago nashi homolog OS=Oryza sativa subsp. japonica (Rice) PE=2 SV=2	protein mago nashi 2 [Coccomyxa subellipsoidea C-169]
comp93026_c0	Cytoskeleton	--	K10355|1.15789e-52|fve:101313051|actin-7-like; K10355 actin, other eukaryote (A)	Actin	Actin-103 (Fragment) OS=Nicotiana tabacum (Common tobacco) PE=3 SV=1	actin [Eriobotrya japonica]
comp140780_c0	--	Cellular Component: mitochondrion (GO:0005739);;	--	PPR repeat family;; PPR repeat;	Putative pentatricopeptide repeat-containing protein At5g40405 GN=PCMP-H14 OS=Arabidopsis thaliana (Mouse-ear cress) PE=3 SV=1	hypothetical protein F775_01947 [Aegilops tauschii]
comp108986_c0	--	Molecular Function: sequence-specific DNA binding transcription factor activity (GO:0003700);; Biological Process: regulation of transcription, DNA-templated (GO:0006355);; Molecular Function: sequence-specific DNA binding (GO:0043565);;	--	WRKY DNA -binding domain;; WRKY DNA -binding domain	Probable WRKY transcription factor 41 GN=WRKY41 OS=Arabidopsis thaliana (Mouse-ear cress) PE=2 SV=2	Putative disease resistance RPP13-like protein 2 [Aegilops tauschii]
comp140614_c0	--	Molecular Function: protein serine/threonine kinase activity (GO:0004674);; Molecular Function: protein tyrosine kinase activity (GO:0004713);; Molecular Function: ATP binding (GO:0005524);; Cellular Component: plasma membrane (GO:0005886);; Biological Process: protein phosphorylation (GO:0006468);; Cellular Component: integral component of membrane (GO:0016021);; Cellular Component: cytoplasmic …	--	Protein kinase domain;; Protein tyrosine kinase	Probable LRR receptor-like serine/threonine-protein kinase At3g47570 (Precursor) GN=At3g47570 OS=Arabidopsis thaliana (Mouse-ear cress) PE=2 SV=1	receptor kinase [Triticum urartu]
comp1202765_c0	--	Molecular Function: nucleic acid binding (GO:0003676);; Cellular Component: mitochondrion (GO:0005739);; Molecular Function: hydrolase activity (GO:0016787);; Biological Process: primary metabolic process (GO:0044238);; Biological Process: cellular macromolecule metabolic process (GO:0044260);;	--	zinc-binding in reverse transcriptase	Putative ribonuclease H protein At1g65750 GN=At1g65750 OS=Arabidopsis thaliana (Mouse-ear cress) PE=3 SV=1	Serine/threonine-protein kinase/endoribonuclease ire-1 [Aegilops tauschii]
comp21534_c0	--	--	--	--	23 kDa jasmonate-induced protein OS=Hordeum vulgare (Barley) PE=2 SV=1	PREDICTED: 23 kDa jasmonate-induced protein-like [Beta vulgaris subsp. vulgaris]
comp92846_c0	--	--	--	--	--	hypothetical protein SORBIDRAFT_05g000580 [Sorghum bicolor]
comp834783_c0	Coenzyme transport and metabolism	Molecular Function: catalytic activity (GO:0003824);; Cellular Component: cytoplasm (GO:0005737);; Biological Process: organ senescence (GO:0010260);; Biological Process: cellular response to extracellular stimulus (GO:0031668);; Biological Process: cellular response to stress (GO:0033554);; Biological Process: primary metabolic process (GO:0044238);; Biological Process: cellular biosynthetic pro…	K08337|2.20107e-49|bdi:100826547|ubiquitin-like modifier-activating enzyme atg7; K08337 ubiquitin-like modifier-activating enzyme ATG7 (A)	--	Ubiquitin-like modifier-activating enzyme atg7 GN=K15I22.10 OS=Arabidopsis thaliana (Mouse-ear cress) PE=1 SV=1	Autophagy-related protein 7 [Aegilops tauschii]
comp52624_c0	--	Molecular Function: nucleic acid binding (GO:0003676);; Molecular Function: sequence-specific DNA binding transcription factor activity (GO:0003700);; Cellular Component: intracellular (GO:0005622);; Biological Process: regulation of transcription, DNA-templated (GO:0006355);; Molecular Function: zinc ion binding (GO:0008270);;	--	--	Zinc finger protein 4 GN=ZFP4 OS=Arabidopsis thaliana (Mouse-ear cress) PE=2 SV=2	PREDICTED: zinc finger protein 4-like [Nicotiana tomentosiformis]
comp65651_c0	--	Molecular Function: ATP binding (GO:0005524);; Biological Process: cation transport (GO:0006812);; Molecular Function: ATPase activity, coupled to transmembrane movement of ions, phosphorylative mechanism (GO:0015662);; Cellular Component: cytoplasmic membrane-bounded vesicle (GO:0016023);; Cellular Component: membrane part (GO:0044425);;	K01537|1.83528e-35|obr:102716692|calcium-transporting ATPase 4, endoplasmic reticulum-type-like; K01537 Ca2+-transporting ATPase [EC:3.6.3.8] (A)	--	Calcium-transporting ATPase 4, endoplasmic reticulum-type GN=ECA4 OS=Arabidopsis thaliana (Mouse-ear cress) PE=2 SV=2	predicted protein [Hordeum vulgare subsp. vulgare]
comp1094268_c0	Signal transduction mechanisms	Molecular Function: phosphoprotein phosphatase activity (GO:0004721);;	K06269|1.5629e-54|sly:101249363|serine/threonine-protein phosphatase PP1; K06269 serine/threonine-protein phosphatase PP1 catalytic subunit [EC:3.1.3.16] (A)	Calcineurin-like phosphoesterase	Serine/threonine-protein phosphatase PP1 isozyme 4 GN=TOPP4 OS=Arabidopsis thaliana (Mouse-ear cress) PE=1 SV=1	Serine/threonine-protein phosphatase PP1 [Aegilops tauschii]
comp1848548_c0	--	--	--	Retrotransposon gag protein	--	OSJNBa0011J08.9 [Oryza sativa Japonica Group]
comp4742_c0	--	--	--	--	--	hypothetical protein TRIUR3_08869 [Triticum urartu]
comp1093155_c0	--	--	--	--	--	Putative coatomer subunit beta&apos;-3 [Aegilops tauschii]
comp129989_c2	--	Molecular Function: nucleic acid binding (GO:0003676);; Molecular Function: catalytic activity (GO:0003824);; Biological Process: DNA metabolic process (GO:0006259);;	--	--	--	Pollen-specific protein SF3 [Triticum urartu]
comp616097_c0	Posttranslational modification, protein turnover, chaperones	Cellular Component: intracellular membrane-bounded organelle (GO:0043231);; Cellular Component: cytoplasmic part (GO:0044444);;	K09490|7.38595e-155|sita:101766033|luminal-binding protein 4-like; K09490 heat shock 70kDa protein 5 (A)	Hsp70 protein;; NAD-specific glutamate dehydrogenase	Luminal-binding protein 5 (Precursor) GN=BIP5 OS=Nicotiana tabacum (Common tobacco) PE=2 SV=1	Luminal-binding protein 5 [Aegilops tauschii]
comp4068435_c0	--	--	--	--	--	Lysyl-tRNA synthetase [Triticum urartu]
comp3868792_c0	--	Molecular Function: protein serine/threonine kinase activity (GO:0004674);; Molecular Function: ATP binding (GO:0005524);; Cellular Component: plasma membrane (GO:0005886);; Biological Process: protein phosphorylation (GO:0006468);; Cellular Component: integral component of membrane (GO:0016021);; Cellular Component: cytoplasmic membrane-bounded vesicle (GO:0016023);;	--	Leucine Rich Repeat	Probably inactive leucine-rich repeat receptor-like protein kinase At2g25790 (Precursor) GN=At2g25790 OS=Arabidopsis thaliana (Mouse-ear cress) PE=2 SV=1	Receptor-like protein kinase HSL1 [Aegilops tauschii]
comp83115_c0	--	Molecular Function: nucleic acid binding (GO:0003676);; Biological Process: posttranscriptional gene silencing (GO:0016441);; Biological Process: gene silencing by RNA (GO:0031047);; Cellular Component: intracellular part (GO:0044424);; Biological Process: single-organism developmental process (GO:0044767);; Biological Process: system development (GO:0048731);; Biological Process: response to sti…	--	Piwi domain	Protein argonaute 1B GN=OSJNBa0005N02.3 OS=Oryza sativa subsp. japonica (Rice) PE=2 SV=3	putative Argonaute protein [Trifolium pratense]
comp125442_c0	--	--	--	--	--	hypothetical protein F775_42691 [Aegilops tauschii]
comp132013_c0	--	--	K14563|5.90843e-08|osa:4331181|Os02g0821800; K14563 rRNA 2'-O-methyltransferase fibrillarin [EC:2.1.1.-] (A)	--	Mediator of RNA polymerase II transcription subunit 36a GN=L73G19.10 OS=Arabidopsis thaliana (Mouse-ear cress) PE=1 SV=2	rRNA 2&apos;-O-methyltransferase fibrillarin 2 [Triticum urartu]
comp122297_c0	--	Biological Process: DNA repair (GO:0006281);; Biological Process: DNA recombination (GO:0006310);; Molecular Function: 5'-flap endonuclease activity (GO:0017108);; Cellular Component: Slx1-Slx4 complex (GO:0033557);; Biological Process: nucleic acid phosphodiester bond hydrolysis (GO:0090305);;	K15078|1.22135e-51|bdi:100832723|uncharacterized LOC100832723; K15078 structure-specific endonuclease subunit SLX1 [EC:3.6.1.-] (A)	--	--	hypothetical protein TRIUR3_08035 [Triticum urartu]
comp8521_c0	Replication, recombination and repair	Molecular Function: DNA binding (GO:0003677);; Molecular Function: RNA binding (GO:0003723);; Molecular Function: RNA-directed DNA polymerase activity (GO:0003964);; Biological Process: RNA-dependent DNA replication (GO:0006278);; Biological Process: DNA recombination (GO:0006310);; Molecular Function: zinc ion binding (GO:0008270);; Cellular Component: plastid (GO:0009536);; Biological Process: …	--	--	--	Vacuolar-sorting receptor 1 [Triticum urartu]
comp829481_c0	--	Molecular Function: monooxygenase activity (GO:0004497);; Molecular Function: iron ion binding (GO:0005506);; Molecular Function: electron carrier activity (GO:0009055);; Cellular Component: plastid (GO:0009536);; Cellular Component: cytoplasmic membrane-bounded vesicle (GO:0016023);; Molecular Function: oxidoreductase activity, acting on paired donors, with incorporation or reduction of molecula…	--	--	--	Cytochrome P450 94A2 [Aegilops tauschii]
comp1110951_c0	--	--	--	DnaJ domain	--	Os03g0837700 [Oryza sativa Japonica Group]
comp94251_c1	--	Cellular Component: cytoplasmic membrane-bounded vesicle (GO:0016023);;	--	Leucine Rich repeats (2 copies);; Leucine Rich Repeat	Somatic embryogenesis receptor kinase 4 (Precursor) GN=F13J11.14 OS=Arabidopsis thaliana (Mouse-ear cress) PE=1 SV=2	Somatic embryogenesis receptor kinase 1 [Aegilops tauschii]
comp93099_c0	--	Cellular Component: plastid (GO:0009536);;	K10523|1.46863e-36|sita:101775506|BTB/POZ and MATH domain-containing protein 2-like; K10523 speckle-type POZ protein (A)	BTB/POZ domain	BTB/POZ and MATH domain-containing protein 2 GN=BPM2 OS=Arabidopsis thaliana (Mouse-ear cress) PE=1 SV=1	Speckle-type POZ protein [Aegilops tauschii]
comp44944_c0	--	--	--	MuDR family transposase	--	PREDICTED: uncharacterized protein LOC103636871 [Zea mays]
comp49012_c1	--	--	--	--	--	PREDICTED: uncharacterized protein LOC104093986 [Nicotiana tomentosiformis]
comp1390712_c0	--	--	--	--	--	Putative aquaporin TIP3-2 [Aegilops tauschii]
comp2222287_c0	--	Cellular Component: cytoplasmic membrane-bounded vesicle (GO:0016023);; Molecular Function: ADP binding (GO:0043531);;	--	--	--	hypothetical protein F775_15158 [Aegilops tauschii]
comp141173_c0	--	Biological Process: protein glycosylation (GO:0006486);; Biological Process: calcium ion transport (GO:0006816);; Biological Process: gravitropism (GO:0009630);;	--	--	--	PREDICTED: myosin-3 [Brachypodium distachyon]
comp1208621_c0	--	--	--	--	--	Callose synthase 9 [Aegilops tauschii]
comp5931466_c0	--	--	--	--	--	hypothetical protein TRIUR3_14659 [Triticum urartu]
comp124384_c2	--	--	--	Domain of unknown function (DUF702)	--	hypothetical protein F775_01063 [Aegilops tauschii]
comp1848660_c0	--	--	K10523|1.66705e-13|sbi:SORBI_02g041470|SORBIDRAFT_02g041470, Sb02g041470; hypothetical protein; K10523 speckle-type POZ protein (A)	BTB/POZ domain	BTB/POZ and MATH domain-containing protein 1 GN=BPM1 OS=Arabidopsis thaliana (Mouse-ear cress) PE=1 SV=1	Speckle-type POZ protein-like protein [Aegilops tauschii]
comp120823_c2	Posttranslational modification, protein turnover, chaperones	Molecular Function: ubiquitin-protein ligase activity (GO:0004842);; Biological Process: ubiquitin-dependent protein catabolic process (GO:0006511);; Biological Process: vegetative to reproductive phase transition of meristem (GO:0010228);; Biological Process: protein ubiquitination (GO:0016567);;	K10573|7.04591e-36|cic:CICLE_v10022669mg|hypothetical protein; K10573 ubiquitin-conjugating enzyme E2 A [EC:6.3.2.19] (A)	Ubiquitin-conjugating enzyme	Ubiquitin-conjugating enzyme E2 2 GN=UBC2 OS=Medicago sativa (Alfalfa) PE=2 SV=1	hypothetical protein CISIN_1g031839mg [Citrus sinensis]
comp26297_c0	--	Molecular Function: nucleotide binding (GO:0000166);; Molecular Function: transferase activity, transferring phosphorus-containing groups (GO:0016772);;	--	ATP:guanido phosphotransferase, C-terminal catalytic domain	--	hypothetical protein PHYSODRAFT_353917 [Phytophthora sojae]
comp141904_c0	--	--	--	--	--	hypothetical protein TRIUR3_27688 [Triticum urartu]
comp138114_c0	Energy production and conversion	Molecular Function: dihydrolipoyllysine-residue acetyltransferase activity (GO:0004742);; Molecular Function: copper ion binding (GO:0005507);; Cellular Component: mitochondrion (GO:0005739);; Biological Process: pyruvate metabolic process (GO:0006090);; Cellular Component: chloroplast envelope (GO:0009941);; Cellular Component: pyruvate dehydrogenase complex (GO:0045254);;	K00627|0|bdi:100830020|dihydrolipoyllysine-residue acetyltransferase component 3 of pyruvate dehydrogenase complex, mitochondrial-like; K00627 pyruvate dehydrogenase E2 component (dihydrolipoamide acetyltransferase) [EC:2.3.1.12] (A)	2-oxoacid dehydrogenases acyltransferase (catalytic domain);; Biotin-requiring enzyme;; e3 binding domain	Dihydrolipoyllysine-residue acetyltransferase component 2 of pyruvate dehydrogenase complex, mitochondrial (Precursor) GN=At3g13930 OS=Arabidopsis thaliana (Mouse-ear cress) PE=2 SV=2	Dihydrolipoyllysine-residue acetyltransferase component 3 of pyruvate dehydrogenase complex, mitochondrial [Triticum urartu]
comp850937_c0	Posttranslational modification, protein turnover, chaperones	--	K00799|4.54722e-32|gsl:Gasu_27200|glutathione S-transferase (EC:2.5.1.18); K00799 glutathione S-transferase [EC:2.5.1.18] (A)	Glutathione S-transferase, N-terminal domain;; Glutathione S-transferase, C-terminal domain	Glutathione S-transferase 1 GN=GSTA1 OS=Triticum aestivum (Wheat) PE=2 SV=1	glutathione S-transferase [Galdieria sulphuraria]
comp8936_c0	--	--	--	Galactoside-binding lectin	--	--
comp129357_c0	--	Molecular Function: NAD+ ADP-ribosyltransferase activity (GO:0003950);; Molecular Function: metal ion binding (GO:0046872);;	--	--	--	unnamed protein product [Triticum aestivum]
comp5423_c1	--	Molecular Function: zinc ion binding (GO:0008270);;	--	--	Protein FAR1-RELATED SEQUENCE 5 GN=FRS5 OS=Arabidopsis thaliana (Mouse-ear cress) PE=2 SV=1	putative SWIM protein [Triticum aestivum]
comp113531_c0	--	Cellular Component: nucleus (GO:0005634);; Biological Process: protein import into nucleus (GO:0006606);; Molecular Function: Ran GTPase binding (GO:0008536);; Cellular Component: cytoplasmic membrane-bounded vesicle (GO:0016023);;	--	--	Importin beta-like SAD2 {ECO:0000305} OS=Arabidopsis thaliana (Mouse-ear cress) PE=1 SV=1	uncharacterized protein LOC100193617 [Zea mays]
comp135388_c1	--	Cellular Component: plastid (GO:0009536);;	--	Plant transposase (Ptta/En/Spm family)	--	hypothetical protein OsJ_35647 [Oryza sativa Japonica Group]
comp137681_c2	Transcription	Molecular Function: DNA binding (GO:0003677);; Molecular Function: DNA-directed RNA polymerase activity (GO:0003899);; Biological Process: transcription, DNA-templated (GO:0006351);; Cellular Component: nucleoid (GO:0009295);; Cellular Component: chloroplast (GO:0009507);; Molecular Function: ribonucleoside binding (GO:0032549);;	K03043|1.34062e-73|sbi:SORBI_03g020184|SORBIDRAFT_03g020184, Sb03g020184; hypothetical protein; K03043 DNA-directed RNA polymerase subunit beta [EC:2.7.7.6] (A)	RNA polymerase Rpb2, domain 2	DNA-directed RNA polymerase subunit beta {ECO:0000255|HAMAP-Rule:MF_01321} GN=LopeCp023 OS=Lolium perenne (Perennial ryegrass) PE=3 SV=1	hypothetical protein SORBIDRAFT_03g020184 [Sorghum bicolor]
comp131917_c0	--	Biological Process: DNA replication (GO:0006260);; Cellular Component: intracellular membrane-bounded organelle (GO:0043231);;	K10732|4.92754e-28|osa:9268604|Os05g0453800; K10732 GINS complex subunit 1 (A)	--	--	hypothetical protein TRIUR3_28976 [Triticum urartu]
comp2462785_c0	--	Molecular Function: sequence-specific DNA binding transcription factor activity (GO:0003700);; Biological Process: regulation of transcription, DNA-templated (GO:0006355);; Molecular Function: sequence-specific DNA binding (GO:0043565);;	--	WRKY DNA -binding domain	Probable WRKY transcription factor 46 GN=WRKY46 OS=Arabidopsis thaliana (Mouse-ear cress) PE=2 SV=1	Putative WRKY transcription factor 70 [Aegilops tauschii]
comp1844840_c0	--	Molecular Function: nucleic acid binding (GO:0003676);; Cellular Component: mitochondrion (GO:0005739);;	--	Reverse transcriptase (RNA-dependent DNA polymerase)	--	ABC transporter G family member 37 [Triticum urartu]
comp121957_c0	--	Molecular Function: nucleic acid binding (GO:0003676);;	--	--	--	hypothetical protein SORBIDRAFT_05g005061 [Sorghum bicolor]
comp2395486_c0	--	Cellular Component: cytoplasmic membrane-bounded vesicle (GO:0016023);; Molecular Function: oxidoreductase activity (GO:0016491);; Molecular Function: manganese ion binding (GO:0030145);; Molecular Function: nutrient reservoir activity (GO:0045735);; Cellular Component: apoplast (GO:0048046);;	--	Cupin;; Cupin domain	Germin-like protein 3-1 (Precursor) OS=Oryza sativa subsp. japonica (Rice) PE=3 SV=1	predicted protein [Hordeum vulgare subsp. vulgare]
comp1383055_c0	--	Molecular Function: serine-type carboxypeptidase activity (GO:0004185);; Biological Process: proteolysis (GO:0006508);; Cellular Component: cytoplasmic membrane-bounded vesicle (GO:0016023);;	K16296|4.0235e-30|bdi:100845311|serine carboxypeptidase-like 17; K16296 serine carboxypeptidase-like clade I [EC:3.4.16.-] (A)	--	--	hypothetical protein F775_52394 [Aegilops tauschii]
comp61460_c0	--	--	--	--	--	S12-like, 30S ribosomal protein S12 subfamily protein [Medicago truncatula]
comp3422461_c0	--	Molecular Function: oxidoreductase activity (GO:0016491);;	--	--	--	1-aminocyclopropane-1-carboxylate oxidase-1-like protein [Aegilops tauschii]
comp89225_c0	--	Cellular Component: plastid (GO:0009536);;	--	--	--	predicted protein [Hordeum vulgare subsp. vulgare]
comp1583330_c0	--	--	--	--	Putative ribonuclease H protein At1g65750 GN=At1g65750 OS=Arabidopsis thaliana (Mouse-ear cress) PE=3 SV=1	Putative ribonuclease H protein [Aegilops tauschii]
comp15960_c0	--	Molecular Function: mannose-1-phosphate guanylyltransferase (GDP) activity (GO:0008928);; Biological Process: response to heat (GO:0009408);; Biological Process: response to jasmonic acid (GO:0009753);; Biological Process: response to ozone (GO:0010193);; Molecular Function: GDP-galactose:mannose-1-phosphate guanylyltransferase activity (GO:0010471);; Molecular Function: GDP-galactose:glucose-1-p…	K14190|1.26859e-137|tcc:TCM_030818|Galactose-1-phosphate guanylyltransferases,GDP-D-glucose phosphorylases,quercetin 4\'-O-glucosyltransferases; K14190 GDP-L-galactose phosphorylase [EC:2.7.7.69] (A)	--	GDP-L-galactose phosphorylase 1 GN=VTC2 OS=Arabidopsis thaliana (Mouse-ear cress) PE=1 SV=1	Galactose-1-phosphate guanylyltransferases,GDP-D-glucose phosphorylases,quercetin 4\&apos;-O-glucosyltransferases [Theobroma cacao]
comp104119_c0	--	Cellular Component: mitochondrion (GO:0005739);;	--	--	--	hypothetical protein F775_00587 [Aegilops tauschii]
comp133532_c0	--	Molecular Function: DNA binding (GO:0003677);; Molecular Function: chromatin binding (GO:0003682);; Cellular Component: nucleus (GO:0005634);; Biological Process: response to ethylene (GO:0009723);; Biological Process: response to abscisic acid (GO:0009737);; Biological Process: seed germination (GO:0009845);; Biological Process: salicylic acid mediated signaling pathway (GO:0009863);; Biological…	K14495|7.7978e-28|obr:102706356|F-box protein GID2-like; K14495 F-box protein GID2 (A)	F-box domain;; F-box-like	F-box protein GID2 GN=GID2 OS=Oryza sativa subsp. japonica (Rice) PE=1 SV=1	GID2L [Triticum aestivum]
comp125459_c1	--	--	K02737|3.62178e-06|bdi:100836232|proteasome subunit beta type-5-A-like; K02737 20S proteasome subunit beta 5 [EC:3.4.25.1] (A)	--	Proteasome subunit beta type-5 (Precursor) OS=Spinacia oleracea (Spinach) PE=2 SV=1	hypothetical protein TRIUR3_25611 [Triticum urartu]
comp2968064_c0	--	Molecular Function: transferase activity (GO:0016740);; Molecular Function: glutathione dehydrogenase (ascorbate) activity (GO:0045174);; Biological Process: oxidation-reduction process (GO:0055114);;	--	--	Glutathione S-transferase DHAR2 GN=F22H5.1 OS=Arabidopsis thaliana (Mouse-ear cress) PE=1 SV=1	hypothetical protein MIMGU_mgv1a013716mg [Erythranthe guttata]
comp139599_c0	Cell wall/membrane/envelope biogenesis	Molecular Function: catalytic activity (GO:0003824);; Cellular Component: cytosol (GO:0005829);; Molecular Function: GDP-mannose 4,6-dehydratase activity (GO:0008446);; Biological Process: unidimensional cell growth (GO:0009826);; Biological Process: GDP-mannose metabolic process (GO:0019673);; Biological Process: 'de novo' GDP-L-fucose biosynthetic process (GO:0042351);; Molecular Function: coen…	K01711|0|bdi:100833109|GDP-mannose 4,6 dehydratase 1-like; K01711 GDPmannose 4,6-dehydratase [EC:4.2.1.47] (A)	NAD dependent epimerase/dehydratase family;; RmlD substrate binding domain	GDP-mannose 4,6 dehydratase 2 GN=F24M12.200 OS=Arabidopsis thaliana (Mouse-ear cress) PE=1 SV=3	predicted protein [Hordeum vulgare subsp. vulgare]
comp37217_c0	--	--	--	--	--	predicted protein [Hordeum vulgare subsp. vulgare]
comp138962_c0	--	Molecular Function: RNA binding (GO:0003723);; Cellular Component: cytosol (GO:0005829);; Biological Process: protein import into nucleus (GO:0006606);;	K13210|7.39808e-132|bdi:100835547|far upstream element-binding protein 1; K13210 far upstream element-binding protein (A)	KH domain;; KH domain;; KH domain;; KH domain	--	predicted protein [Hordeum vulgare subsp. vulgare]
comp3891609_c0	Function unknown	Biological Process: defense response (GO:0006952);; Molecular Function: ADP binding (GO:0043531);;	--	Leucine Rich repeats (2 copies);; Leucine rich repeat;; Leucine Rich Repeat;; Leucine rich repeat	Probable disease resistance protein At5g66910 GN=At5g66910 OS=Arabidopsis thaliana (Mouse-ear cress) PE=2 SV=1	NBS-LRR disease resistance protein homologue [Hordeum vulgare]
comp5367_c0	--	Molecular Function: RNA binding (GO:0003723);; Molecular Function: DNA photolyase activity (GO:0003913);; Molecular Function: RNA-directed DNA polymerase activity (GO:0003964);; Cellular Component: nucleus (GO:0005634);; Biological Process: RNA-dependent DNA replication (GO:0006278);; Biological Process: DNA integration (GO:0015074);;	--	--	--	PREDICTED: uncharacterized protein LOC103648328 [Zea mays]
comp140276_c0	--	--	--	PPR repeat family;; PPR repeat;; PPR repeat;; Pentatricopeptide repeat domain	Pentatricopeptide repeat-containing protein At1g02060, chloroplastic (Precursor) GN=At1g02060 OS=Arabidopsis thaliana (Mouse-ear cress) PE=2 SV=2	PREDICTED: pentatricopeptide repeat-containing protein At1g02060, chloroplastic [Brachypodium distachyon]
comp61033_c1	--	--	--	--	--	Serine hydroxymethyltransferase, mitochondrial [Triticum urartu]
comp123087_c1	--	--	--	Protein of unknown function (DUF1618)	--	hypothetical protein F775_32935 [Aegilops tauschii]
comp80225_c0	--	--	--	--	--	predicted protein [Hordeum vulgare subsp. vulgare]
comp125681_c0	--	--	--	--	--	hypothetical protein F775_01640 [Aegilops tauschii]
comp4608002_c0	--	Molecular Function: protein dimerization activity (GO:0046983);;	--	--	Transcription factor bHLH94 GN=F12K8.16 OS=Arabidopsis thaliana (Mouse-ear cress) PE=2 SV=2	PREDICTED: LOW QUALITY PROTEIN: transcription factor bHLH96-like [Sesamum indicum]
comp127001_c0	--	--	--	NB-ARC domain;; TB2/DP1, HVA22 family	Disease resistance protein RFL1 GN=RFL1 OS=Arabidopsis thaliana (Mouse-ear cress) PE=3 SV=2	Disease resistance protein RFL1 [Aegilops tauschii]
comp110161_c0	--	--	--	--	--	hypothetical protein F775_15758 [Aegilops tauschii]
comp2297687_c0	--	--	--	Domain of unknown function (DUF4220)	--	hypothetical protein F775_22292 [Aegilops tauschii]
comp81518_c1	--	Cellular Component: membrane (GO:0016020);;	--	--	--	PREDICTED: zinc finger MYM-type protein 1-like [Zea mays]
comp124448_c1	--	Molecular Function: nucleic acid binding (GO:0003676);;	--	--	--	hypothetical protein SORBIDRAFT_07g028675 [Sorghum bicolor]
comp1594801_c0	--	--	--	--	--	putative DNA-directed RNA polymerase I subunit RPA2 [Triticum urartu]
comp124971_c0	--	Molecular Function: ATP binding (GO:0005524);; Biological Process: proteolysis (GO:0006508);; Molecular Function: peptidase activity (GO:0008233);; Cellular Component: chloroplast stroma (GO:0009570);; Cellular Component: thylakoid (GO:0009579);; Cellular Component: chloroplast envelope (GO:0009941);;	--	Clp amino terminal domain	Clp protease-related protein At4g12060, chloroplastic (Precursor) GN=At4g12060 OS=Arabidopsis thaliana (Mouse-ear cress) PE=1 SV=1	predicted protein [Hordeum vulgare subsp. vulgare]
comp1449373_c0	--	--	--	--	--	hypothetical protein TRIUR3_28364 [Triticum urartu]
comp141444_c0	Posttranslational modification, protein turnover, chaperones	Biological Process: mitotic G2 phase (GO:0000085);; Biological Process: mRNA splicing, via spliceosome (GO:0000398);; Molecular Function: ATP binding (GO:0005524);; Biological Process: ATP catabolic process (GO:0006200);; Biological Process: photomorphogenesis (GO:0009640);; Biological Process: embryo development ending in seed dormancy (GO:0009793);; Biological Process: cullin deneddylation (GO:…	K14571|0|sbi:SORBI_10g000870|SORBIDRAFT_10g000870, Sb10g000870; hypothetical protein; K14571 ribosome biogenesis ATPase (A)	ATPase family associated with various cellular activities (AAA);; Holliday junction DNA helicase ruvB N-terminus;; Vps4 C terminal oligomerisation domain;; AAA domain (dynein-related subfamily)	Cell division control protein 48 homolog C GN=F4P13.15 OS=Arabidopsis thaliana (Mouse-ear cress) PE=2 SV=2	Cell division control 48-C-like protein [Aegilops tauschii]
comp131359_c1	--	Cellular Component: intracellular membrane-bounded organelle (GO:0043231);; Cellular Component: cytoplasmic part (GO:0044444);;	--	Protein of unknown function (DUF3615)	--	hypothetical protein TRIUR3_19573 [Triticum urartu]
comp1660979_c0	--	Molecular Function: zinc ion binding (GO:0008270);; Molecular Function: oxidoreductase activity (GO:0016491);; Biological Process: oxidation-reduction process (GO:0055114);;	--	Alcohol dehydrogenase GroES-like domain	Quinone-oxidoreductase homolog, chloroplastic GN=QOR OS=Spinacia oleracea (Spinach) PE=1 SV=1	GroES-like protein [Aureobasidium pullulans EXF-150]
comp117344_c0	--	--	K11593|3.66816e-41|bdi:100835081|protein argonaute 2-like; K11593 eukaryotic translation initiation factor 2C (A)	Piwi domain	Protein argonaute 2 GN=OSJNBa0008M17.11 OS=Oryza sativa subsp. japonica (Rice) PE=2 SV=2	Protein argonaute 2 [Aegilops tauschii]
comp134175_c1	--	Cellular Component: Golgi apparatus (GO:0005794);; Biological Process: starch metabolic process (GO:0005982);; Biological Process: glucuronoxylan biosynthetic process (GO:0010417);; Molecular Function: glucuronoxylan glucuronosyltransferase activity (GO:0080116);;	--	Glycosyl transferase family 8	UDP-glucuronate:xylan alpha-glucuronosyltransferase 1 GN=MVE11.2 OS=Arabidopsis thaliana (Mouse-ear cress) PE=2 SV=1	Glycogenin-1 [Aegilops tauschii]
comp28836_c0	Posttranslational modification, protein turnover, chaperones	Cellular Component: membrane (GO:0016020);;	--	SPFH domain / Band 7 family	--	stomatin family protein-like protein [Aureobasidium pullulans EXF-150]
comp1422833_c0	--	Molecular Function: transferase activity, transferring phosphorus-containing groups (GO:0016772);;	--	Protein kinase domain;; Protein tyrosine kinase;; MSP (Major sperm protein) domain	Putative cysteine-rich receptor-like protein kinase 35 (Precursor) GN=CRK35 OS=Arabidopsis thaliana (Mouse-ear cress) PE=3 SV=3	Putative coatomer subunit beta&apos;-3 [Aegilops tauschii]
comp126354_c0	--	Cellular Component: cytoplasmic membrane-bounded vesicle (GO:0016023);;	--	Stigma-specific protein, Stig1	--	hypothetical protein F775_03747 [Aegilops tauschii]
comp129900_c0	--	Cellular Component: plastid (GO:0009536);;	--	--	--	predicted protein [Hordeum vulgare subsp. vulgare]
comp51073_c0	--	Biological Process: transcription, DNA-templated (GO:0006351);; Cellular Component: plastid (GO:0009536);;	--	B3 DNA binding domain	B3 domain-containing protein Os04g0581400 GN=OSJNBa0088A01.1 OS=Oryza sativa subsp. japonica (Rice) PE=3 SV=2	B3 domain-containing protein [Aegilops tauschii]
comp110847_c0	--	--	--	--	--	PREDICTED: uncharacterized protein LOC104582265 [Brachypodium distachyon]
comp99621_c0	--	Cellular Component: integral component of membrane (GO:0016021);;	--	Transmembrane amino acid transporter protein	Amino acid permease 3 GN=AAP3 OS=Arabidopsis thaliana (Mouse-ear cress) PE=1 SV=2	PREDICTED: amino acid permease 3-like [Brachypodium distachyon]
comp105538_c1	--	--	--	--	--	DEAD-box ATP-dependent RNA helicase 25 [Triticum urartu]
comp2235396_c0	--	Cellular Component: plastid (GO:0009536);;	K09840|1.06813e-27|zma:103648268|9-cis-epoxycarotenoid dioxygenase 1, chloroplastic-like; K09840 9-cis-epoxycarotenoid dioxygenase [EC:1.13.11.51] (A)	Retinal pigment epithelial membrane protein	9-cis-epoxycarotenoid dioxygenase 1, chloroplastic (Precursor) GN=VP14 OS=Zea mays (Maize) PE=1 SV=2	hypothetical protein F775_52691 [Aegilops tauschii]
comp88726_c1	--	Molecular Function: ionotropic glutamate receptor activity (GO:0004970);; Molecular Function: extracellular-glutamate-gated ion channel activity (GO:0005234);; Cellular Component: mitochondrion (GO:0005739);; Biological Process: ion transport (GO:0006811);; Cellular Component: integral component of membrane (GO:0016021);; Biological Process: ionotropic glutamate receptor signaling pathway (GO:003…	--	Receptor family ligand binding region	Glutamate receptor 2.7 (Precursor) GN=GLR2.7 OS=Arabidopsis thaliana (Mouse-ear cress) PE=2 SV=3	Glutamate receptor 2.7 [Triticum urartu]
comp125830_c0	Inorganic ion transport and metabolism	Molecular Function: superoxide dismutase activity (GO:0004784);; Molecular Function: copper ion binding (GO:0005507);; Cellular Component: mitochondrial matrix (GO:0005759);; Biological Process: superoxide metabolic process (GO:0006801);; Biological Process: response to salt stress (GO:0009651);; Biological Process: embryo development ending in seed dormancy (GO:0009793);; Biological Process: res…	K04564|7.16857e-134|bdi:100825602|superoxide dismutase [Mn] 3.1, mitochondrial; K04564 superoxide dismutase, Fe-Mn family [EC:1.15.1.1] (A)	Iron/manganese superoxide dismutases, C-terminal domain;; Iron/manganese superoxide dismutases, alpha-hairpin domain	Superoxide dismutase [Mn] 3.1, mitochondrial (Precursor) GN=SODA.4 OS=Zea mays (Maize) PE=2 SV=1	manganese superoxide dismutase [Triticum aestivum]
comp1080933_c0	--	--	--	Protein of unknown function (DUF295)	--	hypothetical protein F775_06177 [Aegilops tauschii]
comp11690_c0	--	--	--	--	--	hypothetical protein F775_23771 [Aegilops tauschii]
comp132261_c0	Lipid transport and metabolism	Biological Process: metabolic process (GO:0008152);; Cellular Component: cytoplasmic membrane-bounded vesicle (GO:0016023);; Molecular Function: hydrolase activity (GO:0016787);;	--	alpha/beta hydrolase fold	Probable carboxylesterase 7 GN=CXE7 OS=Arabidopsis thaliana (Mouse-ear cress) PE=2 SV=1	PREDICTED: probable carboxylesterase 12 [Brachypodium distachyon]
comp336005_c0	--	--	--	--	--	Thiol protease SEN102 [Aegilops tauschii]
comp131359_c0	--	Molecular Function: RNA binding (GO:0003723);; Molecular Function: RNA-directed DNA polymerase activity (GO:0003964);; Biological Process: RNA-dependent DNA replication (GO:0006278);;	--	--	--	hypothetical protein SORBIDRAFT_03g007636 [Sorghum bicolor]
comp120173_c0	Translation, ribosomal structure and biogenesis	Molecular Function: RNA binding (GO:0003723);; Molecular Function: structural constituent of ribosome (GO:0003735);; Cellular Component: nucleus (GO:0005634);; Cellular Component: ribosome (GO:0005840);; Biological Process: rRNA processing (GO:0006364);; Biological Process: translation (GO:0006412);; Biological Process: response to cold (GO:0009409);; Cellular Component: chloroplast stroma (GO:00…	K02888|1.30126e-69|bdi:100839612|50S ribosomal protein L21, chloroplastic; K02888 large subunit ribosomal protein L21 (A)	Ribosomal prokaryotic L21 protein	50S ribosomal protein L21, chloroplastic (Precursor) GN=RPL21 OS=Arabidopsis thaliana (Mouse-ear cress) PE=2 SV=1	50S ribosomal protein L21, chloroplastic [Aegilops tauschii]
comp119374_c1	--	--	--	--	F-box protein At5g50450 GN=At5g50450 OS=Arabidopsis thaliana (Mouse-ear cress) PE=2 SV=1	hypothetical protein TRIUR3_27746 [Triticum urartu]
comp134454_c0	--	Cellular Component: cell wall (GO:0005618);; Cellular Component: mitochondrion (GO:0005739);; Molecular Function: hydrolase activity (GO:0016787);;	--	Inosine-uridine preferring nucleoside hydrolase	--	hypothetical protein F775_13652 [Aegilops tauschii]
comp1083896_c0	--	--	--	--	--	hypothetical protein TRIUR3_31146 [Triticum urartu]
comp69243_c0	--	--	--	--	--	hypothetical protein F775_23847 [Aegilops tauschii]
comp140594_c0	--	Molecular Function: protein serine/threonine kinase activity (GO:0004674);; Molecular Function: ATP binding (GO:0005524);; Cellular Component: plasma membrane (GO:0005886);; Biological Process: protein phosphorylation (GO:0006468);; Cellular Component: plastid (GO:0009536);;	--	Protein kinase domain;; Protein tyrosine kinase	Proline-rich receptor-like protein kinase PERK8 GN=PERK8 OS=Arabidopsis thaliana (Mouse-ear cress) PE=1 SV=1	unnamed protein product [Triticum aestivum]
comp2853111_c0	--	--	--	--	--	unnamed protein product [Triticum aestivum]
comp142433_c0	--	Molecular Function: translation initiation factor activity (GO:0003743);; Molecular Function: 3-beta-hydroxy-delta5-steroid dehydrogenase activity (GO:0003854);; Biological Process: translational initiation (GO:0006413);; Biological Process: steroid biosynthetic process (GO:0006694);; Biological Process: RNA metabolic process (GO:0016070);; Molecular Function: nucleotidyltransferase activity (GO:…	K03240|0|bdi:100823064|translation initiation factor eIF-2B subunit epsilon; K03240 translation initiation factor eIF-2B subunit epsilon (A)	eIF4-gamma/eIF5/eIF2-epsilon;; Nucleotidyl transferase;; Bacterial transferase hexapeptide (six repeats);; Hexapeptide repeat of succinyl-transferase	--	Translation initiation factor eIF-2B subunit epsilon [Aegilops tauschii]
comp81445_c0	--	Molecular Function: aspartic-type endopeptidase activity (GO:0004190);; Biological Process: proteolysis (GO:0006508);; Cellular Component: plant-type cell wall (GO:0009505);; Cellular Component: cytoplasmic membrane-bounded vesicle (GO:0016023);;	--	Xylanase inhibitor N-terminal	Aspartic proteinase Asp1 (Precursor) GN=OsJ_031884 OS=Oryza sativa subsp. japonica (Rice) PE=2 SV=1	Aspartic proteinase Asp1 [Aegilops tauschii]
comp105895_c0	--	Cellular Component: peroxisome (GO:0005777);; Molecular Function: glycolate oxidase activity (GO:0008891);; Biological Process: oxidative photosynthetic carbon pathway (GO:0009854);; Biological Process: regulation of photosynthesis (GO:0010109);; Molecular Function: FMN binding (GO:0010181);; Biological Process: modulation by virus of host morphology or physiology (GO:0019048);; Molecular Functio…	K11517|2.49664e-15|bdi:100841307|peroxisomal (S)-2-hydroxy-acid oxidase GLO4-like; K11517 (S)-2-hydroxy-acid oxidase [EC:1.1.3.15] (A)	--	Peroxisomal (S)-2-hydroxy-acid oxidase GLO4 OS=Oryza sativa subsp. japonica (Rice) PE=2 SV=2	Putative peroxisomal (S)-2-hydroxy-acid oxidase 2 [Aegilops tauschii]
comp3845318_c0	--	--	--	--	--	Disease resistance RPP13-like protein 4 [Aegilops tauschii]
comp2501_c0	--	Cellular Component: membrane (GO:0016020);; Cellular Component: cytoplasmic membrane-bounded vesicle (GO:0016023);; Molecular Function: transferase activity (GO:0016740);;	--	10 TM Acyl Transferase domain found in Cas1p	--	PREDICTED: CAS1 domain-containing protein 1-like [Brachypodium distachyon]
comp126318_c0	--	--	--	--	--	hypothetical protein F775_24253 [Aegilops tauschii]
comp582069_c0	--	--	--	--	--	hypothetical protein TRIUR3_05248 [Triticum urartu]
comp1036007_c0	--	--	--	--	--	hypothetical protein [Triticum aestivum]
comp38355_c0	--	Molecular Function: serine-type peptidase activity (GO:0008236);;	--	--	Subtilisin-like protease SBT3.5 {ECO:0000303|PubMed:16193095} (Precursor) OS=Arabidopsis thaliana (Mouse-ear cress) PE=1 SV=1	hypothetical protein SORBIDRAFT_02g037440 [Sorghum bicolor]
comp62094_c0	--	--	--	--	--	hypothetical protein M569_15298, partial [Genlisea aurea]
comp116004_c0	--	Molecular Function: oxidoreductase activity (GO:0016491);; Molecular Function: metal ion binding (GO:0046872);;	K15639|1.58539e-07|zma:100286851|CYP734A7; cytochrome P450 CYP734A7; K15639 PHYB activation tagged suppressor 1 [EC:1.14.-.-] (A)	--	Cytochrome P450 734A2 OS=Oryza sativa subsp. japonica (Rice) PE=2 SV=1	hypothetical protein F775_52337 [Aegilops tauschii]
comp122644_c0	--	Molecular Function: N-acetyltransferase activity (GO:0008080);; Biological Process: response to abscisic acid (GO:0009737);;	--	--	--	hypothetical protein F775_52386 [Aegilops tauschii]
comp130572_c2	--	--	--	--	--	uncharacterized protein LOC100501900 [Zea mays]
comp1890665_c0	--	Molecular Function: DNA binding (GO:0003677);; Molecular Function: RNA binding (GO:0003723);; Molecular Function: RNA-directed DNA polymerase activity (GO:0003964);; Molecular Function: aspartic-type endopeptidase activity (GO:0004190);; Biological Process: RNA-dependent DNA replication (GO:0006278);; Biological Process: DNA recombination (GO:0006310);; Biological Process: proteolysis (GO:0006508…	--	Retroviral aspartyl protease;; Aspartyl protease;; gag-polyprotein putative aspartyl protease	--	putative polyprotein, 5&apos;-partial [Oryza sativa Japonica Group]
comp491482_c0	--	--	--	--	--	hypothetical protein TRIUR3_29423 [Triticum urartu]
comp2849496_c0	--	Cellular Component: plastid (GO:0009536);; Biological Process: pollen exine formation (GO:0010584);; Molecular Function: fatty-acyl-CoA reductase (alcohol-forming) activity (GO:0080019);;	K13356|3.38367e-23|bdi:100845156|fatty acyl-CoA reductase 2-like; K13356 fatty acyl-CoA reductase [EC:1.2.1.-] (A)	Male sterility protein	Fatty acyl-CoA reductase 2 OS=Arabidopsis thaliana (Mouse-ear cress) PE=2 SV=2	Fatty acyl-CoA reductase 2 [Aegilops tauschii]
comp140815_c1	General function prediction only	Molecular Function: nucleotide binding (GO:0000166);; Biological Process: mitotic cell cycle (GO:0000278);; Cellular Component: heterotrimeric G-protein complex (GO:0005834);; Biological Process: RNA processing (GO:0006396);; Biological Process: pyrimidine ribonucleotide biosynthetic process (GO:0009220);; Cellular Component: Cul4-RING ubiquitin ligase complex (GO:0080008);;	K11806|0|bdi:100837448|DDB1- and CUL4-associated factor 13; K11806 WD repeat and SOF domain-containing protein 1 (A)	WD domain, G-beta repeat;; Sof1-like domain;; Eukaryotic translation initiation factor eIF2A	Dynein assembly factor with WDR repeat domains 1 GN=DAW1 OS=Chlamydomonas reinhardtii (Chlamydomonas smithii) PE=1 SV=1	predicted protein [Hordeum vulgare subsp. vulgare]
comp102454_c1	Replication, recombination and repair	Molecular Function: DNA binding (GO:0003677);; Molecular Function: chromatin binding (GO:0003682);; Molecular Function: RNA binding (GO:0003723);; Molecular Function: RNA-directed DNA polymerase activity (GO:0003964);; Molecular Function: aspartic-type endopeptidase activity (GO:0004190);; Biological Process: RNA-dependent DNA replication (GO:0006278);; Biological Process: DNA recombination (GO:0…	--	Integrase core domain;; Chromo (CHRromatin Organisation MOdifier) domain	--	retrotransposon protein, putative, unclassified [Oryza sativa Japonica Group]
comp134962_c0	Translation, ribosomal structure and biogenesis	Biological Process: tRNA splicing, via endonucleolytic cleavage and ligation (GO:0006388);; Molecular Function: transferase activity, transferring phosphorus-containing groups (GO:0016772);;	K10669|1.69355e-138|bdi:100838114|tRNA 2'-phosphotransferase 1-like; K10669 2'-phosphotransferase [EC:2.7.1.160] (A)	RNA 2'-phosphotransferase, Tpt1 / KptA family	--	predicted protein [Hordeum vulgare subsp. vulgare]
comp113370_c0	--	--	--	Exo70 exocyst complex subunit	--	hypothetical protein TRIUR3_18759 [Triticum urartu]
comp2839976_c0	--	--	--	--	--	Superoxide-generating NADPH oxidase heavy chain subunit B [Triticum urartu]
comp137231_c0	Inorganic ion transport and metabolism	Cellular Component: plastid (GO:0009536);; Cellular Component: integral component of membrane (GO:0016021);; Biological Process: transmembrane transport (GO:0055085);;	--	Citrate transporter	--	PREDICTED: uncharacterized protein LOC100833616 [Brachypodium distachyon]
comp140227_c0	Transcription	Biological Process: RNA splicing, via endonucleolytic cleavage and ligation (GO:0000394);; Molecular Function: sequence-specific DNA binding transcription factor activity (GO:0003700);; Molecular Function: translation initiation factor activity (GO:0003743);; Cellular Component: nucleus (GO:0005634);; Biological Process: DNA-templated transcription, initiation (GO:0006352);; Biological Process: r…	K03134|1.15235e-80|sbi:SORBI_02g025360|SORBIDRAFT_02g025360, Sb02g025360; hypothetical protein; K03134 transcription initiation factor TFIID subunit 10 (A)	Transcription initiation factor TFIID 23-30kDa subunit	Transcription initiation factor TFIID subunit 10 GN=F28M20.90 OS=Arabidopsis thaliana (Mouse-ear cress) PE=1 SV=1	Transcription initiation factor TFIID subunit 10 [Triticum urartu]
comp1749_c0	Carbohydrate transport and metabolism	Molecular Function: lyase activity (GO:0016829);; Cellular Component: intracellular membrane-bounded organelle (GO:0043231);; Cellular Component: cytoplasmic part (GO:0044444);;	K01623|3.43725e-16|atr:s00061p00163810|AMTR_s00061p00163810; hypothetical protein; K01623 fructose-bisphosphate aldolase, class I [EC:4.1.2.13] (A)	Fructose-bisphosphate aldolase class-I	Fructose-bisphosphate aldolase, cytoplasmic isozyme 1 OS=Pisum sativum (Garden pea) PE=2 SV=1	Fructose-bisphosphate aldolase A [Rozella allomycis CSF55]
comp13145_c0	--	--	--	Haemolymph juvenile hormone binding protein (JHBP)	--	--
comp124410_c0	--	Molecular Function: organic cyclic compound binding (GO:0097159);; Molecular Function: heterocyclic compound binding (GO:1901363);;	--	--	--	hypothetical protein TRIUR3_32089 [Triticum urartu]
comp106623_c1	--	--	--	Endonuclease/Exonuclease/phosphatase family	--	Serine/threonine-protein kinase SMG1 [Aegilops tauschii]
comp101899_c0	--	Cellular Component: plastid (GO:0009536);; Cellular Component: membrane (GO:0016020);;	--	Protein of unknown function (DUF677)	Putative UPF0496 protein 5 OS=Oryza sativa subsp. japonica (Rice) PE=3 SV=2	hypothetical protein [Oryza sativa Japonica Group]
comp132903_c0	--	Molecular Function: DNA binding (GO:0003677);; Cellular Component: nucleus (GO:0005634);; Cellular Component: plastid (GO:0009536);;	--	--	--	hypothetical protein F775_13908 [Aegilops tauschii]
comp127136_c1	--	--	--	--	Nucleobase-ascorbate transporter 7 GN=NAT7 OS=Arabidopsis thaliana (Mouse-ear cress) PE=2 SV=2	hypothetical protein OsI_29273 [Oryza sativa Indica Group]
comp3671214_c0	--	--	--	--	--	hypothetical protein F775_05899 [Aegilops tauschii]
comp140429_c0	--	--	--	Plant organelle RNA recognition domain	Protein ROOT PRIMORDIUM DEFECTIVE 1 GN=RPD1 OS=Arabidopsis thaliana (Mouse-ear cress) PE=1 SV=1	hypothetical protein F775_12931 [Aegilops tauschii]
comp96772_c0	--	--	--	--	--	putative polyprotein [Oryza sativa Japonica Group]
comp96570_c0	--	--	--	--	--	hypothetical protein TRIUR3_16846 [Triticum urartu]
comp2281863_c0	--	Biological Process: immune response-regulating signaling pathway (GO:0002764);; Molecular Function: protein serine/threonine kinase activity (GO:0004674);; Molecular Function: protein binding (GO:0005515);; Molecular Function: ATP binding (GO:0005524);; Cellular Component: plasma membrane (GO:0005886);; Biological Process: protein phosphorylation (GO:0006468);; Cellular Component: chloroplast (GO…	--	Protein tyrosine kinase;; Protein kinase domain	Putative receptor-like protein kinase At3g47110 (Precursor) GN=At3g47110 OS=Arabidopsis thaliana (Mouse-ear cress) PE=3 SV=1	Xa-21 resistance-receptor kinase-like protein [Triticum aestivum]
comp127267_c3	--	--	--	--	--	hypothetical protein TRIUR3_28882 [Triticum urartu]
comp130280_c1	--	Molecular Function: DNA binding (GO:0003677);; Molecular Function: chromatin binding (GO:0003682);;	K09422|1.14661e-38|zma:100273393|MYB166; putative MYB DNA-binding domain superfamily protein; K09422 myb proto-oncogene protein, plant (A)	Myb-like DNA-binding domain;; Myb-like DNA-binding domain	Transcription factor LAF1 GN=M7J2.70 OS=Arabidopsis thaliana (Mouse-ear cress) PE=1 SV=2	Transcription factor LAF1 [Triticum urartu]
comp69378_c0	--	--	K04733|2.19575e-74|sbi:SORBI_04g003073|SORBIDRAFT_04g003073, Sb04g003073; hypothetical protein; K04733 interleukin-1 receptor-associated kinase 4 [EC:2.7.11.1] (A)	Protein kinase domain;; Protein tyrosine kinase	Cysteine-rich receptor-like protein kinase 19 (Precursor) GN=CRK19 OS=Arabidopsis thaliana (Mouse-ear cress) PE=2 SV=2	Disease resistance protein RPM1 [Triticum urartu]
comp86338_c0	--	Molecular Function: phosphorelay response regulator activity (GO:0000156);; Biological Process: phosphorelay signal transduction system (GO:0000160);; Molecular Function: DNA binding (GO:0003677);; Molecular Function: chromatin binding (GO:0003682);; Biological Process: regulation of transcription, DNA-templated (GO:0006355);; Biological Process: intracellular signal transduction (GO:0035556);;	--	--	--	hypothetical protein CISIN_1g008254mg [Citrus sinensis]
comp1377082_c0	--	--	--	Aspartyl protease;; gag-polyprotein putative aspartyl protease;; Retroviral aspartyl protease;; Aspartyl protease;; Retroviral aspartyl protease	--	retrotransposon protein, putative, unclassified [Oryza sativa Japonica Group]
comp5470733_c0	--	--	--	--	--	--
comp118809_c0	--	Biological Process: lipid transport (GO:0006869);; Molecular Function: lipid binding (GO:0008289);; Cellular Component: cytoplasmic membrane-bounded vesicle (GO:0016023);;	--	Probable lipid transfer;; Protease inhibitor/seed storage/LTP family	Non-specific lipid-transfer protein A (Precursor) GN=WAX9A OS=Brassica oleracea var. italica (Broccoli) PE=3 SV=1	PREDICTED: non-specific lipid-transfer protein 2A-like, partial [Setaria italica]
comp139699_c0	Function unknown	Biological Process: cytokinesis by cell plate formation (GO:0000911);; Biological Process: response to cyclopentenone (GO:0010583);; Cellular Component: membrane (GO:0016020);; Biological Process: mRNA modification (GO:0016556);; Biological Process: spindle assembly (GO:0051225);;	K10532|0|bdi:100839989|heparan-alpha-glucosaminide N-acetyltransferase; K10532 heparan-alpha-glucosaminide N-acetyltransferase [EC:2.3.1.78] (A)	Protein of unknown function (DUF1624)	--	Heparan-alpha-glucosaminide N-acetyltransferase [Aegilops tauschii]
comp59712_c0	Posttranslational modification, protein turnover, chaperones	Molecular Function: ATP binding (GO:0005524);; Cellular Component: cell wall (GO:0005618);; Cellular Component: cytosol (GO:0005829);; Cellular Component: plasma membrane (GO:0005886);; Biological Process: protein folding (GO:0006457);; Cellular Component: chloroplast (GO:0009507);; Biological Process: response to high light intensity (GO:0009644);; Biological Process: heat acclimation (GO:001028…	K03283|1.34047e-32|vvi:100265708|heat shock 70 kDa protein; K03283 heat shock 70kDa protein 1/8 (A)	Hsp70 protein	Heat shock 70 kDa protein GN=HSP70 OS=Glycine max (Soybean) PE=1 SV=1	BnaA03g39320D [Brassica napus]
comp455168_c0	--	Molecular Function: ion binding (GO:0043167);;	K17095|3.0873e-70|ppp:PHYPADRAFT_121779|hypothetical protein; K17095 annexin A7/11 (A)	Annexin	Annexin D5 GN=T23K23.6 OS=Arabidopsis thaliana (Mouse-ear cress) PE=2 SV=2	predicted protein [Physcomitrella patens]
comp127102_c0	Inorganic ion transport and metabolism	Biological Process: rRNA processing (GO:0006364);; Biological Process: tRNA metabolic process (GO:0006399);; Cellular Component: chloroplast (GO:0009507);; Biological Process: chloroplast organization (GO:0009658);; Biological Process: isopentenyl diphosphate biosynthetic process, methylerythritol 4-phosphate pathway (GO:0019288);; Biological Process: protein targeting to chloroplast (GO:0045036)…	--	Rhodanese-like domain	Rhodanese-like domain-containing protein 11, chloroplastic (Precursor) GN=STR11 OS=Arabidopsis thaliana (Mouse-ear cress) PE=2 SV=1	predicted protein [Hordeum vulgare subsp. vulgare]
comp132319_c0	--	Molecular Function: peroxidase activity (GO:0004601);; Cellular Component: mitochondrion (GO:0005739);; Biological Process: response to oxidative stress (GO:0006979);; Molecular Function: heme binding (GO:0020037);; Molecular Function: metal ion binding (GO:0046872);; Biological Process: oxidation-reduction process (GO:0055114);;	K00430|2.14406e-49|sita:101763937|peroxidase 57-like; K00430 peroxidase [EC:1.11.1.7] (A)	Peroxidase	Cationic peroxidase 2 (Precursor) GN=PNC2 OS=Arachis hypogaea (Peanut) PE=2 SV=1	Peroxidase 57 [Aegilops tauschii]
comp1373283_c0	--	--	--	--	--	hypothetical protein TRIUR3_15847 [Triticum urartu]
comp141330_c0	--	Cellular Component: plastid (GO:0009536);; Cellular Component: cytoplasmic membrane-bounded vesicle (GO:0016023);; Molecular Function: organic cyclic compound binding (GO:0097159);; Molecular Function: heterocyclic compound binding (GO:1901363);;	--	BED zinc finger;; Domain of unknown function (DUF4413);; hAT family C-terminal dimerisation region	Putative AC transposase OS=Zea mays (Maize) PE=2 SV=2	hAT family dimerisation domain, putative [Oryza sativa Japonica Group]
comp90074_c1	--	Molecular Function: DNA binding (GO:0003677);; Molecular Function: RNA-directed DNA polymerase activity (GO:0003964);; Cellular Component: nucleus (GO:0005634);; Biological Process: DNA recombination (GO:0006310);; Biological Process: intracellular protein transport (GO:0006886);; Molecular Function: zinc ion binding (GO:0008270);; Molecular Function: Ran GTPase binding (GO:0008536);; Molecular F…	--	Reverse transcriptase (RNA-dependent DNA polymerase)	Uncharacterized mitochondrial protein AtMg00820 GN=AtMg00820 OS=Arabidopsis thaliana (Mouse-ear cress) PE=4 SV=1	ABC transporter C family member 10 [Aegilops tauschii]
comp141888_c0	--	Cellular Component: plastid (GO:0009536);;	--	--	--	hypothetical protein F775_16012 [Aegilops tauschii]
comp128720_c0	--	Molecular Function: transferase activity, transferring acyl groups other than amino-acyl groups (GO:0016747);;	--	Transferase family	Anthocyanin 5-aromatic acyltransferase OS=Gentiana triflora (Clustered gentian) PE=1 SV=1	predicted protein [Hordeum vulgare subsp. vulgare]
comp3869136_c0	--	Biological Process: translational initiation (GO:0006413);; Cellular Component: macromolecular complex (GO:0032991);; Cellular Component: cytoplasmic part (GO:0044444);;	K03247|7.10834e-10|bdi:100826610|eukaryotic translation initiation factor 3 subunit H; K03247 translation initiation factor 3 subunit H (A)	--	--	proteasome regulatory particle lid subunit RPN11 [Rhizophagus irregularis DAOM 197198w]
comp139829_c0	--	--	--	SAM domain (Sterile alpha motif);; SAM domain (Sterile alpha motif)	--	hypothetical protein TRIUR3_28140 [Triticum urartu]
comp110178_c0	--	--	--	BED zinc finger	--	Chaperone protein dnaJ 10 [Aegilops tauschii]
comp141442_c2	--	--	--	--	--	PREDICTED: uncharacterized protein LOC100823846 isoform X2 [Brachypodium distachyon]
comp114701_c0	--	Cellular Component: intracellular membrane-bounded organelle (GO:0043231);; Cellular Component: cytoplasmic part (GO:0044444);;	K00799|1.83957e-54|sita:101765264|probable glutathione S-transferase GSTU6-like; K00799 glutathione S-transferase [EC:2.5.1.18] (A)	Glutathione S-transferase, C-terminal domain;; Glutathione S-transferase, N-terminal domain;; Glutathione S-transferase, N-terminal domain;; Glutathione S-transferase, N-terminal domain	Probable glutathione S-transferase GSTU6 GN=OSJNBb0038A07.2 OS=Oryza sativa subsp. japonica (Rice) PE=2 SV=2	hypothetical protein F775_11604 [Aegilops tauschii]
comp125697_c0	--	Cellular Component: nucleus (GO:0005634);; Cellular Component: mitochondrion (GO:0005739);; Cellular Component: cytosol (GO:0005829);; Biological Process: lipid transport (GO:0006869);;	--	--	--	predicted protein [Hordeum vulgare subsp. vulgare]
comp4186182_c0	--	--	--	PAP2 superfamily	Lipid phosphate phosphatase 1 GN=F10A8.6 OS=Arabidopsis thaliana (Mouse-ear cress) PE=2 SV=2	--
comp127319_c0	--	Biological Process: metabolic process (GO:0008152);; Molecular Function: oxidoreductase activity, acting on the CH-OH group of donors, NAD or NADP as acceptor (GO:0016616);; Molecular Function: cofactor binding (GO:0048037);;	K15919|1.34736e-23|zma:100283723|glyoxylate reductase; K15919 hydroxypyruvate reductase 2 (A)	--	Hydroxyphenylpyruvate reductase GN=HPPR OS=Plectranthus scutellarioides (Coleus) PE=1 SV=2	unnamed protein product [Triticum aestivum]
comp42703_c0	--	--	--	--	--	hypothetical protein TRIUR3_04504 [Triticum urartu]
comp127355_c0	--	Molecular Function: chromatin binding (GO:0003682);;	--	Myb/SANT-like DNA-binding domain	Trihelix transcription factor GTL1 GN=GTL1 OS=Arabidopsis thaliana (Mouse-ear cress) PE=1 SV=2	predicted protein [Hordeum vulgare subsp. vulgare]
comp1506178_c0	--	Molecular Function: protein serine/threonine kinase activity (GO:0004674);; Molecular Function: ATP binding (GO:0005524);; Biological Process: protein phosphorylation (GO:0006468);; Cellular Component: integral component of membrane (GO:0016021);; Cellular Component: cytoplasmic membrane-bounded vesicle (GO:0016023);;	--	Leucine Rich repeats (2 copies);; Leucine rich repeat;; Leucine Rich repeat;; Leucine Rich Repeat	Probable LRR receptor-like serine/threonine-protein kinase At3g47570 (Precursor) GN=At3g47570 OS=Arabidopsis thaliana (Mouse-ear cress) PE=2 SV=1	Putative LRR receptor-like serine/threonine-protein kinase [Aegilops tauschii]
comp135754_c0	--	--	K13121|2.08463e-114|zma:100277486|csu622; LOC100277486; K13121 protein FRA10AC1 (A)	Folate-sensitive fragile site protein Fra10Ac1	--	uncharacterized protein LOC100277486 [Zea mays]
comp127101_c0	--	--	K09422|3.14353e-22|bdi:100837963|myb-related protein 340-like; K09422 myb proto-oncogene protein, plant (A)	--	--	PREDICTED: myb-related protein 340-like [Brachypodium distachyon]
comp124645_c0	--	--	--	--	--	hypothetical protein F775_52220 [Aegilops tauschii]
comp104075_c0	--	--	--	--	--	hypothetical protein F775_31013 [Aegilops tauschii]
comp9897_c0	--	--	--	--	--	Putative WRKY transcription factor 35 [Aegilops tauschii]
comp128769_c3	General function prediction only	Cellular Component: nucleus (GO:0005634);; Cellular Component: cytosol (GO:0005829);; Cellular Component: plasma membrane (GO:0005886);; Biological Process: response to heat (GO:0009408);; Biological Process: response to high light intensity (GO:0009644);; Biological Process: response to hydrogen peroxide (GO:0042542);; Biological Process: response to cadmium ion (GO:0046686);;	K09553|5.53561e-58|sita:101774932|heat shock protein STI-like; K09553 stress-induced-phosphoprotein 1 (A)	TPR repeat;; Tetratricopeptide repeat;; Tetratricopeptide repeat;; Tetratricopeptide repeat;; Tetratricopeptide repeat;; Tetratricopeptide repeat;; Tetratricopeptide repeat;; Anaphase-promoting complex, cyclosome, subunit 3;; Tetratricopeptide repeat;; Tetratricopeptide repeat	Hsp70-Hsp90 organizing protein GN=HOP OS=Triticum aestivum (Wheat) PE=1 SV=1	predicted protein [Hordeum vulgare subsp. vulgare]
comp654920_c0	--	--	--	FBD	--	hypothetical protein F775_33148 [Aegilops tauschii]
comp45917_c0	--	--	--	--	--	Putative lipid phosphate phosphatase 3, chloroplastic [Triticum urartu]
comp135178_c2	--	--	K10643|2.57135e-72|osa:4325536|Os01g0209500; K10643 CCR4-NOT transcription complex subunit 4 [EC:6.3.2.19] (A)	--	--	CCR4-NOT transcription complex subunit 4 [Aegilops tauschii]
comp123087_c0	--	--	--	--	--	hypothetical protein F775_03244 [Aegilops tauschii]
comp128951_c0	Carbohydrate transport and metabolism	Molecular Function: sedoheptulose-7-phosphate:D-glyceraldehyde-3-phosphate glyceronetransferase activity (GO:0004801);; Biological Process: carbohydrate metabolic process (GO:0005975);; Biological Process: acetyl-CoA metabolic process (GO:0006084);; Molecular Function: zinc ion binding (GO:0008270);; Cellular Component: chloroplast stroma (GO:0009570);; Cellular Component: chloroplast envelope (G…	K00616|0|bdi:100844483|probable transaldolase; K00616 transaldolase [EC:2.2.1.2] (A)	Transaldolase	--	predicted protein [Hordeum vulgare subsp. vulgare]
comp131206_c0	Posttranslational modification, protein turnover, chaperones	Cellular Component: proteasome complex (GO:0000502);; Biological Process: response to cadmium ion (GO:0046686);;	K03036|0|bdi:100826582|26S proteasome non-ATPase regulatory subunit 11 homolog; K03036 26S proteasome regulatory subunit N6 (A)	PCI domain	26S proteasome non-ATPase regulatory subunit 11 homolog GN=F28N24.15 OS=Arabidopsis thaliana (Mouse-ear cress) PE=1 SV=1	26S proteasome non-ATPase regulatory subunit 11 [Triticum urartu]
comp137301_c5	--	Cellular Component: Golgi membrane (GO:0000139);; Biological Process: microtubule cytoskeleton organization (GO:0000226);; Biological Process: double-strand break repair via homologous recombination (GO:0000724);; Biological Process: cytokinesis by cell plate formation (GO:0000911);; Biological Process: response to water deprivation (GO:0009414);; Cellular Component: plastid (GO:0009536);; Biolog…	K00770|0|sbi:SORBI_08g017750|SORBIDRAFT_08g017750, Sb08g017750; hypothetical protein; K00770 1,4-beta-D-xylan synthase [EC:2.4.2.24] (A)	Cellulose synthase;; Glycosyl transferase family 2	Cellulose synthase-like protein D4 GN=OsJ_035046 OS=Oryza sativa subsp. japonica (Rice) PE=2 SV=1	predicted protein [Hordeum vulgare subsp. vulgare]
comp118610_c0	--	Cellular Component: mitochondrion (GO:0005739);; Cellular Component: plasmodesma (GO:0009506);;	--	Protein of unknown function, DUF617	Protein MIZU-KUSSEI 1 GN=MIZ1 OS=Arabidopsis thaliana (Mouse-ear cress) PE=1 SV=1	predicted protein [Hordeum vulgare subsp. vulgare]
comp6548_c0	--	--	--	--	--	predicted protein [Hordeum vulgare subsp. vulgare]
comp1564778_c0	--	--	--	--	--	hypothetical protein F775_05847 [Aegilops tauschii]
comp109450_c0	--	--	--	--	--	Putative disease resistance RPP13-like protein 1 [Aegilops tauschii]
comp140918_c1	--	--	--	--	--	hypothetical protein F775_06572 [Aegilops tauschii]
comp135329_c1	--	Molecular Function: protein serine/threonine kinase activity (GO:0004674);; Molecular Function: ATP binding (GO:0005524);; Biological Process: protein phosphorylation (GO:0006468);;	K04730|5.18634e-73|sbi:SORBI_04g037600|SORBIDRAFT_04g037600, Sb04g037600; hypothetical protein; K04730 interleukin-1 receptor-associated kinase 1 [EC:2.7.11.1] (A)	Protein tyrosine kinase;; Protein kinase domain;; Legume lectin domain	Calmodulin-binding receptor-like cytoplasmic kinase 1 GN=CRCK1 OS=Arabidopsis thaliana (Mouse-ear cress) PE=1 SV=1	Putative LRR receptor-like serine/threonine-protein kinase [Aegilops tauschii]
comp113262_c0	--	Molecular Function: zinc ion binding (GO:0008270);; Cellular Component: plastid (GO:0009536);;	--	--	--	predicted protein [Hordeum vulgare subsp. vulgare]
comp119649_c0	--	--	--	--	--	PREDICTED: WD repeat-containing protein 44-like [Brachypodium distachyon]
comp133334_c1	--	Biological Process: protein targeting to membrane (GO:0006612);; Biological Process: salicylic acid mediated signaling pathway (GO:0009863);; Biological Process: jasmonic acid mediated signaling pathway (GO:0009867);; Biological Process: regulation of plant-type hypersensitive response (GO:0010363);;	--	--	--	hypothetical protein F775_27640 [Aegilops tauschii]
comp110613_c0	--	--	--	--	--	E3 ubiquitin-protein ligase [Aegilops tauschii]
comp904991_c0	--	--	--	--	--	hypothetical protein TRIUR3_05357 [Triticum urartu]
comp134570_c0	Cell wall/membrane/envelope biogenesis	Molecular Function: polygalacturonase activity (GO:0004650);; Cellular Component: extracellular region (GO:0005576);; Cellular Component: vacuole (GO:0005773);; Biological Process: carbohydrate metabolic process (GO:0005975);; Cellular Component: plant-type cell wall (GO:0009505);; Cellular Component: cytoplasmic membrane-bounded vesicle (GO:0016023);;	--	Glycosyl hydrolases family 28	Probable polygalacturonase OS=Vitis vinifera (Grape) PE=1 SV=1	Putative polygalacturonase [Aegilops tauschii]
comp120354_c1	Replication, recombination and repair	Molecular Function: RNA binding (GO:0003723);; Molecular Function: RNA-directed DNA polymerase activity (GO:0003964);; Cellular Component: nucleus (GO:0005634);; Biological Process: RNA-dependent DNA replication (GO:0006278);; Biological Process: DNA integration (GO:0015074);; Cellular Component: cytoplasmic membrane-bounded vesicle (GO:0016023);; Molecular Function: nickel cation binding (GO:001…	--	Reverse transcriptase (RNA-dependent DNA polymerase)	RNA-directed DNA polymerase homolog OS=Oenothera berteroana (Bertero&apos;s evening primrose) PE=4 SV=1	Putative pentatricopeptide repeat-containing protein [Aegilops tauschii]
comp134634_c0	--	Cellular Component: mitochondrion (GO:0005739);;	--	Dof domain, zinc finger	Cyclic dof factor 3 GN=F1P2.50 OS=Arabidopsis thaliana (Mouse-ear cress) PE=1 SV=2	Dof zinc finger protein DOF3.3 [Triticum urartu]
comp69644_c0	--	Cellular Component: plastid (GO:0009536);;	--	--	Transcription repressor OFP17 GN=OFP17 OS=Arabidopsis thaliana (Mouse-ear cress) PE=2 SV=1	hypothetical protein F775_42390 [Aegilops tauschii]
comp85328_c0	--	Molecular Function: transmembrane receptor protein serine/threonine kinase activity (GO:0004675);; Molecular Function: ATP binding (GO:0005524);; Cellular Component: mitochondrion (GO:0005739);; Cellular Component: plasma membrane (GO:0005886);; Biological Process: protein phosphorylation (GO:0006468);; Biological Process: transmembrane receptor protein serine/threonine kinase signaling pathway (…	--	--	Putative L-type lectin-domain containing receptor kinase I.1 (Precursor) GN=LECRK11 OS=Arabidopsis thaliana (Mouse-ear cress) PE=3 SV=1	lectin receptor kinase 2 [Triticum aestivum]
comp48250_c0	--	Molecular Function: protein serine/threonine kinase activity (GO:0004674);; Molecular Function: ATP binding (GO:0005524);; Cellular Component: mitochondrion (GO:0005739);; Biological Process: protein phosphorylation (GO:0006468);; Cellular Component: integral component of membrane (GO:0016021);;	--	Leucine Rich repeats (2 copies);; Leucine rich repeat;; Leucine Rich Repeat	Probable LRR receptor-like serine/threonine-protein kinase At5g10290 (Precursor) GN=At5g10290 OS=Arabidopsis thaliana (Mouse-ear cress) PE=2 SV=1	Putative LRR receptor-like serine/threonine-protein kinase [Aegilops tauschii]
comp1708_c1	--	--	--	--	--	predicted protein [Hordeum vulgare subsp. vulgare]
comp88175_c1	Translation, ribosomal structure and biogenesis	Molecular Function: structural constituent of ribosome (GO:0003735);; Cellular Component: ribosome (GO:0005840);; Biological Process: translation (GO:0006412);;	K02977|1.38274e-17|crb:CARUB_v10012327mg|hypothetical protein; K02977 small subunit ribosomal protein S27Ae (A)	Ribosomal protein S27a	40S ribosomal protein S27a-1 (Precursor) OS=Arabidopsis thaliana (Mouse-ear cress) PE=1 SV=2	ubiquitin-40S ribosomal protein S27a [Aureobasidium pullulans var. namibiae CBS 147.97]
comp139404_c0	Replication, recombination and repair	Biological Process: telomere maintenance (GO:0000723);; Molecular Function: DNA helicase activity (GO:0003678);; Biological Process: DNA repair (GO:0006281);; Biological Process: DNA duplex unwinding (GO:0032508);;	--	PIF1-like helicase;; Helitron helicase-like domain at N-terminus;; Helitron helicase-like domain at N-terminus;; UvrD-like helicase C-terminal domain;; Helicase	--	PREDICTED: uncharacterized protein LOC100842946 [Brachypodium distachyon]
comp141028_c0	--	--	--	--	--	predicted protein [Hordeum vulgare subsp. vulgare]
comp112546_c0	Posttranslational modification, protein turnover, chaperones	--	--	Skp1 family, dimerisation domain;; Skp1 family, tetramerisation domain	SKP1-like protein 4 GN=ASK4 OS=Arabidopsis thaliana (Mouse-ear cress) PE=1 SV=1	SKP1-like protein 4 [Aegilops tauschii]
comp2232651_c0	--	Cellular Component: cytoplasmic membrane-bounded vesicle (GO:0016023);;	--	Salt stress response/antifungal	--	OSJNBa0096F01.1 [Oryza sativa Japonica Group]
comp119098_c0	--	Biological Process: embryo development (GO:0009790);;	--	Late embryogenesis abundant (LEA) group 1	--	LEA [Hordeum vulgare subsp. vulgare]
comp134960_c0	--	Molecular Function: DNA binding (GO:0003677);; Biological Process: regulation of transcription, DNA-templated (GO:0006355);; Cellular Component: plastid (GO:0009536);;	--	Dof domain, zinc finger	Dof zinc finger protein DOF2.4 GN=DOF2.4 OS=Arabidopsis thaliana (Mouse-ear cress) PE=2 SV=1	dof zinc finger protein 15 [Hordeum vulgare subsp. vulgare]
comp1363520_c0	--	--	--	Carbohydrate-binding protein of the ER	--	unnamed protein product [Triticum aestivum]
comp121349_c0	--	Molecular Function: DNA binding (GO:0003677);; Molecular Function: sequence-specific DNA binding transcription factor activity (GO:0003700);; Cellular Component: nucleus (GO:0005634);; Biological Process: regulation of transcription, DNA-templated (GO:0006355);;	K14516|2.32597e-08|bdi:100840669|ethylene-responsive transcription factor 1B-like; K14516 ethylene-responsive transcription factor 1 (A)	--	--	Ethylene-responsive transcription factor 15 [Triticum urartu]
comp36957_c0	--	--	--	--	--	hypothetical protein TRIUR3_13956 [Triticum urartu]
comp1604621_c0	--	--	--	--	--	Receptor-like protein kinase FERONIA [Aegilops tauschii]
comp127605_c2	--	Molecular Function: monooxygenase activity (GO:0004497);; Molecular Function: iron ion binding (GO:0005506);; Molecular Function: electron carrier activity (GO:0009055);; Molecular Function: oxidoreductase activity, acting on paired donors, with incorporation or reduction of molecular oxygen (GO:0016705);; Molecular Function: heme binding (GO:0020037);; Biological Process: oxidation-reduction pro…	--	Cytochrome P450	Isoflavone 2&apos;-hydroxylase GN=CYP81E1 OS=Glycyrrhiza echinata (Licorice) PE=1 SV=2	predicted protein [Hordeum vulgare subsp. vulgare]
comp103625_c0	--	Molecular Function: enzyme inhibitor activity (GO:0004857);; Cellular Component: plastid (GO:0009536);; Cellular Component: cytoplasmic membrane-bounded vesicle (GO:0016023);; Molecular Function: pectinesterase activity (GO:0030599);; Biological Process: negative regulation of catalytic activity (GO:0043086);;	--	Plant invertase/pectin methylesterase inhibitor	Cell wall / vacuolar inhibitor of fructosidase 2 (Precursor) GN=MUB3.14 OS=Arabidopsis thaliana (Mouse-ear cress) PE=1 SV=1	predicted protein [Hordeum vulgare subsp. vulgare]
comp5666_c0	--	Molecular Function: protein serine/threonine kinase activity (GO:0004674);; Molecular Function: ATP binding (GO:0005524);; Biological Process: protein phosphorylation (GO:0006468);;	K04733|9.89509e-41|sita:101759725|cysteine-rich receptor-like protein kinase 40-like; K04733 interleukin-1 receptor-associated kinase 4 [EC:2.7.11.1] (A)	Protein kinase domain;; Protein tyrosine kinase	Cysteine-rich receptor-like protein kinase 8 (Precursor) GN=CRK8 OS=Arabidopsis thaliana (Mouse-ear cress) PE=3 SV=2	Cysteine-rich receptor-like protein kinase 26 [Aegilops tauschii]
comp105168_c0	--	Molecular Function: L-alanine:2-oxoglutarate aminotransferase activity (GO:0004021);; Molecular Function: L-tyrosine:2-oxoglutarate aminotransferase activity (GO:0004838);; Cellular Component: cytoplasm (GO:0005737);; Biological Process: shade avoidance (GO:0009641);; Biological Process: indoleacetic acid biosynthetic process (GO:0009684);; Biological Process: response to ethylene (GO:0009723);; …	K16903|1.66996e-82|sita:101785211|tryptophan aminotransferase-related protein 2-like; K16903 L-tryptophan---pyruvate aminotransferase [EC:2.6.1.99] (A)	Allinase;; Aminotransferase class I and II	L-tryptophan--pyruvate aminotransferase 1 GN=At1g70560 OS=Arabidopsis thaliana (Mouse-ear cress) PE=1 SV=1	Tryptophan aminotransferase 1 [Triticum urartu]
comp8475_c0	--	Biological Process: transport (GO:0006810);; Cellular Component: integral component of membrane (GO:0016021);;	--	--	Transmembrane emp24 domain-containing protein p24delta10 (Precursor) GN=At1g69460 OS=Arabidopsis thaliana (Mouse-ear cress) PE=1 SV=1	hypothetical protein HMPREF1544_07523 [Mucor circinelloides f. circinelloides 1006PhL]
comp141753_c0	--	Cellular Component: mitochondrion (GO:0005739);;	--	--	PHD finger protein At2g01810 GN=At2g01810 OS=Arabidopsis thaliana (Mouse-ear cress) PE=3 SV=1	hypothetical protein F775_09281 [Aegilops tauschii]
comp96650_c0	--	--	--	--	--	hypothetical protein F775_26177 [Aegilops tauschii]
comp1849958_c0	--	Molecular Function: triglyceride lipase activity (GO:0004806);; Biological Process: lipid metabolic process (GO:0006629);;	--	--	GDSL esterase/lipase At4g10955 GN=At4g10955 OS=Arabidopsis thaliana (Mouse-ear cress) PE=2 SV=1	hypothetical protein F775_20902 [Aegilops tauschii]
comp129318_c2	--	Cellular Component: cytoplasmic membrane-bounded vesicle (GO:0016023);;	--	Protein of unknown function (DUF295)	--	hypothetical protein F775_20536 [Aegilops tauschii]
comp119529_c0	--	--	--	--	--	hypothetical protein F775_18153 [Aegilops tauschii]
comp98478_c1	--	--	--	--	--	hypothetical protein TRIUR3_35280 [Triticum urartu]
comp113369_c0	Carbohydrate transport and metabolism	Molecular Function: glucosylceramidase activity (GO:0004348);; Cellular Component: plasma membrane (GO:0005886);; Biological Process: glucosylceramide catabolic process (GO:0006680);; Cellular Component: integral component of membrane (GO:0016021);;	K17108|5.51011e-106|bdi:100834417|non-lysosomal glucosylceramidase-like; K17108 non-lysosomal glucosylceramidase [EC:3.2.1.45] (A)	Protein of unknown function, DUF608	--	Non-lysosomal glucosylceramidase [Aegilops tauschii]
comp81765_c0	--	--	--	--	--	hypothetical protein TRIUR3_20533 [Triticum urartu]
comp45069_c0	--	--	--	--	--	Putative cyclin-dependent kinase F-2 [Aegilops tauschii]
comp41114_c0	--	Molecular Function: DNA binding (GO:0003677);; Cellular Component: nucleus (GO:0005634);; Biological Process: regulation of transcription, DNA-templated (GO:0006355);; Biological Process: auxin-activated signaling pathway (GO:0009734);; Molecular Function: protein dimerization activity (GO:0046983);;	K14486|8.40297e-28|rcu:RCOM_1311830|hypothetical protein; K14486 auxin response factor (A)	AUX/IAA family	Auxin response factor 9 GN=ARF9 OS=Arabidopsis thaliana (Mouse-ear cress) PE=1 SV=1	hypothetical protein RCOM_1311830 [Ricinus communis]
comp100412_c0	Cytoskeleton	Molecular Function: motor activity (GO:0003774);; Molecular Function: actin binding (GO:0003779);; Molecular Function: ATP binding (GO:0005524);; Cellular Component: cytoplasmic membrane-bounded vesicle (GO:0016023);; Cellular Component: myosin complex (GO:0016459);;	K10357|2.52275e-164|sbi:SORBI_09g026840|SORBIDRAFT_09g026840, Sb09g026840; hypothetical protein; K10357 myosin V (A)	Myosin head (motor domain)	Myosin-17 GN=F7C8.80 OS=Arabidopsis thaliana (Mouse-ear cress) PE=1 SV=2	Myosin-J heavy chain [Triticum urartu]
comp133065_c0	--	--	--	PPR repeat;; PPR repeat family;; Pentatricopeptide repeat domain;; PPR repeat;; Tetratricopeptide repeat	Pentatricopeptide repeat-containing protein At5g42450, mitochondrial (Precursor) GN=PCMP-E102 OS=Arabidopsis thaliana (Mouse-ear cress) PE=2 SV=1	hypothetical protein F775_52218 [Aegilops tauschii]
comp2968909_c0	--	--	--	--	--	hypothetical protein TRIUR3_03239 [Triticum urartu]
comp129249_c0	--	Biological Process: transport (GO:0006810);;	--	--	--	PREDICTED: XIAP-associated factor 1 [Brachypodium distachyon]
comp1488_c0	--	--	--	--	--	Putative disease resistance protein RGA4 [Aegilops tauschii]
comp5441382_c0	Translation, ribosomal structure and biogenesis	Molecular Function: RNA binding (GO:0003723);; Molecular Function: structural constituent of ribosome (GO:0003735);; Biological Process: translation (GO:0006412);; Cellular Component: small ribosomal subunit (GO:0015935);;	K02981|1.11715e-29|smo:SELMODRAFT_67484|hypothetical protein; K02981 small subunit ribosomal protein S2e (A)	--	40S ribosomal protein S2-4 GN=RPS2D OS=Arabidopsis thaliana (Mouse-ear cress) PE=2 SV=1	hypothetical protein GYMLUDRAFT_257028 [Gymnopus luxurians FD-317 M1]
comp112872_c0	--	Molecular Function: binding (GO:0005488);;	--	--	--	Serine/threonine-protein kinase ATM [Triticum urartu]
comp127105_c1	--	Molecular Function: protein serine/threonine kinase activity (GO:0004674);; Molecular Function: ATP binding (GO:0005524);; Biological Process: protein phosphorylation (GO:0006468);; Biological Process: auxin polar transport (GO:0009926);; Biological Process: root development (GO:0048364);; Biological Process: cotyledon development (GO:0048825);;	--	Protein kinase domain;; Protein tyrosine kinase	Serine/threonine-protein kinase WAG1 GN=F22G10.21 OS=Arabidopsis thaliana (Mouse-ear cress) PE=2 SV=1	Protein kinase G11A [Triticum urartu]
comp131956_c1	--	Cellular Component: plastid (GO:0009536);;	--	TPR repeat;; Tetratricopeptide repeat;; Tetratricopeptide repeat;; Tetratricopeptide repeat;; Tetratricopeptide repeat;; Tetratricopeptide repeat;; Plant specific mitochondrial import receptor subunit TOM20	--	unnamed protein product [Triticum aestivum]
comp46757_c0	--	--	--	Sugar efflux transporter for intercellular exchange	--	--
comp913754_c0	Signal transduction mechanisms	Biological Process: metabolic process (GO:0008152);; Molecular Function: hydrolase activity (GO:0016787);;	K17508|5.24209e-33|bdi:100821217|putative protein phosphatase 2C 23; K17508 protein phosphatase 2C homolog 7 [EC:3.1.3.16] (A)	--	Putative protein phosphatase 2C 23 GN=OJ1643_A10.22 OS=Oryza sativa subsp. japonica (Rice) PE=5 SV=1	Putative protein phosphatase 2C 23 [Aegilops tauschii]
comp13507_c0	--	--	--	Tropomyosin;; Tropomyosin like	--	--
comp136168_c3	--	--	--	Ribosome inactivating protein	--	Protein FAR1-RELATED SEQUENCE 3 [Aegilops tauschii]
comp40311_c1	--	--	--	--	--	hypothetical protein F775_08003 [Aegilops tauschii]
comp1203052_c0	--	--	--	--	--	hypothetical protein M438DRAFT_81581 [Aureobasidium pullulans EXF-150]
comp105410_c0	--	Cellular Component: mitochondrion (GO:0005739);;	--	Auxin responsive protein	--	hypothetical protein F775_11230 [Aegilops tauschii]
comp131410_c0	Amino acid transport and metabolism	Molecular Function: protein-arginine deiminase activity (GO:0004668);; Biological Process: putrescine biosynthetic process (GO:0009446);; Biological Process: embryo development ending in seed dormancy (GO:0009793);; Molecular Function: agmatine deiminase activity (GO:0047632);;	K10536|0|bdi:100831302|agmatine deiminase; K10536 agmatine deiminase [EC:3.5.3.12] (A)	Porphyromonas-type peptidyl-arginine deiminase	Agmatine deiminase GN=T22D6.110 OS=Arabidopsis thaliana (Mouse-ear cress) PE=1 SV=2	predicted protein [Hordeum vulgare subsp. vulgare]
comp134246_c0	Lipid transport and metabolism	Molecular Function: hydroxymethylglutaryl-CoA reductase (NADPH) activity (GO:0004420);; Cellular Component: mitochondrion (GO:0005739);; Cellular Component: endoplasmic reticulum membrane (GO:0005789);; Biological Process: coenzyme A metabolic process (GO:0015936);; Cellular Component: integral component of membrane (GO:0016021);; Biological Process: triterpenoid biosynthetic process (GO:0016104)…	K00021|0|bdi:100832962|3-hydroxy-3-methylglutaryl-coenzyme A reductase 1-like; K00021 hydroxymethylglutaryl-CoA reductase (NADPH) [EC:1.1.1.34] (A)	Hydroxymethylglutaryl-coenzyme A reductase	3-hydroxy-3-methylglutaryl-coenzyme A reductase 1 GN=HMG1 OS=Oryza sativa subsp. indica (Rice) PE=2 SV=2	PREDICTED: 3-hydroxy-3-methylglutaryl-coenzyme A reductase 1-like [Brachypodium distachyon]
comp81685_c0	--	--	--	--	--	hypothetical protein TRIUR3_20957 [Triticum urartu]
comp92173_c0	--	--	--	--	--	hypothetical protein TRIUR3_03468 [Triticum urartu]
comp79408_c0	--	Molecular Function: transferase activity, transferring acyl groups other than amino-acyl groups (GO:0016747);;	--	Transferase family	Agmatine coumaroyltransferase-2 {ECO:0000303|PubMed:18270436, ECO:0000312|EMBL:BAF97627.1} GN=ACT-2 OS=Hordeum vulgare (Barley) PE=1 SV=1	hypothetical protein F775_15325 [Aegilops tauschii]
comp4165007_c0	--	Molecular Function: Rab GTPase activator activity (GO:0005097);; Cellular Component: cytosol (GO:0005829);; Biological Process: positive regulation of Rab GTPase activity (GO:0032851);;	--	--	--	hypothetical protein CISIN_1g005652mg [Citrus sinensis]
comp82556_c0	--	Molecular Function: nucleic acid binding (GO:0003676);; Molecular Function: zinc ion binding (GO:0008270);;	--	--	--	hypothetical protein F775_18469 [Aegilops tauschii]
comp127998_c0	--	Molecular Function: DNA binding (GO:0003677);; Biological Process: regulation of transcription, DNA-templated (GO:0006355);;	--	GRAS domain family	Scarecrow-like protein 9 GN=SCL9 OS=Arabidopsis thaliana (Mouse-ear cress) PE=2 SV=1	hypothetical protein F775_08284 [Aegilops tauschii]
comp2331178_c0	--	--	--	--	--	hypothetical protein F775_18357 [Aegilops tauschii]
comp2801086_c0	--	Molecular Function: DNA binding (GO:0003677);; Cellular Component: mitochondrion (GO:0005739);; Biological Process: DNA recombination (GO:0006310);; Biological Process: transport (GO:0006810);; Molecular Function: zinc ion binding (GO:0008270);; Cellular Component: plastid (GO:0009536);; Biological Process: DNA integration (GO:0015074);;	--	--	Uncharacterized mitochondrial protein AtMg00810 GN=AtMg00810 OS=Arabidopsis thaliana (Mouse-ear cress) PE=4 SV=1	RT-RNaseH [Triticum turgidum subsp. durum]
comp140472_c0	--	Molecular Function: protein kinase activity (GO:0004672);; Biological Process: cellular protein modification process (GO:0006464);; Molecular Function: methyltransferase activity (GO:0008168);; Biological Process: DNA methylation on cytosine (GO:0032776);; Molecular Function: organic cyclic compound binding (GO:0097159);; Molecular Function: heterocyclic compound binding (GO:1901363);;	K00558|2.61447e-16|sita:101776623|DNA (cytosine-5)-methyltransferase 1-like; K00558 DNA (cytosine-5)-methyltransferase 1 [EC:2.1.1.37] (A)	--	DNA (cytosine-5)-methyltransferase 1 GN=MET2A OS=Zea mays (Maize) PE=1 SV=1	PREDICTED: DNA (cytosine-5)-methyltransferase 1-like [Brachypodium distachyon]
comp111494_c1	--	--	--	--	--	unnamed protein product [Triticum aestivum]
comp42835_c0	--	--	--	Protein of unknown function (DUF674)	--	hypothetical protein F775_21011 [Aegilops tauschii]
comp62477_c0	--	Molecular Function: inward rectifier potassium channel activity (GO:0005242);; Cellular Component: plasmodesma (GO:0009506);; Cellular Component: plastid (GO:0009536);; Biological Process: response to abscisic acid (GO:0009737);; Biological Process: myo-inositol hexakisphosphate biosynthetic process (GO:0010264);; Cellular Component: integral component of membrane (GO:0016021);; Molecular Functio…	--	Cyclic nucleotide-binding domain	Potassium channel AKT2 OS=Oryza sativa subsp. japonica (Rice) PE=2 SV=1	Potassium channel AKT2/3 [Triticum urartu]
comp139399_c0	--	Cellular Component: plastid (GO:0009536);; Biological Process: embryo development ending in seed dormancy (GO:0009793);;	--	PPR repeat family;; PPR repeat;; Pentatricopeptide repeat domain;; PPR repeat;; Evolutionarily conserved signalling intermediate in Toll pathway	Pentatricopeptide repeat-containing protein At5g50280, chloroplastic (Precursor) GN=EMB1006 OS=Arabidopsis thaliana (Mouse-ear cress) PE=2 SV=1	hypothetical protein F775_52629 [Aegilops tauschii]
comp66714_c0	--	Molecular Function: aspartic-type endopeptidase activity (GO:0004190);; Biological Process: proteolysis (GO:0006508);;	--	--	--	predicted protein [Hordeum vulgare subsp. vulgare]
comp99485_c0	--	Molecular Function: protein serine/threonine kinase activity (GO:0004674);; Molecular Function: ATP binding (GO:0005524);; Biological Process: protein phosphorylation (GO:0006468);; Cellular Component: cytoplasmic membrane-bounded vesicle (GO:0016023);; Biological Process: recognition of pollen (GO:0048544);;	--	Protein tyrosine kinase;; Protein kinase domain	G-type lectin S-receptor-like serine/threonine-protein kinase At1g11410 (Precursor) GN=At1g11410 OS=Arabidopsis thaliana (Mouse-ear cress) PE=3 SV=3	predicted protein [Hordeum vulgare subsp. vulgare]
comp130074_c0	--	Cellular Component: integral component of membrane (GO:0016021);;	--	Triose-phosphate Transporter family	Probable purine permease 11 GN=PUP11 OS=Arabidopsis thaliana (Mouse-ear cress) PE=1 SV=1	hypothetical protein F775_05921 [Aegilops tauschii]
comp108673_c0	--	--	--	--	--	hypothetical protein TRIUR3_32553 [Triticum urartu]
comp4179792_c0	--	--	K10295|4.28872e-72|gmx:100800263|F-box protein 7-like; K10295 F-box protein 9 (A)	--	F-box protein 7 GN=F8K7.20 OS=Arabidopsis thaliana (Mouse-ear cress) PE=1 SV=1	PREDICTED: F-box protein 7-like isoform X1 [Glycine max]
comp141771_c0	Intracellular trafficking, secretion, and vesicular transport	Cellular Component: mitochondrion (GO:0005739);; Biological Process: protein retention in ER lumen (GO:0006621);; Cellular Component: integral component of membrane (GO:0016021);; Molecular Function: ER retention sequence binding (GO:0046923);;	--	ER lumen protein retaining receptor	ER lumen protein-retaining receptor B GN=ERD2B OS=Arabidopsis thaliana (Mouse-ear cress) PE=1 SV=1	PREDICTED: putative ER lumen protein-retaining receptor C28H8.4 [Brachypodium distachyon]
comp139776_c1	--	--	K13457|0|bdi:100824961|disease resistance protein RPM1-like; K13457 disease resistance protein RPM1 (A)	NB-ARC domain;; Leucine Rich repeats (2 copies);; Leucine rich repeat;; AAA ATPase domain	Disease resistance protein RPM1 GN=F17A9.20 OS=Arabidopsis thaliana (Mouse-ear cress) PE=1 SV=1	Disease resistance protein RPM1 [Aegilops tauschii]
comp138589_c0	--	Molecular Function: protein serine/threonine kinase activity (GO:0004674);; Molecular Function: ATP binding (GO:0005524);; Biological Process: protein phosphorylation (GO:0006468);;	--	Calmodulin binding protein-like;; Protein kinase domain;; Protein tyrosine kinase;; Protein kinase domain;; Protein tyrosine kinase	Cysteine-rich receptor-like protein kinase 19 (Precursor) GN=CRK19 OS=Arabidopsis thaliana (Mouse-ear cress) PE=2 SV=2	unnamed protein product [Triticum aestivum]
comp131744_c0	--	Cellular Component: membrane (GO:0016020);;	--	--	--	hypothetical protein F775_04598 [Aegilops tauschii]
comp140828_c0	--	Biological Process: response to UV-B (GO:0010224);; Molecular Function: glucuronosyltransferase activity (GO:0015020);; Biological Process: brassinosteroid metabolic process (GO:0016131);; Molecular Function: trans-zeatin O-beta-D-glucosyltransferase activity (GO:0050403);; Molecular Function: cis-zeatin O-beta-D-glucosyltransferase activity (GO:0050502);; Biological Process: flavonol biosyntheti…	K13496|0|bdi:100830513|UDP-glycosyltransferase 73C1-like; K13496 UDP-glucosyl transferase 73C [EC:2.4.1.-] (A)	UDP-glucoronosyl and UDP-glucosyl transferase	UDP-glycosyltransferase 73D1 GN=UGT73D1 OS=Arabidopsis thaliana (Mouse-ear cress) PE=3 SV=1	Cytokinin-O-glucosyltransferase 1 [Aegilops tauschii]
comp98182_c0	--	Cellular Component: plant-type cell wall (GO:0009505);; Cellular Component: cytoplasmic membrane-bounded vesicle (GO:0016023);;	--	Leucine Rich repeats (2 copies);; Leucine rich repeat;; Leucine Rich Repeat;; Leucine Rich repeat;; Leucine rich repeat	LRR receptor-like serine/threonine-protein kinase GSO2 (Precursor) GN=K23L20.3 OS=Arabidopsis thaliana (Mouse-ear cress) PE=2 SV=2	LRR receptor-like serine/threonine-protein kinase ERECTA [Triticum urartu]
comp138488_c0	--	--	--	F-box associated domain;; F-box associated	F-box protein At3g07870 GN=At3g07870 OS=Arabidopsis thaliana (Mouse-ear cress) PE=2 SV=1	F-box protein CPR30 [Triticum urartu]
comp97345_c0	--	--	--	--	Putative ribonuclease H protein At1g65750 GN=At1g65750 OS=Arabidopsis thaliana (Mouse-ear cress) PE=3 SV=1	ABC transporter B family member 20 [Triticum urartu]
comp129699_c0	--	Molecular Function: protein kinase activity (GO:0004672);; Molecular Function: structural molecule activity (GO:0005198);; Molecular Function: ATP binding (GO:0005524);; Biological Process: protein phosphorylation (GO:0006468);; Cellular Component: chloroplast (GO:0009507);;	--	Protein kinase domain	Probable plastid-lipid-associated protein 14, chloroplastic (Precursor) GN=PAP14 OS=Arabidopsis thaliana (Mouse-ear cress) PE=1 SV=1	predicted protein [Hordeum vulgare subsp. vulgare]
comp141223_c1	General function prediction only	Cellular Component: intracellular (GO:0005622);; Biological Process: RNA processing (GO:0006396);;	K12869|0|bdi:100829074|CRNKL1; crooked neck-like protein 1; K12869 crooked neck (A)	HAT (Half-A-TPR) repeat;; Tetratricopeptide repeat;; Tetratricopeptide repeat;; Tetratricopeptide repeat;; Suppressor of forked protein (Suf);; Tetratricopeptide repeat;; Tetratricopeptide repeat;; Tetratricopeptide repeat;; Tetratricopeptide repeat;; Tetratricopeptide repeat	PsbB mRNA maturation factor Mbb1, chloroplastic (Precursor) GN=MBB1 OS=Chlamydomonas reinhardtii (Chlamydomonas smithii) PE=2 SV=1	predicted protein [Hordeum vulgare subsp. vulgare]
comp113634_c0	--	Biological Process: phosphatidylinositol biosynthetic process (GO:0006661);;	K12162|3.52409e-52|osa:4324551|Os01g0962400; K12162 ubiquitin-fold modifier 1 (A)	Ubiquitin fold modifier 1 protein	Ubiquitin-fold modifier 1 (Precursor) OS=Oryza sativa subsp. japonica (Rice) PE=3 SV=1	unnamed protein product [Triticum aestivum]
comp122817_c0	--	Biological Process: DNA metabolic process (GO:0006259);; Cellular Component: cytoplasmic membrane-bounded vesicle (GO:0016023);;	--	--	--	hypothetical protein TRIUR3_13102 [Triticum urartu]
comp1235737_c0	--	--	--	--	--	Serine/threonine-protein kinase SMG1 [Aegilops tauschii]
comp36135_c1	--	Molecular Function: DNA binding (GO:0003677);; Molecular Function: aspartic-type endopeptidase activity (GO:0004190);; Biological Process: proteolysis (GO:0006508);; Cellular Component: apoplast (GO:0048046);;	--	Xylanase inhibitor N-terminal;; Eukaryotic aspartyl protease	Protein ASPARTIC PROTEASE IN GUARD CELL 1 (Precursor) GN=ASPG1 OS=Arabidopsis thaliana (Mouse-ear cress) PE=1 SV=1	predicted protein [Hordeum vulgare subsp. vulgare]
comp125037_c0	--	Molecular Function: RNA binding (GO:0003723);; Molecular Function: RNA-directed DNA polymerase activity (GO:0003964);; Biological Process: RNA-dependent DNA replication (GO:0006278);;	--	zinc-binding in reverse transcriptase;; Reverse transcriptase (RNA-dependent DNA polymerase);; Endonuclease/Exonuclease/phosphatase family	Putative ribonuclease H protein At1g65750 GN=At1g65750 OS=Arabidopsis thaliana (Mouse-ear cress) PE=3 SV=1	OSJNBa0006A01.18 [Oryza sativa Japonica Group]
comp2331816_c0	--	Molecular Function: nucleotide binding (GO:0000166);; Molecular Function: protein kinase activity (GO:0004672);; Cellular Component: membrane (GO:0016020);; Cellular Component: cytoplasmic membrane-bounded vesicle (GO:0016023);;	--	--	--	Putative LRR receptor-like serine/threonine-protein kinase [Aegilops tauschii]
comp108967_c1	--	--	--	--	--	hypothetical protein F775_03243 [Aegilops tauschii]
comp3749715_c0	--	--	--	--	--	hypothetical protein F775_43930 [Aegilops tauschii]
comp83569_c0	--	--	--	Protein of unknown function (DUF1618)	--	hypothetical protein F775_14923 [Aegilops tauschii]
comp127450_c0	General function prediction only	Biological Process: long-chain fatty acid metabolic process (GO:0001676);; Biological Process: defense response to insect (GO:0002213);; Biological Process: fatty acid biosynthetic process (GO:0006633);; Molecular Function: N-acetyltransferase activity (GO:0008080);;	K17972|2.07679e-113|bdi:100827633|N-alpha-acetyltransferase 20; K17972 N-terminal acetyltransferase B complex catalytic subunit [EC:2.3.1.88] (A)	Acetyltransferase (GNAT) family;; FR47-like protein;; Acetyltransferase (GNAT) domain	--	N-alpha-acetyltransferase 20, NatB catalytic subunit [Triticum urartu]
comp104375_c1	--	--	--	Domain of unknown function	--	hypothetical protein F775_25439 [Aegilops tauschii]
comp3119989_c0	--	Molecular Function: transporter activity (GO:0005215);; Biological Process: oligopeptide transport (GO:0006857);; Cellular Component: membrane (GO:0016020);;	K14638|7.901e-49|bdi:100843227|protein NRT1/ PTR FAMILY 8.5-like; K14638 solute carrier family 15 (peptide/histidine transporter), member 3/4 (A)	POT family	Protein NRT1/ PTR FAMILY 8.5 GN=F19K23.13 OS=Arabidopsis thaliana (Mouse-ear cress) PE=2 SV=1	Peptide transporter PTR2 [Aegilops tauschii]
comp142109_c0	--	Biological Process: cation transport (GO:0006812);; Molecular Function: solute:hydrogen antiporter activity (GO:0015299);; Cellular Component: integral component of membrane (GO:0016021);; Biological Process: transmembrane transport (GO:0055085);;	--	--	Cation/H(+) antiporter 19 GN=CHX19 OS=Arabidopsis thaliana (Mouse-ear cress) PE=2 SV=1	K(+)/H(+) antiporter 13 [Aegilops tauschii]
comp1544888_c0	--	Cellular Component: plastid (GO:0009536);;	--	--	--	putative gypsy-type retrotransposon RIRE2 [Oryza sativa Japonica Group]
comp132862_c0	Amino acid transport and metabolism	Molecular Function: 3-dehydroquinate dehydratase activity (GO:0003855);; Molecular Function: shikimate 3-dehydrogenase (NADP+) activity (GO:0004764);; Cellular Component: chloroplast stroma (GO:0009570);; Biological Process: shikimate metabolic process (GO:0019632);; Molecular Function: NADP binding (GO:0050661);; Biological Process: oxidation-reduction process (GO:0055114);;	K13832|0|bdi:100830448|bifunctional 3-dehydroquinate dehydratase/shikimate dehydrogenase, chloroplastic; K13832 3-dehydroquinate dehydratase / shikimate dehydrogenase [EC:4.2.1.10 1.1.1.25] (A)	Type I 3-dehydroquinase;; Shikimate dehydrogenase substrate binding domain;; Shikimate / quinate 5-dehydrogenase	Shikimate dehydrogenase (Precursor) GN=EMB3004 OS=Arabidopsis thaliana (Mouse-ear cress) PE=1 SV=1	predicted protein [Hordeum vulgare subsp. vulgare]
comp837393_c0	--	--	--	--	--	Putative disease resistance RPP13-like protein 1 [Aegilops tauschii]
comp105124_c0	--	--	--	--	--	hypothetical protein TRIUR3_31302 [Triticum urartu]
comp2508118_c0	--	--	--	--	--	hypothetical protein F775_03265 [Aegilops tauschii]
comp130108_c0	Posttranslational modification, protein turnover, chaperones	Cellular Component: mitochondrion (GO:0005739);; Molecular Function: zinc ion binding (GO:0008270);;	--	Ring finger domain;; RING-H2 zinc finger;; Zinc finger, C3HC4 type (RING finger);; zinc-RING finger domain;; Zinc finger, C3HC4 type (RING finger);; Zinc finger, C3HC4 type (RING finger)	RING-H2 finger protein ATL44 OS=Arabidopsis thaliana (Mouse-ear cress) PE=2 SV=1	predicted protein [Hordeum vulgare subsp. vulgare]
comp129129_c0	--	Biological Process: aging (GO:0007568);; Cellular Component: integral component of membrane (GO:0016021);; Cellular Component: cytoplasmic membrane-bounded vesicle (GO:0016023);;	--	Tetraspanin family	Tetraspanin-10 GN=TET10 OS=Arabidopsis thaliana (Mouse-ear cress) PE=2 SV=1	predicted protein [Hordeum vulgare subsp. vulgare]
comp5120_c0	--	--	--	--	--	unnamed protein product [Triticum aestivum]
comp3962029_c0	--	--	--	--	--	hypothetical protein F775_10469 [Aegilops tauschii]
comp137866_c0	Lipid transport and metabolism	Molecular Function: catalytic activity (GO:0003824);; Cellular Component: mitochondrion (GO:0005739);; Biological Process: metabolic process (GO:0008152);;	K05607|2.37402e-126|bdi:100843164|methylglutaconyl-CoA hydratase, mitochondrial; K05607 methylglutaconyl-CoA hydratase [EC:4.2.1.18] (A)	Enoyl-CoA hydratase/isomerase family;; Enoyl-CoA hydratase/isomerase family	1,4-dihydroxy-2-naphthoyl-CoA synthase, peroxisomal GN=MENB OS=Arabidopsis thaliana (Mouse-ear cress) PE=1 SV=2	Methylglutaconyl-CoA hydratase, mitochondrial [Triticum urartu]
comp95068_c2	--	Molecular Function: nucleic acid binding (GO:0003676);; Molecular Function: catalytic activity (GO:0003824);; Biological Process: DNA metabolic process (GO:0006259);;	--	--	--	PREDICTED: uncharacterized protein LOC101783098, partial [Setaria italica]
comp140001_c0	--	Molecular Function: protein kinase activity (GO:0004672);; Molecular Function: ATP binding (GO:0005524);; Cellular Component: plasma membrane (GO:0005886);; Biological Process: protein phosphorylation (GO:0006468);; Cellular Component: plant-type cell wall (GO:0009505);;	--	Protein tyrosine kinase;; Leucine rich repeat;; Protein kinase domain;; Leucine Rich repeats (2 copies);; Leucine Rich Repeat;; Leucine Rich repeat	Probable LRR receptor-like serine/threonine-protein kinase At2g16250 (Precursor) GN=At2g16250 OS=Arabidopsis thaliana (Mouse-ear cress) PE=2 SV=1	predicted protein [Hordeum vulgare subsp. vulgare]
comp3859126_c0	--	Molecular Function: RNA binding (GO:0003723);; Molecular Function: RNA-directed DNA polymerase activity (GO:0003964);; Biological Process: RNA-dependent DNA replication (GO:0006278);; Molecular Function: zinc ion binding (GO:0008270);; Cellular Component: plastid (GO:0009536);;	--	Domain of unknown function (DUF4283)	--	PREDICTED: uncharacterized protein LOC100845098 [Brachypodium distachyon]
comp137040_c0	Carbohydrate transport and metabolism	Biological Process: iron ion transport (GO:0006826);; Cellular Component: plastid (GO:0009536);; Biological Process: cellular response to iron ion starvation (GO:0010106);; Biological Process: response to nitrate (GO:0010167);; Molecular Function: arsenite transmembrane transporter activity (GO:0015105);; Molecular Function: glycerol transmembrane transporter activity (GO:0015168);; Molecular Fun…	K09874|2.27963e-169|sita:101768250|aquaporin NIP3-1-like; K09874 aquaporin NIP (A)	Major intrinsic protein	Aquaporin NIP3-1 OS=Oryza sativa subsp. japonica (Rice) PE=2 SV=2	RecName: Full=Aquaporin NIP3-1; AltName: Full=NOD26-like intrinsic protein 3-1; AltName: Full=OsNIP3;1 [Oryza sativa Japonica Group]
comp107396_c0	--	--	--	Domain of unknown function (DUF1719)	--	hypothetical protein F775_24501 [Aegilops tauschii]
comp137524_c0	Replication, recombination and repair	Cellular Component: nucleus (GO:0005634);; Molecular Function: endodeoxyribonuclease activity, producing 5'-phosphomonoesters (GO:0016888);;	K03424|4.29899e-176|sita:101754149|putative deoxyribonuclease TATDN1-like; K03424 TatD DNase family protein [EC:3.1.21.-] (A)	TatD related DNase	--	predicted protein [Hordeum vulgare subsp. vulgare]
comp132023_c0	--	Biological Process: regulation of cyclin-dependent protein serine/threonine kinase activity (GO:0000079);; Molecular Function: protein kinase binding (GO:0019901);;	--	Cyclin	Cyclin-P4-1 OS=Oryza sativa subsp. japonica (Rice) PE=2 SV=1	hypothetical protein TRIUR3_21707 [Triticum urartu]
comp139874_c1	--	--	--	--	--	1,4-alpha-glucan-branching enzyme 2, chloroplastic/amyloplastic [Aegilops tauschii]
comp139682_c0	General function prediction only	Biological Process: glutamine metabolic process (GO:0006541);; Molecular Function: hydrolase activity (GO:0016787);;	--	Peptidase C26;; Glutamine amidotransferase class-I	--	predicted protein [Hordeum vulgare subsp. vulgare]
comp2933358_c0	--	Cellular Component: cytoplasmic membrane-bounded vesicle (GO:0016023);;	--	Dirigent-like protein	Dirigent protein 8 (Precursor) GN=DIR8 OS=Arabidopsis thaliana (Mouse-ear cress) PE=3 SV=1	hypothetical protein TRIUR3_25446 [Triticum urartu]
comp136542_c0	--	Molecular Function: ATP binding (GO:0005524);; Cellular Component: cytosol (GO:0005829);; Biological Process: N-terminal protein myristoylation (GO:0006499);; Biological Process: ER to Golgi vesicle-mediated transport (GO:0006888);; Molecular Function: oxidoreductase activity, acting on the CH-OH group of donors, NAD or NADP as acceptor (GO:0016616);; Biological Process: amino acid import (GO:004…	K12164|0|bdi:100824619|ubiquitin-like modifier-activating enzyme 5; K12164 ubiquitin-like modifier-activating enzyme 5 (A)	ThiF family	Ubiquitin-like modifier-activating enzyme 5 OS=Oryza sativa subsp. japonica (Rice) PE=2 SV=1	Ubiquitin-like modifier-activating enzyme 5 [Triticum urartu]
comp102486_c0	--	--	--	--	--	hypothetical protein F775_24724 [Aegilops tauschii]
comp1884676_c0	--	Molecular Function: DNA binding (GO:0003677);; Molecular Function: RNA binding (GO:0003723);; Molecular Function: RNA-directed DNA polymerase activity (GO:0003964);; Molecular Function: RNA-DNA hybrid ribonuclease activity (GO:0004523);; Biological Process: RNA-dependent DNA replication (GO:0006278);; Biological Process: DNA recombination (GO:0006310);; Cellular Component: plastid (GO:0009536);;	--	--	--	OSJNBb0056F09.8 [Oryza sativa Japonica Group]
comp141833_c0	Posttranslational modification, protein turnover, chaperones	Molecular Function: ATP binding (GO:0005524);; Cellular Component: cell wall (GO:0005618);; Cellular Component: cytoplasm (GO:0005737);; Biological Process: protein folding (GO:0006457);; Cellular Component: anchored component of plasma membrane (GO:0046658);; Molecular Function: unfolded protein binding (GO:0051082);;	K09494|0|bdi:100821102|CCT2; T-complex protein 1 subunit beta; K09494 T-complex protein 1 subunit beta (A)	TCP-1/cpn60 chaperonin family	T-complex protein 1 subunit beta {ECO:0000303|PubMed:11599560} OS=Arabidopsis thaliana (Mouse-ear cress) PE=1 SV=1	T-complex protein 1 subunit beta [Aegilops tauschii]
comp97491_c0	Energy production and conversion	Biological Process: metabolic process (GO:0008152);; Molecular Function: hydrolase activity, acting on carbon-nitrogen (but not peptide) bonds, in linear amides (GO:0016811);;	K01455|1.4957e-73|sly:101258424|putative formamidase C869.04; K01455 formamidase [EC:3.5.1.49] (A)	Acetamidase/Formamidase family	--	PREDICTED: putative formamidase C869.04 isoform X2 [Sesamum indicum]
comp49020_c0	Inorganic ion transport and metabolism	Molecular Function: ATP binding (GO:0005524);; Cellular Component: plasma membrane (GO:0005886);; Biological Process: ATP catabolic process (GO:0006200);; Biological Process: ATP biosynthetic process (GO:0006754);; Molecular Function: hydrogen-exporting ATPase activity, phosphorylative mechanism (GO:0008553);; Biological Process: response to salt stress (GO:0009651);; Biological Process: proton t…	K01535|7.08208e-52|pop:POPTR_0012s07350g|POPTRDRAFT_422528; putative plasma membrane H+ ATPase family protein; K01535 H+-transporting ATPase [EC:3.6.3.6] (A)	--	Plasma membrane ATPase 2 (Fragment) GN=LHA2 OS=Solanum lycopersicum (Tomato) PE=3 SV=1	p-type H+-ATPase [Sesbania rostrata]
comp124197_c0	--	Molecular Function: calmodulin binding (GO:0005516);; Cellular Component: mitochondrion (GO:0005739);; Biological Process: auxin-activated signaling pathway (GO:0009734);;	K14488|1.16562e-33|bdi:100836621|indole-3-acetic acid-induced protein ARG7; K14488 SAUR family protein (A)	Auxin responsive protein	Indole-3-acetic acid-induced protein ARG7 GN=ARG7 OS=Vigna radiata var. radiata (Mung bean) PE=2 SV=1	predicted protein [Hordeum vulgare subsp. vulgare]
comp113295_c0	--	Biological Process: glycerol ether metabolic process (GO:0006662);; Molecular Function: electron carrier activity (GO:0009055);; Cellular Component: chloroplast (GO:0009507);; Biological Process: plastid organization (GO:0009657);; Molecular Function: protein disulfide oxidoreductase activity (GO:0015035);; Molecular Function: oxidoreductase activity, acting on a sulfur group of donors, disulfide…	K03671|1.12969e-88|bdi:100844323|thioredoxin M-type, chloroplastic-like; K03671 thioredoxin 1 (A)	Thioredoxin;; Thioredoxin-like;; Thioredoxin-like domain	Thioredoxin M-type, chloroplastic (Precursor) OS=Triticum aestivum (Wheat) PE=2 SV=1	RecName: Full=Thioredoxin M-type, chloroplastic; Short=Trx-M; Flags: Precursor [Triticum aestivum]
comp133456_c0	--	--	--	--	--	hypothetical protein TRIUR3_30221 [Triticum urartu]
comp121035_c0	--	Molecular Function: serine-type endopeptidase activity (GO:0004252);; Cellular Component: mitochondrion (GO:0005739);; Biological Process: proteolysis (GO:0006508);; Cellular Component: integral component of membrane (GO:0016021);;	--	--	--	hypothetical protein TRIUR3_11555 [Triticum urartu]
comp3978665_c0	--	Molecular Function: RNA binding (GO:0003723);; Molecular Function: RNA-directed DNA polymerase activity (GO:0003964);; Cellular Component: mitochondrion (GO:0005739);; Biological Process: RNA-dependent DNA replication (GO:0006278);; Cellular Component: plastid (GO:0009536);;	--	--	--	Serine/threonine-protein kinase SMG1 [Aegilops tauschii]
comp142383_c0	--	Molecular Function: zinc ion binding (GO:0008270);; Cellular Component: plastid (GO:0009536);;	--	FAR1 DNA-binding domain;; MULE transposase domain;; SWIM zinc finger	Protein FAR1-RELATED SEQUENCE 5 GN=FRS5 OS=Arabidopsis thaliana (Mouse-ear cress) PE=2 SV=1	predicted protein [Hordeum vulgare subsp. vulgare]
comp125683_c0	Posttranslational modification, protein turnover, chaperones	Molecular Function: ubiquitin-protein ligase activity (GO:0004842);; Biological Process: postreplication repair (GO:0006301);; Biological Process: fatty acid beta-oxidation (GO:0006635);; Biological Process: toxin catabolic process (GO:0009407);; Biological Process: heat acclimation (GO:0010286);; Biological Process: protein ubiquitination (GO:0016567);; Biological Process: DNA endoreduplication …	K06689|1.15365e-101|bdi:100821498|ubiquitin-conjugating enzyme E2-17 kDa; K06689 ubiquitin-conjugating enzyme E2 D/E [EC:6.3.2.19] (A)	Ubiquitin-conjugating enzyme;; Prokaryotic E2 family B;; RWD domain	Ubiquitin-conjugating enzyme E2-17 kDa OS=Solanum lycopersicum (Tomato) PE=2 SV=1	Ubiquitin-conjugating enzyme E2-17 kDa [Triticum urartu]
comp134367_c1	--	--	--	--	Putative B3 domain-containing protein Os03g0621600 GN=OSJNBb0111B07.21 OS=Oryza sativa subsp. japonica (Rice) PE=3 SV=1	Cohesin subunit SA-1 [Triticum urartu]
comp3019396_c0	--	--	--	--	--	hypothetical protein TRIUR3_08258 [Triticum urartu]
comp118666_c0	--	--	--	--	--	Putative adagio-like protein 2 [Triticum urartu]
comp19633_c0	--	Molecular Function: metal ion binding (GO:0046872);;	--	C2H2-type zinc finger	Zinc finger protein 1 OS=Triticum aestivum (Wheat) PE=2 SV=1	hypothetical protein TRIUR3_15912 [Triticum urartu]
comp129689_c1	--	Molecular Function: protein serine/threonine kinase activity (GO:0004674);; Molecular Function: ATP binding (GO:0005524);; Cellular Component: plasma membrane (GO:0005886);; Biological Process: protein phosphorylation (GO:0006468);;	--	Protein kinase domain;; Protein tyrosine kinase	Serine/threonine-protein kinase At5g01020 GN=At5g01020 OS=Arabidopsis thaliana (Mouse-ear cress) PE=1 SV=1	Putative serine/threonine-protein kinase NAK [Aegilops tauschii]
comp132658_c0	Function unknown	Cellular Component: cytoplasmic membrane-bounded vesicle (GO:0016023);;	--	Leucine Rich repeats (2 copies);; Leucine rich repeat;; Leucine Rich Repeat;; Leucine rich repeat;; Leucine Rich repeat	LRR receptor-like serine/threonine-protein kinase GSO1 (Precursor) GN=GSO1 OS=Arabidopsis thaliana (Mouse-ear cress) PE=2 SV=1	LRR receptor-like serine/threonine-protein kinase GSO1 [Triticum urartu]
comp1633436_c0	--	--	--	--	--	hypothetical protein TRIUR3_33496 [Triticum urartu]
comp124616_c0	--	Cellular Component: mitochondrion (GO:0005739);;	--	--	--	hypothetical protein F775_32937 [Aegilops tauschii]
comp135290_c0	--	Cellular Component: chloroplast (GO:0009507);;	--	PPR repeat family;; PPR repeat;; PPR repeat;; Pentatricopeptide repeat domain;; Tetratricopeptide repeat;; Evolutionarily conserved signalling intermediate in Toll pathway;; Tetratricopeptide repeat;; Tetratricopeptide repeat;; Tetratricopeptide repeat;; Tetratricopeptide repeat	Pentatricopeptide repeat-containing protein At5g42310, mitochondrial (Precursor) GN=At5g42310 OS=Arabidopsis thaliana (Mouse-ear cress) PE=2 SV=1	predicted protein [Hordeum vulgare subsp. vulgare]
comp122025_c0	--	--	--	--	--	hypothetical protein TRIUR3_12503 [Triticum urartu]
comp1572862_c0	--	Molecular Function: DNA binding (GO:0003677);; Molecular Function: RNA binding (GO:0003723);; Molecular Function: RNA-directed DNA polymerase activity (GO:0003964);; Molecular Function: aspartic-type endopeptidase activity (GO:0004190);; Molecular Function: transporter activity (GO:0005215);; Cellular Component: nucleus (GO:0005634);; Biological Process: RNA-dependent DNA replication (GO:0006278)…	--	--	Uncharacterized mitochondrial protein AtMg00860 GN=AtMg00860 OS=Arabidopsis thaliana (Mouse-ear cress) PE=4 SV=1	retrotransposon protein, putative, unclassified, expressed [Oryza sativa Japonica Group]
comp140819_c1	Translation, ribosomal structure and biogenesis	Molecular Function: proline-tRNA ligase activity (GO:0004827);; Molecular Function: ATP binding (GO:0005524);; Cellular Component: cytoplasm (GO:0005737);; Biological Process: prolyl-tRNA aminoacylation (GO:0006433);; Cellular Component: membrane (GO:0016020);;	K01881|0|bdi:100845525|putative proline--tRNA ligase C19C7.06; K01881 prolyl-tRNA synthetase [EC:6.1.1.15] (A)	Prolyl-tRNA synthetase, C-terminal;; tRNA synthetase class II core domain (G, H, P, S and T);; Anticodon binding domain	--	Putative prolyl-tRNA synthetase [Aegilops tauschii]
comp999594_c0	--	Molecular Function: RNA binding (GO:0003723);; Molecular Function: RNA-directed DNA polymerase activity (GO:0003964);; Molecular Function: RNA-DNA hybrid ribonuclease activity (GO:0004523);; Cellular Component: mitochondrion (GO:0005739);; Biological Process: RNA-dependent DNA replication (GO:0006278);; Cellular Component: plastid (GO:0009536);; Biological Process: DNA integration (GO:0015074);;	--	--	--	retrotransposon protein, putative, unclassified [Oryza sativa Japonica Group]
comp112179_c0	--	Cellular Component: cytoplasmic membrane-bounded vesicle (GO:0016023);;	--	Leucine Rich repeats (2 copies);; Leucine rich repeat;; Leucine Rich Repeat;; Leucine rich repeat N-terminal domain;; Leucine Rich repeat;; Leucine rich repeat;; NifQ	Receptor-like protein 12 (Precursor) GN=RLP12 OS=Arabidopsis thaliana (Mouse-ear cress) PE=2 SV=2	Receptor-like protein 12 [Triticum urartu]
comp126553_c0	--	--	--	F-box-like;; F-box domain	F-box protein At5g07610 GN=At5g07610 OS=Arabidopsis thaliana (Mouse-ear cress) PE=2 SV=1	hypothetical protein F775_11743 [Aegilops tauschii]
comp128472_c2	--	Molecular Function: transferase activity, transferring acyl groups other than amino-acyl groups (GO:0016747);;	--	Transferase family	Methanol O-anthraniloyltransferase GN=AMAT OS=Vitis labrusca (Concord grape) PE=1 SV=1	10-deacetylbaccatin III 10-O-acetyltransferase [Aegilops tauschii]
comp131948_c0	--	Cellular Component: proteasome complex (GO:0000502);;	K03039|0|bdi:100841254|26S proteasome non-ATPase regulatory subunit 13 homolog B-like; K03039 26S proteasome regulatory subunit N9 (A)	PCI domain	26S proteasome non-ATPase regulatory subunit 13 homolog B GN=RPN9B OS=Arabidopsis thaliana (Mouse-ear cress) PE=1 SV=1	26S proteasome non-ATPase regulatory subunit 13 [Triticum urartu]
comp126597_c3	--	--	--	--	--	hypothetical protein TRIUR3_15988 [Triticum urartu]
comp17268_c0	--	Molecular Function: ion binding (GO:0043167);;	--	Annexin	Annexin D5 GN=T23K23.6 OS=Arabidopsis thaliana (Mouse-ear cress) PE=2 SV=2	PREDICTED: annexin D5-like [Cucumis sativus]
comp140147_c0	--	--	--	--	--	hypothetical protein F775_04667 [Aegilops tauschii]
comp122082_c0	--	Cellular Component: cytoplasmic membrane-bounded vesicle (GO:0016023);;	--	Plastocyanin-like domain	--	hypothetical protein F775_07029 [Aegilops tauschii]
comp104193_c0	--	--	--	--	--	unnamed protein product [Triticum aestivum]
comp139255_c0	General function prediction only	Biological Process: proteolysis (GO:0006508);; Molecular Function: metallopeptidase activity (GO:0008237);; Biological Process: auxin metabolic process (GO:0009850);; Molecular Function: IAA-amino acid conjugate hydrolase activity (GO:0010178);; Cellular Component: cytoplasmic membrane-bounded vesicle (GO:0016023);;	K14664|0|bdi:100822398|IAA-amino acid hydrolase ILR1-like 5; K14664 IAA-amino acid hydrolase [EC:3.5.1.-] (A)	Peptidase family M20/M25/M40;; Peptidase dimerisation domain	IAA-amino acid hydrolase ILR1-like 5 (Precursor) GN=OSJNBa0019D11.19 OS=Oryza sativa subsp. japonica (Rice) PE=2 SV=1	predicted protein [Hordeum vulgare subsp. vulgare]
comp2793039_c0	--	--	--	--	--	hypothetical protein F775_22780 [Aegilops tauschii]
comp133424_c0	--	Biological Process: ubiquitin-dependent protein catabolic process (GO:0006511);;	K14016|0|bdi:100841813|ubiquitin fusion degradation protein 1 homolog; K14016 ubiquitin fusion degradation protein 1 (A)	Ubiquitin fusion degradation protein UFD1	--	Ubiquitin fusion degradation 1-like protein [Aegilops tauschii]
comp142378_c0	General function prediction only	Molecular Function: nucleotide binding (GO:0000166);; Biological Process: RNA methylation (GO:0001510);; Cellular Component: nucleolus (GO:0005730);; Biological Process: rRNA processing (GO:0006364);; Biological Process: mRNA export from nucleus (GO:0006406);; Biological Process: protein import into nucleus (GO:0006606);; Biological Process: sister chromatid cohesion (GO:0007062);; Biological Pro…	K14555|0|bdi:100823842|transducin beta-like protein 3; K14555 U3 small nucleolar RNA-associated protein 13 (A)	WD domain, G-beta repeat;; Utp13 specific WD40 associated domain;; Nucleoporin Nup120/160	Transcription initiation factor TFIID subunit 5 GN=TAF5 OS=Arabidopsis thaliana (Mouse-ear cress) PE=1 SV=1	predicted protein [Hordeum vulgare subsp. vulgare]
comp73225_c0	--	Molecular Function: catalytic activity (GO:0003824);; Biological Process: mitotic recombination (GO:0006312);; Biological Process: mRNA export from nucleus (GO:0006406);; Biological Process: embryo sac egg cell differentiation (GO:0009560);; Biological Process: photomorphogenesis (GO:0009640);; Biological Process: embryo development ending in seed dormancy (GO:0009793);; Biological Process: seed …	--	--	--	uncharacterized protein LOC100384369 [Zea mays]
comp3929317_c0	--	--	--	--	--	hypothetical protein TRIUR3_15098 [Triticum urartu]
comp133406_c0	--	--	--	Eukaryotic porin	Mitochondrial outer membrane porin GN=VDAC1 OS=Triticum aestivum (Wheat) PE=2 SV=1	hypothetical protein F775_00492 [Aegilops tauschii]
comp103725_c0	--	--	--	--	--	hypothetical protein TRIUR3_25358 [Triticum urartu]
comp9085_c0	--	Biological Process: DNA repair (GO:0006281);;	--	--	--	hypothetical protein OsI_27177 [Oryza sativa Indica Group]
comp124625_c0	--	Molecular Function: carboxylic ester hydrolase activity (GO:0004091);; Biological Process: metabolic process (GO:0008152);;	--	alpha/beta hydrolase fold	Tuliposide A-converting enzyme 1, chloroplastic (Precursor) GN=TCEA1 OS=Tulipa gesneriana (Garden tulip) PE=1 SV=1	predicted protein [Hordeum vulgare subsp. vulgare]
comp3736552_c0	--	--	--	--	--	PREDICTED: uncharacterized protein LOC104094439 [Nicotiana tomentosiformis]
comp72099_c0	--	--	K15032|3.24327e-13|bdi:100821417|	--	--	hypothetical protein TRIUR3_31159 [Triticum urartu]
comp97382_c0	--	--	--	--	--	predicted protein [Hordeum vulgare subsp. vulgare]
comp117882_c0	--	Molecular Function: sequence-specific DNA binding transcription factor activity (GO:0003700);; Biological Process: regulation of transcription, DNA-templated (GO:0006355);; Molecular Function: sequence-specific DNA binding (GO:0043565);;	--	bZIP transcription factor;; Basic region leucine zipper;; bZIP Maf transcription factor	--	Ocs element-binding factor 1 [Aegilops tauschii]
comp66673_c0	Translation, ribosomal structure and biogenesis	Molecular Function: structural constituent of ribosome (GO:0003735);; Biological Process: translation (GO:0006412);; Cellular Component: small ribosomal subunit (GO:0015935);; Cellular Component: nucleomorph (GO:0033009);;	K02973|1.73199e-65|fve:101294077|40S ribosomal protein S23-like; K02973 small subunit ribosomal protein S23e (A)	Ribosomal protein S12/S23	40S ribosomal protein S23 GN=RPS23 OS=Fragaria ananassa (Strawberry) PE=2 SV=1	predicted protein [Hordeum vulgare subsp. vulgare]
comp142566_c0	--	Molecular Function: nucleic acid binding (GO:0003676);; Cellular Component: nucleus (GO:0005634);; Biological Process: embryo development ending in seed dormancy (GO:0009793);; Biological Process: negative regulation of photomorphogenesis (GO:0010100);; Cellular Component: Cul4-RING ubiquitin ligase complex (GO:0080008);;	K10610|0|bdi:100841631|DNA damage-binding protein 1a-like; K10610 DNA damage-binding protein 1 (A)	Mono-functional DNA-alkylating methyl methanesulfonate N-term;; CPSF A subunit region;; Nucleotidyl transferase;; MobA-like NTP transferase domain;; Bacterial transferase hexapeptide (six repeats)	DNA damage-binding protein 1 GN=DDB1 OS=Solanum lycopersicum (Tomato) PE=1 SV=1	DNA damage-binding protein 1 [Aegilops tauschii]
comp109734_c0	--	Molecular Function: ADP binding (GO:0043531);;	--	--	--	hypothetical protein F775_11884 [Aegilops tauschii]
comp803719_c0	--	--	--	--	--	ABC transporter C family member 10 [Aegilops tauschii]
comp129645_c1	--	--	K03164|4.59686e-06|bdi:100839516|DNA topoisomerase 2; K03164 DNA topoisomerase II [EC:5.99.1.3] (A)	--	--	hypothetical protein TRIUR3_21906 [Triticum urartu]
comp120241_c0	--	--	--	--	--	predicted protein [Hordeum vulgare subsp. vulgare]
comp2231487_c0	--	--	--	--	--	Ras-related protein RGP2 [Triticum urartu]
comp92066_c0	--	Cellular Component: mitochondrion (GO:0005739);; Cellular Component: integral component of membrane (GO:0016021);;	--	Domain of unknown function	--	hypothetical protein TRIUR3_26981 [Triticum urartu]
comp140096_c0	--	--	--	--	--	PREDICTED: casein kinase I isoform alpha-like [Brachypodium distachyon]
comp133684_c0	--	Molecular Function: DNA binding (GO:0003677);; Molecular Function: sequence-specific DNA binding transcription factor activity (GO:0003700);; Cellular Component: nucleus (GO:0005634);; Biological Process: regulation of transcription, DNA-templated (GO:0006355);; Cellular Component: plastid (GO:0009536);;	--	AP2 domain	Ethylene-responsive transcription factor ERF113 GN=ERF113 OS=Arabidopsis thaliana (Mouse-ear cress) PE=2 SV=1	predicted protein [Hordeum vulgare subsp. vulgare]
comp1411008_c0	--	--	--	--	--	PREDICTED: uncharacterized protein LOC100838144 isoform X1 [Brachypodium distachyon]
comp2452986_c0	--	--	--	--	--	hypothetical protein TRIUR3_13459 [Triticum urartu]
comp1867447_c0	--	--	--	Sushi domain (SCR repeat)	--	--
comp1001606_c0	--	Biological Process: histone deacetylation (GO:0016575);; Molecular Function: NAD-dependent histone deacetylase activity (GO:0017136);; Molecular Function: histone deacetylase activity (H4-K16 specific) (GO:0034739);;	K06067|1.17945e-16|bdi:100839528|histone deacetylase 19-like; K06067 histone deacetylase 1/2 [EC:3.5.1.98] (A)	--	Histone deacetylase 19 GN=F20D10.250 OS=Arabidopsis thaliana (Mouse-ear cress) PE=1 SV=2	Proline-rich receptor-like protein kinase PERK12 [Triticum urartu]
comp2220040_c0	--	Molecular Function: RNA binding (GO:0003723);; Molecular Function: RNA-directed DNA polymerase activity (GO:0003964);; Biological Process: RNA-dependent DNA replication (GO:0006278);; Cellular Component: plastid (GO:0009536);;	--	--	--	PREDICTED: uncharacterized protein LOC100838626 [Brachypodium distachyon]
comp142271_c0	Transcription	Molecular Function: phosphoprotein phosphatase activity (GO:0004721);; Cellular Component: nucleus (GO:0005634);; Molecular Function: protein C-terminus binding (GO:0008022);;	--	NLI interacting factor-like phosphatase;; BRCA1 C Terminus (BRCT) domain;; twin BRCT domain	RNA polymerase II C-terminal domain phosphatase-like 4 GN=CPL4 OS=Arabidopsis thaliana (Mouse-ear cress) PE=1 SV=1	RNA polymerase II C-terminal domain phosphatase-like 4 [Triticum urartu]
comp108104_c0	--	--	--	--	--	hypothetical protein F775_28469 [Aegilops tauschii]
comp138859_c0	Posttranslational modification, protein turnover, chaperones	Molecular Function: ATP binding (GO:0005524);; Cellular Component: nucleolus (GO:0005730);; Cellular Component: mitochondrion (GO:0005739);; Cellular Component: plasma membrane (GO:0005886);; Biological Process: cell death (GO:0008219);; Biological Process: response to cold (GO:0009409);; Cellular Component: chloroplast stroma (GO:0009570);; Biological Process: systemic acquired resistance (GO:00…	K04077|0|osa:4339910|Os06g0114000; K04077 chaperonin GroEL (A)	TCP-1/cpn60 chaperonin family	Chaperonin 60 subunit beta 1, chloroplastic (Precursor) GN=T5A14.11 OS=Arabidopsis thaliana (Mouse-ear cress) PE=1 SV=3	RuBisCO large subunit-binding protein subunit beta, chloroplastic [Aegilops tauschii]
comp112705_c0	--	Molecular Function: hydrolase activity, hydrolyzing O-glycosyl compounds (GO:0004553);; Biological Process: carbohydrate metabolic process (GO:0005975);; Cellular Component: cytoplasmic membrane-bounded vesicle (GO:0016023);; Molecular Function: hydrolase activity, acting on glycosyl bonds (GO:0016798);; Cellular Component: anchored component of plasma membrane (GO:0046658);;	--	Glycosyl hydrolases family 17;; GTP cyclohydrolase II	Glucan endo-1,3-beta-glucosidase 8 (Precursor) GN=At1g64760 OS=Arabidopsis thaliana (Mouse-ear cress) PE=1 SV=2	predicted protein [Hordeum vulgare subsp. vulgare]
comp141957_c0	--	Molecular Function: DNA binding (GO:0003677);; Molecular Function: sequence-specific DNA binding transcription factor activity (GO:0003700);; Cellular Component: nucleus (GO:0005634);; Cellular Component: transcription factor complex (GO:0005667);; Biological Process: regulation of transcription, DNA-templated (GO:0006355);; Biological Process: trichome morphogenesis (GO:0010090);; Biological Pro…	--	Transcription factor DP	Transcription factor-like protein DPB GN=F12E4.160 OS=Arabidopsis thaliana (Mouse-ear cress) PE=1 SV=1	Transcription factor-like protein DPB [Triticum urartu]
comp8597_c0	General function prediction only	--	K05757|3.72802e-88|ppp:PHYPADRAFT_160291|hypothetical protein; K05757 actin related protein 2/3 complex, subunit 1A/1B (A)	WD domain, G-beta repeat	Actin-related protein 2/3 complex subunit 1B GN=ARPC1B OS=Arabidopsis thaliana (Mouse-ear cress) PE=2 SV=1	hypothetical protein GLOINDRAFT_308845 [Rhizophagus irregularis DAOM 181602]
comp1993929_c0	--	--	--	--	--	hypothetical protein F775_32274 [Aegilops tauschii]
comp129446_c0	Posttranslational modification, protein turnover, chaperones	--	--	DnaJ domain	DnaJ protein P58IPK homolog (Precursor) OS=Arabidopsis thaliana (Mouse-ear cress) PE=1 SV=1	predicted protein [Hordeum vulgare subsp. vulgare]
comp141646_c0	Carbohydrate transport and metabolism	Molecular Function: beta-galactosidase activity (GO:0004565);; Biological Process: carbohydrate metabolic process (GO:0005975);; Cellular Component: plant-type cell wall (GO:0009505);; Cellular Component: cytoplasmic membrane-bounded vesicle (GO:0016023);; Molecular Function: carbohydrate binding (GO:0030246);; Molecular Function: cation binding (GO:0043169);; Cellular Component: apoplast (GO:004…	--	Glycosyl hydrolases family 35;; Galactose binding lectin domain	Beta-galactosidase 3 (Precursor) OS=Oryza sativa subsp. japonica (Rice) PE=3 SV=1	predicted protein [Hordeum vulgare subsp. vulgare]
comp123509_c0	--	Molecular Function: 3-oxoacyl-[acyl-carrier-protein] reductase (NADPH) activity (GO:0004316);; Biological Process: oxidation-reduction process (GO:0055114);;	--	Enoyl-(Acyl carrier protein) reductase	Glucose and ribitol dehydrogenase GN=CAISE5 OS=Daucus carota (Wild carrot) PE=2 SV=1	RecName: Full=Glucose and ribitol dehydrogenase; AltName: Full=Carrot ABA-induced in somatic embryos 5 protein [Daucus carota]
comp915_c0	Chromatin structure and dynamics	Cellular Component: nucleosome (GO:0000786);; Molecular Function: DNA binding (GO:0003677);; Cellular Component: nucleolus (GO:0005730);; Cellular Component: vacuole (GO:0005773);; Biological Process: nucleosome assembly (GO:0006334);; Cellular Component: thylakoid (GO:0009579);; Molecular Function: protein heterodimerization activity (GO:0046982);;	K11254|6.14194e-48|smo:SELMODRAFT_233579|hypothetical protein; K11254 histone H4 (A)	Core histone H2A/H2B/H3/H4;; TATA box binding protein associated factor (TAF);; Histone-like transcription factor (CBF/NF-Y) and archaeal histone	Histone H4 variant TH091 OS=Triticum aestivum (Wheat) PE=3 SV=2	hypothetical protein ZEAMMB73_313798 [Zea mays]
comp2013115_c0	Energy production and conversion	Molecular Function: ATP citrate synthase activity (GO:0003878);; Molecular Function: succinate-CoA ligase (ADP-forming) activity (GO:0004775);; Biological Process: cellular carbohydrate metabolic process (GO:0044262);; Molecular Function: cofactor binding (GO:0048037);;	K01648|1.32412e-16|smo:SELMODRAFT_271604|hypothetical protein; K01648 ATP citrate (pro-S)-lyase [EC:2.3.3.8] (A)	CoA binding domain	ATP-citrate synthase beta chain protein 1 OS=Oryza sativa subsp. japonica (Rice) PE=2 SV=1	citrate synthase [Aureobasidium pullulans EXF-150]
comp131121_c2	--	Biological Process: sterol biosynthetic process (GO:0016126);; Molecular Function: heme binding (GO:0020037);; Molecular Function: metal ion binding (GO:0046872);;	--	Cytochrome b5-like Heme/Steroid binding domain	Cytochrome B5-like protein {ECO:0000303|PubMed:19054355} OS=Arabidopsis thaliana (Mouse-ear cress) PE=2 SV=1	PREDICTED: cytochrome b5-like isoform X1 [Oryza brachyantha]
comp48197_c0	--	Molecular Function: protein binding (GO:0005515);; Biological Process: gravitropism (GO:0009630);; Biological Process: primary shoot apical meristem specification (GO:0010072);;	--	--	Topless-related protein 4 GN=MSJ11.27 OS=Arabidopsis thaliana (Mouse-ear cress) PE=1 SV=2	hypothetical protein EUGRSUZ_C013681, partial [Eucalyptus grandis]
comp141714_c0	--	Biological Process: snRNA processing (GO:0016180);; Cellular Component: integrator complex (GO:0032039);;	K13146|2.49256e-174|bdi:100830500|integrator complex subunit 9 homolog; K13146 integrator complex subunit 9 (A)	Beta-Casp domain	--	hypothetical protein F775_08409 [Aegilops tauschii]
comp3141680_c0	Transcription	--	K12627|8.58845e-40|crb:CARUB_v10021206mg|hypothetical protein; K12627 U6 snRNA-associated Sm-like protein LSm8 (A)	LSM domain	Sm-like protein LSM8 {ECO:0000305} OS=Arabidopsis thaliana (Mouse-ear cress) PE=1 SV=1	hypothetical protein CARUB_v10021206mg [Capsella rubella]
comp88790_c0	--	Molecular Function: DNA binding (GO:0003677);; Cellular Component: mitochondrion (GO:0005739);; Biological Process: DNA recombination (GO:0006310);; Cellular Component: plastid (GO:0009536);; Biological Process: DNA integration (GO:0015074);;	--	--	Uncharacterized mitochondrial protein AtMg00810 GN=AtMg00810 OS=Arabidopsis thaliana (Mouse-ear cress) PE=4 SV=1	OSJNBa0061G20.2 [Oryza sativa Japonica Group]
comp99063_c0	--	Molecular Function: nucleic acid binding (GO:0003676);; Molecular Function: ATP binding (GO:0005524);; Molecular Function: zinc ion binding (GO:0008270);; Cellular Component: plastid (GO:0009536);; Biological Process: DNA integration (GO:0015074);; Molecular Function: kinase activity (GO:0016301);; Biological Process: phosphorylation (GO:0016310);; Molecular Function: phosphotransferase activity,…	--	Integrase core domain	Endonuclease OS=Nicotiana tabacum (Common tobacco) PE=2 SV=1	putative retrotransposon protein [Oryza sativa Japonica Group]
comp1850400_c0	--	Cellular Component: mitochondrial proton-transporting ATP synthase complex, coupling factor F(o) (GO:0000276);; Biological Process: protein targeting to mitochondrion (GO:0006626);; Cellular Component: plastid (GO:0009536);; Molecular Function: hydrogen ion transmembrane transporter activity (GO:0015078);; Biological Process: ATP synthesis coupled proton transport (GO:0015986);;	K02140|5.4001e-35|pper:PRUPE_ppa013447mg|hypothetical protein; K02140 F-type H+-transporting ATPase subunit g (A)	Mitochondrial ATP synthase g subunit	--	hypothetical protein PRUPE_ppa013447mg [Prunus persica]
comp1588658_c0	--	Molecular Function: metal ion binding (GO:0046872);;	--	--	Endonuclease OS=Nicotiana tabacum (Common tobacco) PE=2 SV=1	OSJNBb0034I13.10 [Oryza sativa Japonica Group]
comp125106_c0	--	--	--	--	--	hypothetical protein F775_24452 [Aegilops tauschii]
comp88186_c0	--	--	--	--	--	Putative disease resistance RPP13-like protein 1 [Triticum urartu]
comp3850927_c0	--	Cellular Component: integral component of membrane (GO:0016021);;	--	Triose-phosphate Transporter family	Probable sugar phosphate/phosphate translocator At4g32390 GN=At4g32390 OS=Arabidopsis thaliana (Mouse-ear cress) PE=3 SV=1	PREDICTED: probable sugar phosphate/phosphate translocator At4g32390 [Populus euphratica]
comp40664_c0	--	--	--	--	--	Transcription initiation factor TFIID subunit 9 [Triticum urartu]
comp139946_c0	Replication, recombination and repair	Molecular Function: DNA photolyase activity (GO:0003913);; Cellular Component: nucleus (GO:0005634);; Cellular Component: vacuole (GO:0005773);; Biological Process: DNA repair (GO:0006281);; Biological Process: chromatin remodeling (GO:0006338);; Biological Process: response to water deprivation (GO:0009414);; Biological Process: phototropism (GO:0009638);; Biological Process: blue light signalin…	K12119|0|bdi:100838321|cryptochrome-1; K12119 cryptochrome 2 (A)	FAD binding domain of DNA photolyase;; DNA photolyase	Cryptochrome-2 GN=F19P19.14 OS=Arabidopsis thaliana (Mouse-ear cress) PE=1 SV=2	Cryptochrome-2 [Aegilops tauschii]
comp126883_c2	--	--	--	Phosphate-induced protein 1 conserved region	Protein EXORDIUM (Precursor) GN=EXO OS=Arabidopsis thaliana (Mouse-ear cress) PE=2 SV=1	hypothetical protein TRIUR3_33062 [Triticum urartu]
comp81560_c0	--	Biological Process: heat acclimation (GO:0010286);;	--	--	--	PLATZ transcription factor family protein isoform 2 [Theobroma cacao]
comp81730_c0	--	Cellular Component: mitochondrion (GO:0005739);; Molecular Function: heme transporter activity (GO:0015232);; Biological Process: heme transport (GO:0015886);; Cellular Component: membrane (GO:0016020);; Cellular Component: cytoplasmic membrane-bounded vesicle (GO:0016023);; Biological Process: cytochrome complex assembly (GO:0017004);; Biological Process: secretion by cell (GO:0032940);;	--	CcmB protein	Putative cytochrome c biogenesis ccmB-like mitochondrial protein GN=CCMB OS=Arabidopsis thaliana (Mouse-ear cress) PE=2 SV=2	cytochrome c biogenesis B (mitochondrion) [Lolium perenne]
comp1079681_c0	--	--	--	--	--	hypothetical protein F775_43620 [Aegilops tauschii]
comp127837_c0	--	Molecular Function: sequence-specific DNA binding transcription factor activity (GO:0003700);; Biological Process: regulation of transcription, DNA-templated (GO:0006355);; Molecular Function: sequence-specific DNA binding (GO:0043565);;	--	bZIP transcription factor;; Basic region leucine zipper	Transcription factor VIP1 GN=F2J6.6 OS=Arabidopsis thaliana (Mouse-ear cress) PE=1 SV=1	Putative transcription factor PosF21 [Aegilops tauschii]
comp120067_c0	--	Cellular Component: mitochondrion (GO:0005739);; Biological Process: fatty acid biosynthetic process (GO:0006633);; Cellular Component: membrane (GO:0016020);; Molecular Function: transferase activity, transferring acyl groups other than amino-acyl groups (GO:0016747);;	K15397|1.96885e-15|zma:100382314|uncharacterized LOC100382314; K15397 3-ketoacyl-CoA synthase [EC:2.3.1.199] (A)	--	3-ketoacyl-CoA synthase 6 GN=T26J14.10 OS=Arabidopsis thaliana (Mouse-ear cress) PE=1 SV=1	3-ketoacyl-CoA synthase 6 [Triticum urartu]
comp136767_c1	--	Cellular Component: mitochondrion (GO:0005739);; Cellular Component: cytoplasmic membrane-bounded vesicle (GO:0016023);;	--	--	--	hypothetical protein F775_02103 [Aegilops tauschii]
comp902333_c0	--	Molecular Function: nucleotide binding (GO:0000166);; Biological Process: RNA methylation (GO:0001510);; Biological Process: tRNA modification (GO:0006400);; Biological Process: 7-methylguanosine metabolic process (GO:0008618);;	K15443|1.64365e-11|osa:4334092|Os03g0746800; K15443 tRNA (guanine-N(7)-)-methyltransferase subunit TRM82 (A)	--	--	predicted protein [Hordeum vulgare subsp. vulgare]
comp1888475_c0	--	Molecular Function: chitinase activity (GO:0004568);; Biological Process: carbohydrate metabolic process (GO:0005975);; Biological Process: chitin catabolic process (GO:0006032);; Biological Process: response to stress (GO:0006950);; Biological Process: response to abiotic stimulus (GO:0009628);; Cellular Component: cytoplasmic membrane-bounded vesicle (GO:0016023);; Biological Process: cell wall…	--	Chitinase class I	Chitinase-like protein 1 (Precursor) GN=At1g05850 OS=Arabidopsis thaliana (Mouse-ear cress) PE=1 SV=1	Endochitinase CH25 [Aegilops tauschii]
comp46461_c1	--	--	--	Trypsin and protease inhibitor	Miraculin (Precursor) OS=Synsepalum dulcificum (Miracle fruit) PE=1 SV=3	unnamed protein product [Vitis vinifera]
comp2453572_c0	Translation, ribosomal structure and biogenesis	Molecular Function: structural constituent of ribosome (GO:0003735);; Cellular Component: nucleolus (GO:0005730);; Cellular Component: mitochondrion (GO:0005739);; Biological Process: translation (GO:0006412);; Cellular Component: chloroplast (GO:0009507);; Cellular Component: cytosolic large ribosomal subunit (GO:0022625);;	K02889|1.20874e-45|pop:POPTR_0006s21010g|POPTRDRAFT_819333; hypothetical protein; K02889 large subunit ribosomal protein L21e (A)	--	60S ribosomal protein L21-2 GN=RPL21F OS=Arabidopsis thaliana (Mouse-ear cress) PE=2 SV=1	hypothetical protein POPTR_0006s21010g [Populus trichocarpa]
comp131265_c1	Posttranslational modification, protein turnover, chaperones	Molecular Function: glutathione transferase activity (GO:0004364);;	K00799|2.96774e-105|sita:101783868|glutathione S-transferase 4-like; K00799 glutathione S-transferase [EC:2.5.1.18] (A)	Glutathione S-transferase, N-terminal domain;; Glutathione S-transferase, C-terminal domain;; Glutathione S-transferase, N-terminal domain;; Glutathione S-transferase, C-terminal domain;; Glutathione S-transferase, N-terminal domain;; Glutathione S-transferase, C-terminal domain	Glutathione S-transferase 4 GN=GST4 OS=Zea mays (Maize) PE=1 SV=2	glutathione transferase F3 [Triticum aestivum]
comp39543_c0	--	--	--	--	--	Adipocyte plasma membrane-associated protein [Aegilops tauschii]
comp107892_c0	--	--	--	--	--	hypothetical protein F775_07793 [Aegilops tauschii]
comp2827676_c0	--	--	--	Nop53 (60S ribosomal biogenesis)	--	hypothetical protein MVEG_02483 [Mortierella verticillata NRRL 6337]
comp140742_c0	--	Biological Process: cell morphogenesis (GO:0000902);; Cellular Component: vacuolar membrane (GO:0005774);; Cellular Component: endoplasmic reticulum (GO:0005783);; Cellular Component: Golgi apparatus (GO:0005794);; Biological Process: protein targeting to vacuole (GO:0006623);; Biological Process: calcium ion transport (GO:0006816);; Biological Process: Golgi organization (GO:0007030);; Biologica…	--	--	--	hypothetical protein F775_32977 [Aegilops tauschii]
comp132975_c0	--	Molecular Function: oxidoreductase activity, acting on paired donors, with incorporation or reduction of molecular oxygen, 2-oxoglutarate as one donor, and incorporation of one atom each of oxygen into both donors (GO:0016706);; Biological Process: oxidation-reduction process (GO:0055114);;	K10767|4.55338e-124|sita:101767971|RNA demethylase ALKBH5-like; K10767 alkylated DNA repair protein alkB homolog 5 [EC:1.14.11.-] (A)	2OG-Fe(II) oxygenase superfamily;; 2OG-Fe(II) oxygenase superfamily	--	PREDICTED: RNA demethylase ALKBH5-like [Setaria italica]
comp2853141_c0	--	Molecular Function: 1-phosphatidylinositol binding (GO:0005545);; Cellular Component: clathrin coat (GO:0030118);; Molecular Function: clathrin binding (GO:0030276);; Biological Process: clathrin coat assembly (GO:0048268);;	--	ANTH domain	Putative clathrin assembly protein At1g03050 GN=At1g03050 OS=Arabidopsis thaliana (Mouse-ear cress) PE=2 SV=1	PREDICTED: putative clathrin assembly protein At1g03050 [Brachypodium distachyon]
comp3967636_c0	--	--	--	--	Putative lysine-specific demethylase JMJD5 GN=MOE17.12 OS=Arabidopsis thaliana (Mouse-ear cress) PE=2 SV=1	PREDICTED: lysine-specific demethylase 8 [Cucumis melo]
comp87718_c0	--	--	K08876|1.86149e-07|bdi:100835464|	--	--	hypothetical protein TRIUR3_09578 [Triticum urartu]
comp116290_c0	--	Biological Process: rRNA processing (GO:0006364);; Cellular Component: chloroplast stromal thylakoid (GO:0009533);; Biological Process: plastid organization (GO:0009657);; Biological Process: photosystem II assembly (GO:0010207);; Cellular Component: integral component of membrane (GO:0016021);; Biological Process: cysteine biosynthetic process (GO:0019344);; Cellular Component: chloroplast photo…	K02723|3.32865e-13|bdi:100842253|photosystem II core complex proteins psbY, chloroplastic; K02723 photosystem II PsbY protein (A)	Photosystem II protein Y (PsbY)	Photosystem II protein psbY-2, chloroplastic (Precursor) GN=PSBY OS=Spinacia oleracea (Spinach) PE=1 SV=2	predicted protein [Hordeum vulgare subsp. vulgare]
comp124642_c0	--	--	--	PPR repeat family;; PPR repeat;; PPR repeat;; Pentatricopeptide repeat domain	Pentatricopeptide repeat-containing protein At1g55890, mitochondrial (Precursor) GN=At1g55890 OS=Arabidopsis thaliana (Mouse-ear cress) PE=2 SV=1	hypothetical protein F775_19558 [Aegilops tauschii]
comp105708_c0	--	--	--	--	LOB domain-containing protein 41 GN=F16B3.18 OS=Arabidopsis thaliana (Mouse-ear cress) PE=2 SV=1	unnamed protein product [Triticum aestivum]
comp2630866_c0	Replication, recombination and repair	--	--	Reverse transcriptase-like	--	PREDICTED: uncharacterized protein LOC104584890 [Brachypodium distachyon]
comp906177_c0	--	--	--	--	--	hypothetical protein TRIUR3_31521 [Triticum urartu]
comp81731_c1	--	--	--	--	--	BTB/POZ and MATH domain-containing protein 1 [Triticum urartu]
comp89055_c0	Posttranslational modification, protein turnover, chaperones	Molecular Function: glutathione transferase activity (GO:0004364);; Cellular Component: plasma membrane (GO:0005886);; Biological Process: fatty acid beta-oxidation (GO:0006635);; Biological Process: response to oxidative stress (GO:0006979);; Biological Process: toxin catabolic process (GO:0009407);; Biological Process: response to cyclopentenone (GO:0010583);; Biological Process: proteasome-med…	K00799|3.75363e-49|tcc:TCM_021820|Tau class glutathione transferase GSTU45; K00799 glutathione S-transferase [EC:2.5.1.18] (A)	Glutathione S-transferase, C-terminal domain;; Glutathione S-transferase, N-terminal domain;; Glutathione S-transferase, N-terminal domain	Probable glutathione S-transferase OS=Nicotiana tabacum (Common tobacco) PE=2 SV=1	hypothetical protein MIMGU_mgv1a013365mg [Erythranthe guttata]
comp116153_c0	--	Cellular Component: plastid (GO:0009536);;	--	Plant protein of unknown function (DUF868)	--	hypothetical protein [Oryza sativa Japonica Group]
comp3750066_c0	--	Molecular Function: endonuclease activity (GO:0004519);; Cellular Component: mitochondrion (GO:0005739);; Biological Process: DNA repair (GO:0006281);; Molecular Function: zinc ion binding (GO:0008270);; Molecular Function: oxidoreductase activity (GO:0016491);; Molecular Function: 4 iron, 4 sulfur cluster binding (GO:0051539);; Biological Process: oxidation-reduction process (GO:0055114);;	--	Zinc-binding dehydrogenase	Putative quinone-oxidoreductase homolog, chloroplastic GN=At4g13010 OS=Arabidopsis thaliana (Mouse-ear cress) PE=2 SV=1	Putative quinone-oxidoreductase-like protein, chloroplastic [Aegilops tauschii]
comp142375_c0	--	--	--	PPR repeat family;; PPR repeat;; PPR repeat;; Pentatricopeptide repeat domain;; Tetratricopeptide repeat;; Tetratricopeptide repeat	Pentatricopeptide repeat-containing protein At3g09040, mitochondrial (Precursor) GN=PCMP-E88 OS=Arabidopsis thaliana (Mouse-ear cress) PE=2 SV=1	hypothetical protein F775_01703 [Aegilops tauschii]
comp99449_c1	--	--	--	--	--	PREDICTED: uncharacterized protein LOC103639972 [Zea mays]
comp2243889_c0	--	--	--	--	--	predicted protein [Hordeum vulgare subsp. vulgare]
comp2229873_c0	--	--	--	--	--	unknown [Tragopogon pratensis]
comp117051_c2	--	--	--	bHLH-MYC and R2R3-MYB transcription factors N-terminal;; Helix-loop-helix DNA-binding domain	Basic helix-loop-helix protein A GN=BHLH OS=Pisum sativum (Garden pea) PE=3 SV=1	Transcription factor TT8 [Aegilops tauschii]
comp103957_c0	--	Molecular Function: nucleic acid binding (GO:0003676);; Molecular Function: zinc ion binding (GO:0008270);;	--	--	--	predicted protein [Hordeum vulgare subsp. vulgare]
comp17135_c0	--	--	--	D-mannose binding lectin	--	Putative serine/threonine-protein kinase receptor [Aegilops tauschii]
comp879663_c0	Replication, recombination and repair	Molecular Function: DNA binding (GO:0003677);; Molecular Function: chromatin binding (GO:0003682);; Molecular Function: RNA binding (GO:0003723);; Molecular Function: RNA-directed DNA polymerase activity (GO:0003964);; Biological Process: RNA-dependent DNA replication (GO:0006278);; Biological Process: DNA recombination (GO:0006310);; Biological Process: chromatin assembly or disassembly (GO:0006…	--	--	--	retrotransposon protein, putative, unclassified [Oryza sativa Japonica Group]
comp4493141_c0	--	--	--	--	--	Uncharacterized protein TCM_015734 [Theobroma cacao]
comp126900_c2	--	Molecular Function: GTPase activity (GO:0003924);; Molecular Function: structural constituent of cytoskeleton (GO:0005200);; Molecular Function: GTP binding (GO:0005525);; Cellular Component: cytoplasm (GO:0005737);; Cellular Component: microtubule (GO:0005874);; Biological Process: GTP catabolic process (GO:0006184);; Biological Process: microtubule-based process (GO:0007017);; Biological Proces…	K07375|4.24379e-130|bdi:100830051|tubulin beta-4 chain; K07375 tubulin beta (A)	Tubulin/FtsZ family, GTPase domain;; Tubulin C-terminal domain	Tubulin beta-1 chain (Fragment) GN=TUBB1 OS=Avena sativa (Oat) PE=2 SV=1	beta-tubulin [Bouteloua eriopoda]
comp2861145_c0	--	Cellular Component: cell part (GO:0044464);;	--	--	Squamosa promoter-binding-like protein 14 GN=F9H16.3 OS=Arabidopsis thaliana (Mouse-ear cress) PE=2 SV=3	PREDICTED: squamosa promoter-binding-like protein 14 [Pyrus x bretschneideri]
comp583157_c0	--	--	--	--	--	hypothetical protein F775_19233 [Aegilops tauschii]
comp6462_c0	General function prediction only	Molecular Function: metalloendopeptidase activity (GO:0004222);; Biological Process: proteolysis (GO:0006508);; Biological Process: protein processing involved in protein targeting to mitochondrion (GO:0006627);; Cellular Component: mitochondrial processing peptidase complex (GO:0017087);; Molecular Function: metal ion binding (GO:0046872);;	K17732|1.27586e-24|mpp:MICPUCDRAFT_27483|hypothetical protein; K17732 mitochondrial-processing peptidase subunit beta [EC:3.4.24.64] (A)	Insulinase (Peptidase family M16)	Probable mitochondrial-processing peptidase subunit beta (Precursor) GN=At3g02090 OS=Arabidopsis thaliana (Mouse-ear cress) PE=2 SV=2	mitochondrial-processing peptidase subunit beta [Cryptococcus neoformans var. grubii H99]
comp138511_c0	--	Cellular Component: cytosol (GO:0005829);; Cellular Component: plastid (GO:0009536);; Molecular Function: oxidoreductase activity, acting on paired donors, with incorporation or reduction of molecular oxygen, 2-oxoglutarate as one donor, and incorporation of one atom each of oxygen into both donors (GO:0016706);; Biological Process: oxidation-reduction process (GO:0055114);;	--	--	--	hypothetical protein F775_27849 [Aegilops tauschii]
comp136450_c0	Inorganic ion transport and metabolism	Cellular Component: SCF ubiquitin ligase complex (GO:0019005);; Biological Process: methylglyoxal catabolic process to D-lactate (GO:0019243);;	K10290|0|bdi:100838832|F-box protein SKIP16; K10290 F-box protein 3 (A)	Protein of unknown function (DUF525)	F-box protein SKIP16 GN=SKIP16 OS=Arabidopsis thaliana (Mouse-ear cress) PE=1 SV=1	hypothetical protein TRIUR3_12639 [Triticum urartu]
comp1114694_c0	--	Molecular Function: sequence-specific DNA binding transcription factor activity (GO:0003700);; Cellular Component: nucleus (GO:0005634);; Biological Process: regulation of transcription, DNA-templated (GO:0006355);; Cellular Component: plastid (GO:0009536);; Molecular Function: sequence-specific DNA binding (GO:0043565);;	--	Homeobox KN domain;; Homeobox domain	Homeobox protein ATH1 GN=ATH1 OS=Arabidopsis thaliana (Mouse-ear cress) PE=1 SV=1	Homeobox protein ATH1 [Aegilops tauschii]
comp132839_c0	--	--	--	N2227-like protein	--	predicted protein [Hordeum vulgare subsp. vulgare]
comp129145_c2	--	Biological Process: polysaccharide biosynthetic process (GO:0000271);; Molecular Function: protein serine/threonine kinase activity (GO:0004674);; Molecular Function: ATP binding (GO:0005524);; Biological Process: protein phosphorylation (GO:0006468);; Biological Process: microtubule nucleation (GO:0007020);; Biological Process: transmembrane receptor protein tyrosine kinase signaling pathway (GO…	--	Protein kinase domain;; Protein tyrosine kinase	Receptor-like protein kinase HSL1 (Precursor) GN=HSL1 OS=Arabidopsis thaliana (Mouse-ear cress) PE=2 SV=1	Receptor-like protein kinase HSL1 [Aegilops tauschii]
comp113107_c0	--	--	--	Dehydrin	--	--
comp120914_c0	--	--	--	--	--	Putative protein phosphatase 2C 34 [Aegilops tauschii]
comp102330_c0	--	--	--	--	--	predicted protein [Hordeum vulgare subsp. vulgare]
comp2368373_c0	--	Molecular Function: ADP binding (GO:0043531);;	--	Leucine Rich Repeat	--	hypothetical protein F775_05598 [Aegilops tauschii]
comp126742_c0	--	--	--	--	--	hypothetical protein TRIUR3_30619 [Triticum urartu]
comp773213_c0	Translation, ribosomal structure and biogenesis	Molecular Function: structural constituent of ribosome (GO:0003735);; Cellular Component: nucleus (GO:0005634);; Biological Process: translation (GO:0006412);; Biological Process: response to salt stress (GO:0009651);; Cellular Component: cytosolic small ribosomal subunit (GO:0022627);; Biological Process: response to cadmium ion (GO:0046686);;	K02951|1.65812e-75|cit:102613535|40S ribosomal protein S12-like; K02951 small subunit ribosomal protein S12e (A)	Ribosomal protein L7Ae/L30e/S12e/Gadd45 family	40S ribosomal protein S12 GN=RPS12 OS=Hordeum vulgare (Barley) PE=2 SV=1	PREDICTED: 40S ribosomal protein S12-like isoform X1 [Citrus sinensis]
comp1371971_c0	--	--	--	--	--	putative TdLSC37 protein [Triticum turgidum subsp. durum]
comp133286_c5	--	Biological Process: DNA replication (GO:0006260);; Biological Process: single-organism cellular process (GO:0044763);; Biological Process: regulation of biological process (GO:0050789);;	--	--	--	hypothetical protein F775_32414 [Aegilops tauschii]
comp62191_c0	--	--	--	--	--	hypothetical protein TRIUR3_00563 [Triticum urartu]
comp104053_c0	--	Molecular Function: carboxylic ester hydrolase activity (GO:0004091);; Biological Process: lipid metabolic process (GO:0006629);; Cellular Component: cytoplasmic membrane-bounded vesicle (GO:0016023);;	--	GDSL-like Lipase/Acylhydrolase	GDSL esterase/lipase At1g74460 (Precursor) GN=At1g74460 OS=Arabidopsis thaliana (Mouse-ear cress) PE=2 SV=1	GDSL esterase/lipase [Aegilops tauschii]
comp126815_c2	--	--	--	--	Sodium/hydrogen exchanger 2 GN=NHX2 OS=Arabidopsis thaliana (Mouse-ear cress) PE=2 SV=2	hypothetical protein SORBIDRAFT_05g025700 [Sorghum bicolor]
comp1000238_c0	--	--	--	--	--	ADP-ribosylation factor 1 [Aegilops tauschii]
comp119830_c2	--	Molecular Function: transporter activity (GO:0005215);; Biological Process: transport (GO:0006810);; Cellular Component: membrane (GO:0016020);;	--	POT family	Protein NRT1/ PTR FAMILY 8.3 GN=F14H20.11 OS=Arabidopsis thaliana (Mouse-ear cress) PE=1 SV=1	Os04g0597600 [Oryza sativa Japonica Group]
comp133482_c0	Posttranslational modification, protein turnover, chaperones	Molecular Function: ATP binding (GO:0005524);; Biological Process: protein folding (GO:0006457);; Biological Process: response to heat (GO:0009408);; Cellular Component: chloroplast thylakoid membrane (GO:0009535);; Cellular Component: chloroplast envelope (GO:0009941);; Biological Process: thylakoid membrane organization (GO:0010027);; Biological Process: carotenoid biosynthetic process (GO:0016…	K03686|0|bdi:100841335|dnaJ homolog 1, mitochondrial; K03686 molecular chaperone DnaJ (A)	DnaJ C terminal domain;; DnaJ central domain	Chaperone protein dnaJ 1, mitochondrial (Precursor) GN=ATJ1 OS=Arabidopsis thaliana (Mouse-ear cress) PE=2 SV=2	predicted protein [Hordeum vulgare subsp. vulgare]
comp2822978_c0	--	Cellular Component: integral component of membrane (GO:0016021);; Molecular Function: cellulose synthase (UDP-forming) activity (GO:0016760);; Biological Process: cellulose biosynthetic process (GO:0030244);;	K10999|1.08828e-59|mdm:103454706|cellulose synthase A catalytic subunit 1 [UDP-forming]-like; K10999 cellulose synthase A [EC:2.4.1.12] (A)	Cellulose synthase	Cellulose synthase A catalytic subunit 1 [UDP-forming] GN=F8B4.110 OS=Arabidopsis thaliana (Mouse-ear cress) PE=1 SV=1	PREDICTED: LOW QUALITY PROTEIN: cellulose synthase A catalytic subunit 1 [UDP-forming]-like, partial [Malus domestica]
comp558471_c0	--	--	--	--	--	hypothetical protein F775_13341 [Aegilops tauschii]
comp81253_c0	--	--	--	--	--	hypothetical protein F775_42609 [Aegilops tauschii]
comp103083_c0	--	--	--	--	--	PREDICTED: phosphoinositide phosphatase SAC7-like isoform X1 [Brachypodium distachyon]
comp1121440_c0	--	--	--	--	--	hypothetical protein [Triticum aestivum]
comp126212_c0	--	Molecular Function: metalloendopeptidase activity (GO:0004222);; Molecular Function: ATP binding (GO:0005524);; Biological Process: proteolysis (GO:0006508);; Cellular Component: membrane (GO:0016020);; Molecular Function: nucleoside-triphosphatase activity (GO:0017111);; Biological Process: protein catabolic process (GO:0030163);;	--	--	--	ATP-dependent zinc metalloprotease FTSH 5, mitochondrial [Triticum urartu]
comp1647663_c0	--	--	--	--	--	Putative LRR receptor-like serine/threonine-protein kinase [Aegilops tauschii]
comp2811984_c0	--	--	--	--	--	hypothetical protein F775_28099 [Aegilops tauschii]
comp84193_c0	--	--	--	--	--	hypothetical protein F775_12246 [Aegilops tauschii]
comp139571_c0	--	--	--	--	--	predicted protein [Hordeum vulgare subsp. vulgare]
comp120206_c0	--	Molecular Function: binding (GO:0005488);;	--	--	Endonuclease OS=Nicotiana tabacum (Common tobacco) PE=2 SV=1	Os11g0170700 [Oryza sativa Japonica Group]
comp104098_c0	--	--	--	--	--	Transcription initiation factor TFIID subunit 9 [Aegilops tauschii]
comp51193_c0	--	Molecular Function: nucleotide binding (GO:0000166);; Molecular Function: protein kinase activity (GO:0004672);; Cellular Component: cytoplasmic membrane-bounded vesicle (GO:0016023);; Molecular Function: ion binding (GO:0043167);;	--	--	--	Wall-associated receptor kinase 3 [Triticum urartu]
comp2807185_c0	Defense mechanisms	Molecular Function: ATP binding (GO:0005524);; Biological Process: ATP catabolic process (GO:0006200);; Cellular Component: integral component of membrane (GO:0016021);; Molecular Function: ATPase activity, coupled to transmembrane movement of substances (GO:0042626);; Biological Process: transmembrane transport (GO:0055085);;	--	ABC transporter	ABC transporter C family member 2 GN=T29F13.13 OS=Arabidopsis thaliana (Mouse-ear cress) PE=1 SV=2	PREDICTED: ABC transporter C family member 2-like [Nicotiana sylvestris]
comp130397_c0	--	Molecular Function: DNA binding (GO:0003677);; Molecular Function: chromatin binding (GO:0003682);;	--	--	Myb family transcription factor APL GN=APL OS=Arabidopsis thaliana (Mouse-ear cress) PE=2 SV=2	APL, partial [Pisum sativum]
comp1360724_c0	--	Molecular Function: ATP binding (GO:0005524);; Cellular Component: plasma membrane (GO:0005886);; Biological Process: glucose catabolic process (GO:0006007);; Biological Process: ATP catabolic process (GO:0006200);; Biological Process: transport (GO:0006810);; Molecular Function: heme-transporting ATPase activity (GO:0015439);; Biological Process: methylglyoxal catabolic process to D-lactate (GO:…	K06185|1.95198e-13|eus:EUTSA_v10012937mg|hypothetical protein; K06185 ATP-binding cassette, subfamily F, member 2 (A)	--	ABC transporter F family member 1 GN=MAE1.10 OS=Arabidopsis thaliana (Mouse-ear cress) PE=1 SV=1	PREDICTED: ABC transporter F family member 1-like [Camelina sativa]
comp90218_c0	--	Cellular Component: mitochondrion (GO:0005739);; Biological Process: response to gibberellin (GO:0009739);; Biological Process: positive regulation of flower development (GO:0009911);;	--	--	Flowering-promoting factor 1-like protein 5 OS=Oryza sativa subsp. japonica (Rice) PE=3 SV=1	hypothetical protein TRIUR3_10752 [Triticum urartu]
comp106550_c1	--	--	--	--	--	unnamed protein product [Triticum aestivum]
comp118402_c0	--	Biological Process: metabolic process (GO:0008152);; Molecular Function: transferase activity, transferring hexosyl groups (GO:0016758);;	K08237|4.96404e-07|mus:103977022|hydroquinone glucosyltransferase-like; K08237 hydroquinone glucosyltransferase [EC:2.4.1.218] (A)	--	--	Putative hydroquinone glucosyltransferase [Aegilops tauschii]
comp130881_c1	--	Molecular Function: DNA binding (GO:0003677);; Biological Process: regulation of transcription, DNA-templated (GO:0006355);;	--	--	--	NAC domain-containing protein 77 [Aegilops tauschii]
comp4569377_c0	--	Cellular Component: cytoplasmic membrane-bounded vesicle (GO:0016023);;	--	NB-ARC domain	Probable disease resistance protein At4g14610 GN=At4g14610 OS=Arabidopsis thaliana (Mouse-ear cress) PE=3 SV=1	Disease resistance protein RPS2 [Triticum urartu]
comp3875806_c0	--	Molecular Function: ATP binding (GO:0005524);; Biological Process: ATP catabolic process (GO:0006200);; Cellular Component: integral component of membrane (GO:0016021);; Molecular Function: 2-alkenal reductase [NAD(P)] activity (GO:0032440);; Molecular Function: ATPase activity, coupled to transmembrane movement of substances (GO:0042626);; Biological Process: transmembrane transport (GO:0055085)…	--	--	ABC transporter C family member 2 GN=T29F13.13 OS=Arabidopsis thaliana (Mouse-ear cress) PE=1 SV=2	Multidrug resistance-associated protein 2 isoform 2, partial [Theobroma cacao]
comp136278_c0	General function prediction only	Molecular Function: nucleotide binding (GO:0000166);; Biological Process: amino acid transmembrane transport (GO:0003333);; Molecular Function: RNA binding (GO:0003723);; Molecular Function: amino acid transmembrane transporter activity (GO:0015171);; Cellular Component: membrane (GO:0016020);; Cellular Component: ribonucleoprotein complex (GO:0030529);;	K14411|0|bdi:100845489|uncharacterized LOC100845489; K14411 RNA-binding protein Musashi (A)	RNA recognition motif. (a.k.a. RRM, RBD, or RNP domain);; RNA recognition motif (a.k.a. RRM, RBD, or RNP domain);; RNA recognition motif. (a.k.a. RRM, RBD, or RNP domain);; Nup53/35/40-type RNA recognition motif	Heterogeneous nuclear ribonucleoprotein 1 GN=RNP1 OS=Arabidopsis thaliana (Mouse-ear cress) PE=1 SV=1	predicted protein [Hordeum vulgare subsp. vulgare]
comp113716_c0	--	--	--	VQ motif	--	predicted protein [Hordeum vulgare subsp. vulgare]
comp1216255_c0	--	--	--	--	--	hypothetical protein TRIUR3_04600 [Triticum urartu]
comp1922324_c0	--	--	--	--	--	hypothetical protein F775_17086 [Aegilops tauschii]
comp126890_c0	Signal transduction mechanisms	Molecular Function: DNA binding (GO:0003677);; Molecular Function: protein serine/threonine phosphatase activity (GO:0004722);; Biological Process: protein dephosphorylation (GO:0006470);; Molecular Function: metal ion binding (GO:0046872);;	K14803|3.1627e-62|bdi:100832424|probable protein phosphatase 2C 54; K14803 protein phosphatase 2C homolog 2/3 [EC:3.1.3.16] (A)	Protein phosphatase 2C	Probable protein phosphatase 2C 54 OS=Oryza sativa subsp. japonica (Rice) PE=2 SV=1	putative protein phosphatase 2C 54 [Triticum urartu]
comp83377_c0	--	Biological Process: telomere maintenance (GO:0000723);; Molecular Function: DNA helicase activity (GO:0003678);; Molecular Function: ATP binding (GO:0005524);; Biological Process: DNA repair (GO:0006281);; Cellular Component: plastid (GO:0009536);; Biological Process: DNA duplex unwinding (GO:0032508);;	K15255|1.42727e-18|osa:9266776|Os10g0457932; K15255 ATP-dependent DNA helicase PIF1 [EC:3.6.4.12] (A)	PIF1-like helicase	--	hypothetical protein OsI_28021 [Oryza sativa Indica Group]
comp183625_c0	--	Cellular Component: plastid (GO:0009536);;	--	--	--	hypothetical protein TRIUR3_33069 [Triticum urartu]
comp112723_c0	--	--	--	--	--	PREDICTED: uncharacterized protein LOC104715936 [Camelina sativa]
comp131683_c0	--	Molecular Function: DNA binding (GO:0003677);; Molecular Function: chromatin binding (GO:0003682);; Biological Process: cellular process (GO:0009987);; Cellular Component: cell part (GO:0044464);;	--	Myb-like DNA-binding domain;; Myb-like DNA-binding domain	--	DnaJ homolog subfamily C member 2 [Aegilops tauschii]
comp3804554_c0	--	--	--	--	--	Cell division cycle-like protein [Aegilops tauschii]
comp1667585_c0	--	--	--	--	--	PREDICTED: putative ribonuclease H protein At1g65750 [Zea mays]
comp2892063_c0	--	Cellular Component: membrane (GO:0016020);; Biological Process: metal ion transport (GO:0030001);; Molecular Function: metal ion transmembrane transporter activity (GO:0046873);; Biological Process: transmembrane transport (GO:0055085);;	--	--	Putative zinc transporter At3g08650 GN=At3g08650 OS=Arabidopsis thaliana (Mouse-ear cress) PE=2 SV=2	PREDICTED: putative zinc transporter At3g08650 [Solanum lycopersicum]
comp61514_c0	--	Molecular Function: DNA binding (GO:0003677);; Molecular Function: RNA binding (GO:0003723);; Cellular Component: plastid (GO:0009536);; Biological Process: RNA metabolic process (GO:0016070);; Molecular Function: metal ion binding (GO:0046872);;	K03260|7.24725e-26|osa:4341164|Os06g0520600; K03260 translation initiation factor 4G (A)	--	Zinc finger CCCH domain-containing protein 43 GN=OSJNBa0077L03.22 OS=Oryza sativa subsp. japonica (Rice) PE=2 SV=1	Zinc finger CCCH domain-containing protein 43 [Aegilops tauschii]
comp2861653_c0	--	--	--	--	--	hypothetical protein SORBIDRAFT_09g004340 [Sorghum bicolor]
comp392459_c0	--	--	--	--	--	xylanase inhibitor 801NEW [Triticum aestivum]
comp116442_c0	--	--	K10523|7.93029e-08|bdi:100827176|	--	--	hypothetical protein F775_42575 [Aegilops tauschii]
comp103562_c0	--	Molecular Function: nucleic acid binding (GO:0003676);; Biological Process: post-embryonic development (GO:0009791);; Biological Process: gene expression (GO:0010467);; Biological Process: RNA metabolic process (GO:0016070);; Biological Process: single-organism developmental process (GO:0044767);; Biological Process: reproductive structure development (GO:0048608);; Biological Process: regulation…	--	--	--	predicted protein [Hordeum vulgare subsp. vulgare]
comp1190400_c0	--	--	--	--	--	GATA transcription factor 13 [Aegilops tauschii]
comp2263377_c0	Posttranslational modification, protein turnover, chaperones	Biological Process: protein peptidyl-prolyl isomerization (GO:0000413);; Molecular Function: peptidyl-prolyl cis-trans isomerase activity (GO:0003755);; Cellular Component: nucleus (GO:0005634);; Biological Process: protein folding (GO:0006457);;	K05864|3.09265e-51|cre:CHLREDRAFT_136386|CYN40; peptidyl-prolyl cis-trans isomerase, cyclophilin-type (EC:5.2.1.8); K05864 peptidyl-prolyl isomerase D [EC:5.2.1.8] (A)	Cyclophilin type peptidyl-prolyl cis-trans isomerase/CLD	Peptidyl-prolyl cis-trans isomerase OS=Unspecified eudicot DB-1992 PE=2 SV=1	putative peptidyl-prolyl cis-trans isomerase [Aureobasidium pullulans EXF-150]
comp141045_c0	General function prediction only	Molecular Function: zinc ion binding (GO:0008270);;	--	PHD-finger	PHD finger protein At1g33420 GN=At1g33420 OS=Arabidopsis thaliana (Mouse-ear cress) PE=1 SV=1	hypothetical protein OsI_04645 [Oryza sativa Indica Group]
comp108368_c0	Lipid transport and metabolism	Molecular Function: nucleotide binding (GO:0000166);; Molecular Function: protein kinase activity (GO:0004672);; Biological Process: metabolic process (GO:0008152);;	--	Enoyl-CoA hydratase/isomerase family	--	Fatty acid oxidation complex subunit alpha [Triticum urartu]
comp122885_c0	--	Biological Process: RNA splicing, via endonucleolytic cleavage and ligation (GO:0000394);; Biological Process: phosphatidylinositol biosynthetic process (GO:0006661);; Biological Process: methionine biosynthetic process (GO:0009086);; Cellular Component: integral component of membrane (GO:0016021);; Biological Process: vesicle-mediated transport (GO:0016192);;	--	Got1/Sft2-like family	--	Os02g0564500 [Oryza sativa Japonica Group]
comp101873_c0	--	--	--	--	--	hypothetical protein ZEAMMB73_382096, partial [Zea mays]
comp133427_c0	--	Cellular Component: mitochondrial inner membrane (GO:0005743);; Biological Process: mitochondrial transport (GO:0006839);; Cellular Component: integral component of membrane (GO:0016021);; Biological Process: transmembrane transport (GO:0055085);;	--	Mitochondrial carrier protein	Probable S-adenosylmethionine carrier 2, chloroplastic (Precursor) GN=SAMC2 OS=Arabidopsis thaliana (Mouse-ear cress) PE=2 SV=1	Putative mitochondrial carrier [Aegilops tauschii]
comp139403_c0	--	Cellular Component: nucleus (GO:0005634);; Biological Process: regulation of transcription, DNA-templated (GO:0006355);; Biological Process: gibberellic acid mediated signaling pathway (GO:0009740);;	K14494|0|bdi:100844941|DELLA protein SLN1; K14494 DELLA protein (A)	GRAS domain family;; Transcriptional regulator DELLA protein N terminal	DELLA protein RHT-1 GN=RHT1 OS=Triticum aestivum (Wheat) PE=1 SV=1	DELLA protein Rht-A1 [Triticum aestivum]
comp139761_c0	--	Cellular Component: endosome (GO:0005768);; Cellular Component: vacuole (GO:0005773);; Cellular Component: Golgi apparatus (GO:0005794);; Cellular Component: trans-Golgi network (GO:0005802);; Cellular Component: plasma membrane (GO:0005886);; Cellular Component: cytoplasmic membrane-bounded vesicle (GO:0016023);; Molecular Function: kinase activity (GO:0016301);; Biological Process: phosphorylat…	--	Carbohydrate-binding protein of the ER;; Di-glucose binding within endoplasmic reticulum	Putative leucine-rich repeat receptor-like serine/threonine-protein kinase At2g14440 (Precursor) GN=At2g14440 OS=Arabidopsis thaliana (Mouse-ear cress) PE=3 SV=1	predicted protein [Hordeum vulgare subsp. vulgare]
comp127440_c0	--	Biological Process: regulation of cyclin-dependent protein serine/threonine kinase activity (GO:0000079);; Biological Process: stomatal lineage progression (GO:0010440);; Molecular Function: protein kinase binding (GO:0019901);; Biological Process: cell division (GO:0051301);;	--	Cyclin;; Cyclin, N-terminal domain	Cyclin-P3-1 OS=Oryza sativa subsp. japonica (Rice) PE=3 SV=1	hypothetical protein F775_06753 [Aegilops tauschii]
comp131604_c0	--	Cellular Component: mitochondrion (GO:0005739);; Molecular Function: electron carrier activity (GO:0009055);; Molecular Function: protein disulfide oxidoreductase activity (GO:0015035);; Biological Process: cell redox homeostasis (GO:0045454);;	K17479|5.03632e-102|bdi:100838936|uncharacterized protein At5g39865-like; K17479 glutaredoxin domain-containing cysteine-rich protein 1 (A)	Glutaredoxin	Uncharacterized protein At5g39865 GN=At5g39865 OS=Arabidopsis thaliana (Mouse-ear cress) PE=2 SV=1	hypothetical protein F775_08709 [Aegilops tauschii]
comp129965_c1	Coenzyme transport and metabolism	Cellular Component: mitochondrion (GO:0005739);; Cellular Component: peroxisome (GO:0005777);; Molecular Function: 1,4-dihydroxy-2-naphthoyl-CoA synthase activity (GO:0008935);; Biological Process: menaquinone biosynthetic process (GO:0009234);; Biological Process: vitamin K biosynthetic process (GO:0042371);;	K01661|0|obr:102717384|1,4-Dihydroxy-2-naphthoyl-CoA synthase, peroxisomal-like; K01661 naphthoate synthase [EC:4.1.3.36] (A)	Enoyl-CoA hydratase/isomerase family	1,4-dihydroxy-2-naphthoyl-CoA synthase, peroxisomal GN=MENB OS=Arabidopsis thaliana (Mouse-ear cress) PE=1 SV=2	1,4-Dihydroxy-2-naphthoyl-CoA synthase, peroxisomal [Triticum urartu]
comp130152_c2	--	--	--	Reactive mitochondrial oxygen species modulator 1	--	hypothetical protein F775_32505 [Aegilops tauschii]
comp131617_c1	--	--	K15032|7.71709e-98|bdi:100823987|uncharacterized LOC100823987; K15032 mTERF domain-containing protein, mitochondrial (A)	mTERF	--	hypothetical protein F775_14583 [Aegilops tauschii]
comp1273064_c0	--	--	--	--	--	Separin [Triticum urartu]
comp141506_c0	--	Biological Process: telomere maintenance (GO:0000723);; Molecular Function: DNA helicase activity (GO:0003678);; Biological Process: DNA repair (GO:0006281);; Biological Process: DNA duplex unwinding (GO:0032508);;	--	PIF1-like helicase	--	PREDICTED: uncharacterized protein LOC100833043 isoform X1 [Brachypodium distachyon]
comp124222_c0	--	Biological Process: response to stress (GO:0006950);; Cellular Component: chloroplast stroma (GO:0009570);;	--	--	--	hypothetical protein F775_30329 [Aegilops tauschii]
comp106050_c0	Inorganic ion transport and metabolism	Molecular Function: carbonate dehydratase activity (GO:0004089);; Biological Process: one-carbon metabolic process (GO:0006730);; Molecular Function: zinc ion binding (GO:0008270);; Cellular Component: chloroplast stroma (GO:0009570);; Cellular Component: cytoplasmic membrane-bounded vesicle (GO:0016023);;	K01674|7.94182e-148|bdi:100837442|alpha carbonic anhydrase 1, chloroplastic; K01674 carbonic anhydrase [EC:4.2.1.1] (A)	Eukaryotic-type carbonic anhydrase	Alpha carbonic anhydrase 1, chloroplastic (Precursor) GN=F3C22.120 OS=Arabidopsis thaliana (Mouse-ear cress) PE=1 SV=2	hypothetical protein TRIUR3_33715 [Triticum urartu]
comp115906_c0	--	--	--	--	--	DNA topoisomerase 2 [Aegilops tauschii]
comp5157_c1	--	Biological Process: respiratory burst involved in defense response (GO:0002679);; Biological Process: cell surface pattern recognition receptor signaling pathway (GO:0002752);; Molecular Function: protein serine/threonine kinase activity (GO:0004674);; Molecular Function: ATP binding (GO:0005524);; Cellular Component: plasma membrane (GO:0005886);; Biological Process: protein targeting to membran…	K13429|1.77521e-45|bdi:100825025|chitin elicitor receptor kinase 1; K13429 chitin elicitor receptor kinase 1 (A)	--	Chitin elicitor receptor kinase 1 (Precursor) GN=MIL23.20 OS=Arabidopsis thaliana (Mouse-ear cress) PE=1 SV=1	Putative LRR receptor-like serine/threonine-protein kinase [Aegilops tauschii]
comp139292_c0	--	Molecular Function: sequence-specific DNA binding transcription factor activity (GO:0003700);; Cellular Component: nucleus (GO:0005634);; Biological Process: regulation of transcription, DNA-templated (GO:0006355);;	K14514|4.52909e-180|bdi:100839719|ETHYLENE INSENSITIVE 3-like 5 protein; K14514 ethylene-insensitive protein 3 (A)	Ethylene insensitive 3	ETHYLENE INSENSITIVE 3-like 5 protein GN=EIL5 OS=Arabidopsis thaliana (Mouse-ear cress) PE=2 SV=1	ETHYLENE INSENSITIVE 3-like 5 protein [Aegilops tauschii]
comp2327743_c0	--	Molecular Function: methyltransferase activity (GO:0008168);; Biological Process: methylation (GO:0032259);;	K08241|2.16097e-19|bdi:100827590|inactive anthranilate O-methyltransferase 1-like; K08241 jasmonate O-methyltransferase [EC:2.1.1.141] (A)	SAM dependent carboxyl methyltransferase	--	Jasmonate O-methyltransferase [Aegilops tauschii]
comp141363_c0	--	Cellular Component: cytoplasmic membrane-bounded vesicle (GO:0016023);;	--	GDSL/SGNH-like Acyl-Esterase family found in Pmr5 and Cas1p;; PMR5 N terminal Domain	Protein trichome birefringence-like 19 GN=TBL19 OS=Arabidopsis thaliana (Mouse-ear cress) PE=3 SV=1	predicted protein [Hordeum vulgare subsp. vulgare]
comp119232_c0	--	--	--	--	--	unnamed protein product [Triticum aestivum]
comp36935_c0	--	--	--	--	--	hypothetical protein F775_22642 [Aegilops tauschii]
comp125820_c0	General function prediction only	Molecular Function: nucleotide binding (GO:0000166);; Molecular Function: nucleic acid binding (GO:0003676);; Cellular Component: plastid (GO:0009536);;	--	RNA recognition motif. (a.k.a. RRM, RBD, or RNP domain);; RNA recognition motif (a.k.a. RRM, RBD, or RNP domain);; RNA recognition motif. (a.k.a. RRM, RBD, or RNP domain)	Glycine-rich RNA-binding protein 3, mitochondrial (Precursor) GN=MAF19_30 OS=Arabidopsis thaliana (Mouse-ear cress) PE=2 SV=1	predicted protein [Hordeum vulgare subsp. vulgare]
comp98323_c0	--	Cellular Component: mitochondrion (GO:0005739);; Molecular Function: formate dehydrogenase (NAD+) activity (GO:0008863);; Cellular Component: chloroplast (GO:0009507);; Cellular Component: thylakoid (GO:0009579);; Biological Process: response to wounding (GO:0009611);; Molecular Function: oxidoreductase activity, acting on the CH-OH group of donors, NAD or NADP as acceptor (GO:0016616);; Molecula…	K00122|3.27573e-109|sot:102577429|FDH, FDH1; mitochondrial formate dehydrogenase precursor (EC:1.2.1.2); K00122 formate dehydrogenase [EC:1.2.1.2] (A)	D-isomer specific 2-hydroxyacid dehydrogenase, catalytic domain	Formate dehydrogenase, mitochondrial (Precursor) GN=FDH1 OS=Solanum tuberosum (Potato) PE=1 SV=2	formate dehydrogenase, mitochondrial precursor [Solanum tuberosum]
comp1389423_c0	Secondary metabolites biosynthesis, transport and catabolism	Molecular Function: copper ion binding (GO:0005507);; Biological Process: lignin catabolic process (GO:0046274);; Cellular Component: apoplast (GO:0048046);; Molecular Function: hydroquinone:oxygen oxidoreductase activity (GO:0052716);; Biological Process: oxidation-reduction process (GO:0055114);;	--	Multicopper oxidase	Laccase-15 (Precursor) GN=OSJNBa0045C13.15 OS=Oryza sativa subsp. japonica (Rice) PE=2 SV=1	Laccase-15 [Aegilops tauschii]
comp2862138_c0	--	--	--	Myosin tail	--	--
comp95805_c0	--	Cellular Component: chloroplast thylakoid membrane (GO:0009535);; Biological Process: response to blue light (GO:0009637);; Biological Process: response to high light intensity (GO:0009644);; Biological Process: response to sucrose (GO:0009744);; Biological Process: response to red light (GO:0010114);; Biological Process: regulation of proton transport (GO:0010155);; Biological Process: response …	--	Chlorophyll A-B binding protein	--	unnamed protein product [Triticum aestivum]
comp49413_c0	--	--	--	--	--	hypothetical protein F775_43460 [Aegilops tauschii]
comp107403_c0	--	--	--	--	--	Protein ZINC INDUCED FACILITATOR-LIKE 1 [Triticum urartu]
comp4538_c0	--	Molecular Function: catalytic activity (GO:0003824);;	K01190|6.39921e-12|bdi:100839496|beta-galactosidase; K01190 beta-galactosidase [EC:3.2.1.23] (A)	--	--	PREDICTED: beta-galactosidase isoform X1 [Brachypodium distachyon]
comp2222966_c0	Inorganic ion transport and metabolism	Molecular Function: calcium-transporting ATPase activity (GO:0005388);; Molecular Function: ATP binding (GO:0005524);; Biological Process: calcium ion transport (GO:0006816);; Cellular Component: integral component of membrane (GO:0016021);; Molecular Function: metal ion binding (GO:0046872);;	K05853|4.37742e-33|ccp:CHC_T00008559001|calcium-transporting ATPase, endoplasimc reticulum type; K05853 Ca2+ transporting ATPase, sarcoplasmic/endoplasmic reticulum [EC:3.6.3.8] (A)	Cation transporter/ATPase, N-terminus;; E1-E2 ATPase	Calcium-transporting ATPase 4, endoplasmic reticulum-type GN=ECA4 OS=Arabidopsis thaliana (Mouse-ear cress) PE=2 SV=2	predicted protein [Hordeum vulgare subsp. vulgare]
comp1439082_c0	--	Cellular Component: membrane (GO:0016020);;	--	--	--	hypothetical protein TRIUR3_17334 [Triticum urartu]
comp60782_c0	--	Molecular Function: catalytic activity (GO:0003824);; Biological Process: carbohydrate metabolic process (GO:0005975);; Cellular Component: cytoplasmic membrane-bounded vesicle (GO:0016023);;	--	Xyloglucan endo-transglycosylase (XET) C-terminus	Probable xyloglucan endotransglucosylase/hydrolase protein 23 (Precursor) GN=F14M19.90 OS=Arabidopsis thaliana (Mouse-ear cress) PE=2 SV=1	Putative xyloglucan endotransglucosylase/hydrolase protein 16 [Aegilops tauschii]
comp131065_c1	--	Cellular Component: plastid (GO:0009536);;	K17991|3.19732e-81|bdi:100825343|probable peroxygenase 3 (A)	Caleosin related protein	Peroxygenase 1 GN=F10M23.80 OS=Arabidopsis thaliana (Mouse-ear cress) PE=1 SV=1	caleosin [Triticum aestivum]
comp140459_c0	General function prediction only	Cellular Component: plasma membrane (GO:0005886);; Molecular Function: zinc ion binding (GO:0008270);;	--	von Willebrand factor type A domain;; von Willebrand factor type A domain;; von Willebrand factor type A domain;; VWA / Hh protein intein-like;; VWA domain containing CoxE-like protein;; Ring finger domain;; RING-H2 zinc finger;; Zinc finger, C3HC4 type (RING finger);; Anaphase-promoting complex subunit 11 RING-H2 finger	--	hypothetical protein F775_18026 [Aegilops tauschii]
comp3757028_c0	--	Cellular Component: membrane (GO:0016020);;	--	--	--	OSJNBa0053B21.11 [Oryza sativa Japonica Group]
comp117154_c0	--	--	--	--	--	hypothetical protein TRIUR3_08649 [Triticum urartu]
comp128613_c0	--	Cellular Component: plasma membrane (GO:0005886);;	--	--	--	hypothetical protein TRIUR3_03908 [Triticum urartu]
comp138218_c0	Signal transduction mechanisms	--	--	Endonuclease/Exonuclease/phosphatase family	Type I inositol 1,4,5-trisphosphate 5-phosphatase CVP2 GN=CVP2 OS=Arabidopsis thaliana (Mouse-ear cress) PE=1 SV=2	PREDICTED: type I inositol 1,4,5-trisphosphate 5-phosphatase CVP2-like [Brachypodium distachyon]
comp16541_c0	--	--	--	--	Protein argonaute 1B GN=OSJNBa0005N02.3 OS=Oryza sativa subsp. japonica (Rice) PE=2 SV=3	--
comp134021_c0	--	--	--	--	--	PREDICTED: uncharacterized protein LOC100839475 [Brachypodium distachyon]
comp91934_c0	Secondary metabolites biosynthesis, transport and catabolism	Molecular Function: monooxygenase activity (GO:0004497);; Molecular Function: iron ion binding (GO:0005506);; Molecular Function: electron carrier activity (GO:0009055);; Cellular Component: cytoplasmic membrane-bounded vesicle (GO:0016023);; Molecular Function: oxidoreductase activity, acting on paired donors, with incorporation or reduction of molecular oxygen (GO:0016705);; Molecular Function:…	--	Cytochrome P450	Cytochrome P450 86B1 GN=CYP86B1 OS=Arabidopsis thaliana (Mouse-ear cress) PE=2 SV=1	Cytochrome P450 86B1 [Triticum urartu]
comp133274_c0	--	Biological Process: fatty acid biosynthetic process (GO:0006633);; Biological Process: response to cold (GO:0009409);; Biological Process: response to light stimulus (GO:0009416);; Cellular Component: membrane (GO:0016020);; Molecular Function: transferase activity, transferring acyl groups other than amino-acyl groups (GO:0016747);;	K15397|0|bdi:100831254|3-ketoacyl-CoA synthase 11; K15397 3-ketoacyl-CoA synthase [EC:2.3.1.199] (A)	FAE1/Type III polyketide synthase-like protein;; 3-Oxoacyl-[acyl-carrier-protein (ACP)] synthase III C terminal;; Chalcone and stilbene synthases, C-terminal domain;; Chalcone and stilbene synthases, N-terminal domain	3-ketoacyl-CoA synthase 11 GN=KCS11 OS=Arabidopsis thaliana (Mouse-ear cress) PE=2 SV=1	predicted protein [Hordeum vulgare subsp. vulgare]
comp230929_c0	--	--	--	--	--	hypothetical protein F775_00349 [Aegilops tauschii]
comp645661_c0	--	--	--	--	--	hypothetical protein F775_07057 [Aegilops tauschii]
comp140261_c0	--	--	--	FBD	Putative FBD-associated F-box protein At3g50710 GN=At3g50710 OS=Arabidopsis thaliana (Mouse-ear cress) PE=4 SV=1	hypothetical protein F775_30830 [Aegilops tauschii]
comp118008_c0	--	Cellular Component: membrane (GO:0016020);; Cellular Component: cytoplasmic membrane-bounded vesicle (GO:0016023);;	--	--	--	hypothetical protein F775_08311 [Aegilops tauschii]
comp4062082_c0	--	Cellular Component: plastid (GO:0009536);; Cellular Component: membrane (GO:0016020);; Cellular Component: cytoplasmic membrane-bounded vesicle (GO:0016023);;	--	Protein of unknown function, DUF594	--	hypothetical protein F775_06797 [Aegilops tauschii]
comp1237542_c0	Defense mechanisms	Biological Process: drug transmembrane transport (GO:0006855);; Molecular Function: drug transmembrane transporter activity (GO:0015238);; Molecular Function: antiporter activity (GO:0015297);; Cellular Component: membrane (GO:0016020);;	K03327|1.59178e-112|sita:101755247|MATE efflux family protein 9-like; K03327 multidrug resistance protein, MATE family (A)	MatE	MATE efflux family protein 9 GN=F3L12.7 OS=Arabidopsis thaliana (Mouse-ear cress) PE=2 SV=1	predicted protein [Hordeum vulgare subsp. vulgare]
comp137732_c0	--	--	--	PPR repeat family;; PPR repeat;; PPR repeat;; Pentatricopeptide repeat domain	Pentatricopeptide repeat-containing protein At5g18475 GN=At5g18475 OS=Arabidopsis thaliana (Mouse-ear cress) PE=2 SV=1	predicted protein [Hordeum vulgare subsp. vulgare]
comp133278_c0	Energy production and conversion	Cellular Component: mitochondrial respiratory chain complex I (GO:0005747);; Biological Process: mitochondrial electron transport, NADH to ubiquinone (GO:0006120);; Biological Process: ubiquitin-dependent protein catabolic process (GO:0006511);; Biological Process: response to oxidative stress (GO:0006979);; Molecular Function: NADH dehydrogenase (ubiquinone) activity (GO:0008137);; Molecular Fun…	K03943|7.23799e-161|bdi:100845688|NADH dehydrogenase [ubiquinone] flavoprotein 2, mitochondrial; K03943 NADH dehydrogenase (ubiquinone) flavoprotein 2 [EC:1.6.5.3 1.6.99.3] (A)	Thioredoxin-like [2Fe-2S] ferredoxin	NADH dehydrogenase [ubiquinone] flavoprotein 2, mitochondrial (Precursor) GN=At4g02580 OS=Arabidopsis thaliana (Mouse-ear cress) PE=2 SV=3	predicted protein [Hordeum vulgare subsp. vulgare]
comp62065_c0	--	--	--	--	--	putative zinc protease pqqL [Triticum urartu]
comp121652_c0	--	--	--	--	--	hypothetical protein F775_30537 [Aegilops tauschii]
comp59497_c0	--	Biological Process: defense response (GO:0006952);; Molecular Function: ADP binding (GO:0043531);;	--	NB-ARC domain	--	Putative disease resistance RPP13-like protein 1 [Aegilops tauschii]
comp91536_c0	--	Molecular Function: catalytic activity (GO:0003824);; Biological Process: carbohydrate metabolic process (GO:0005975);; Cellular Component: plastid (GO:0009536);; Biological Process: positive regulation of gene expression (GO:0010628);; Biological Process: RNA metabolic process (GO:0016070);; Molecular Function: carbohydrate binding (GO:0030246);; Biological Process: developmental process (GO:003…	--	--	--	predicted protein [Hordeum vulgare subsp. vulgare]
comp1852239_c0	--	Biological Process: carbohydrate biosynthetic process (GO:0016051);; Molecular Function: polygalacturonate 4-alpha-galacturonosyltransferase activity (GO:0047262);;	--	C2 domain	Elicitor-responsive protein 3 OS=Oryza sativa subsp. japonica (Rice) PE=2 SV=1	PREDICTED: elicitor-responsive protein 3-like [Brachypodium distachyon]
comp140020_c0	Cell cycle control, cell division, chromosome partitioning	Biological Process: tRNA wobble uridine modification (GO:0002098);; Molecular Function: electron carrier activity (GO:0009055);; Molecular Function: oxidoreductase activity (GO:0016491);; Biological Process: hydrogen peroxide catabolic process (GO:0042744);; Molecular Function: flavin adenine dinucleotide binding (GO:0050660);; Biological Process: oxidation-reduction process (GO:0055114);;	K03495|0|bdi:100821591|uncharacterized protein F52H3.2; K03495 tRNA uridine 5-carboxymethylaminomethyl modification enzyme (A)	Glucose inhibited division protein A;; GidA associated domain 3;; FAD dependent oxidoreductase;; Pyridine nucleotide-disulphide oxidoreductase;; FAD binding domain	--	predicted protein [Hordeum vulgare subsp. vulgare]
comp113324_c0	Energy production and conversion	Cellular Component: vacuolar proton-transporting V-type ATPase, V0 domain (GO:0000220);; Cellular Component: mitochondrion (GO:0005739);; Cellular Component: plasma membrane (GO:0005886);; Cellular Component: chloroplast (GO:0009507);; Molecular Function: hydrogen-translocating pyrophosphatase activity (GO:0009678);; Cellular Component: plant-type vacuole membrane (GO:0009705);; Molecular Functio…	K02154|2.16509e-151|bdi:100845312|V-type proton ATPase subunit a3-like; K02154 V-type H+-transporting ATPase subunit a (A)	V-type ATPase 116kDa subunit family	V-type proton ATPase subunit a2 GN=VHA-a2 OS=Arabidopsis thaliana (Mouse-ear cress) PE=1 SV=1	Vacuolar proton translocating ATPase 100 kDa subunit [Aegilops tauschii]
comp122168_c0	Function unknown	Molecular Function: peroxidase activity (GO:0004601);; Cellular Component: membrane (GO:0016020);;	K09775|3.76051e-49|obr:102708523|uncharacterized LOC102708523; K09775 hypothetical protein (A)	Divergent PAP2 family	--	predicted protein [Hordeum vulgare subsp. vulgare]
comp100922_c0	--	Cellular Component: plastid (GO:0009536);;	--	Protein of unknown function (DUF1677)	--	unknown [Triticum aestivum]
comp89919_c1	--	--	--	--	--	hypothetical protein F775_07744 [Aegilops tauschii]
comp131427_c0	Function unknown	Cellular Component: plastid (GO:0009536);; Cellular Component: membrane (GO:0016020);;	--	YGGT family	Uncharacterized protein ycf19 GN=ycf19 OS=Cyanidium caldarium PE=3 SV=1	predicted protein [Hordeum vulgare subsp. vulgare]
comp129702_c0	Posttranslational modification, protein turnover, chaperones	Molecular Function: ATP binding (GO:0005524);; Biological Process: ATP catabolic process (GO:0006200);; Biological Process: rRNA processing (GO:0006364);; Biological Process: tryptophan catabolic process (GO:0006569);; Biological Process: transport (GO:0006810);; Biological Process: aromatic amino acid family biosynthetic process (GO:0009073);; Cellular Component: chloroplast stroma (GO:0009570);…	K09013|2.17503e-172|bdi:100830659|ABC transporter I family member 6, chloroplastic; K09013 Fe-S cluster assembly ATP-binding protein (A)	ABC transporter;; AAA domain	ABC transporter I family member 6, chloroplastic (Precursor) OS=Arabidopsis thaliana (Mouse-ear cress) PE=1 SV=1	ABC transporter I family member 6, chloroplastic [Triticum urartu]
comp137018_c0	--	Cellular Component: membrane (GO:0016020);;	--	EamA-like transporter family;; Triose-phosphate Transporter family	WAT1-related protein At1g25270 GN=At1g25270 OS=Arabidopsis thaliana (Mouse-ear cress) PE=2 SV=1	Auxin-induced protein 5NG4 [Triticum urartu]
comp109346_c0	--	Molecular Function: monooxygenase activity (GO:0004497);; Molecular Function: iron ion binding (GO:0005506);; Molecular Function: electron carrier activity (GO:0009055);; Cellular Component: cytoplasmic membrane-bounded vesicle (GO:0016023);; Molecular Function: oxidoreductase activity, acting on paired donors, with incorporation or reduction of molecular oxygen (GO:0016705);; Molecular Function:…	--	--	Cytochrome P450 86A1 GN=K19M22.6 OS=Arabidopsis thaliana (Mouse-ear cress) PE=1 SV=2	Cytochrome P450 94A2 [Aegilops tauschii]
comp120038_c0	--	Molecular Function: DNA binding (GO:0003677);; Cellular Component: nucleus (GO:0005634);; Biological Process: regulation of transcription, DNA-templated (GO:0006355);;	--	--	--	hypothetical protein F775_07418 [Aegilops tauschii]
comp15833_c0	General function prediction only	Cellular Component: endoplasmic reticulum (GO:0005783);; Cellular Component: chloroplast (GO:0009507);; Biological Process: embryo development (GO:0009790);; Cellular Component: membrane (GO:0016020);; Biological Process: sterol biosynthetic process (GO:0016126);; Molecular Function: acetoacetyl-CoA reductase activity (GO:0018454);; Biological Process: cuticle development (GO:0042335);; Biologica…	K10251|1.42325e-09|pmum:103321886|very-long-chain 3-oxoacyl-CoA reductase 1-like; K10251 17beta-estradiol 17-dehydrogenase / very-long-chain 3-oxoacyl-CoA reductase [EC:1.1.1.62 1.1.1.330] (A)	--	Very-long-chain 3-oxoacyl-CoA reductase 1 GN=F12A21.31 OS=Arabidopsis thaliana (Mouse-ear cress) PE=1 SV=1	unknown [Medicago truncatula]
comp108253_c0	--	--	--	Cystatin domain	--	--
comp3298602_c0	Translation, ribosomal structure and biogenesis	Molecular Function: nucleic acid binding (GO:0003676);; Molecular Function: alanine-tRNA ligase activity (GO:0004813);; Molecular Function: ATP binding (GO:0005524);; Cellular Component: mitochondrion (GO:0005739);; Biological Process: alanyl-tRNA aminoacylation (GO:0006419);; Cellular Component: chloroplast (GO:0009507);; Biological Process: response to cadmium ion (GO:0046686);;	K01872|7.27531e-35|cam:101504191|alanine--tRNA ligase-like; K01872 alanyl-tRNA synthetase [EC:6.1.1.7] (A)	tRNA synthetases class II (A)	Alanine--tRNA ligase {ECO:0000255|HAMAP-Rule:MF_03133} (Precursor) GN=F14I3.17 OS=Arabidopsis thaliana (Mouse-ear cress) PE=1 SV=3	PREDICTED: LOW QUALITY PROTEIN: alanine--tRNA ligase [Sesamum indicum]
comp116174_c0	--	Molecular Function: DNA binding (GO:0003677);; Cellular Component: chromatin silencing complex (GO:0005677);; Cellular Component: mitochondrial matrix (GO:0005759);; Biological Process: chromatin silencing (GO:0006342);; Biological Process: protein ADP-ribosylation (GO:0006471);; Biological Process: protein deacetylation (GO:0006476);; Molecular Function: zinc ion binding (GO:0008270);; Biologica…	K11414|5.05983e-137|bdi:100842480|NAD-dependent protein deacetylase SRT2; K11414 NAD-dependent deacetylase sirtuin 4 [EC:3.5.1.-] (A)	Sir2 family	NAD-dependent protein deacetylase SRT2 {ECO:0000255|HAMAP-Rule:MF_03161} (Precursor) GN=SRT2 OS=Arabidopsis thaliana (Mouse-ear cress) PE=2 SV=1	predicted protein [Hordeum vulgare subsp. vulgare]
comp1838313_c0	--	Molecular Function: nucleotide binding (GO:0000166);; Molecular Function: protein kinase activity (GO:0004672);; Molecular Function: ion binding (GO:0043167);;	--	--	Putative wall-associated receptor kinase-like 13 (Precursor) GN=WAKL13 OS=Arabidopsis thaliana (Mouse-ear cress) PE=3 SV=1	Wall-associated receptor kinase 3 [Aegilops tauschii]
comp127290_c0	Translation, ribosomal structure and biogenesis	Molecular Function: ribonuclease P activity (GO:0004526);; Cellular Component: vacuole (GO:0005773);; Biological Process: tRNA processing (GO:0008033);; Biological Process: thiamine biosynthetic process (GO:0009228);; Biological Process: embryo development ending in seed dormancy (GO:0009793);; Molecular Function: 2-iminoacetate synthase activity (GO:0036355);; Biological Process: pyridoxal phosp…	K03537|2.75272e-82|bdi:100830683|probable ribonuclease P/MRP protein subunit POP5; K03537 ribonuclease P/MRP protein subunit POP5 [EC:3.1.26.5] (A)	Rpp14/Pop5 family	Probable ribonuclease P/MRP protein subunit POP5 GN=EMB1687 OS=Arabidopsis thaliana (Mouse-ear cress) PE=2 SV=1	putative ribonuclease P/MRP protein subunit POP5 [Triticum urartu]
comp117649_c0	--	--	--	Plant transposase (Ptta/En/Spm family)	--	hypothetical protein F775_02708 [Aegilops tauschii]
comp132030_c0	Posttranslational modification, protein turnover, chaperones	Molecular Function: zinc ion binding (GO:0008270);; Cellular Component: plastid (GO:0009536);;	K10666|6.76088e-114|bdi:100830874|E3 ubiquitin-protein ligase RNF185-like; K10666 E3 ubiquitin-protein ligase RNF5 [EC:6.3.2.19] (A)	Zinc finger, C3HC4 type (RING finger);; Zinc finger, C3HC4 type (RING finger);; Ring finger domain;; Zinc finger, C3HC4 type (RING finger);; zinc-RING finger domain	E3 ubiquitin-protein ligase RMA1H1 GN=RMA1H1 OS=Capsicum annuum (Bell pepper) PE=1 SV=1	E3 ubiquitin-protein ligase RNF5 [Aegilops tauschii]
comp140825_c3	--	Cellular Component: mitochondrion (GO:0005739);; Biological Process: metabolic process (GO:0008152);; Molecular Function: transferase activity, transferring hexosyl groups (GO:0016758);;	--	UDP-glucoronosyl and UDP-glucosyl transferase	Crocetin glucosyltransferase, chloroplastic (Precursor) GN=UGT75L6 OS=Gardenia jasminoides (Cape jasmine) PE=1 SV=1	predicted protein [Hordeum vulgare subsp. vulgare]
comp124089_c0	--	Molecular Function: structural molecule activity (GO:0005198);; Cellular Component: plasma membrane (GO:0005886);; Biological Process: response to osmotic stress (GO:0006970);; Cellular Component: plastid (GO:0009536);; Biological Process: response to gibberellin (GO:0009739);;	--	MSP (Major sperm protein) domain	Vesicle-associated protein 4-2 GN=PVA42 OS=Arabidopsis thaliana (Mouse-ear cress) PE=1 SV=1	PREDICTED: vesicle-associated protein 4-1-like [Brachypodium distachyon]
comp129012_c0	Amino acid transport and metabolism	Biological Process: cellular amino acid metabolic process (GO:0006520);; Molecular Function: transaminase activity (GO:0008483);; Biological Process: vitamin E biosynthetic process (GO:0010189);; Molecular Function: pyridoxal phosphate binding (GO:0030170);;	K00815|0|bdi:100841166|nicotianamine aminotransferase A-like; K00815 tyrosine aminotransferase [EC:2.6.1.5] (A)	Aminotransferase class I and II;; Beta-eliminating lyase	Nicotianamine aminotransferase A {ECO:0000312|EMBL:BAA87052.2} OS=Hordeum vulgare (Barley) PE=1 SV=2	Tyrosine aminotransferase [Aegilops tauschii]
comp2399527_c0	--	Molecular Function: protein histidine kinase activity (GO:0004673);; Molecular Function: ATP binding (GO:0005524);; Cellular Component: mitochondrion (GO:0005739);; Biological Process: starch catabolic process (GO:0005983);; Biological Process: circadian rhythm (GO:0007623);; Cellular Component: chloroplast stroma (GO:0009570);; Biological Process: cold acclimation (GO:0009631);; Cellular Compone…	K08244|1.96326e-101|rcu:RCOM_0024100|alpha-glucan water dikinase, chloroplast precursor, putative (EC:2.7.13.3); K08244 alpha-glucan, water dikinase [EC:2.7.9.4] (A)	--	Alpha-glucan water dikinase, chloroplastic (Precursor) GN=R1 OS=Solanum tuberosum (Potato) PE=1 SV=2	alpha-glucan water dikinase, chloroplast precursor, putative [Ricinus communis]
comp135092_c1	General function prediction only	Molecular Function: structural molecule activity (GO:0005198);; Biological Process: intracellular protein transport (GO:0006886);; Biological Process: vesicle-mediated transport (GO:0016192);; Cellular Component: membrane coat (GO:0030117);; Cellular Component: COPI-coated vesicle membrane (GO:0030663);;	K17302|0|bdi:100837884|coatomer subunit beta'-2; K17302 coatomer, subunit beta' (A)	Coatomer WD associated region;; WD domain, G-beta repeat	Coatomer subunit beta&apos;-2 GN=OJ1006_A02.24 OS=Oryza sativa subsp. japonica (Rice) PE=2 SV=1	PREDICTED: coatomer subunit beta&apos;-2 [Brachypodium distachyon]
comp110994_c0	--	--	--	--	--	hypothetical protein TRIUR3_10251 [Triticum urartu]
comp59050_c0	--	Molecular Function: protein serine/threonine kinase activity (GO:0004674);; Molecular Function: ATP binding (GO:0005524);; Biological Process: protein phosphorylation (GO:0006468);; Cellular Component: cytoplasmic membrane-bounded vesicle (GO:0016023);; Molecular Function: carbohydrate binding (GO:0030246);;	--	--	L-type lectin-domain containing receptor kinase IX.1 (Precursor) GN=LECRK91 OS=Arabidopsis thaliana (Mouse-ear cress) PE=2 SV=1	Lectin-domain containing receptor kinase A4.2 [Aegilops tauschii]
comp3890227_c0	--	Molecular Function: zinc ion binding (GO:0008270);;	--	--	E3 ubiquitin protein ligase RIE1 GN=RIE1 OS=Arabidopsis thaliana (Mouse-ear cress) PE=2 SV=1	Zinc finger, C3HC4 type (RING finger) family protein isoform 1 [Theobroma cacao]
comp2473839_c0	Energy production and conversion	Molecular Function: hydrolase activity (GO:0016787);;	K02149|3.4825e-24|cvr:CHLNCDRAFT_36776|hypothetical protein; K02149 V-type H+-transporting ATPase subunit D (A)	ATP synthase subunit D	V-type proton ATPase subunit D GN=T20N10_80 OS=Arabidopsis thaliana (Mouse-ear cress) PE=1 SV=2	vacuolar atp synthase subunit d [Lichtheimia corymbifera JMRC:FSU:9682]
comp135099_c1	--	Molecular Function: ubiquitin thiolesterase activity (GO:0004221);; Molecular Function: ubiquitin-specific protease activity (GO:0004843);; Cellular Component: nucleus (GO:0005634);; Biological Process: ubiquitin-dependent protein catabolic process (GO:0006511);; Cellular Component: plastid (GO:0009536);;	K11841|2.00787e-112|sita:101776300|ubiquitin carboxyl-terminal hydrolase 24-like; K11841 ubiquitin carboxyl-terminal hydrolase 10 [EC:3.4.19.12] (A)	Ubiquitin carboxyl-terminal hydrolase;; Ubiquitin carboxyl-terminal hydrolase	Ubiquitin carboxyl-terminal hydrolase 24 GN=UBP24 OS=Arabidopsis thaliana (Mouse-ear cress) PE=1 SV=1	predicted protein [Hordeum vulgare subsp. vulgare]
comp126597_c1	--	--	--	--	--	Protein disulfide isomerase-like 5-4 [Triticum urartu]
comp4126724_c0	Translation, ribosomal structure and biogenesis	Molecular Function: structural constituent of ribosome (GO:0003735);; Cellular Component: ribosome (GO:0005840);; Biological Process: translation (GO:0006412);;	K02900|1.02588e-30|vvi:100250874|60S ribosomal protein L27a-3-like; K02900 large subunit ribosomal protein L27Ae (A)	Ribosomal protein L18e/L15	60S ribosomal protein L27a-3 OS=Arabidopsis thaliana (Mouse-ear cress) PE=2 SV=2	60S ribosomal protein L27a [Panax ginseng]
comp111340_c0	--	--	--	--	--	Helicase SKI2W [Aegilops tauschii]
comp111423_c0	--	Molecular Function: zinc ion binding (GO:0008270);;	--	--	--	predicted protein [Hordeum vulgare subsp. vulgare]
comp137982_c1	Posttranslational modification, protein turnover, chaperones	Molecular Function: glutathione transferase activity (GO:0004364);; Cellular Component: cytoplasm (GO:0005737);; Biological Process: aromatic amino acid family metabolic process (GO:0009072);;	K01800|8.23957e-133|bdi:100833128|glutathione S-transferase-like; K01800 maleylacetoacetate isomerase [EC:5.2.1.2] (A)	Glutathione S-transferase, N-terminal domain;; Glutathione S-transferase, N-terminal domain;; Glutathione S-transferase, N-terminal domain;; Glutathione S-transferase, C-terminal domain;; Glutathione S-transferase, N-terminal domain;; Glutathione S-transferase, N-terminal domain;; Glutathione S-transferase, N-terminal domain	Glutathione S-transferase GN=GSTZ1 OS=Triticum aestivum (Wheat) PE=1 SV=1	Glutathione S-transferase [Aegilops tauschii]
comp132765_c1	--	Molecular Function: nucleotide binding (GO:0000166);; Molecular Function: alcohol dehydrogenase activity, zinc-dependent (GO:0004024);; Cellular Component: cytosol (GO:0005829);; Molecular Function: zinc ion binding (GO:0008270);; Biological Process: response to symbiotic fungus (GO:0009610);; Biological Process: oxidation-reduction process (GO:0055114);;	--	Zinc-binding dehydrogenase;; Zinc-binding dehydrogenase;; Alcohol dehydrogenase GroES-like domain	Quinone oxidoreductase-like protein At1g23740, chloroplastic (Precursor) GN=At1g23740 OS=Arabidopsis thaliana (Mouse-ear cress) PE=1 SV=2	predicted protein [Hordeum vulgare subsp. vulgare]
comp1200986_c0	--	Molecular Function: binding (GO:0005488);; Biological Process: gene expression (GO:0010467);; Biological Process: cellular macromolecule biosynthetic process (GO:0034645);; Biological Process: primary metabolic process (GO:0044238);;	K03233|1.81937e-35|gsl:Gasu_20560|elongation factor EF-1 gamma subunit; K03233 elongation factor 1-gamma (A)	Elongation factor 1 gamma, conserved domain	Probable elongation factor 1-gamma 1 GN=At1g09640 OS=Arabidopsis thaliana (Mouse-ear cress) PE=2 SV=1	hypothetical protein KNAG_0H00340 [Kazachstania naganishii CBS 8797]
comp142086_c0	--	Molecular Function: nucleic acid binding (GO:0003676);; Biological Process: DNA integration (GO:0015074);;	--	--	Uncharacterized mitochondrial protein AtMg00810 GN=AtMg00810 OS=Arabidopsis thaliana (Mouse-ear cress) PE=4 SV=1	hypothetical protein SORBIDRAFT_07g021220 [Sorghum bicolor]
comp1267321_c0	--	Molecular Function: sucrose alpha-glucosidase activity (GO:0004575);; Biological Process: carbohydrate metabolic process (GO:0005975);;	K01193|1.04797e-06|bdi:100839920|sucrose:sucrose 1-fructosyltransferase-like; K01193 beta-fructofuranosidase [EC:3.2.1.26] (A)	Domain of unknown function (DUF3357)	--	Beta-fructofuranosidase 1 [Aegilops tauschii]
comp128463_c0	--	--	--	--	--	hypothetical protein TRIUR3_13836 [Triticum urartu]
comp2253532_c0	--	Molecular Function: RNA binding (GO:0003723);; Molecular Function: RNA-directed DNA polymerase activity (GO:0003964);; Molecular Function: aspartic-type endopeptidase activity (GO:0004190);; Cellular Component: nucleus (GO:0005634);; Cellular Component: mitochondrion (GO:0005739);; Biological Process: RNA-dependent DNA replication (GO:0006278);; Biological Process: proteolysis (GO:0006508);; Mole…	--	--	--	putative gag-pol polyprotein [Oryza sativa Japonica Group]
comp119160_c0	--	--	--	--	--	Protein FAR1-RELATED SEQUENCE 5 [Triticum urartu]
comp5793_c0	--	Molecular Function: zinc ion binding (GO:0008270);;	--	--	Putative RING-H2 finger protein ATL71 GN=ATL71 OS=Arabidopsis thaliana (Mouse-ear cress) PE=3 SV=1	60S ribosomal protein L2, mitochondrial [Triticum urartu]
comp106886_c1	--	Biological Process: telomere maintenance (GO:0000723);; Molecular Function: damaged DNA binding (GO:0003684);; Molecular Function: double-stranded DNA binding (GO:0003690);; Molecular Function: ATP-dependent DNA helicase activity (GO:0004003);; Molecular Function: protein binding (GO:0005515);; Molecular Function: ATP binding (GO:0005524);; Cellular Component: DNA-dependent protein kinase-DNA lig…	K10884|9.64412e-56|bdi:100829027|ATP-dependent DNA helicase 2 subunit KU70; K10884 ATP-dependent DNA helicase 2 subunit 1 (A)	Ku70/Ku80 N-terminal alpha/beta domain	ATP-dependent DNA helicase 2 subunit KU70 OS=Oryza sativa subsp. japonica (Rice) PE=1 SV=1	ATP-dependent DNA helicase 2 subunit KU70 [Triticum urartu]
comp133066_c0	--	Cellular Component: mitochondrion (GO:0005739);;	--	Transcriptional repressor, ovate	Transcription repressor OFP12 GN=OFP12 OS=Arabidopsis thaliana (Mouse-ear cress) PE=1 SV=1	PREDICTED: uncharacterized protein LOC101765812 [Setaria italica]
comp116483_c2	--	--	--	--	--	hypothetical protein F775_08439 [Aegilops tauschii]
comp683284_c0	--	Molecular Function: peptidase inhibitor activity (GO:0030414);;	K13963|2.02217e-101|sbi:SORBI_05g022570|SORBIDRAFT_05g022570, Sb05g022570; hypothetical protein; K13963 serpin B (A)	Serpin (serine protease inhibitor);; Serpin (serine protease inhibitor)	Putative serpin-Z8 OS=Oryza sativa subsp. japonica (Rice) PE=3 SV=2	Serpin-ZXA [Aegilops tauschii]
comp141359_c3	Replication, recombination and repair	Molecular Function: DNA binding (GO:0003677);; Cellular Component: nucleus (GO:0005634);; Biological Process: DNA replication (GO:0006260);; Molecular Function: zinc ion binding (GO:0008270);;	K07466|4.81161e-55|bdi:100846917|replication protein A 70 kDa DNA-binding subunit C-like; K07466 replication factor A1 (A)	OB-fold nucleic acid binding domain	Replication protein A 70 kDa DNA-binding subunit A GN=T12H3.6 OS=Arabidopsis thaliana (Mouse-ear cress) PE=1 SV=1	Replication protein A 70 kDa DNA-binding subunit [Triticum urartu]
comp77_c1	--	--	--	BED zinc finger	--	PREDICTED: zinc finger BED domain-containing protein RICESLEEPER 3-like [Brachypodium distachyon]
comp136644_c0	Posttranslational modification, protein turnover, chaperones	Molecular Function: serine-type endopeptidase activity (GO:0004252);; Cellular Component: mitochondrion (GO:0005739);; Biological Process: proteolysis (GO:0006508);; Cellular Component: chloroplast thylakoid membrane (GO:0009535);;	--	Trypsin;; Trypsin-like peptidase domain;; PDZ domain	Protease Do-like 10, mitochondrial (Precursor) GN=DEGP10 OS=Arabidopsis thaliana (Mouse-ear cress) PE=2 SV=1	Protease Do-like 10, mitochondrial [Triticum urartu]
comp31021_c0	--	Molecular Function: protein kinase activity (GO:0004672);; Cellular Component: cytoplasmic membrane-bounded vesicle (GO:0016023);; Biological Process: phosphorylation (GO:0016310);;	--	Carbohydrate-binding protein of the ER	Probable LRR receptor-like serine/threonine-protein kinase At4g29180 (Precursor) GN=At4g29180 OS=Arabidopsis thaliana (Mouse-ear cress) PE=2 SV=2	Putative LRR receptor-like serine/threonine-protein kinase [Aegilops tauschii]
comp3827448_c0	--	Molecular Function: transferase activity, transferring phosphorus-containing groups (GO:0016772);;	--	--	--	unnamed protein product [Triticum aestivum]
comp125501_c0	--	Molecular Function: nucleotide binding (GO:0000166);; Molecular Function: RNA binding (GO:0003723);; Cellular Component: nucleus (GO:0005634);; Biological Process: RNA processing (GO:0006396);; Cellular Component: plastid (GO:0009536);; Cellular Component: ribonucleoprotein complex (GO:0030529);;	K15191|8.97426e-92|sita:101767213|la-related protein 7-like; K15191 La-related protein 7 (A)	La domain	La-related protein 6C GN=LARP6C OS=Arabidopsis thaliana (Mouse-ear cress) PE=3 SV=1	predicted protein [Hordeum vulgare subsp. vulgare]
comp162414_c0	--	Cellular Component: membrane (GO:0016020);;	--	EamA-like transporter family;; Multidrug resistance efflux transporter	WAT1-related protein At1g68170 GN=At1g68170 OS=Arabidopsis thaliana (Mouse-ear cress) PE=3 SV=1	Auxin-induced protein 5NG4 [Triticum urartu]
comp543723_c0	--	--	--	--	--	Putative disease resistance protein RGA3 [Triticum urartu]
comp107498_c0	--	--	--	--	40S ribosomal protein S7 GN=RPS7 OS=Hordeum vulgare (Barley) PE=2 SV=1	Gamma-glutamyltranspeptidase 1 [Triticum urartu]
comp128207_c0	Function unknown	Cellular Component: mitochondrion (GO:0005739);; Biological Process: myo-inositol hexakisphosphate biosynthetic process (GO:0010264);;	--	Protein of unknown function, DUF393	Uncharacterized protein At5g50100, mitochondrial (Precursor) GN=At5g50100 OS=Arabidopsis thaliana (Mouse-ear cress) PE=2 SV=1	predicted protein [Hordeum vulgare subsp. vulgare]
comp141608_c0	Replication, recombination and repair	Biological Process: nuclear-transcribed mRNA catabolic process, nonsense-mediated decay (GO:0000184);; Cellular Component: cytoplasmic mRNA processing body (GO:0000932);; Molecular Function: DNA binding (GO:0003677);; Molecular Function: RNA helicase activity (GO:0003724);; Molecular Function: ATP binding (GO:0005524);; Cellular Component: cytosol (GO:0005829);; Cellular Component: plasma membran…	K14326|0|bdi:100838876|regulator of nonsense transcripts 1 homolog; K14326 regulator of nonsense transcripts 1 [EC:3.6.4.-] (A)	RNA helicase (UPF2 interacting domain);; AAA domain;; AAA domain;; Part of AAA domain;; AAA domain;; Type III restriction enzyme, res subunit;; Uncharacterized conserved protein (DUF2075)	Regulator of nonsense transcripts 1 homolog GN=MQD22.15 OS=Arabidopsis thaliana (Mouse-ear cress) PE=1 SV=2	PREDICTED: regulator of nonsense transcripts 1 homolog [Brachypodium distachyon]
comp117028_c0	Posttranslational modification, protein turnover, chaperones	Molecular Function: ATP binding (GO:0005524);; Cellular Component: cell wall (GO:0005618);; Cellular Component: nucleolus (GO:0005730);; Cellular Component: mitochondrion (GO:0005739);; Cellular Component: cytosol (GO:0005829);; Cellular Component: plasma membrane (GO:0005886);; Biological Process: protein folding (GO:0006457);; Biological Process: defense response (GO:0006952);; Biological Proce…	K04079|3.91896e-33|cmo:103503135|heat shock cognate protein 80-like; K04079 molecular chaperone HtpG (A)	Histidine kinase-, DNA gyrase B-, and HSP90-like ATPase	Heat shock protein 90-1 GN=F6N7.13 OS=Arabidopsis thaliana (Mouse-ear cress) PE=1 SV=3	TPA: putative heat shock protein 90 family protein [Zea mays]
comp76536_c0	--	--	--	--	--	hypothetical protein TRIUR3_24279 [Triticum urartu]
comp141639_c0	--	Cellular Component: plastid (GO:0009536);;	--	PPR repeat;; PPR repeat family;; PPR repeat;; Pentatricopeptide repeat domain;; DYW family of nucleic acid deaminases;; Tetratricopeptide repeat;; Protein of unknown function (DUF1218)	Pentatricopeptide repeat-containing protein At5g50390, chloroplastic (Precursor) GN=PCMP-H58 OS=Arabidopsis thaliana (Mouse-ear cress) PE=2 SV=1	PREDICTED: pentatricopeptide repeat-containing protein At5g50390, chloroplastic [Brachypodium distachyon]
comp1612582_c0	--	--	--	--	--	hypothetical protein F775_04111 [Aegilops tauschii]
comp1560102_c0	--	Cellular Component: vacuole (GO:0005773);;	--	--	--	PREDICTED: uncharacterized protein LOC104089939 [Nicotiana tomentosiformis]
comp2810874_c0	General function prediction only	Molecular Function: hydrolase activity (GO:0016787);;	--	--	Probable inactive purple acid phosphatase 29 (Precursor) GN=PAP29 OS=Arabidopsis thaliana (Mouse-ear cress) PE=2 SV=1	calcineurin-like phosphoesterase family protein [Populus trichocarpa]
comp3460150_c0	--	--	--	--	--	hypothetical protein AUEXF2481DRAFT_71686 [Aureobasidium subglaciale EXF-2481]
comp2313696_c0	--	Molecular Function: nucleotide binding (GO:0000166);; Biological Process: regulation of alternative mRNA splicing, via spliceosome (GO:0000381);; Cellular Component: cytoplasmic mRNA processing body (GO:0000932);; Molecular Function: RNA binding (GO:0003723);; Biological Process: seed germination (GO:0009845);; Biological Process: pollen germination (GO:0009846);;	--	--	--	PREDICTED: uncharacterized protein LOC100244979 [Vitis vinifera]
comp127960_c0	--	--	--	--	--	hypothetical protein [Oryza sativa Japonica Group]
comp1494881_c0	--	--	--	--	--	predicted protein [Hordeum vulgare subsp. vulgare]
comp1467106_c0	--	--	--	--	--	hypothetical protein F775_01501 [Aegilops tauschii]
comp18219_c0	--	Molecular Function: calcium ion binding (GO:0005509);; Cellular Component: endoplasmic reticulum membrane (GO:0005789);; Biological Process: protein folding (GO:0006457);; Cellular Component: integral component of membrane (GO:0016021);; Molecular Function: unfolded protein binding (GO:0051082);;	K08054|3.45938e-53|gmx:100802236|calnexin homolog; K08054 calnexin (A)	Calreticulin family	Calnexin homolog (Precursor) OS=Glycine max (Soybean) PE=2 SV=1	calnexin, partial [Arnebia euchroma]
comp49077_c0	--	Molecular Function: catalytic activity (GO:0003824);; Biological Process: cellular metabolic process (GO:0044237);; Molecular Function: coenzyme binding (GO:0050662);;	--	--	--	Dihydroflavonol-4-reductase [Triticum urartu]
comp30843_c0	--	Molecular Function: nucleotide binding (GO:0000166);; Molecular Function: protein kinase activity (GO:0004672);; Biological Process: phosphorylation (GO:0016310);;	--	Protein tyrosine kinase;; Protein kinase domain	Cysteine-rich receptor-like protein kinase 26 (Precursor) GN=CRK26 OS=Arabidopsis thaliana (Mouse-ear cress) PE=2 SV=1	Cysteine-rich receptor-like protein kinase 10 [Triticum urartu]
comp127419_c2	--	Molecular Function: RNA binding (GO:0003723);; Molecular Function: RNA-directed DNA polymerase activity (GO:0003964);; Biological Process: RNA-dependent DNA replication (GO:0006278);; Cellular Component: plastid (GO:0009536);;	--	Reverse transcriptase (RNA-dependent DNA polymerase)	Uncharacterized mitochondrial protein AtMg01250 GN=AtMg01250 OS=Arabidopsis thaliana (Mouse-ear cress) PE=4 SV=1	predicted protein [Hordeum vulgare subsp. vulgare]
comp137386_c1	--	Molecular Function: sugar:hydrogen symporter activity (GO:0005351);; Biological Process: fatty acid beta-oxidation (GO:0006635);; Biological Process: toxin catabolic process (GO:0009407);; Cellular Component: chloroplast thylakoid membrane (GO:0009535);; Cellular Component: plant-type vacuole membrane (GO:0009705);; Biological Process: response to cyclopentenone (GO:0010583);; Biological Process:…	K08202|0|bdi:100836415|organic cation/carnitine transporter 4; K08202 MFS transporter, OCT family, solute carrier family 22 (organic cation transporter), member 4/5 (A)	Sugar (and other) transporter;; Major Facilitator Superfamily	Organic cation/carnitine transporter 4 GN=F3H11.5 OS=Arabidopsis thaliana (Mouse-ear cress) PE=2 SV=1	predicted protein [Hordeum vulgare subsp. vulgare]
comp25545_c0	Signal transduction mechanisms	Molecular Function: catalytic activity (GO:0003824);; Cellular Component: intracellular membrane-bounded organelle (GO:0043231);; Cellular Component: cytoplasmic part (GO:0044444);;	K17499|6.80623e-93|obr:102702636|probable protein phosphatase 2C 21-like; K17499 protein phosphatase 1G [EC:3.1.3.16] (A)	Protein phosphatase 2C;; Protein phosphatase 2C	Probable protein phosphatase 2C 21 OS=Oryza sativa subsp. japonica (Rice) PE=2 SV=2	Putative protein phosphatase 2C 21 [Aegilops tauschii]
comp119381_c0	--	Molecular Function: transporter activity (GO:0005215);; Biological Process: oligopeptide transport (GO:0006857);; Cellular Component: integral component of membrane (GO:0016021);;	K14638|6.41646e-10|bdi:100824280|protein NRT1/ PTR FAMILY 5.10-like; K14638 solute carrier family 15 (peptide/histidine transporter), member 3/4 (A)	--	--	predicted protein [Hordeum vulgare subsp. vulgare]
comp138963_c1	--	Molecular Function: phosphatidylcholine-sterol O-acyltransferase activity (GO:0004607);; Molecular Function: phospholipase activity (GO:0004620);; Cellular Component: cytosol (GO:0005829);; Biological Process: membrane fusion (GO:0006944);; Biological Process: phospholipid catabolic process (GO:0009395);; Biological Process: Golgi vesicle transport (GO:0048193);;	--	Lecithin:cholesterol acyltransferase;; PGAP1-like protein;; alpha/beta hydrolase fold;; Putative serine esterase (DUF676)	Lecithin-cholesterol acyltransferase-like 4 GN=LCAT4 OS=Arabidopsis thaliana (Mouse-ear cress) PE=1 SV=1	Lecithine-cholesterol acyltransferase-like 4 [Triticum urartu]
comp466918_c0	--	--	--	--	--	unnamed protein product [Triticum aestivum]
comp3804727_c0	--	--	--	--	--	ENTH-domain-containing protein [Aureobasidium pullulans EXF-150]
comp130943_c1	Translation, ribosomal structure and biogenesis	Cellular Component: plastid (GO:0009536);;	K15264|0|bdi:100840930|probable 28S rRNA (cytosine-C(5))-methyltransferase; K15264 putative methyltransferase [EC:2.1.1.-] (A)	NOL1/NOP2/sun family;; ubiE/COQ5 methyltransferase family	--	predicted protein [Hordeum vulgare subsp. vulgare]
comp137049_c0	Carbohydrate transport and metabolism	Molecular Function: glucosylceramidase activity (GO:0004348);; Cellular Component: plasma membrane (GO:0005886);; Biological Process: glucosylceramide catabolic process (GO:0006680);; Cellular Component: integral component of membrane (GO:0016021);;	K17108|0|bdi:100827020|non-lysosomal glucosylceramidase-like; K17108 non-lysosomal glucosylceramidase [EC:3.2.1.45] (A)	Protein of unknown function, DUF608;; beta-Glucocerebrosidase 2 N terminal	--	PREDICTED: non-lysosomal glucosylceramidase-like [Brachypodium distachyon]
comp56714_c0	--	--	K17046|1.05981e-08|pxb:103938273|protein DEK-like; K17046 protein DEK (A)	--	--	hypothetical protein M569_14214, partial [Genlisea aurea]
comp4930_c0	--	--	--	--	--	Glutamyl-tRNA(Gln) amidotransferase subunit A [Aegilops tauschii]
comp134754_c0	--	--	--	--	--	hypothetical protein F775_32231 [Aegilops tauschii]
comp134591_c2	--	Biological Process: proteolysis (GO:0006508);; Molecular Function: cysteine-type peptidase activity (GO:0008234);;	--	Papain family cysteine protease;; Cathepsin propeptide inhibitor domain (I29)	Senescence-specific cysteine protease SAG39 {ECO:0000305} (Precursor) OS=Oryza sativa subsp. japonica (Rice) PE=2 SV=2	Ananain [Triticum urartu]
comp136103_c1	--	Molecular Function: ubiquitin-protein ligase activity (GO:0004842);; Biological Process: protein glycosylation (GO:0006486);; Biological Process: ubiquitin-dependent protein catabolic process (GO:0006511);; Biological Process: protein ubiquitination (GO:0016567);;	K10268|2.02622e-156|sita:101773619|F-box/LRR-repeat protein 4-like; K10268 F-box and leucine-rich repeat protein 2/20 (A)	F-box-like;; Leucine Rich repeat;; Leucine Rich repeat	F-box/LRR-repeat protein 4 GN=FBL4 OS=Arabidopsis thaliana (Mouse-ear cress) PE=2 SV=1	predicted protein [Hordeum vulgare subsp. vulgare]
comp129520_c0	--	Cellular Component: cell wall (GO:0005618);; Cellular Component: mitochondrial outer membrane (GO:0005741);; Cellular Component: plasma membrane (GO:0005886);; Molecular Function: voltage-gated anion channel activity (GO:0008308);; Biological Process: response to bacterium (GO:0009617);; Cellular Component: chloroplast envelope (GO:0009941);; Molecular Function: porin activity (GO:0015288);; Biol…	K15040|6.43573e-154|bdi:100826801|mitochondrial outer membrane protein porin 5; K15040 voltage-dependent anion channel protein 2 (A)	Eukaryotic porin	Mitochondrial outer membrane protein porin 5 GN=OsJ_09816 OS=Oryza sativa subsp. japonica (Rice) PE=2 SV=1	Mitochondrial outer membrane protein porin of 34 kDa [Aegilops tauschii]
comp127142_c0	Secondary metabolites biosynthesis, transport and catabolism	Molecular Function: monooxygenase activity (GO:0004497);; Molecular Function: iron ion binding (GO:0005506);; Molecular Function: electron carrier activity (GO:0009055);; Cellular Component: plastid (GO:0009536);; Molecular Function: oxidoreductase activity, acting on paired donors, with incorporation or reduction of molecular oxygen (GO:0016705);; Molecular Function: heme binding (GO:0020037);; …	--	Cytochrome P450;; Cytochrome P450	Cytochrome P450 704C1 GN=CYP704C1 OS=Pinus taeda (Loblolly pine) PE=2 SV=1	Cytochrome P450 704C1 [Aegilops tauschii]
comp134462_c0	--	Molecular Function: transcription cofactor activity (GO:0003712);; Biological Process: regulation of transcription, DNA-templated (GO:0006355);;	K14972|4.26329e-44|bdi:100840942|mediator of RNA polymerase II transcription subunit 15a; K14972 PAX-interacting protein 1 (A)	--	--	hypothetical protein F775_21967 [Aegilops tauschii]
comp1566728_c0	Translation, ribosomal structure and biogenesis	Molecular Function: structural constituent of ribosome (GO:0003735);; Molecular Function: protein binding (GO:0005515);; Cellular Component: vacuolar membrane (GO:0005774);; Cellular Component: Golgi apparatus (GO:0005794);; Cellular Component: plasma membrane (GO:0005886);; Biological Process: translation (GO:0006412);; Biological Process: pyrimidine ribonucleotide biosynthetic process (GO:00092…	K02883|5.41629e-80|mdm:103419146|60S ribosomal protein L18-2; K02883 large subunit ribosomal protein L18e (A)	Ribosomal protein L18e/L15	60S ribosomal protein L18-2 GN=RPL18B OS=Arabidopsis thaliana (Mouse-ear cress) PE=1 SV=2	PREDICTED: 60S ribosomal protein L18-2 [Malus domestica]
comp435995_c0	--	--	--	--	Disease resistance protein RGA2 GN=RGA2 OS=Solanum bulbocastanum (Wild potato) PE=1 SV=1	Disease resistance protein RGA2 [Triticum urartu]
comp136032_c5	--	Molecular Function: GMP synthase (glutamine-hydrolyzing) activity (GO:0003922);; Molecular Function: hydrolase activity, hydrolyzing O-glycosyl compounds (GO:0004553);; Molecular Function: ATP binding (GO:0005524);; Biological Process: carbohydrate metabolic process (GO:0005975);; Biological Process: GMP biosynthetic process (GO:0006177);; Cellular Component: cytoplasmic membrane-bounded vesicle …	--	X8 domain	Glucan endo-1,3-beta-glucosidase 7 (Precursor) GN=At4g34480 OS=Arabidopsis thaliana (Mouse-ear cress) PE=1 SV=2	predicted protein [Hordeum vulgare subsp. vulgare]
comp35738_c0	--	Molecular Function: protein serine/threonine kinase activity (GO:0004674);; Molecular Function: ATP binding (GO:0005524);; Cellular Component: integral component of membrane (GO:0016021);; Biological Process: protein autophosphorylation (GO:0046777);;	--	--	Receptor-like protein kinase HSL1 (Precursor) GN=HSL1 OS=Arabidopsis thaliana (Mouse-ear cress) PE=2 SV=1	Receptor-like protein kinase HSL1 [Aegilops tauschii]
comp1584933_c0	--	--	--	--	--	putative polyprotein [Oryza sativa Japonica Group]
comp128046_c2	--	Molecular Function: metal ion binding (GO:0046872);;	K10728|1.80139e-43|bdi:100841278|BRCT domain-containing protein At4g02110; K10728 topoisomerase (DNA) II binding protein 1 (A)	--	BRCT domain-containing protein At4g02110 GN=At4g02110 OS=Arabidopsis thaliana (Mouse-ear cress) PE=3 SV=3	BRCT domain-containing protein [Aegilops tauschii]
comp142588_c0	Posttranslational modification, protein turnover, chaperones	Cellular Component: vacuolar membrane (GO:0005774);; Biological Process: glucose catabolic process (GO:0006007);; Biological Process: protein glycosylation (GO:0006486);; Biological Process: response to external stimulus (GO:0009605);; Biological Process: cell tip growth (GO:0009932);; Molecular Function: potassium ion transmembrane transporter activity (GO:0015079);; Cellular Component: integral…	K03549|0|bdi:100845472|probable potassium transporter 2; K03549 KUP system potassium uptake protein (A)	K+ potassium transporter;; Protein of unknown function, DUF255;; Protein of unknown function (DUF498/DUF598);; Protein of unknown function, DUF255;; Thioredoxin-like	Probable potassium transporter 2 OS=Oryza sativa subsp. japonica (Rice) PE=2 SV=1	unnamed protein product [Triticum aestivum]
comp1669337_c0	--	--	--	Reverse transcriptase-like	--	--
comp35834_c0	--	--	--	--	--	Lysosomal beta glucosidase [Aegilops tauschii]
comp3897_c1	--	Molecular Function: transferase activity, transferring glycosyl groups (GO:0016757);;	--	--	--	glycosyltransferase, HGA-like, putative,expressed [Triticum aestivum]
comp41359_c0	--	Biological Process: tRNA dihydrouridine synthesis (GO:0002943);; Molecular Function: DNA binding (GO:0003677);; Molecular Function: sugar:hydrogen symporter activity (GO:0005351);; Cellular Component: mitochondrion (GO:0005739);; Biological Process: base-excision repair (GO:0006284);; Biological Process: DNA recombination (GO:0006310);; Molecular Function: zinc ion binding (GO:0008270);; Biologic…	--	Integrase core domain	Endonuclease OS=Nicotiana tabacum (Common tobacco) PE=2 SV=1	unnamed protein product [Oryza sativa Japonica Group]
comp2830210_c0	General function prediction only	Cellular Component: integral component of peroxisomal membrane (GO:0005779);; Biological Process: peroxisome fission (GO:0016559);;	K14753|5.53135e-46|olu:OSTLU_48240|RACK1B; Receptor of activated protein kinase C 1B, component of 40S small ribosomal subunit; K14753 guanine nucleotide-binding protein subunit beta-2-like 1 protein (A)	WD domain, G-beta repeat;; Nucleoporin Nup120/160	Guanine nucleotide-binding protein subunit beta-like protein GN=GBLP OS=Chlamydomonas reinhardtii (Chlamydomonas smithii) PE=1 SV=1	WD40 repeat-like protein [Aureobasidium melanogenum CBS 110374]
comp4145_c0	--	Molecular Function: DNA binding (GO:0003677);; Biological Process: DNA recombination (GO:0006310);; Cellular Component: plastid (GO:0009536);;	K05674|2.98036e-36|bdi:100823223|ABC transporter C family member 13; K05674 ATP-binding cassette, subfamily C (CFTR/MRP), member 10 (A)	Reverse transcriptase (RNA-dependent DNA polymerase)	Uncharacterized mitochondrial protein AtMg00820 GN=AtMg00820 OS=Arabidopsis thaliana (Mouse-ear cress) PE=4 SV=1	retrotransposon protein, putative, Ty1-copia subclass [Oryza sativa Japonica Group]
comp3799051_c0	--	Molecular Function: protein serine/threonine kinase activity (GO:0004674);; Molecular Function: protein tyrosine kinase activity (GO:0004713);; Molecular Function: ATP binding (GO:0005524);; Biological Process: protein phosphorylation (GO:0006468);; Cellular Component: cytoplasmic membrane-bounded vesicle (GO:0016023);;	--	--	--	Putative LRR receptor-like serine/threonine-protein kinase [Aegilops tauschii]
comp132754_c0	General function prediction only	Molecular Function: nucleotide binding (GO:0000166);; Cellular Component: heterotrimeric G-protein complex (GO:0005834);; Cellular Component: Cul4-RING ubiquitin ligase complex (GO:0080008);;	K12857|0|sita:101767192|U5 small nuclear ribonucleoprotein 40 kDa protein-like; K12857 Prp8 binding protein (A)	WD domain, G-beta repeat;; Eukaryotic translation initiation factor eIF2A;; Nucleoporin Nup120/160	Dynein assembly factor with WDR repeat domains 1 GN=DAW1 OS=Chlamydomonas reinhardtii (Chlamydomonas smithii) PE=1 SV=1	hypothetical protein F775_26185 [Aegilops tauschii]
comp1650_c1	--	Molecular Function: transferase activity, transferring phosphorus-containing groups (GO:0016772);;	K04733|6.3971e-13|pxb:103956522|protein kinase APK1A, chloroplastic-like; K04733 interleukin-1 receptor-associated kinase 4 [EC:2.7.11.1] (A)	--	Protein kinase APK1A, chloroplastic (Precursor) GN=APK1A OS=Arabidopsis thaliana (Mouse-ear cress) PE=2 SV=1	Putative disease resistance RPP13-like protein 2 [Aegilops tauschii]
comp118709_c1	--	--	--	Protein of unknown function (DUF1668);; Protein of unknown function (DUF1668)	--	hypothetical protein F775_10079 [Aegilops tauschii]
comp82362_c0	--	Cellular Component: membrane (GO:0016020);; Cellular Component: cytoplasmic membrane-bounded vesicle (GO:0016023);;	--	Protein of unknown function, DUF594	--	PREDICTED: uncharacterized protein LOC104585251 [Brachypodium distachyon]
comp132500_c0	--	Molecular Function: monooxygenase activity (GO:0004497);; Molecular Function: iron ion binding (GO:0005506);; Molecular Function: electron carrier activity (GO:0009055);; Molecular Function: oxidoreductase activity, acting on paired donors, with incorporation or reduction of molecular oxygen (GO:0016705);; Molecular Function: heme binding (GO:0020037);; Biological Process: oxidation-reduction pro…	--	Cytochrome P450	Cytochrome P450 72A15 GN=CYP72A15 OS=Arabidopsis thaliana (Mouse-ear cress) PE=2 SV=1	Secologanin synthase [Triticum urartu]
comp129386_c3	--	Molecular Function: structural constituent of cytoskeleton (GO:0005200);; Molecular Function: ATP binding (GO:0005524);; Cellular Component: cell wall (GO:0005618);; Cellular Component: nucleolus (GO:0005730);; Cellular Component: mitochondrion (GO:0005739);; Cellular Component: cytosol (GO:0005829);; Cellular Component: cytoskeleton (GO:0005856);; Cellular Component: plasma membrane (GO:0005886)…	--	Actin	Actin-3 GN=SAC3 OS=Glycine max (Soybean) PE=3 SV=2	unknown [Populus trichocarpa]
comp77218_c0	--	--	--	--	--	hypothetical protein F775_32360 [Aegilops tauschii]
comp119862_c0	--	Molecular Function: nucleic acid binding (GO:0003676);; Biological Process: DNA metabolic process (GO:0006259);; Cellular Component: intracellular membrane-bounded organelle (GO:0043231);; Cellular Component: cytoplasmic part (GO:0044444);;	--	gag-polypeptide of LTR copia-type;; Integrase core domain;; GAG-pre-integrase domain;; gag-polypeptide of LTR copia-type;; Zinc knuckle;; gag-polypeptide of LTR copia-type;; Reverse transcriptase (RNA-dependent DNA polymerase);; Reverse transcriptase (RNA-dependent DNA polymerase)	Endonuclease OS=Nicotiana tabacum (Common tobacco) PE=2 SV=1	H0512B01.8 [Oryza sativa Indica Group]
comp1877112_c0	--	--	--	--	--	unnamed protein product [Coffea canephora]
comp82772_c0	--	--	--	--	--	Putative LRR receptor-like serine/threonine-protein kinase [Aegilops tauschii]
comp127900_c0	--	Molecular Function: DNA binding (GO:0003677);; Biological Process: DNA recombination (GO:0006310);; Molecular Function: electron carrier activity (GO:0009055);; Cellular Component: plastid (GO:0009536);; Cellular Component: membrane (GO:0016020);; Biological Process: electron transport chain (GO:0022900);;	--	Reverse transcriptase (RNA-dependent DNA polymerase);; Reverse transcriptase (RNA-dependent DNA polymerase)	Endonuclease OS=Nicotiana tabacum (Common tobacco) PE=2 SV=1	Os08g0544300 [Oryza sativa Japonica Group]
comp138310_c0	Defense mechanisms	Molecular Function: ATP binding (GO:0005524);; Cellular Component: plasma membrane (GO:0005886);; Biological Process: ATP catabolic process (GO:0006200);; Cellular Component: chloroplast envelope (GO:0009941);; Molecular Function: oligopeptide-transporting ATPase activity (GO:0015421);; Cellular Component: integral component of membrane (GO:0016021);; Biological Process: transmembrane transport (…	--	ABC transporter transmembrane region	ABC transporter B family member 28 GN=M7J2.180 OS=Arabidopsis thaliana (Mouse-ear cress) PE=2 SV=1	PREDICTED: ABC transporter B family member 28 [Brachypodium distachyon]
comp2246204_c0	--	--	--	--	--	OSJNBa0083I11.5 [Oryza sativa Japonica Group]
comp140437_c2	--	Cellular Component: plastid (GO:0009536);;	--	NPH3 family;; BTB/POZ domain	BTB/POZ domain-containing protein At3g08570 GN=At3g08570 OS=Arabidopsis thaliana (Mouse-ear cress) PE=2 SV=2	BTB/POZ domain-containing protein [Aegilops tauschii]
comp142227_c1	--	Cellular Component: plastid (GO:0009536);; Molecular Function: nucleotidyltransferase activity (GO:0016779);;	--	Nucleotidyltransferase domain	--	predicted protein [Hordeum vulgare subsp. vulgare]
comp55188_c0	--	--	--	--	--	hypothetical protein TRIUR3_13982 [Triticum urartu]
comp133186_c0	--	--	--	Domain of unknown function (DUF4218)	--	PREDICTED: uncharacterized protein LOC103848711 [Brassica rapa]
comp135105_c1	Energy production and conversion	Molecular Function: malate dehydrogenase (decarboxylating) (NAD+) activity (GO:0004471);; Molecular Function: ATP binding (GO:0005524);; Cellular Component: mitochondrion (GO:0005739);; Biological Process: glycolysis (GO:0006096);; Biological Process: malate metabolic process (GO:0006108);; Biological Process: water transport (GO:0006833);; Biological Process: hyperosmotic response (GO:0006972);;…	K00028|2.53038e-166|bdi:100838567|NAD-dependent malic enzyme 62 kDa isoform, mitochondrial; K00028 malate dehydrogenase (decarboxylating) [EC:1.1.1.39] (A)	Malic enzyme, N-terminal domain;; Malic enzyme, NAD binding domain	NAD-dependent malic enzyme 1, mitochondrial (Precursor) GN=NAD-ME1 OS=Arabidopsis thaliana (Mouse-ear cress) PE=1 SV=1	NAD-dependent malic enzyme 62 kDa isoform, mitochondrial [Aegilops tauschii]
comp2246537_c0	--	Molecular Function: RNA binding (GO:0003723);; Molecular Function: RNA-directed DNA polymerase activity (GO:0003964);; Biological Process: RNA-dependent DNA replication (GO:0006278);; Molecular Function: electron carrier activity (GO:0009055);; Biological Process: electron transport chain (GO:0022900);;	--	Reverse transcriptase (RNA-dependent DNA polymerase)	--	hypothetical protein SORBIDRAFT_03g016520 [Sorghum bicolor]
comp131934_c1	--	Molecular Function: microtubule motor activity (GO:0003777);; Molecular Function: ATP binding (GO:0005524);; Cellular Component: kinesin complex (GO:0005871);; Cellular Component: microtubule (GO:0005874);; Biological Process: microtubule-based movement (GO:0007018);; Molecular Function: microtubule binding (GO:0008017);;	K10406|8.79956e-39|sbi:SORBI_10g021920|SORBIDRAFT_10g021920, Sb10g021920; hypothetical protein; K10406 kinesin family member C2/C3 (A)	Kinesin motor domain	Kinesin-4 GN=F2P16.12 OS=Arabidopsis thaliana (Mouse-ear cress) PE=1 SV=2	predicted protein [Hordeum vulgare subsp. vulgare]
comp39167_c0	--	--	K10691|2.35563e-115|cit:102617872|auxin transport protein BIG-like; K10691 E3 ubiquitin-protein ligase UBR4 [EC:6.3.2.19] (A)	E3 ubiquitin-protein ligase UBR4	Auxin transport protein BIG GN=At3g02260 OS=Arabidopsis thaliana (Mouse-ear cress) PE=1 SV=2	Auxin transport BIG -like protein [Gossypium arboreum]
comp996997_c0	--	--	--	--	--	unnamed protein product [Triticum aestivum]
comp3937568_c0	--	Molecular Function: protein serine/threonine kinase activity (GO:0004674);; Molecular Function: calcium ion binding (GO:0005509);; Molecular Function: ATP binding (GO:0005524);; Biological Process: protein phosphorylation (GO:0006468);;	K13412|2.28554e-63|pop:POPTR_0004s21710g|calcium-dependent/calmodulin-independent protein kinase; K13412 calcium-dependent protein kinase [EC:2.7.11.1] (A)	EF-hand domain pair;; EF hand;; EF-hand domain;; EF-hand domain pair;; EF hand;; Ca2+ insensitive EF hand	Calcium-dependent protein kinase 5 GN=CPK5 OS=Solanum tuberosum (Potato) PE=2 SV=1	PREDICTED: calcium-dependent protein kinase 4 isoform X3 [Vitis vinifera]
comp2897033_c0	Posttranslational modification, protein turnover, chaperones	Molecular Function: transferase activity (GO:0016740);;	K00799|8.30695e-17|rcu:RCOM_0360880|glutathione-s-transferase theta, gst, putative (EC:2.5.1.18); K00799 glutathione S-transferase [EC:2.5.1.18] (A)	Glutathione S-transferase, N-terminal domain;; Glutathione S-transferase, N-terminal domain;; Glutathione S-transferase, N-terminal domain	--	glutathione S-transferase [Aureobasidium pullulans EXF-150]
comp142137_c0	--	Biological Process: mitotic G2 phase (GO:0000085);; Cellular Component: mitochondrion (GO:0005739);; Cellular Component: plastid (GO:0009536);; Biological Process: photomorphogenesis (GO:0009640);; Biological Process: negative regulation of flower development (GO:0009910);; Biological Process: cullin deneddylation (GO:0010388);; Biological Process: protein ubiquitination (GO:0016567);; Biological…	K15174|0|bdi:100838919|RNA polymerase II-associated factor 1 homolog; K15174 RNA polymerase II-associated factor 1 (A)	Paf1	--	predicted protein [Hordeum vulgare subsp. vulgare]
comp121762_c1	--	--	--	--	--	hypothetical protein TRIUR3_35279 [Triticum urartu]
comp92259_c1	--	Molecular Function: DNA binding (GO:0003677);; Molecular Function: peroxidase activity (GO:0004601);; Biological Process: DNA recombination (GO:0006310);; Molecular Function: electron carrier activity (GO:0009055);; Cellular Component: plastid (GO:0009536);; Biological Process: DNA integration (GO:0015074);; Biological Process: electron transport chain (GO:0022900);;	--	Integrase core domain	Endonuclease OS=Nicotiana tabacum (Common tobacco) PE=2 SV=1	retrotransposon protein, putative, unclassified [Oryza sativa Japonica Group]
comp3842374_c0	--	Molecular Function: RNA binding (GO:0003723);; Molecular Function: RNA-directed DNA polymerase activity (GO:0003964);; Cellular Component: mitochondrion (GO:0005739);; Biological Process: RNA-dependent DNA replication (GO:0006278);;	--	Reverse transcriptase (RNA-dependent DNA polymerase)	--	predicted protein [Hordeum vulgare subsp. vulgare]
comp1092013_c0	General function prediction only	Molecular Function: metalloendopeptidase activity (GO:0004222);; Cellular Component: cell wall (GO:0005618);; Cellular Component: nucleolus (GO:0005730);; Cellular Component: mitochondrial outer membrane (GO:0005741);; Cellular Component: mitochondrial respiratory chain complex III (GO:0005750);; Cellular Component: mitochondrial intermembrane space (GO:0005758);; Cellular Component: mitochondria…	K17732|3.15394e-79|tcc:TCM_018718|Insulinase (Peptidase family M16) protein isoform 1; K17732 mitochondrial-processing peptidase subunit beta [EC:3.4.24.64] (A)	Peptidase M16 inactive domain	Probable mitochondrial-processing peptidase subunit beta (Precursor) GN=At3g02090 OS=Arabidopsis thaliana (Mouse-ear cress) PE=2 SV=2	PREDICTED: probable mitochondrial-processing peptidase subunit beta [Sesamum indicum]
comp14405_c0	--	Molecular Function: protein serine/threonine kinase activity (GO:0004674);; Molecular Function: ATP binding (GO:0005524);; Biological Process: protein phosphorylation (GO:0006468);; Biological Process: cellular response to phosphate starvation (GO:0016036);;	--	Protein kinase domain;; Protein tyrosine kinase	Phosphoenolpyruvate carboxylase kinase 1 GN=PPCK1 OS=Arabidopsis thaliana (Mouse-ear cress) PE=1 SV=1	PREDICTED: phosphoenolpyruvate carboxylase kinase 1-like [Nicotiana sylvestris]
comp117336_c0	--	Molecular Function: hydrolase activity, hydrolyzing O-glycosyl compounds (GO:0004553);; Biological Process: carbohydrate metabolic process (GO:0005975);; Cellular Component: plant-type cell wall (GO:0009505);; Biological Process: embryo development ending in seed dormancy (GO:0009793);; Biological Process: pollen exine formation (GO:0010584);; Cellular Component: cytoplasmic membrane-bounded vesi…	--	Glycosyl hydrolases family 17	Probable glucan endo-1,3-beta-glucosidase A6 (Precursor) GN=A6 OS=Arabidopsis thaliana (Mouse-ear cress) PE=2 SV=1	Os03g0845600 [Oryza sativa Japonica Group]
comp3345778_c0	--	Molecular Function: fatty-acyl-CoA binding (GO:0000062);; Cellular Component: nucleus (GO:0005634);; Cellular Component: cytosol (GO:0005829);; Biological Process: lipid transport (GO:0006869);;	--	Kelch motif;; Galactose oxidase, central domain	Acyl-CoA-binding domain-containing protein 4 GN=ACBP4 OS=Arabidopsis thaliana (Mouse-ear cress) PE=1 SV=1	hypothetical protein MIMGU_mgv1a0025142mg, partial [Erythranthe guttata]
comp4376_c0	--	Molecular Function: DNA binding (GO:0003677);; Molecular Function: protein serine/threonine kinase activity (GO:0004674);; Molecular Function: structural molecule activity (GO:0005198);; Molecular Function: ATP binding (GO:0005524);; Cellular Component: nucleus (GO:0005634);; Biological Process: transcription, DNA-templated (GO:0006351);; Biological Process: protein phosphorylation (GO:0006468);;	--	--	Putative cysteine-rich receptor-like protein kinase 35 (Precursor) GN=CRK35 OS=Arabidopsis thaliana (Mouse-ear cress) PE=3 SV=3	Putative coatomer subunit beta&apos;-3 [Aegilops tauschii]
comp137260_c1	--	Molecular Function: serine-type carboxypeptidase activity (GO:0004185);; Cellular Component: vacuole (GO:0005773);; Biological Process: proteolysis (GO:0006508);; Cellular Component: cytoplasmic membrane-bounded vesicle (GO:0016023);;	K16297|0|bdi:100829079|serine carboxypeptidase-like 27; K16297 serine carboxypeptidase-like clade II [EC:3.4.16.-] (A)	Serine carboxypeptidase	Serine carboxypeptidase-like 27 (Precursor) GN=SCPL27 OS=Arabidopsis thaliana (Mouse-ear cress) PE=2 SV=1	Serine carboxypeptidase-like 27 [Triticum urartu]
comp127130_c0	--	--	--	DDE superfamily endonuclease	--	predicted protein [Hordeum vulgare subsp. vulgare]
comp126812_c0	--	--	--	Protein of unknown function (DUF1645)	--	hypothetical protein F775_05733 [Aegilops tauschii]
comp133697_c0	--	Biological Process: defense response (GO:0006952);; Molecular Function: ADP binding (GO:0043531);;	--	NB-ARC domain;; AAA domain	Disease resistance protein RPP13 GN=RPP13 OS=Arabidopsis thaliana (Mouse-ear cress) PE=2 SV=2	Disease resistance protein RPP13 [Aegilops tauschii]
comp1584261_c0	--	--	--	--	--	Nitrile-specifier protein 1 [Triticum urartu]
comp647161_c0	--	--	--	--	--	hypothetical protein TRIUR3_20000 [Triticum urartu]
comp1231742_c0	--	Molecular Function: nucleotide binding (GO:0000166);; Molecular Function: protein kinase activity (GO:0004672);; Cellular Component: membrane (GO:0016020);; Cellular Component: cytoplasmic membrane-bounded vesicle (GO:0016023);; Biological Process: phosphorylation (GO:0016310);;	--	Leucine Rich repeats (2 copies);; Leucine Rich Repeat;; Leucine rich repeat;; Leucine Rich repeat;; Leucine rich repeat	Probably inactive leucine-rich repeat receptor-like protein kinase At2g25790 (Precursor) GN=At2g25790 OS=Arabidopsis thaliana (Mouse-ear cress) PE=2 SV=1	hypothetical protein OsI_36970 [Oryza sativa Indica Group]
comp131849_c0	--	Cellular Component: intracellular membrane-bounded organelle (GO:0043231);;	--	--	--	hypothetical protein F775_04699 [Aegilops tauschii]
comp59571_c0	--	--	--	--	--	phosphoglycerate mutase-like protein [Aureobasidium melanogenum CBS 110374]
comp53148_c1	--	Molecular Function: GTP binding (GO:0005525);; Biological Process: cell cycle (GO:0007049);; Cellular Component: septin complex (GO:0031105);;	K16944|2.39496e-12|pxb:103942743|cell division control protein 3-like; K16944 septin 7 (A)	Septin	--	Septin [Aureobasidium pullulans var. namibiae CBS 147.97]
comp1238741_c0	--	Molecular Function: binding (GO:0005488);; Cellular Component: cytoplasm (GO:0005737);;	--	--	--	retrotransposon protein, putative, unclassified [Oryza sativa Japonica Group]
comp93103_c1	--	--	--	--	--	ABC transporter B family member 20 [Triticum urartu]
comp136054_c1	--	Molecular Function: aspartic-type endopeptidase activity (GO:0004190);; Biological Process: proteolysis (GO:0006508);; Cellular Component: cytoplasmic membrane-bounded vesicle (GO:0016023);;	--	Xylanase inhibitor C-terminal;; Eukaryotic aspartyl protease	Aspartic proteinase-like protein 2 (Precursor) GN=At1g65240 OS=Arabidopsis thaliana (Mouse-ear cress) PE=1 SV=2	Aspartic proteinase-like protein 2 [Aegilops tauschii]
comp130930_c0	--	--	--	BED zinc finger	Protein NLP1 OS=Oryza sativa subsp. japonica (Rice) PE=2 SV=1	hypothetical protein F775_24227 [Aegilops tauschii]
comp128710_c3	--	--	--	--	--	hypothetical protein F775_24731 [Aegilops tauschii]
comp1863370_c0	--	--	--	--	--	Serine/threonine-protein kinase SMG1 [Aegilops tauschii]
comp109911_c1	--	Molecular Function: ATP binding (GO:0005524);; Biological Process: cation transport (GO:0006812);; Cellular Component: integral component of membrane (GO:0016021);; Molecular Function: cation-transporting ATPase activity (GO:0019829);; Molecular Function: metal ion binding (GO:0046872);;	--	--	Probable cadmium/zinc-transporting ATPase HMA1, chloroplastic (Precursor) GN=HMA1 OS=Arabidopsis thaliana (Mouse-ear cress) PE=2 SV=2	predicted protein [Hordeum vulgare subsp. vulgare]
comp85423_c0	--	Molecular Function: nucleic acid binding (GO:0003676);; Molecular Function: zinc ion binding (GO:0008270);;	--	MULE transposase domain	Protein FAR1-RELATED SEQUENCE 7 GN=FRS7 OS=Arabidopsis thaliana (Mouse-ear cress) PE=2 SV=1	Protein FAR1-RELATED SEQUENCE 5 [Aegilops tauschii]
comp100349_c2	--	--	--	SAM dependent carboxyl methyltransferase	Benzoate O-methyltransferase GN=OMT8 OS=Zea mays (Maize) PE=1 SV=1	Benzoate carboxyl methyltransferase [Aegilops tauschii]
comp132960_c0	--	Cellular Component: Golgi stack (GO:0005795);; Biological Process: transport (GO:0006810);; Biological Process: membrane fusion (GO:0006944);;	K08496|1.6067e-71|obr:102699484|membrin-11-like; K08496 golgi SNAP receptor complex member 2 (A)	Snare region anchored in the vesicle membrane C-terminus	Membrin-11 GN=MEMB11 OS=Arabidopsis thaliana (Mouse-ear cress) PE=1 SV=1	hypothetical protein TRIUR3_00735 [Triticum urartu]
comp2304563_c0	--	--	--	AP2 domain	Ethylene-responsive transcription factor CRF4 GN=T13J8.60 OS=Arabidopsis thaliana (Mouse-ear cress) PE=1 SV=2	PREDICTED: ethylene-responsive transcription factor ERF110-like isoform X2 [Solanum lycopersicum]
comp10027_c0	--	Molecular Function: RNA binding (GO:0003723);; Molecular Function: RNA-directed DNA polymerase activity (GO:0003964);; Biological Process: RNA-dependent DNA replication (GO:0006278);;	--	Domain of unknown function (DUF4283)	--	hypothetical protein SORBIDRAFT_04g037480 [Sorghum bicolor]
comp103641_c1	--	--	--	--	--	hypothetical protein TRIUR3_25721 [Triticum urartu]
comp104158_c0	Amino acid transport and metabolism	Cellular Component: cytoplasm (GO:0005737);; Biological Process: L-phenylalanine catabolic process (GO:0006559);; Biological Process: cinnamic acid biosynthetic process (GO:0009800);; Molecular Function: phenylalanine ammonia-lyase activity (GO:0045548);;	K10775|1.32173e-43|bdi:100844192|phenylalanine ammonia-lyase-like; K10775 phenylalanine ammonia-lyase [EC:4.3.1.24] (A)	Aromatic amino acid lyase	Phenylalanine ammonia-lyase GN=ZB8 OS=Oryza sativa subsp. indica (Rice) PE=3 SV=1	predicted protein [Hordeum vulgare subsp. vulgare]
comp126650_c1	Transcription	Molecular Function: DNA binding (GO:0003677);; Cellular Component: nucleus (GO:0005634);; Biological Process: DNA-templated transcription, initiation (GO:0006352);; Biological Process: regulation of transcription, DNA-templated (GO:0006355);;	K03120|1.9207e-117|bdi:100836217|TATA-binding protein 2; K03120 transcription initiation factor TFIID TATA-box-binding protein (A)	Transcription factor TFIID (or TATA-binding protein, TBP);; Domain of unknown function (DUF3378)	TATA-box-binding protein 1 GN=TBP1 OS=Zea mays (Maize) PE=2 SV=1	PREDICTED: TATA-binding protein 2 isoform X1 [Brachypodium distachyon]
comp2357474_c0	--	Cellular Component: plant-type vacuole (GO:0000325);; Molecular Function: sucrose alpha-glucosidase activity (GO:0004575);; Biological Process: carbohydrate metabolic process (GO:0005975);; Cellular Component: plant-type cell wall (GO:0009505);; Molecular Function: sucrose 1F-fructosyltransferase activity (GO:0050306);; Molecular Function: fructan beta-fructosidase activity (GO:0051669);;	K01193|5.51198e-59|obr:102717150|beta-fructofuranosidase 1-like; K01193 beta-fructofuranosidase [EC:3.2.1.26] (A)	Glycosyl hydrolases family 32 N-terminal domain	Beta-fructofuranosidase 1 (Precursor) GN=IVR1 OS=Zea mays (Maize) PE=3 SV=1	predicted protein [Hordeum vulgare subsp. vulgare]
comp35635_c0	--	--	--	--	--	Threonyl-tRNA synthetase [Aegilops tauschii]
comp2883647_c0	General function prediction only	Biological Process: cell morphogenesis (GO:0000902);; Molecular Function: GTPase activity (GO:0003924);; Molecular Function: GTP binding (GO:0005525);; Cellular Component: vacuole (GO:0005773);; Cellular Component: Golgi apparatus (GO:0005794);; Cellular Component: plasma membrane (GO:0005886);; Biological Process: GTP catabolic process (GO:0006184);; Biological Process: protein targeting to vacu…	K07877|1.09956e-52|rcu:RCOM_0820350|protein with unknown function; K07877 Ras-related protein Rab-2A (A)	Ras family	Ras-related protein RABB1c OS=Arabidopsis thaliana (Mouse-ear cress) PE=1 SV=1	hypothetical protein CISIN_1g028237mg [Citrus sinensis]
comp136506_c0	--	--	--	Cleavage site for pathogenic type III effector avirulence factor Avr	RPM1-interacting protein 4 GN=RIN4 OS=Arabidopsis thaliana (Mouse-ear cress) PE=1 SV=1	hypothetical protein F775_05422 [Aegilops tauschii]
comp683099_c0	--	--	--	--	--	hypothetical protein TRIUR3_17105 [Triticum urartu]
comp267711_c0	--	Biological Process: defense response (GO:0006952);; Molecular Function: ADP binding (GO:0043531);;	--	--	--	Putative disease resistance protein [Aegilops tauschii]
comp2424434_c0	--	--	--	--	--	hypothetical protein TRIUR3_07287 [Triticum urartu]
comp116250_c0	--	--	--	--	--	ATP-dependent DNA helicase hus2/rqh1 [Aegilops tauschii]
comp77859_c0	--	Molecular Function: calcium ion binding (GO:0005509);; Cellular Component: plasma membrane (GO:0005886);; Biological Process: Golgi to vacuole transport (GO:0006896);; Molecular Function: amino-terminal vacuolar sorting propeptide binding (GO:0009940);; Cellular Component: cytoplasmic membrane-bounded vesicle (GO:0016023);; Cellular Component: Golgi transport complex (GO:0017119);;	--	--	Vacuolar-sorting receptor 3 (Precursor) GN=F26C24.12 OS=Arabidopsis thaliana (Mouse-ear cress) PE=2 SV=1	predicted protein [Hordeum vulgare subsp. vulgare]
comp101298_c1	--	--	--	Phloem protein 2	F-box protein PP2-B1 GN=T16F16.2 OS=Arabidopsis thaliana (Mouse-ear cress) PE=1 SV=1	hypothetical protein TRIUR3_04655 [Triticum urartu]
comp3761766_c0	Translation, ribosomal structure and biogenesis	Cellular Component: ribosome (GO:0005840);;	K02937|1.0189e-35|cit:102611070|60S ribosomal protein L7-4-like; K02937 large subunit ribosomal protein L7e (A)	--	60S ribosomal protein L7-2 GN=RPL7B OS=Arabidopsis thaliana (Mouse-ear cress) PE=2 SV=1	60S ribosomal protein L7 [Cyanophora paradoxa]
comp130656_c0	--	Molecular Function: monooxygenase activity (GO:0004497);; Molecular Function: iron ion binding (GO:0005506);; Molecular Function: electron carrier activity (GO:0009055);; Cellular Component: cytoplasmic membrane-bounded vesicle (GO:0016023);; Molecular Function: oxidoreductase activity, acting on paired donors, with incorporation or reduction of molecular oxygen (GO:0016705);; Molecular Function:…	--	Cytochrome P450	Cytochrome P450 94A2 GN=CYP94A2 OS=Vicia sativa (Spring vetch) PE=2 SV=1	predicted protein [Hordeum vulgare subsp. vulgare]
comp122290_c0	--	--	--	Protein of unknown function (DUF793)	--	hypothetical protein ZEAMMB73_608417 [Zea mays]
comp132728_c0	Cell wall/membrane/envelope biogenesis	Cellular Component: mitochondrion (GO:0005739);;	--	Glycosyltransferase family 92;; Glycosyl transferase family 2	UPF0392 protein Os08g0121900 OS=Oryza sativa subsp. japonica (Rice) PE=2 SV=1	predicted protein [Hordeum vulgare subsp. vulgare]
comp122032_c0	--	Cellular Component: mitochondrion (GO:0005739);;	--	--	--	hypothetical protein F775_06723 [Aegilops tauschii]
comp133567_c0	--	Molecular Function: protein kinase activity (GO:0004672);; Molecular Function: ATP binding (GO:0005524);; Biological Process: protein phosphorylation (GO:0006468);; Cellular Component: plastid (GO:0009536);;	--	--	Putative kinase-like protein TMKL1 (Precursor) GN=TMKL1 OS=Arabidopsis thaliana (Mouse-ear cress) PE=1 SV=1	predicted protein [Hordeum vulgare subsp. vulgare]
comp2854174_c0	Energy production and conversion	Molecular Function: isocitrate lyase activity (GO:0004451);; Biological Process: glyoxylate cycle (GO:0006097);; Biological Process: tricarboxylic acid cycle (GO:0006099);; Cellular Component: glyoxysome (GO:0009514);; Biological Process: seed dormancy process (GO:0010162);;	K01637|2.96494e-60|sot:102581970|isocitrate lyase-like; K01637 isocitrate lyase [EC:4.1.3.1] (A)	Isocitrate lyase family	Isocitrate lyase OS=Solanum lycopersicum (Tomato) PE=2 SV=1	PREDICTED: isocitrate lyase-like [Solanum tuberosum]
comp1839010_c0	--	Molecular Function: protein serine/threonine kinase activity (GO:0004674);; Molecular Function: ATP binding (GO:0005524);; Cellular Component: mitochondrion (GO:0005739);; Biological Process: protein phosphorylation (GO:0006468);; Cellular Component: membrane (GO:0016020);; Cellular Component: cytoplasmic membrane-bounded vesicle (GO:0016023);;	--	Protein kinase domain;; Protein tyrosine kinase	Probable LRR receptor-like serine/threonine-protein kinase At3g47570 (Precursor) GN=At3g47570 OS=Arabidopsis thaliana (Mouse-ear cress) PE=2 SV=1	Putative LRR receptor-like serine/threonine-protein kinase [Aegilops tauschii]
comp130147_c0	--	Cellular Component: mitochondrial matrix (GO:0005759);;	--	Mitochondrial glycoprotein	--	predicted protein [Hordeum vulgare subsp. vulgare]
comp136085_c1	--	Molecular Function: DNA binding (GO:0003677);; Molecular Function: protein serine/threonine kinase activity (GO:0004674);; Molecular Function: ATP binding (GO:0005524);; Biological Process: DNA methylation (GO:0006306);; Biological Process: protein phosphorylation (GO:0006468);; Cellular Component: integral component of membrane (GO:0016021);;	--	Protein kinase domain;; Protein tyrosine kinase;; Leucine Rich repeats (2 copies);; Leucine rich repeat;; Leucine Rich Repeat;; Leucine Rich repeat;; Leucine rich repeat	Probable LRR receptor-like serine/threonine-protein kinase At3g47570 (Precursor) GN=At3g47570 OS=Arabidopsis thaliana (Mouse-ear cress) PE=2 SV=1	Putative LRR receptor-like serine/threonine-protein kinase [Aegilops tauschii]
comp116209_c0	--	Molecular Function: DNA binding (GO:0003677);; Molecular Function: sequence-specific DNA binding transcription factor activity (GO:0003700);; Cellular Component: nucleus (GO:0005634);; Biological Process: regulation of transcription, DNA-templated (GO:0006355);;	--	--	--	C-repeat binding factor 3-like protein [Hordeum vulgare subsp. spontaneum]
comp141398_c0	--	Biological Process: actin filament severing (GO:0051014);; Molecular Function: actin filament binding (GO:0051015);; Biological Process: actin filament bundle assembly (GO:0051017);;	--	Gelsolin repeat;; Villin headpiece domain	Villin-2 {ECO:0000303|PubMed:10631247} OS=Arabidopsis thaliana (Mouse-ear cress) PE=1 SV=2	unnamed protein product [Triticum aestivum]
comp66657_c0	--	--	--	--	--	hypothetical protein F775_27488 [Aegilops tauschii]
comp124160_c0	--	--	--	--	--	predicted protein [Hordeum vulgare subsp. vulgare]
comp3743103_c0	Function unknown	--	--	Cysteine-rich secretory protein family	Pathogenesis-related protein PR-1 (Precursor) GN=PR-1 OS=Medicago truncatula (Barrel medic) PE=2 SV=1	PR-1-like protein [Aureobasidium pullulans EXF-150]
comp132966_c0	--	--	--	--	--	hypothetical protein TRIUR3_18751 [Triticum urartu]
comp35666_c1	--	Molecular Function: transferase activity (GO:0016740);;	--	Transferase family	--	Anthocyanin 5-aromatic acyltransferase [Aegilops tauschii]
comp107579_c0	--	--	--	--	--	hypothetical protein F775_05692 [Aegilops tauschii]
comp138668_c0	--	Molecular Function: ATP binding (GO:0005524);; Biological Process: phenylpropanoid metabolic process (GO:0009698);; Molecular Function: 4-coumarate-CoA ligase activity (GO:0016207);;	K01904|0|bdi:100842862|probable 4-coumarate--CoA ligase 3; K01904 4-coumarate--CoA ligase [EC:6.2.1.12] (A)	AMP-binding enzyme;; AMP-binding enzyme C-terminal domain	Probable 4-coumarate--CoA ligase 3 OS=Oryza sativa subsp. japonica (Rice) PE=2 SV=1	putative 4-coumarate--CoA ligase 3 [Triticum urartu]
comp115621_c0	--	--	--	--	--	hypothetical protein TRIUR3_09832 [Triticum urartu]
comp100656_c0	--	--	--	--	--	hypothetical protein F775_00428 [Aegilops tauschii]
comp324002_c0	--	--	--	--	--	Disease resistance protein RPM1 [Aegilops tauschii]
comp138738_c0	--	Molecular Function: DNA binding (GO:0003677);; Cellular Component: nucleus (GO:0005634);;	--	CG-1 domain;; Ankyrin repeats (3 copies);; Ankyrin repeat;; IQ calmodulin-binding motif;; Ankyrin repeat;; Ankyrin repeats (many copies)	Calmodulin-binding transcription activator 5 OS=Arabidopsis thaliana (Mouse-ear cress) PE=2 SV=2	predicted protein [Hordeum vulgare subsp. vulgare]
comp132337_c0	Function unknown	Cellular Component: plasma membrane (GO:0005886);; Cellular Component: chloroplast envelope (GO:0009941);;	--	Uncharacterized protein family, UPF0114	--	predicted protein [Hordeum vulgare subsp. vulgare]
comp86567_c0	--	--	--	--	--	predicted protein [Hordeum vulgare subsp. vulgare]
comp130811_c0	Posttranslational modification, protein turnover, chaperones	Molecular Function: copper ion binding (GO:0005507);; Biological Process: methylglyoxal catabolic process to D-lactate (GO:0019243);;	K02258|9.90361e-127|bdi:100822912|cytochrome c oxidase assembly protein COX11, mitochondrial; K02258 cytochrome c oxidase assembly protein subunit 11 (A)	Cytochrome c oxidase assembly protein CtaG/Cox11	Cytochrome c oxidase assembly protein COX11, mitochondrial (Precursor) GN=COX11 OS=Arabidopsis thaliana (Mouse-ear cress) PE=2 SV=1	Cytochrome c oxidase assembly protein ctaG [Aegilops tauschii]
comp125771_c0	--	--	--	--	--	hypothetical protein F775_27430 [Aegilops tauschii]
comp6688_c0	--	Cellular Component: integral component of membrane (GO:0016021);;	--	Eukaryotic protein of unknown function (DUF846)	Golgi apparatus membrane protein-like protein ECHIDNA GN=ECH OS=Arabidopsis thaliana (Mouse-ear cress) PE=1 SV=1	conserved hypothetical protein [Phytophthora infestans T30-4]
comp49347_c0	--	--	--	Myosin tail	--	--
comp133952_c0	--	Molecular Function: protein serine/threonine kinase activity (GO:0004674);; Molecular Function: ATP binding (GO:0005524);; Biological Process: protein phosphorylation (GO:0006468);; Biological Process: phosphatidylinositol phosphorylation (GO:0046854);; Biological Process: phosphatidylinositol-mediated signaling (GO:0048015);;	K07359|1.71073e-125|pda:103696475|serine/threonine-protein kinase GRIK2-like; K07359 calcium/calmodulin-dependent protein kinase kinase [EC:2.7.11.17] (A)	Protein kinase domain;; Protein tyrosine kinase;; Protein kinase domain;; Protein tyrosine kinase;; Kinase-like	Serine/threonine-protein kinase GRIK2 GN=MUF9.18 OS=Arabidopsis thaliana (Mouse-ear cress) PE=1 SV=1	predicted protein [Hordeum vulgare subsp. vulgare]
comp2797821_c0	--	Molecular Function: serine-type endopeptidase inhibitor activity (GO:0004867);; Cellular Component: extracellular region (GO:0005576);; Cellular Component: nucleus (GO:0005634);; Biological Process: DNA repair (GO:0006281);; Biological Process: negative regulation of endopeptidase activity (GO:0010951);; Biological Process: regulation of proteolysis (GO:0030162);;	K13963|2.51903e-12|bdi:100826390|serpin-Z1-like; K13963 serpin B (A)	--	Serpin-Z2 GN=At2g14540 OS=Arabidopsis thaliana (Mouse-ear cress) PE=2 SV=1	PREDICTED: serpin-Z1-like [Brachypodium distachyon]
comp124967_c1	General function prediction only	Cellular Component: nucleus (GO:0005634);; Cellular Component: chromosome (GO:0005694);; Cellular Component: mitochondrion (GO:0005739);; Molecular Function: zinc ion binding (GO:0008270);; Molecular Function: histone-lysine N-methyltransferase activity (GO:0018024);; Biological Process: histone lysine methylation (GO:0034968);; Molecular Function: histone binding (GO:0042393);;	K11420|5.50789e-48|bdi:100840833|histone-lysine N-methyltransferase, H3 lysine-9 specific SUVH6-like; K11420 euchromatic histone-lysine N-methyltransferase [EC:2.1.1.43] (A)	SET domain	Histone-lysine N-methyltransferase, H3 lysine-9 specific SUVH5 GN=T4C15.17 OS=Arabidopsis thaliana (Mouse-ear cress) PE=1 SV=1	Histone-lysine N-methyltransferase, H3 lysine-9 specific SUVH6 [Aegilops tauschii]
comp54803_c0	--	Cellular Component: proteasome complex (GO:0000502);; Molecular Function: enzyme regulator activity (GO:0030234);; Biological Process: regulation of protein catabolic process (GO:0042176);; Biological Process: regulation of catalytic activity (GO:0050790);;	K03028|7.34649e-15|pmum:103328442|26S proteasome non-ATPase regulatory subunit 2 homolog A; K03028 26S proteasome regulatory subunit N1 (A)	--	26S proteasome non-ATPase regulatory subunit 2 homolog B GN=RPN1B OS=Arabidopsis thaliana (Mouse-ear cress) PE=1 SV=1	PREDICTED: 26S proteasome non-ATPase regulatory subunit 2 homolog A [Prunus mume]
comp4142577_c0	--	--	--	--	--	hypothetical protein F775_09787 [Aegilops tauschii]
comp135891_c0	--	Molecular Function: DNA binding (GO:0003677);; Cellular Component: nucleus (GO:0005634);; Molecular Function: metal ion binding (GO:0046872);;	--	Zinc finger C-x8-C-x5-C-x3-H type (and similar)	Zinc finger CCCH domain-containing protein 12 OS=Oryza sativa subsp. japonica (Rice) PE=2 SV=2	Zinc finger protein [Triticum aestivum]
comp39895_c0	--	Molecular Function: nucleic acid binding (GO:0003676);; Biological Process: DNA metabolic process (GO:0006259);;	--	GAG-pre-integrase domain	--	putative polyprotein [Sorghum propinquum]
comp142854_c6	--	--	--	--	--	hypothetical protein F775_43204 [Aegilops tauschii]
comp140336_c0	Defense mechanisms	Cellular Component: nucleus (GO:0005634);; Cellular Component: chromosome (GO:0005694);; Cellular Component: mitochondrion (GO:0005739);; Molecular Function: zinc ion binding (GO:0008270);; Molecular Function: histone-lysine N-methyltransferase activity (GO:0018024);; Biological Process: histone lysine methylation (GO:0034968);; Molecular Function: histone binding (GO:0042393);;	K11420|0|bdi:100825032|uncharacterized LOC100825032; K11420 euchromatic histone-lysine N-methyltransferase [EC:2.1.1.43] (A)	SAD/SRA domain	Histone-lysine N-methyltransferase, H3 lysine-9 specific SUVH5 GN=T4C15.17 OS=Arabidopsis thaliana (Mouse-ear cress) PE=1 SV=1	Histone-lysine N-methyltransferase, H3 lysine-9 specific SUVH6 [Aegilops tauschii]
comp132639_c0	General function prediction only	Molecular Function: DNA binding (GO:0003677);; Biological Process: DNA recombination (GO:0006310);;	--	Ankyrin repeats (3 copies);; Ankyrin repeat;; Ankyrin repeat;; Ankyrin repeats (many copies);; Ankyrin repeats (many copies)	Potassium channel GORK GN=GORK OS=Arabidopsis thaliana (Mouse-ear cress) PE=1 SV=2	uncharacterized protein LOC100194190 [Zea mays]
comp110936_c0	--	--	--	--	--	Putative disease resistance protein RGA3 [Triticum urartu]
comp1685585_c0	--	Molecular Function: nucleic acid binding (GO:0003676);; Molecular Function: monooxygenase activity (GO:0004497);; Molecular Function: iron ion binding (GO:0005506);; Molecular Function: zinc ion binding (GO:0008270);; Molecular Function: electron carrier activity (GO:0009055);; Molecular Function: oxidoreductase activity, acting on paired donors, with incorporation or reduction of molecular oxyge…	K13029|1.03847e-15|zma:100194166|putative cytochrome P450 superfamily protein; K13029 4-hydroxyphenylacetaldehyde oxime monooxygenase [EC:1.14.13.68] (A)	--	4-hydroxyphenylacetaldehyde oxime monooxygenase GN=CYP71E1 OS=Sorghum bicolor (Sorghum) PE=2 SV=1	4-hydroxyphenylacetaldehyde oxime monooxygenase [Triticum urartu]
comp135063_c0	--	Cellular Component: mitochondrion (GO:0005739);;	--	F-box-like;; F-box domain	--	hypothetical protein F775_10941 [Aegilops tauschii]
comp92817_c1	--	--	--	--	--	Putative disease resistance protein RGA4 [Aegilops tauschii]
comp135486_c0	--	Cellular Component: plastid (GO:0009536);;	--	PPR repeat family;; PPR repeat;; PPR repeat;; Pentatricopeptide repeat domain;; Evolutionarily conserved signalling intermediate in Toll pathway;; [2Fe-2S] binding domain	Pentatricopeptide repeat-containing protein At1g09900 GN=At1g09900 OS=Arabidopsis thaliana (Mouse-ear cress) PE=2 SV=1	predicted protein [Hordeum vulgare subsp. vulgare]
comp119942_c0	--	Cellular Component: integral component of membrane (GO:0016021);; Biological Process: response to stimulus (GO:0050896);; Biological Process: transmembrane transport (GO:0055085);;	--	Major Facilitator Superfamily;; Sugar (and other) transporter	Protein ZINC INDUCED FACILITATOR-LIKE 1 GN=ZIFL1 OS=Arabidopsis thaliana (Mouse-ear cress) PE=2 SV=1	Protein ZINC INDUCED FACILITATOR-LIKE 1 [Triticum urartu]
comp113172_c0	--	--	--	PPR repeat family;; PPR repeat;; PPR repeat;; Pentatricopeptide repeat domain	Protein Rf1, mitochondrial (Precursor) GN=Rf1 OS=Oryza sativa subsp. indica (Rice) PE=2 SV=1	hypothetical protein F775_10083 [Aegilops tauschii]
comp128945_c0	--	--	--	--	--	hypothetical protein F775_06260 [Aegilops tauschii]
comp126160_c2	--	Cellular Component: ubiquitin ligase complex (GO:0000151);; Molecular Function: ubiquitin-protein ligase activity (GO:0004842);; Biological Process: protein ubiquitination (GO:0016567);;	--	--	E3 ubiquitin-protein ligase PUB22 GN=PUB22 OS=Arabidopsis thaliana (Mouse-ear cress) PE=1 SV=1	E3 ubiquitin-protein ligase PUB22 [Triticum urartu]
comp2277347_c0	--	Molecular Function: nucleotidyltransferase activity (GO:0016779);;	K11699|6.08742e-33|sbi:SORBI_03g002800|SORBIDRAFT_03g002800, Sb03g002800; hypothetical protein; K11699 RNA-dependent RNA polymerase [EC:2.7.7.48] (A)	--	Probable RNA-dependent RNA polymerase 3 OS=Oryza sativa subsp. japonica (Rice) PE=2 SV=2	unnamed protein product [Triticum aestivum]
comp115862_c1	--	Molecular Function: hydrolase activity, hydrolyzing O-glycosyl compounds (GO:0004553);; Biological Process: carbohydrate metabolic process (GO:0005975);; Cellular Component: cytoplasmic membrane-bounded vesicle (GO:0016023);;	--	Glycosyl hydrolases family 17	Glucan endo-1,3-beta-glucosidase 8 (Precursor) GN=At1g64760 OS=Arabidopsis thaliana (Mouse-ear cress) PE=1 SV=2	Glucan endo-1,3-beta-glucosidase 8 [Triticum urartu]
comp112177_c0	--	Cellular Component: integral component of membrane (GO:0016021);; Molecular Function: substrate-specific transmembrane transporter activity (GO:0022891);; Biological Process: transmembrane transport (GO:0055085);;	--	Sugar (and other) transporter;; Major Facilitator Superfamily	Polyol transporter 5 GN=PLT5 OS=Arabidopsis thaliana (Mouse-ear cress) PE=1 SV=2	Polyol transporter 5 [Triticum urartu]
comp107713_c0	--	--	--	--	--	PREDICTED: uncharacterized protein LOC100835729 [Brachypodium distachyon]
comp142122_c0	--	Biological Process: nuclear division (GO:0000280);; Molecular Function: lipid transporter activity (GO:0005319);; Biological Process: lipid transport (GO:0006869);; Cellular Component: integral component of membrane (GO:0016021);;	K06316|0|osa:4343254|Os07g0486100; K06316 oligosaccharide translocation protein RFT1 (A)	Rft protein	--	predicted protein [Hordeum vulgare subsp. vulgare]
comp1757_c0	--	Molecular Function: nucleic acid binding (GO:0003676);;	--	--	--	hypothetical protein OsI_31197 [Oryza sativa Indica Group]
comp107920_c0	--	Molecular Function: iron ion binding (GO:0005506);; Biological Process: pentose-phosphate shunt (GO:0006098);; Biological Process: aromatic amino acid family biosynthetic process (GO:0009073);; Cellular Component: chloroplast stroma (GO:0009570);; Biological Process: iron-sulfur cluster assembly (GO:0016226);; Biological Process: positive regulation of transcription, DNA-templated (GO:0045893);; …	--	--	--	predicted protein [Hordeum vulgare subsp. vulgare]
comp115521_c0	--	--	--	--	--	unnamed protein product [Triticum aestivum]
comp102973_c0	--	--	--	--	--	hypothetical protein F775_01706 [Aegilops tauschii]
comp21556_c0	--	--	--	--	--	hypothetical protein F775_03916 [Aegilops tauschii]
comp120751_c0	--	Molecular Function: fatty acid binding (GO:0005504);; Biological Process: fatty acid metabolic process (GO:0006631);; Cellular Component: chloroplast stroma (GO:0009570);; Biological Process: flavonoid biosynthetic process (GO:0009813);; Molecular Function: chalcone isomerase activity (GO:0045430);;	--	Chalcone-flavanone isomerase	Fatty-acid-binding protein 3 GN=FAP3 OS=Arabidopsis thaliana (Mouse-ear cress) PE=1 SV=1	Chalcone--flavonone isomerase 1B-1 [Aegilops tauschii]
comp2651161_c0	--	Biological Process: drug transmembrane transport (GO:0006855);; Molecular Function: drug transmembrane transporter activity (GO:0015238);; Molecular Function: antiporter activity (GO:0015297);; Cellular Component: membrane (GO:0016020);;	--	Polysaccharide biosynthesis C-terminal domain	MATE efflux family protein 1 GN=F11M15.20 OS=Arabidopsis thaliana (Mouse-ear cress) PE=2 SV=2	MATE1A [Triticum aestivum]
comp4138695_c0	--	Cellular Component: plasma membrane (GO:0005886);; Biological Process: cytokinin metabolic process (GO:0009690);; Biological Process: cysteine biosynthetic process (GO:0019344);;	--	--	--	PREDICTED: inter alpha-trypsin inhibitor, heavy chain 4 isoform X3 [Vitis vinifera]
comp110750_c1	--	--	--	--	Protein FAR1-RELATED SEQUENCE 3 GN=FRS3 OS=Arabidopsis thaliana (Mouse-ear cress) PE=2 SV=2	PREDICTED: protein FAR1-RELATED SEQUENCE 9-like [Brachypodium distachyon]
comp116494_c0	Inorganic ion transport and metabolism	Biological Process: response to superoxide (GO:0000303);; Molecular Function: superoxide dismutase activity (GO:0004784);; Cellular Component: cytosol (GO:0005829);; Biological Process: superoxide metabolic process (GO:0006801);; Biological Process: response to salt stress (GO:0009651);; Biological Process: response to iron ion (GO:0010039);; Biological Process: response to ozone (GO:0010193);; B…	K04565|2.06579e-84|atr:s00057p00145850|AMTR_s00057p00145850; hypothetical protein; K04565 superoxide dismutase, Cu-Zn family [EC:1.15.1.1] (A)	Copper/zinc superoxide dismutase (SODC)	Superoxide dismutase [Cu-Zn] GN=SODCC OS=Paulownia kawakamii (Dragon tree) PE=2 SV=1	unnamed protein product [Coffea canephora]
comp57994_c0	--	--	--	--	--	PREDICTED: uncharacterized protein LOC102617255 [Citrus sinensis]
comp123343_c0	--	--	--	--	--	hypothetical protein F775_27109 [Aegilops tauschii]
comp130343_c0	--	Molecular Function: sequence-specific DNA binding transcription factor activity (GO:0003700);; Biological Process: regulation of transcription, DNA-templated (GO:0006355);;	K08064|9.17811e-69|bdi:100846922|nuclear transcription factor Y subunit A-4-like; K08064 nuclear transcription factor Y, alpha (A)	CCAAT-binding transcription factor (CBF-B/NF-YA) subunit B	Nuclear transcription factor Y subunit A-5 GN=NFYA5 OS=Arabidopsis thaliana (Mouse-ear cress) PE=2 SV=1	Nuclear transcription factor Y subunit A-5 [Triticum urartu]
comp1018258_c0	--	--	--	--	--	Retrovirus-related Pol polyprotein from transposon TNT 1-94 [Triticum urartu]
comp140875_c0	--	Molecular Function: protein serine/threonine kinase activity (GO:0004674);; Molecular Function: protein tyrosine kinase activity (GO:0004713);; Molecular Function: ATP binding (GO:0005524);; Cellular Component: plasma membrane (GO:0005886);; Biological Process: protein phosphorylation (GO:0006468);; Biological Process: signal transduction (GO:0007165);; Biological Process: response to salt stress…	--	NAF domain;; Protein kinase domain	CBL-interacting protein kinase 17 OS=Oryza sativa subsp. japonica (Rice) PE=2 SV=1	CBL-interacting protein kinase 17 [Aegilops tauschii]
comp125095_c1	--	Biological Process: telomere maintenance (GO:0000723);; Molecular Function: DNA helicase activity (GO:0003678);; Molecular Function: ATP binding (GO:0005524);; Biological Process: DNA repair (GO:0006281);; Biological Process: DNA duplex unwinding (GO:0032508);;	--	--	--	hypothetical protein SORBIDRAFT_09g029620 [Sorghum bicolor]
comp520588_c0	--	--	--	--	--	hypothetical protein F775_23077 [Aegilops tauschii]
comp1883657_c0	Posttranslational modification, protein turnover, chaperones	Molecular Function: threonine-type endopeptidase activity (GO:0004298);; Cellular Component: nucleus (GO:0005634);; Cellular Component: cytoplasm (GO:0005737);; Cellular Component: proteasome core complex (GO:0005839);; Biological Process: proteolysis involved in cellular protein catabolic process (GO:0051603);;	K02735|3.63825e-76|pda:103719027|proteasome subunit beta type-3; K02735 20S proteasome subunit beta 3 [EC:3.4.25.1] (A)	Proteasome subunit	Proteasome subunit beta type-3 GN=P0416A11.24 OS=Oryza sativa subsp. japonica (Rice) PE=2 SV=1	hypothetical protein BATDEDRAFT_88542 [Batrachochytrium dendrobatidis JAM81]
comp125297_c0	--	Molecular Function: bis(5'-nucleosyl)-tetraphosphatase (asymmetrical) activity (GO:0004081);; Cellular Component: chloroplast (GO:0009507);; Molecular Function: bis(5'-adenosyl)-pentaphosphatase activity (GO:0034432);;	--	NUDIX domain	Nudix hydrolase 26, chloroplastic (Precursor) OS=Arabidopsis thaliana (Mouse-ear cress) PE=1 SV=1	diadenosine 5&apos;,5&apos;&apos;&apos;-P1,P4-tetraphosphate hydrolase [Hordeum vulgare subsp. vulgare]
comp129963_c1	Carbohydrate transport and metabolism	Biological Process: carbohydrate metabolic process (GO:0005975);; Molecular Function: beta-glucosidase activity (GO:0008422);; Cellular Component: cytoplasmic membrane-bounded vesicle (GO:0016023);;	K01188|0|bdi:100822990|beta-glucosidase 32-like; K01188 beta-glucosidase [EC:3.2.1.21] (A)	Glycosyl hydrolase family 1;; Glycosyl hydrolase family 1	Beta-glucosidase 32 (Precursor) GN=BGLU32 OS=Oryza sativa subsp. japonica (Rice) PE=2 SV=2	unnamed protein product [Triticum aestivum]
comp4115585_c0	--	--	--	Zinc knuckle	--	--
comp1573811_c0	--	--	--	--	--	hypothetical protein SORBIDRAFT_03g017640 [Sorghum bicolor]
comp7554_c0	--	--	--	--	Putative RING-H2 finger protein ATL71 GN=ATL71 OS=Arabidopsis thaliana (Mouse-ear cress) PE=3 SV=1	60S ribosomal protein L2, mitochondrial [Triticum urartu]
comp107828_c0	--	--	--	--	--	Poly(A) RNA polymerase GLD2-A [Triticum urartu]
comp133599_c1	--	Molecular Function: DNA binding (GO:0003677);; Molecular Function: chromatin binding (GO:0003682);;	--	--	--	hypothetical protein F775_12271 [Aegilops tauschii]
comp135155_c1	--	--	--	Plant transposase (Ptta/En/Spm family)	--	hypothetical protein OsI_06888 [Oryza sativa Indica Group]
comp125922_c0	--	Molecular Function: binding (GO:0005488);;	--	--	--	hypothetical protein F775_52235 [Aegilops tauschii]
comp3969930_c0	--	Cellular Component: nucleosome (GO:0000786);; Molecular Function: DNA binding (GO:0003677);; Cellular Component: nucleolus (GO:0005730);; Biological Process: nucleosome assembly (GO:0006334);; Molecular Function: protein heterodimerization activity (GO:0046982);;	K11251|5.16302e-53|zma:103639303|histone2A1; histone H2A; K11251 histone H2A (A)	Core histone H2A/H2B/H3/H4;; Histone-like transcription factor (CBF/NF-Y) and archaeal histone	Histone H2A OS=Petroselinum crispum (Parsley) PE=2 SV=1	histone H2A [Zea mays]
comp118044_c0	--	--	--	--	--	unnamed protein product [Triticum aestivum]
comp29237_c0	--	Molecular Function: DNA binding (GO:0003677);; Cellular Component: mitochondrion (GO:0005739);; Biological Process: DNA recombination (GO:0006310);; Cellular Component: plastid (GO:0009536);;	--	--	Uncharacterized mitochondrial protein AtMg00810 GN=AtMg00810 OS=Arabidopsis thaliana (Mouse-ear cress) PE=4 SV=1	hypothetical protein F775_00021 [Aegilops tauschii]
comp140602_c1	--	Molecular Function: protein kinase activity (GO:0004672);; Molecular Function: ATP binding (GO:0005524);; Cellular Component: vacuole (GO:0005773);; Cellular Component: Golgi apparatus (GO:0005794);; Cellular Component: plasma membrane (GO:0005886);; Biological Process: protein phosphorylation (GO:0006468);; Cellular Component: integral component of membrane (GO:0016021);; Cellular Component: cyt…	--	Endomembrane protein 70	Transmembrane 9 superfamily member 12 {ECO:0000305} (Precursor) OS=Arabidopsis thaliana (Mouse-ear cress) PE=2 SV=1	Transmembrane 9 superfamily member 4 [Triticum urartu]
comp47385_c0	--	Cellular Component: extracellular region (GO:0005576);; Molecular Function: cellulose binding (GO:0030248);; Biological Process: L-arabinose metabolic process (GO:0046373);; Molecular Function: alpha-N-arabinofuranosidase activity (GO:0046556);;	--	--	--	glycoside hydrolase family 62 protein [Aureobasidium pullulans EXF-150]
comp100648_c0	--	--	--	--	--	hypothetical protein TRIUR3_01578 [Triticum urartu]
comp7994_c0	--	--	--	Insect pheromone-binding family, A10/OS-D	--	--
comp107421_c0	--	Biological Process: macromolecule metabolic process (GO:0043170);; Biological Process: cellular metabolic process (GO:0044237);; Biological Process: primary metabolic process (GO:0044238);; Biological Process: single-organism process (GO:0044699);; Biological Process: biological regulation (GO:0065007);;	K11430|1.92695e-09|sbi:SORBI_10g004560|SORBIDRAFT_10g004560, Sb10g004560; hypothetical protein; K11430 histone-lysine N-methyltransferase EZH2 [EC:2.1.1.43] (A)	--	Histone-lysine N-methyltransferase EZ1 GN=EZ1 OS=Zea mays (Maize) PE=2 SV=1	hypothetical protein SORBIDRAFT_10g004560 [Sorghum bicolor]
comp120198_c0	--	Cellular Component: plasma membrane (GO:0005886);; Molecular Function: magnesium ion transmembrane transporter activity (GO:0015095);; Biological Process: magnesium ion transport (GO:0015693);; Cellular Component: integral component of membrane (GO:0016021);;	--	--	Magnesium transporter MRS2-E OS=Oryza sativa subsp. japonica (Rice) PE=2 SV=1	unnamed protein product [Triticum aestivum]
comp126968_c0	--	--	--	--	Signal peptide peptidase-like 2 (Precursor) GN=OsJ_33780 OS=Oryza sativa subsp. japonica (Rice) PE=2 SV=1	Signal peptide peptidase-like 2B [Aegilops tauschii]
comp38884_c0	--	--	--	--	--	hypothetical protein TRIUR3_35346 [Triticum urartu]
comp134483_c0	--	Biological Process: response to light stimulus (GO:0009416);; Cellular Component: plastid (GO:0009536);; Biological Process: response to auxin (GO:0009733);; Molecular Function: ligase activity (GO:0016874);;	K14487|0|bdi:100824783|probable indole-3-acetic acid-amido synthetase GH3.1; K14487 auxin responsive GH3 gene family (A)	GH3 auxin-responsive promoter	Probable indole-3-acetic acid-amido synthetase GH3.1 GN=B1070A12.26 OS=Oryza sativa subsp. japonica (Rice) PE=2 SV=1	unnamed protein product [Triticum aestivum]
comp125359_c0	--	--	--	--	--	hypothetical protein F775_11952 [Aegilops tauschii]
comp138586_c5	--	Molecular Function: transmembrane receptor protein serine/threonine kinase activity (GO:0004675);; Molecular Function: ATP binding (GO:0005524);; Cellular Component: mitochondrion (GO:0005739);; Cellular Component: plasma membrane (GO:0005886);; Biological Process: protein phosphorylation (GO:0006468);; Biological Process: transmembrane receptor protein serine/threonine kinase signaling pathway (…	--	Legume lectin domain	L-type lectin-domain containing receptor kinase V.9 (Precursor) GN=LECRK59 OS=Arabidopsis thaliana (Mouse-ear cress) PE=2 SV=1	Lectin-domain containing receptor kinase A4.3 [Aegilops tauschii]
comp125836_c0	--	Molecular Function: transferase activity, transferring glycosyl groups (GO:0016757);;	--	Exostosin family	Xyloglucan galactosyltransferase KATAMARI1 homolog OS=Oryza sativa subsp. japonica (Rice) PE=2 SV=1	Xyloglucan galactosyltransferase KATAMARI1-like protein [Triticum urartu]
comp101182_c0	--	--	--	--	--	hypothetical protein TRIUR3_19624 [Triticum urartu]
comp3032938_c0	Nucleotide transport and metabolism	--	--	SAICAR synthetase	--	--
comp2295946_c0	--	--	--	Lipocalin / cytosolic fatty-acid binding protein family	--	--
comp142692_c0	--	Cellular Component: cytoplasmic membrane-bounded vesicle (GO:0016023);;	--	--	--	TEL2-interacting protein 1-like protein [Triticum urartu]
comp3083146_c0	--	Biological Process: carbohydrate metabolic process (GO:0005975);; Cellular Component: chloroplast (GO:0009507);; Molecular Function: carbohydrate binding (GO:0030246);; Molecular Function: maltose alpha-glucosidase activity (GO:0032450);;	--	Galactose mutarotase-like	--	hypothetical protein SORBIDRAFT_02g010050 [Sorghum bicolor]
comp123502_c0	--	Molecular Function: Rho guanyl-nucleotide exchange factor activity (GO:0005089);; Cellular Component: plasma membrane (GO:0005886);; Molecular Function: kinase activity (GO:0016301);; Biological Process: phosphorylation (GO:0016310);;	--	PRONE (Plant-specific Rop nucleotide exchanger)	Rop guanine nucleotide exchange factor 3 GN=ROPGEF3 OS=Arabidopsis thaliana (Mouse-ear cress) PE=2 SV=1	Rop guanine nucleotide exchange factor 2 [Aegilops tauschii]
comp27699_c0	--	Molecular Function: protein serine/threonine kinase activity (GO:0004674);; Molecular Function: ATP binding (GO:0005524);; Biological Process: protein phosphorylation (GO:0006468);; Cellular Component: membrane (GO:0016020);; Cellular Component: cytoplasmic membrane-bounded vesicle (GO:0016023);; Molecular Function: carbohydrate binding (GO:0030246);;	K04730|9.34809e-36|bdi:100842167|L-type lectin-domain containing receptor kinase IX.1-like; K04730 interleukin-1 receptor-associated kinase 1 [EC:2.7.11.1] (A)	Protein kinase domain;; Protein tyrosine kinase	Putative L-type lectin-domain containing receptor kinase V.1 (Precursor) GN=F20P5.16 OS=Arabidopsis thaliana (Mouse-ear cress) PE=3 SV=1	hypothetical protein F775_43211 [Aegilops tauschii]
comp1891654_c0	--	--	--	Plant protein of unknown function	--	hypothetical protein F775_10496 [Aegilops tauschii]
comp126137_c0	--	--	--	--	--	hypothetical protein TRIUR3_06254 [Triticum urartu]
comp134363_c1	--	Molecular Function: peroxidase activity (GO:0004601);; Cellular Component: cell wall (GO:0005618);; Biological Process: response to oxidative stress (GO:0006979);; Cellular Component: cytoplasmic membrane-bounded vesicle (GO:0016023);; Molecular Function: heme binding (GO:0020037);; Molecular Function: metal ion binding (GO:0046872);; Biological Process: response to other organism (GO:0051707);; …	K00430|1.47309e-159|bdi:100844871|peroxidase 72-like; K00430 peroxidase [EC:1.11.1.7] (A)	Peroxidase	Peroxidase 72 (Precursor) OS=Arabidopsis thaliana (Mouse-ear cress) PE=1 SV=1	Peroxidase 72 [Aegilops tauschii]
comp118917_c0	--	Molecular Function: transferase activity, transferring glycosyl groups (GO:0016757);;	K18819|4.63481e-42|sita:101766584|galactinol synthase 2-like; K18819 inositol 3-alpha-galactosyltransferase [EC:2.4.1.123] (A)	Glycosyl transferase family 8	Galactinol synthase 3 GN=GOLS3 OS=Arabidopsis thaliana (Mouse-ear cress) PE=1 SV=1	Glycogenin-2 [Aegilops tauschii]
comp1422899_c0	--	Molecular Function: beta-carotene 15,15'-monooxygenase activity (GO:0003834);; Biological Process: anthocyanin-containing compound biosynthetic process (GO:0009718);; Cellular Component: plastoglobule (GO:0010287);; Biological Process: oxidation-reduction process (GO:0055114);;	K09840|5.43842e-38|bdi:100845393|zeaxanthin 7,8(7',8')-cleavage dioxygenase, chromoplast; K09840 9-cis-epoxycarotenoid dioxygenase [EC:1.13.11.51] (A)	Retinal pigment epithelial membrane protein	Zeaxanthin 7,8(7&apos;,8&apos;)-cleavage dioxygenase, chromoplast (Precursor) GN=ZCD OS=Crocus sativus (Saffron) PE=1 SV=1	predicted protein [Hordeum vulgare subsp. vulgare]
comp1581435_c0	--	--	--	--	--	hypothetical protein TRIUR3_20920 [Triticum urartu]
comp117193_c0	--	--	--	Plant transposon protein	--	hypothetical protein F775_52605 [Aegilops tauschii]
comp102780_c0	--	--	--	Domain of unknown function (DUF4220)	--	hypothetical protein TRIUR3_09082 [Triticum urartu]
comp2252574_c0	--	--	--	Domain of unknown function (DUF239)	--	PREDICTED: uncharacterized protein LOC100247715 [Vitis vinifera]
comp130052_c0	--	Biological Process: RNA methylation (GO:0001510);; Cellular Component: mitochondrion (GO:0005739);;	K17966|8.56974e-137|bdi:100836408|uncharacterized LOC100836408; K17966 transmembrane protein 70, mitochondrial (A)	Protein of unknown function (DUF1301)	--	PREDICTED: uncharacterized protein LOC100836408 [Brachypodium distachyon]
comp49630_c0	--	--	--	--	--	hypothetical protein TRIUR3_02533 [Triticum urartu]
comp2222161_c0	--	--	--	--	--	Putative nuclease HARBI1 [Triticum urartu]
comp124845_c0	--	Cellular Component: vacuole (GO:0005773);; Cellular Component: integral component of membrane (GO:0016021);; Cellular Component: cytoplasmic membrane-bounded vesicle (GO:0016023);; Biological Process: viral replication complex formation and maintenance (GO:0046786);;	--	Tetraspanin family	Tobamovirus multiplication protein 2A GN=TOM2A OS=Arabidopsis thaliana (Mouse-ear cress) PE=1 SV=1	PREDICTED: tetraspanin-20-like isoform X2 [Setaria italica]
comp612143_c0	--	--	--	--	--	hypothetical protein F775_04846 [Aegilops tauschii]
comp283990_c0	--	--	--	--	--	hypothetical protein SORBIDRAFT_01g029380 [Sorghum bicolor]
comp133016_c0	--	Cellular Component: mitochondrion (GO:0005739);;	K15032|4.61165e-134|bdi:100837765|uncharacterized LOC100837765; K15032 mTERF domain-containing protein, mitochondrial (A)	mTERF	--	hypothetical protein F775_18405 [Aegilops tauschii]
comp95501_c0	--	Biological Process: defense response (GO:0006952);; Molecular Function: ADP binding (GO:0043531);;	--	--	--	unnamed protein product [Triticum aestivum]
comp1034707_c0	--	--	--	--	--	Protein disulfide isomerase-like 5-4 [Triticum urartu]
comp138963_c0	--	Cellular Component: cytoplasmic membrane-bounded vesicle (GO:0016023);;	--	NB-ARC domain;; Leucine Rich repeats (2 copies);; Leucine rich repeat;; NACHT domain	Probable disease resistance protein At1g59620 GN=At1g59620 OS=Arabidopsis thaliana (Mouse-ear cress) PE=2 SV=3	Disease resistance protein RPM1 [Triticum urartu]
comp387432_c0	--	Molecular Function: ATP binding (GO:0005524);; Biological Process: apoptotic process (GO:0006915);; Biological Process: defense response (GO:0006952);; Molecular Function: electron carrier activity (GO:0009055);; Molecular Function: protein disulfide oxidoreductase activity (GO:0015035);; Cellular Component: cytoplasmic membrane-bounded vesicle (GO:0016023);; Molecular Function: ADP binding (GO:0…	--	NB-ARC domain	--	B3 domain-containing protein [Aegilops tauschii]
comp141256_c0	--	Molecular Function: protein serine/threonine kinase activity (GO:0004674);; Molecular Function: ATP binding (GO:0005524);; Cellular Component: plasma membrane (GO:0005886);; Biological Process: protein phosphorylation (GO:0006468);; Cellular Component: chloroplast (GO:0009507);; Cellular Component: integral component of membrane (GO:0016021);; Cellular Component: cytoplasmic membrane-bounded vesi…	--	Leucine Rich repeats (2 copies);; Leucine rich repeat;; Protein tyrosine kinase;; Leucine Rich Repeat;; Protein kinase domain;; Leucine rich repeat N-terminal domain	Probable LRR receptor-like serine/threonine-protein kinase At1g06840 (Precursor) GN=At1g06840 OS=Arabidopsis thaliana (Mouse-ear cress) PE=2 SV=2	PREDICTED: probable LRR receptor-like serine/threonine-protein kinase At1g06840 isoform X1 [Brachypodium distachyon]
comp93745_c1	--	Biological Process: response to nematode (GO:0009624);; Cellular Component: plant-type vacuole membrane (GO:0009705);; Biological Process: response to zinc ion (GO:0010043);; Cellular Component: integral component of membrane (GO:0016021);; Molecular Function: transmembrane transporter activity (GO:0022857);; Biological Process: zinc ion homeostasis (GO:0055069);; Biological Process: transmembran…	--	--	Protein ZINC INDUCED FACILITATOR-LIKE 1 GN=ZIFL1 OS=Arabidopsis thaliana (Mouse-ear cress) PE=2 SV=1	DMA efflux transporter [Hordeum vulgare]
comp47620_c0	Energy production and conversion	Cellular Component: plasma membrane (GO:0005886);; Cellular Component: chloroplast envelope (GO:0009941);; Molecular Function: oxidoreductase activity (GO:0016491);; Biological Process: response to cadmium ion (GO:0046686);; Biological Process: oxidation-reduction process (GO:0055114);;	--	Aldo/keto reductase family	Auxin-induced protein PCNT115 OS=Nicotiana tabacum (Common tobacco) PE=2 SV=1	PREDICTED: probable aldo-keto reductase 2 isoform X2 [Eucalyptus grandis]
comp566991_c0	--	Molecular Function: binding (GO:0005488);; Molecular Function: transferase activity, transferring phosphorus-containing groups (GO:0016772);;	--	--	Wall-associated receptor kinase 3 (Precursor) GN=WAK3 OS=Arabidopsis thaliana (Mouse-ear cress) PE=2 SV=2	Wall-associated receptor kinase 5 [Aegilops tauschii]
comp119122_c0	--	Molecular Function: asparaginase activity (GO:0004067);;	K13051|2.08549e-14|sita:101778330|probable isoaspartyl peptidase/L-asparaginase 2-like; K13051 beta-aspartyl-peptidase (threonine type) [EC:3.4.19.5] (A)	Asparaginase	Isoaspartyl peptidase/L-asparaginase 2 subunit beta (Precursor) GN=At3g16150 OS=Arabidopsis thaliana (Mouse-ear cress) PE=2 SV=2	predicted protein [Hordeum vulgare subsp. vulgare]
comp1224062_c0	Translation, ribosomal structure and biogenesis	Molecular Function: structural constituent of ribosome (GO:0003735);; Biological Process: translation (GO:0006412);; Cellular Component: large ribosomal subunit (GO:0015934);;	K02880|1.99711e-55|tcc:TCM_008866|Ribosomal protein L22p/L17e family protein isoform 1; K02880 large subunit ribosomal protein L17e (A)	Ribosomal protein L22p/L17e	60S ribosomal protein L17-2 GN=RPL17B OS=Arabidopsis thaliana (Mouse-ear cress) PE=2 SV=2	60S ribosomal protein L17 [Vernicia fordii]
comp3969644_c0	--	--	K12836|7.80331e-49|fve:101300701|splicing factor U2af small subunit A-like; K12836 splicing factor U2AF 35 kDa subunit (A)	RNA recognition motif. (a.k.a. RRM, RBD, or RNP domain);; RNA recognition motif. (a.k.a. RRM, RBD, or RNP domain)	Splicing factor U2af small subunit B OS=Oryza sativa subsp. japonica (Rice) PE=2 SV=1	PREDICTED: splicing factor U2af small subunit A-like [Fragaria vesca subsp. vesca]
comp133107_c1	--	Molecular Function: calmodulin-dependent protein kinase activity (GO:0004683);; Molecular Function: calcium ion binding (GO:0005509);; Molecular Function: calmodulin binding (GO:0005516);; Molecular Function: ATP binding (GO:0005524);; Cellular Component: plasma membrane (GO:0005886);; Biological Process: protein phosphorylation (GO:0006468);;	--	Protein kinase domain;; Protein tyrosine kinase;; Lipopolysaccharide kinase (Kdo/WaaP) family	Calcium/calmodulin-dependent serine/threonine-protein kinase 1 GN=CAMK1 OS=Oryza sativa subsp. japonica (Rice) PE=1 SV=1	predicted protein [Hordeum vulgare subsp. vulgare]
comp118785_c1	--	Cellular Component: mitochondrion (GO:0005739);; Biological Process: metabolic process (GO:0008152);; Cellular Component: plastid (GO:0009536);; Molecular Function: transferase activity, transferring hexosyl groups (GO:0016758);;	--	UDP-glucoronosyl and UDP-glucosyl transferase	UDP-glycosyltransferase 73C7 GN=UGT73C7 OS=Arabidopsis thaliana (Mouse-ear cress) PE=2 SV=1	Cytokinin-O-glucosyltransferase 3 [Aegilops tauschii]
comp3995091_c0	--	--	--	Domain of unknown function (DUF3511)	--	unnamed protein product [Coffea canephora]
comp3748002_c0	--	Biological Process: transition metal ion transport (GO:0000041);; Molecular Function: DNA binding (GO:0003677);; Molecular Function: aspartic-type endopeptidase activity (GO:0004190);; Biological Process: proteolysis (GO:0006508);; Biological Process: vegetative to reproductive phase transition of meristem (GO:0010228);; Biological Process: glucuronoxylan metabolic process (GO:0010413);; Cellular…	--	Xylanase inhibitor N-terminal	Aspartic proteinase CDR1 (Precursor) GN=CDR1 OS=Arabidopsis thaliana (Mouse-ear cress) PE=1 SV=1	hypothetical protein OsJ_24557 [Oryza sativa Japonica Group]
comp85744_c0	--	--	--	--	--	hypothetical protein F775_05918 [Aegilops tauschii]
comp2430455_c0	--	--	--	--	--	PREDICTED: uncharacterized protein LOC101762689, partial [Setaria italica]
comp93391_c2	--	--	--	--	--	Putative disease resistance protein RGA4 [Aegilops tauschii]
comp4231581_c0	--	Cellular Component: endosome (GO:0005768);; Cellular Component: Golgi apparatus (GO:0005794);; Cellular Component: trans-Golgi network (GO:0005802);; Molecular Function: S-adenosylmethionine-dependent methyltransferase activity (GO:0008757);; Cellular Component: integral component of membrane (GO:0016021);; Biological Process: cell wall pectin metabolic process (GO:0052546);;	--	Putative S-adenosyl-L-methionine-dependent methyltransferase	Probable methyltransferase PMT13 GN=At4g00740 OS=Arabidopsis thaliana (Mouse-ear cress) PE=2 SV=1	PREDICTED: probable methyltransferase PMT13, partial [Camelina sativa]
comp85038_c0	--	Molecular Function: protein serine/threonine kinase activity (GO:0004674);; Molecular Function: ATP binding (GO:0005524);; Biological Process: protein phosphorylation (GO:0006468);;	K04733|8.95289e-41|bdi:100832903|cysteine-rich receptor-like protein kinase 25; K04733 interleukin-1 receptor-associated kinase 4 [EC:2.7.11.1] (A)	Protein kinase domain	Cysteine-rich receptor-like protein kinase 8 (Precursor) GN=CRK8 OS=Arabidopsis thaliana (Mouse-ear cress) PE=3 SV=2	Coatomer subunit beta&apos;-3 [Aegilops tauschii]
comp612605_c0	--	--	--	--	--	OSJNBa0035M09.1 [Oryza sativa Japonica Group]
comp90253_c0	--	--	--	--	--	predicted protein [Hordeum vulgare subsp. vulgare]
comp125755_c2	--	--	--	--	--	hypothetical protein F775_04278 [Aegilops tauschii]
comp2115389_c0	--	Biological Process: defense response (GO:0006952);; Molecular Function: ADP binding (GO:0043531);;	--	--	--	Disease resistance protein RPM1 [Aegilops tauschii]
comp138055_c0	--	Biological Process: phosphatidylglycerol biosynthetic process (GO:0006655);; Biological Process: cellular aromatic compound metabolic process (GO:0006725);; Biological Process: sulfur compound metabolic process (GO:0006790);; Cellular Component: plastid (GO:0009536);; Molecular Function: transferase activity, transferring acyl groups (GO:0016746);; Biological Process: pyrimidine-containing compou…	K13511|0|bdi:100840298|uncharacterized LOC100840298; K13511 monolysocardiolipin acyltransferase [EC:2.3.1.-] (A)	Acyltransferase	N-acylphosphatidylethanolamine synthase GN=At1g78690 OS=Arabidopsis thaliana (Mouse-ear cress) PE=2 SV=1	predicted protein [Hordeum vulgare subsp. vulgare]
comp3105710_c0	--	Cellular Component: mitochondrial outer membrane (GO:0005741);; Molecular Function: voltage-gated anion channel activity (GO:0008308);; Biological Process: regulation of anion transport (GO:0044070);; Biological Process: transmembrane transport (GO:0055085);;	K15040|1.60137e-62|vvi:100854200|mitochondrial outer membrane protein porin 2-like; K15040 voltage-dependent anion channel protein 2 (A)	Eukaryotic porin	Mitochondrial outer membrane protein porin 2 GN=VDAC2 OS=Arabidopsis thaliana (Mouse-ear cress) PE=1 SV=1	PREDICTED: mitochondrial outer membrane protein porin 2-like [Vitis vinifera]
comp127925_c0	--	Cellular Component: chloroplast (GO:0009507);;	--	Protein of unknown function (DUF1350)	--	predicted protein [Hordeum vulgare subsp. vulgare]
comp118158_c1	--	--	--	--	--	Chaperone protein dnaJ 10 [Triticum urartu]
comp125301_c0	--	Molecular Function: magnesium ion binding (GO:0000287);; Cellular Component: plastid (GO:0009536);; Biological Process: gibberellin metabolic process (GO:0009685);; Molecular Function: ent-copalyl diphosphate synthase activity (GO:0009905);; Molecular Function: terpene synthase activity (GO:0010333);; Biological Process: diterpene phytoalexin precursor biosynthetic process pathway (GO:0051504);;	K04120|8.55501e-110|bdi:100825198|ent-copalyl diphosphate synthase 1, chloroplastic; K04120 ent-copalyl diphosphate synthase [EC:5.5.1.13] (A)	--	Ent-copalyl diphosphate synthase 1, chloroplastic (Precursor) GN=P0444A09.11 OS=Oryza sativa subsp. japonica (Rice) PE=2 SV=1	copalyl diphosphate synthase, partial [Triticum aestivum]
comp42079_c0	--	Biological Process: transcription, DNA-templated (GO:0006351);;	--	B3 DNA binding domain	B3 domain-containing protein Os03g0212300 OS=Oryza sativa subsp. japonica (Rice) PE=2 SV=1	B3 domain-containing protein [Aegilops tauschii]
comp102216_c2	--	--	--	--	--	hypothetical protein F775_21101 [Aegilops tauschii]
comp1079703_c0	--	--	--	--	--	hypothetical protein TRIUR3_29187 [Triticum urartu]
comp5109_c0	--	Biological Process: defense response (GO:0006952);; Molecular Function: ADP binding (GO:0043531);;	K13457|7.7946e-30|bdi:100838828|disease resistance protein RPM1-like; K13457 disease resistance protein RPM1 (A)	--	--	Disease resistance protein RPM1 [Aegilops tauschii]
comp56843_c0	--	Molecular Function: nucleotide binding (GO:0000166);; Cellular Component: mitochondrion (GO:0005739);;	--	--	--	PREDICTED: uncharacterized protein LOC100831043 isoform X1 [Brachypodium distachyon]
comp1226111_c0	--	--	--	--	--	hypothetical protein TRIUR3_05014 [Triticum urartu]
comp110878_c0	--	Molecular Function: nucleic acid binding (GO:0003676);; Cellular Component: mitochondrion (GO:0005739);; Cellular Component: cytoplasmic membrane-bounded vesicle (GO:0016023);; Biological Process: cellular macromolecule biosynthetic process (GO:0034645);; Biological Process: nucleic acid metabolic process (GO:0090304);;	--	--	Uncharacterized mitochondrial protein AtMg00310 GN=AtMg00310 OS=Arabidopsis thaliana (Mouse-ear cress) PE=4 SV=1	hypothetical protein 2 [Triticum aestivum]
comp98279_c1	--	Molecular Function: ADP binding (GO:0043531);;	--	--	--	Disease resistance protein RPM1 [Aegilops tauschii]
comp116133_c0	--	Biological Process: metabolic process (GO:0008152);;	--	--	--	hypothetical protein F775_17693 [Aegilops tauschii]
comp115221_c1	Secondary metabolites biosynthesis, transport and catabolism	Molecular Function: monooxygenase activity (GO:0004497);; Molecular Function: iron ion binding (GO:0005506);; Cellular Component: mitochondrion (GO:0005739);; Cellular Component: endoplasmic reticulum (GO:0005783);; Molecular Function: electron carrier activity (GO:0009055);; Molecular Function: oxidoreductase activity, acting on paired donors, with incorporation or reduction of molecular oxygen …	--	Cytochrome P450	Cytochrome P450 72A15 GN=CYP72A15 OS=Arabidopsis thaliana (Mouse-ear cress) PE=2 SV=1	PREDICTED: cytochrome P450 72A15-like [Brachypodium distachyon]
comp131483_c0	General function prediction only	Molecular Function: Rab GTPase activator activity (GO:0005097);; Cellular Component: plastid (GO:0009536);; Biological Process: positive regulation of Rab GTPase activity (GO:0032851);;	--	Rab-GTPase-TBC domain	--	predicted protein [Hordeum vulgare subsp. vulgare]
comp1687372_c0	--	--	--	--	--	predicted protein [Hordeum vulgare subsp. vulgare]
comp80630_c0	--	--	--	--	--	hypothetical protein F775_30470 [Aegilops tauschii]
comp67236_c0	--	--	--	--	--	Alcohol dehydrogenase 3 [Aegilops tauschii]
comp44488_c0	--	Molecular Function: nucleic acid binding (GO:0003676);; Cellular Component: mitochondrion (GO:0005739);; Biological Process: defense response (GO:0006952);; Molecular Function: zinc ion binding (GO:0008270);; Cellular Component: plastid (GO:0009536);; Biological Process: DNA integration (GO:0015074);; Cellular Component: cytoplasmic membrane-bounded vesicle (GO:0016023);; Biological Process: nega…	--	Reverse transcriptase (RNA-dependent DNA polymerase)	Uncharacterized mitochondrial protein AtMg00810 GN=AtMg00810 OS=Arabidopsis thaliana (Mouse-ear cress) PE=4 SV=1	Os04g0582400 [Oryza sativa Japonica Group]
comp103844_c0	--	--	--	Peptidase C65 Otubain	--	hypothetical protein F775_10752 [Aegilops tauschii]
comp92220_c0	--	Molecular Function: RNA binding (GO:0003723);; Molecular Function: RNA-directed DNA polymerase activity (GO:0003964);; Cellular Component: mitochondrion (GO:0005739);; Biological Process: RNA-dependent DNA replication (GO:0006278);;	--	Reverse transcriptase (RNA-dependent DNA polymerase)	Uncharacterized mitochondrial protein AtMg01250 GN=AtMg01250 OS=Arabidopsis thaliana (Mouse-ear cress) PE=4 SV=1	retrotransposon protein, putative, unclassified [Oryza sativa Japonica Group]
comp2806102_c0	--	--	--	--	--	hypothetical protein TRIUR3_15331 [Triticum urartu]
comp98445_c0	--	--	--	--	--	hypothetical protein F775_21649 [Aegilops tauschii]
comp130971_c0	--	Molecular Function: hydrolase activity, hydrolyzing O-glycosyl compounds (GO:0004553);; Biological Process: metabolic process (GO:0008152);; Biological Process: response to cold (GO:0009409);; Cellular Component: plasmodesma (GO:0009506);; Cellular Component: chloroplast (GO:0009507);; Biological Process: response to sucrose (GO:0009744);; Biological Process: response to fructose (GO:0009750);; M…	--	Raffinose synthase or seed imbibition protein Sip1	Probable galactinol--sucrose galactosyltransferase 6 GN=F5O24.140 OS=Arabidopsis thaliana (Mouse-ear cress) PE=2 SV=2	predicted protein [Hordeum vulgare subsp. vulgare]
comp141602_c1	--	Cellular Component: ubiquitin ligase complex (GO:0000151);; Molecular Function: ubiquitin-protein ligase activity (GO:0004842);; Cellular Component: plastid (GO:0009536);; Biological Process: protein ubiquitination (GO:0016567);;	--	U-box domain;; Armadillo/beta-catenin-like repeat	U-box domain-containing protein 16 GN=PUB16 OS=Arabidopsis thaliana (Mouse-ear cress) PE=2 SV=1	unnamed protein product [Triticum aestivum]
comp137342_c4	--	--	--	FBD	--	unnamed protein product [Triticum aestivum]
comp140373_c1	--	Molecular Function: RNA binding (GO:0003723);; Cellular Component: mitochondrion (GO:0005739);; Biological Process: RNA processing (GO:0006396);;	--	Surp module;; Alternative splicing regulator	Probable splicing factor 3A subunit 1 GN=At1g14650 OS=Arabidopsis thaliana (Mouse-ear cress) PE=1 SV=2	Splicing factor, arginine/serine-rich 8 [Aegilops tauschii]
comp139954_c0	--	--	K15262|1.36768e-12|bdi:100844129|protein BCCIP homolog; K15262 protein BCP1 (A)	--	--	hypothetical protein F775_13987 [Aegilops tauschii]
comp133120_c1	--	Cellular Component: mitochondrion (GO:0005739);; Cellular Component: vacuole (GO:0005773);; Cellular Component: membrane (GO:0016020);;	--	--	--	hypothetical protein TRIUR3_24959 [Triticum urartu]
comp62551_c0	--	Cellular Component: mitochondrion (GO:0005739);; Cellular Component: membrane (GO:0016020);;	--	--	--	hypothetical protein F775_43158 [Aegilops tauschii]
comp142050_c0	--	Cellular Component: mitochondrion (GO:0005739);;	--	Domain of unknown function (DUF4378)	--	hypothetical protein TRIUR3_02680 [Triticum urartu]
comp44951_c0	--	--	--	--	--	hypothetical protein F775_17731 [Aegilops tauschii]
comp137706_c1	--	Cellular Component: cytoplasmic membrane-bounded vesicle (GO:0016023);;	--	--	--	hypothetical protein F775_43889 [Aegilops tauschii]
comp121861_c0	--	Cellular Component: mitochondrion (GO:0005739);;	--	--	--	hypothetical protein F775_52325 [Aegilops tauschii]
comp50175_c0	--	Molecular Function: transferase activity, transferring phosphorus-containing groups (GO:0016772);;	--	--	--	cyclin dependent protein kinase [Triticum aestivum]
comp114560_c2	--	Cellular Component: vacuolar membrane (GO:0005774);; Cellular Component: plasma membrane (GO:0005886);; Cellular Component: plasmodesma (GO:0009506);; Cellular Component: chloroplast envelope (GO:0009941);; Cellular Component: cytoplasmic membrane-bounded vesicle (GO:0016023);;	--	--	--	Uncharacterized membrane protein C24H6.13 [Triticum urartu]
comp129664_c0	--	Biological Process: regulation of cell growth (GO:0001558);; Cellular Component: endoplasmic reticulum (GO:0005783);; Biological Process: post-embryonic organ development (GO:0048569);; Biological Process: regulation of cell division (GO:0051302);;	--	--	--	hypothetical protein TRIUR3_08813 [Triticum urartu]
comp136082_c1	--	--	K15559|8.76085e-168|osa:4337145|Os04g0636700; K15559 regulator of Ty1 transposition protein 103 (A)	--	--	predicted protein [Hordeum vulgare subsp. vulgare]
comp139263_c0	General function prediction only	Molecular Function: ATP binding (GO:0005524);; Cellular Component: mitochondrion (GO:0005739);; Molecular Function: zinc ion binding (GO:0008270);; Molecular Function: microtubule-severing ATPase activity (GO:0008568);;	K17681|0|bdi:100823773|ATPase family AAA domain-containing protein 3C; K17681 ATPase family AAA domain-containing protein 3A/B (A)	Domain of unknown function (DUF3523);; ATPase family associated with various cellular activities (AAA);; Zonular occludens toxin (Zot)	Cell division control protein 48 homolog D GN=CDC48D OS=Arabidopsis thaliana (Mouse-ear cress) PE=1 SV=1	ATPase family AAA domain-containing protein 3 [Triticum urartu]
comp122278_c0	--	--	--	--	--	Zinc finger protein 410 [Aegilops tauschii]
comp112708_c0	--	Biological Process: transcription, DNA-templated (GO:0006351);; Cellular Component: intracellular membrane-bounded organelle (GO:0043231);;	--	--	B3 domain-containing protein Os02g0683500 GN=OJ1123_G04.23 OS=Oryza sativa subsp. japonica (Rice) PE=2 SV=1	PREDICTED: B3 domain-containing protein Os02g0683500-like [Oryza brachyantha]
comp130631_c0	--	Cellular Component: extracellular region (GO:0005576);; Molecular Function: cellulase activity (GO:0008810);; Cellular Component: plastid (GO:0009536);; Biological Process: fruit ripening (GO:0009835);; Biological Process: cellulose catabolic process (GO:0030245);;	--	Glycosyl hydrolase family 9	Endoglucanase 19 (Precursor) OS=Oryza sativa subsp. japonica (Rice) PE=2 SV=1	cellulase [Hordeum vulgare subsp. vulgare]
comp128761_c0	Intracellular trafficking, secretion, and vesicular transport	Cellular Component: cis-Golgi network (GO:0005801);; Biological Process: ER to Golgi vesicle-mediated transport (GO:0006888);; Biological Process: myo-inositol hexakisphosphate biosynthetic process (GO:0010264);;	--	Sybindin-like family;; Sedlin, N-terminal conserved region	--	PREDICTED: LOW QUALITY PROTEIN: trafficking protein particle complex subunit 4-like [Brachypodium distachyon]
comp1340627_c0	--	--	--	--	--	Putative receptor protein kinase ZmPK1 [Aegilops tauschii]
comp122893_c0	--	Cellular Component: mitochondrion (GO:0005739);; Molecular Function: oxidoreductase activity (GO:0016491);; Biological Process: oxidation-reduction process (GO:0055114);;	K08081|3.23223e-115|bdi:100839685|tropinone reductase homolog At1g07440-like; K08081 Tropinone reductase 1 [EC:1.1.1.206] (A)	Enoyl-(Acyl carrier protein) reductase;; short chain dehydrogenase;; KR domain;; Male sterility protein	Tropinone reductase homolog At1g07440 GN=At1g07440 OS=Arabidopsis thaliana (Mouse-ear cress) PE=1 SV=1	PREDICTED: tropinone reductase homolog At1g07440-like [Brachypodium distachyon]
comp39191_c0	Carbohydrate transport and metabolism	Molecular Function: hydrolase activity, hydrolyzing O-glycosyl compounds (GO:0004553);; Biological Process: carbohydrate metabolic process (GO:0005975);;	--	--	--	putative Exo-beta-1,3-glucanase [Aureobasidium pullulans EXF-150]
comp2253742_c0	Intracellular trafficking, secretion, and vesicular transport	Biological Process: protein transport (GO:0015031);; Cellular Component: integral component of membrane (GO:0016021);;	K10956|2.57445e-55|smo:SELMODRAFT_180018|hypothetical protein; K10956 protein transport protein SEC61 subunit alpha (A)	SecY translocase	Protein transport protein Sec61 subunit alpha OS=Pyrenomonas salina PE=2 SV=1	hypothetical protein GLOINDRAFT_347541 [Rhizophagus irregularis DAOM 181602]
comp141715_c0	--	Molecular Function: protein serine/threonine kinase activity (GO:0004674);; Molecular Function: ATP binding (GO:0005524);; Cellular Component: mitochondrion (GO:0005739);; Biological Process: protein phosphorylation (GO:0006468);; Cellular Component: plastid (GO:0009536);;	--	Protein tyrosine kinase;; Protein kinase domain;; Phosphotransferase enzyme family	Receptor-like serine/threonine-protein kinase ALE2 (Precursor) GN=ALE2 OS=Arabidopsis thaliana (Mouse-ear cress) PE=1 SV=1	Serine/threonine-protein kinase PBS1 [Aegilops tauschii]
comp114664_c0	--	Molecular Function: protein serine/threonine kinase activity (GO:0004674);; Molecular Function: ATP binding (GO:0005524);; Biological Process: protein phosphorylation (GO:0006468);; Biological Process: response to stimulus (GO:0050896);;	K14498|3.88076e-32|sbi:SORBI_09g021410|SORBIDRAFT_09g021410, Sb09g021410; hypothetical protein; K14498 serine/threonine-protein kinase SRK2 [EC:2.7.11.1] (A)	--	Serine/threonine-protein kinase SAPK4 OS=Oryza sativa subsp. japonica (Rice) PE=2 SV=2	SNF1-type serine-threonine protein kinase, partial [Triticum polonicum]
comp100431_c0	--	--	--	--	--	hypothetical protein F775_25312 [Aegilops tauschii]
comp5742_c1	--	--	--	--	--	hypothetical protein F775_14299 [Aegilops tauschii]
comp3787788_c0	--	--	--	--	--	hypothetical protein JCGZ_22564 [Jatropha curcas]
comp2258414_c0	--	--	K13126|1.09096e-11|bdi:100845138|uncharacterized LOC100845138; K13126 polyadenylate-binding protein (A)	--	--	Polyadenylate-binding protein 2 [Aegilops tauschii]
comp132243_c1	--	Cellular Component: cytoplasmic membrane-bounded vesicle (GO:0016023);;	--	Protein of unknown function (DUF707)	--	hypothetical protein F775_01608 [Aegilops tauschii]
comp130159_c2	--	Biological Process: metabolic process (GO:0008152);; Molecular Function: transferase activity, transferring hexosyl groups (GO:0016758);;	--	UDP-glucoronosyl and UDP-glucosyl transferase	Crocetin glucosyltransferase, chloroplastic (Precursor) GN=UGT75L6 OS=Gardenia jasminoides (Cape jasmine) PE=1 SV=1	predicted protein [Hordeum vulgare subsp. vulgare]
comp137034_c0	--	Cellular Component: plastid (GO:0009536);;	--	PPR repeat family;; PPR repeat;; PPR repeat;; Pentatricopeptide repeat domain;; Tetratricopeptide repeat;; Tetratricopeptide repeat;; Mitochondrial ribonuclease P subunit (RPM2);; Tetratricopeptide repeat;; Evolutionarily conserved signalling intermediate in Toll pathway;; Tetratricopeptide repeat	Pentatricopeptide repeat-containing protein At5g02860 GN=At5g02860 OS=Arabidopsis thaliana (Mouse-ear cress) PE=2 SV=1	predicted protein [Hordeum vulgare subsp. vulgare]
comp3733651_c0	Energy production and conversion	Molecular Function: sequence-specific DNA binding RNA polymerase II transcription factor activity (GO:0000981);; Molecular Function: DNA binding (GO:0003677);; Cellular Component: nucleus (GO:0005634);; Biological Process: regulation of transcription from RNA polymerase II promoter (GO:0006357);; Molecular Function: zinc ion binding (GO:0008270);; Molecular Function: betaine-aldehyde dehydrogenas…	K00128|1.20336e-20|smo:SELMODRAFT_180171|hypothetical protein; K00128 aldehyde dehydrogenase (NAD+) [EC:1.2.1.3] (A)	Aldehyde dehydrogenase family	Aldehyde dehydrogenase family 2 member B4, mitochondrial (Precursor) GN=T17F15.130 OS=Arabidopsis thaliana (Mouse-ear cress) PE=2 SV=1	betaine aldehyde dehydrogenase [Aureobasidium pullulans EXF-150]
comp1453171_c0	--	Molecular Function: protein serine/threonine kinase activity (GO:0004674);; Molecular Function: ATP binding (GO:0005524);; Biological Process: protein phosphorylation (GO:0006468);; Biological Process: transmembrane receptor protein tyrosine kinase signaling pathway (GO:0007169);; Biological Process: systemic acquired resistance (GO:0009627);; Biological Process: embryo development ending in seed…	--	--	--	PREDICTED: probable LRR receptor-like serine/threonine-protein kinase At2g24230 [Zea mays]
comp140751_c0	--	Cellular Component: plastid (GO:0009536);;	--	Plant organelle RNA recognition domain;; PLAC8 family	Cell number regulator 11 GN=CNR11 OS=Zea mays (Maize) PE=2 SV=1	predicted protein [Hordeum vulgare subsp. vulgare]
comp106503_c0	--	--	--	--	--	RNA polymerase sigma factor rpoD [Triticum urartu]
comp137674_c0	--	Cellular Component: mitochondrion (GO:0005739);;	K15032|2.62734e-172|bdi:100821303|uncharacterized LOC100821303; K15032 mTERF domain-containing protein, mitochondrial (A)	mTERF	--	hypothetical protein TRIUR3_35079 [Triticum urartu]
comp126582_c0	--	Molecular Function: zinc ion binding (GO:0008270);; Cellular Component: membrane (GO:0016020);;	--	Ribosome associated membrane protein RAMP4	--	PREDICTED: stress-associated endoplasmic reticulum protein 2-like [Setaria italica]
comp121278_c0	--	Biological Process: fatty acid biosynthetic process (GO:0006633);; Cellular Component: chloroplast (GO:0009507);; Cellular Component: membrane (GO:0016020);; Molecular Function: acyl-[acyl-carrier-protein] desaturase activity (GO:0045300);; Molecular Function: transition metal ion binding (GO:0046914);; Biological Process: oxidation-reduction process (GO:0055114);;	K03921|0|sbi:SORBI_07g005670|SORBIDRAFT_07g005670, Sb07g005670; hypothetical protein; K03921 acyl-[acyl-carrier-protein] desaturase [EC:1.14.19.2] (A)	Fatty acid desaturase	Acyl-[acyl-carrier-protein] desaturase 7, chloroplastic (Precursor) OS=Oryza sativa subsp. japonica (Rice) PE=2 SV=1	Acyl-(acyl-carrier-protein) desaturase, chloroplastic [Aegilops tauschii]
comp3775495_c0	Translation, ribosomal structure and biogenesis	Molecular Function: structural constituent of ribosome (GO:0003735);; Cellular Component: nucleolus (GO:0005730);; Cellular Component: vacuole (GO:0005773);; Cellular Component: plasma membrane (GO:0005886);; Biological Process: translation (GO:0006412);; Molecular Function: 5S rRNA binding (GO:0008097);; Biological Process: cell proliferation (GO:0008283);; Cellular Component: chloroplast (GO:00…	K02932|3.39912e-34|zma:103631647|60S ribosomal protein L5-1-like; K02932 large subunit ribosomal protein L5e (A)	Ribosomal L18p/L5e family	60S ribosomal protein L5 GN=RPL5 OS=Cucumis sativus (Cucumber) PE=2 SV=1	60S ribosomal protein L5-2 [Aegilops tauschii]
comp127106_c0	Amino acid transport and metabolism	Cellular Component: cytoplasm (GO:0005737);; Biological Process: L-phenylalanine catabolic process (GO:0006559);; Biological Process: cinnamic acid biosynthetic process (GO:0009800);; Molecular Function: phenylalanine ammonia-lyase activity (GO:0045548);;	K10775|3.72937e-86|bdi:100845653|phenylalanine ammonia-lyase; K10775 phenylalanine ammonia-lyase [EC:4.3.1.24] (A)	Aromatic amino acid lyase	Phenylalanine ammonia-lyase GN=PAL OS=Triticum aestivum (Wheat) PE=3 SV=1	Phenylalanine ammonia-lyase [Aegilops tauschii]
comp138225_c0	General function prediction only	Molecular Function: zinc ion binding (GO:0008270);;	--	PHD-finger	PHD finger protein At1g33420 GN=At1g33420 OS=Arabidopsis thaliana (Mouse-ear cress) PE=1 SV=1	PREDICTED: PHD finger protein At1g33420-like [Brachypodium distachyon]
comp126671_c0	--	--	K09422|1.19308e-13|sbi:SORBI_03g010960|SORBIDRAFT_03g010960, Sb03g010960; hypothetical protein; K09422 myb proto-oncogene protein, plant (A)	--	--	unnamed protein product [Triticum aestivum]
comp106804_c0	--	--	--	--	--	predicted protein [Hordeum vulgare subsp. vulgare]
comp130572_c1	--	--	--	--	--	hypothetical protein F775_23932 [Aegilops tauschii]
comp3130750_c0	--	--	--	--	--	ATP-dependent Clp protease ATP-binding subunit ClpX [Triticum urartu]
comp119656_c0	Function unknown	--	--	Leucine rich repeat;; Leucine Rich repeats (2 copies);; Leucine Rich repeats (2 copies);; Leucine rich repeat;; Leucine Rich Repeat;; Leucine Rich repeat;; Leucine rich repeat	Putative disease resistance protein At3g14460 GN=At3g14460 OS=Arabidopsis thaliana (Mouse-ear cress) PE=3 SV=1	Protein popC [Aegilops tauschii]
comp2249192_c0	--	--	--	--	--	hypothetical protein TRIUR3_09575 [Triticum urartu]
comp133181_c0	--	Molecular Function: aspartic-type endopeptidase activity (GO:0004190);; Biological Process: proteolysis (GO:0006508);; Cellular Component: plant-type cell wall (GO:0009505);; Cellular Component: cytoplasmic membrane-bounded vesicle (GO:0016023);;	--	Xylanase inhibitor N-terminal;; Xylanase inhibitor C-terminal;; Eukaryotic aspartyl protease	Aspartic proteinase Asp1 (Precursor) GN=OsJ_031884 OS=Oryza sativa subsp. japonica (Rice) PE=2 SV=1	PREDICTED: aspartic proteinase Asp1-like [Brachypodium distachyon]
comp773626_c0	--	--	--	PPR repeat family;; PPR repeat;; PPR repeat;; Pentatricopeptide repeat domain	Protein Rf1, mitochondrial (Precursor) GN=Rf1 OS=Oryza sativa subsp. indica (Rice) PE=2 SV=1	Protein Rf1, mitochondrial [Triticum urartu]
comp128932_c1	--	Biological Process: very long-chain fatty acid metabolic process (GO:0000038);; Cellular Component: endoplasmic reticulum (GO:0005783);; Biological Process: response to cold (GO:0009409);; Biological Process: response to light stimulus (GO:0009416);; Molecular Function: fatty acid elongase activity (GO:0009922);; Cellular Component: membrane (GO:0016020);; Biological Process: fatty acid elongatio…	K15397|2.93967e-83|bdi:100837378|3-ketoacyl-CoA synthase 4; K15397 3-ketoacyl-CoA synthase [EC:2.3.1.199] (A)	FAE1/Type III polyketide synthase-like protein	3-ketoacyl-CoA synthase 9 GN=KCS9 OS=Arabidopsis thaliana (Mouse-ear cress) PE=2 SV=1	3-ketoacyl-CoA synthase 4 [Triticum urartu]
comp124930_c0	--	--	--	--	--	hypothetical protein TRIUR3_31985 [Triticum urartu]
comp135268_c0	--	Biological Process: signal transduction (GO:0007165);; Cellular Component: plant-type cell wall (GO:0009505);; Molecular Function: phosphatidylinositol binding (GO:0035091);;	--	--	--	hypothetical protein TRIUR3_11652 [Triticum urartu]
comp131425_c1	--	Biological Process: metal ion transport (GO:0030001);; Molecular Function: metal ion binding (GO:0046872);;	--	Heavy-metal-associated domain	Heavy metal-associated isoprenylated plant protein 26 (Precursor) GN=F20M13.140 OS=Arabidopsis thaliana (Mouse-ear cress) PE=1 SV=1	hypothetical protein F775_23902 [Aegilops tauschii]
comp2369605_c0	--	Cellular Component: mitochondrion (GO:0005739);;	--	--	Mitochondrial import receptor subunit TOM6 homolog GN=TOM6 OS=Arabidopsis thaliana (Mouse-ear cress) PE=1 SV=1	hypothetical protein CICLE_v10029767mg [Citrus clementina]
comp117863_c2	--	--	--	--	--	hypothetical protein F775_18117 [Aegilops tauschii]
comp2342965_c0	--	--	--	Protein of unknown function (DUF789)	--	unnamed protein product [Coffea canephora]
comp496660_c0	--	--	--	--	--	unnamed protein product [Triticum aestivum]
comp74910_c1	--	--	--	--	--	NAC domain-containing protein 78 [Triticum urartu]
comp1838281_c0	--	Cellular Component: plastid (GO:0009536);; Biological Process: cellular metabolic process (GO:0044237);;	--	gag-polypeptide of LTR copia-type;; gag-polypeptide of LTR copia-type;; Retrotransposon gag protein	--	hypothetical protein TRIUR3_29117 [Triticum urartu]
comp120793_c0	--	Molecular Function: phospholipase D activity (GO:0004630);; Molecular Function: calcium ion binding (GO:0005509);; Molecular Function: phosphatidylinositol-4,5-bisphosphate binding (GO:0005546);; Biological Process: defense response to bacterium, incompatible interaction (GO:0009816);; Cellular Component: membrane (GO:0016020);; Biological Process: lipid catabolic process (GO:0016042);; Biologica…	K01115|2.6573e-112|sita:101767580|phospholipase D beta 1-like; K01115 phospholipase D1/2 [EC:3.1.4.4] (A)	C2 domain	Phospholipase D beta 1 GN=PLDBETA1 OS=Arabidopsis thaliana (Mouse-ear cress) PE=2 SV=4	Phospholipase D beta 1 [Aegilops tauschii]
comp133587_c0	--	Molecular Function: phosphatidylinositol-4,5-bisphosphate 5-phosphatase activity (GO:0004439);; Molecular Function: protein tyrosine phosphatase activity (GO:0004725);; Molecular Function: protein tyrosine/serine/threonine phosphatase activity (GO:0008138);; Biological Process: peptidyl-tyrosine dephosphorylation (GO:0035335);; Biological Process: negative regulation of MAP kinase activity (GO:00…	--	Dual specificity phosphatase, catalytic domain	Putative dual specificity protein phosphatase DSP8 GN=DSP8 OS=Arabidopsis thaliana (Mouse-ear cress) PE=2 SV=2	predicted protein [Hordeum vulgare subsp. vulgare]
comp3910472_c0	--	Molecular Function: RNA binding (GO:0003723);; Molecular Function: RNA-directed DNA polymerase activity (GO:0003964);; Biological Process: RNA-dependent DNA replication (GO:0006278);;	--	--	--	ABC transporter G family member 37 [Triticum urartu]
comp513051_c0	--	--	--	--	--	hypothetical protein M438DRAFT_286140 [Aureobasidium pullulans EXF-150]
comp120323_c0	--	--	--	--	--	Disease resistance protein RPM1 [Triticum urartu]
comp132110_c0	--	Molecular Function: zinc ion binding (GO:0008270);;	--	Ring finger domain;; Zinc finger, C3HC4 type (RING finger)	E3 ubiquitin-protein ligase CIP8 GN=CIP8 OS=Arabidopsis thaliana (Mouse-ear cress) PE=1 SV=1	predicted protein [Hordeum vulgare subsp. vulgare]
comp2217990_c0	--	--	--	--	--	predicted protein [Hordeum vulgare subsp. vulgare]
comp134561_c0	--	Molecular Function: protein kinase activity (GO:0004672);; Molecular Function: ATP binding (GO:0005524);; Biological Process: protein phosphorylation (GO:0006468);;	--	Protein kinase domain;; Protein tyrosine kinase	LysM domain receptor-like kinase 3 (Precursor) GN=LYK3 OS=Arabidopsis thaliana (Mouse-ear cress) PE=2 SV=1	predicted protein [Hordeum vulgare subsp. vulgare]
comp96421_c0	Translation, ribosomal structure and biogenesis	Cellular Component: intracellular (GO:0005622);;	K02917|4.14954e-37|cvr:CHLNCDRAFT_30584|hypothetical protein; K02917 large subunit ribosomal protein L35Ae (A)	Ribosomal protein L35Ae	60S ribosomal protein L35a-3 GN=RPL35AC OS=Arabidopsis thaliana (Mouse-ear cress) PE=3 SV=1	predicted protein [Hordeum vulgare subsp. vulgare]
comp117630_c0	--	Molecular Function: protein serine/threonine kinase activity (GO:0004674);; Molecular Function: ATP binding (GO:0005524);; Biological Process: protein phosphorylation (GO:0006468);; Molecular Function: carbohydrate binding (GO:0030246);;	--	Protein tyrosine kinase;; Protein kinase domain;; Legume lectin domain;; Legume lectin domain	L-type lectin-domain containing receptor kinase IX.1 (Precursor) GN=LECRK91 OS=Arabidopsis thaliana (Mouse-ear cress) PE=2 SV=1	predicted protein [Hordeum vulgare subsp. vulgare]
comp1946009_c0	--	Molecular Function: iron ion binding (GO:0005506);; Cellular Component: chloroplast (GO:0009507);; Biological Process: response to wounding (GO:0009611);; Biological Process: response to abscisic acid (GO:0009737);; Biological Process: response to jasmonic acid (GO:0009753);; Biological Process: defense response to bacterium, incompatible interaction (GO:0009816);; Molecular Function: linoleate 1…	K15718|3.41629e-46|obr:102723035|putative linoleate 9S-lipoxygenase 3-like; K15718 linoleate 9S-lipoxygenase [EC:1.13.11.58] (A)	Lipoxygenase	Putative linoleate 9S-lipoxygenase 3 GN=OSJNBb0017F17.2 OS=Oryza sativa subsp. japonica (Rice) PE=3 SV=1	Lipoxygenase 2 [Triticum urartu]
comp2597817_c0	--	--	--	--	--	hypothetical protein F775_23869 [Aegilops tauschii]
comp66453_c0	--	--	K10523|3.64369e-28|sita:101777106|BTB/POZ and MATH domain-containing protein 2-like; K10523 speckle-type POZ protein (A)	MATH domain	BTB/POZ and MATH domain-containing protein 4 GN=BPM4 OS=Arabidopsis thaliana (Mouse-ear cress) PE=1 SV=1	hypothetical protein F775_03171 [Aegilops tauschii]
comp104381_c0	--	Biological Process: transcription, DNA-templated (GO:0006351);;	--	GRAS domain family	Scarecrow-like protein 3 GN=SCL3 OS=Arabidopsis thaliana (Mouse-ear cress) PE=2 SV=1	PREDICTED: DELLA protein GAI-like [Brachypodium distachyon]
comp111879_c0	Translation, ribosomal structure and biogenesis	Biological Process: RNA methylation (GO:0001510);; Cellular Component: cell wall (GO:0005618);; Cellular Component: mitochondrion (GO:0005739);; Cellular Component: vacuolar membrane (GO:0005774);; Cellular Component: Golgi apparatus (GO:0005794);; Cellular Component: plasma membrane (GO:0005886);; Cellular Component: plasmodesma (GO:0009506);; Biological Process: plant-type cell wall organizatio…	K02957|1.14969e-21|sita:101775526|40S ribosomal protein S15a-1-like; K02957 small subunit ribosomal protein S15Ae (A)	--	40S ribosomal protein S15a-1 GN=RPS15AF OS=Arabidopsis thaliana (Mouse-ear cress) PE=2 SV=2	unnamed protein product [Triticum aestivum]
comp3012061_c0	--	Molecular Function: transporter activity (GO:0005215);; Cellular Component: plasma membrane (GO:0005886);; Biological Process: transport (GO:0006810);;	--	CRAL/TRIO domain	--	hypothetical protein CICLE_v10002080mg [Citrus clementina]
comp3882547_c0	--	--	K17398|1.21933e-09|csv:101223454|uncharacterized LOC101223454; K17398 DNA (cytosine-5)-methyltransferase 3A [EC:2.1.1.37] (A)	--	--	PREDICTED: uncharacterized protein LOC101223454 [Cucumis sativus]
comp1836414_c0	--	Molecular Function: ATP binding (GO:0005524);; Cellular Component: plasma membrane (GO:0005886);; Biological Process: ATP catabolic process (GO:0006200);; Cellular Component: cytoplasmic membrane-bounded vesicle (GO:0016023);; Molecular Function: ATPase activity (GO:0016887);;	--	--	ABC transporter A family member 8 GN=T23J7.120 OS=Arabidopsis thaliana (Mouse-ear cress) PE=2 SV=3	hypothetical protein F775_52576 [Aegilops tauschii]
comp125937_c0	--	Biological Process: response to wounding (GO:0009611);; Biological Process: response to nematode (GO:0009624);; Biological Process: response to abscisic acid (GO:0009737);; Biological Process: response to salicylic acid (GO:0009751);; Biological Process: response to jasmonic acid (GO:0009753);; Cellular Component: membrane (GO:0016020);; Biological Process: hyperosmotic salinity response (GO:0042…	--	POT family	Protein NRT1/ PTR FAMILY 5.3 GN=MCL19.9 OS=Arabidopsis thaliana (Mouse-ear cress) PE=2 SV=1	predicted protein [Hordeum vulgare subsp. vulgare]
comp3934055_c0	--	Molecular Function: zinc ion binding (GO:0008270);; Cellular Component: cytoplasmic membrane-bounded vesicle (GO:0016023);;	K16282|3.77028e-29|bdi:100823364|E3 ubiquitin-protein ligase EL5-like; K16282 E3 ubiquitin-protein ligase RHA2 [EC:6.3.2.19] (A)	Ring finger domain;; Zinc finger, C3HC4 type (RING finger);; Zinc finger, C3HC4 type (RING finger)	Probable E3 ubiquitin-protein ligase RHA2B GN=RHA2B OS=Arabidopsis thaliana (Mouse-ear cress) PE=1 SV=2	unnamed protein product [Triticum aestivum]
comp126545_c0	General function prediction only	Molecular Function: ATP binding (GO:0005524);; Biological Process: ATP catabolic process (GO:0006200);; Molecular Function: electron carrier activity (GO:0009055);; Molecular Function: ATPase activity (GO:0016887);; Molecular Function: iron-sulfur cluster binding (GO:0051536);;	K06174|1.32258e-68|rcu:RCOM_1730590|rnase l inhibitor, putative; K06174 ATP-binding cassette, sub-family E, member 1 (A)	--	ABC transporter E family member 2 GN=T18B16.180 OS=Arabidopsis thaliana (Mouse-ear cress) PE=2 SV=1	PREDICTED: ABC transporter E family member 2-like isoform X2 [Brachypodium distachyon]
comp99868_c0	--	--	--	--	--	AP-2 complex subunit beta [Aegilops tauschii]
comp1580232_c0	Carbohydrate transport and metabolism	Molecular Function: 1,4-alpha-glucan branching enzyme activity (GO:0003844);; Molecular Function: hydrolase activity, hydrolyzing O-glycosyl compounds (GO:0004553);; Biological Process: glycogen biosynthetic process (GO:0005978);; Molecular Function: cation binding (GO:0043169);;	K00700|2.34765e-27|rcu:RCOM_0022940|starch branching enzyme II, putative (EC:2.4.1.18); K00700 1,4-alpha-glucan branching enzyme [EC:2.4.1.18] (A)	Alpha amylase, C-terminal all-beta domain	1,4-alpha-glucan-branching enzyme 1, chloroplastic/amyloplastic (Precursor) GN=SBEI OS=Pisum sativum (Garden pea) PE=1 SV=1	starch branching enzyme 2 [Nicotiana langsdorffii x Nicotiana sanderae]
comp639_c0	--	--	--	--	--	hypothetical protein TRIUR3_13557 [Triticum urartu]
comp139833_c7	--	Cellular Component: integral component of membrane (GO:0016021);; Cellular Component: cytoplasmic membrane-bounded vesicle (GO:0016023);;	--	Putative integral membrane protein conserved region (DUF2404)	--	hypothetical protein F775_17825 [Aegilops tauschii]
comp3045576_c0	Posttranslational modification, protein turnover, chaperones	Molecular Function: threonine-type endopeptidase activity (GO:0004298);; Cellular Component: nucleus (GO:0005634);; Biological Process: ubiquitin-dependent protein catabolic process (GO:0006511);; Biological Process: response to zinc ion (GO:0010043);; Cellular Component: proteasome core complex, alpha-subunit complex (GO:0019773);; Cellular Component: cytosolic ribosome (GO:0022626);; Biological…	K02726|2.65746e-26|mdm:103435405|proteasome subunit alpha type-2-A-like; K02726 20S proteasome subunit alpha 2 [EC:3.4.25.1] (A)	--	Proteasome subunit alpha type-2-A GN=F3O9.27 OS=Arabidopsis thaliana (Mouse-ear cress) PE=1 SV=1	hypothetical protein POPTR_0012s12320g [Populus trichocarpa]
comp114673_c0	--	--	--	--	--	hypothetical protein F775_31687 [Aegilops tauschii]
comp67714_c0	--	Cellular Component: cytoplasmic membrane-bounded vesicle (GO:0016023);;	--	--	--	PREDICTED: receptor protein kinase-like protein At4g34220-like [Oryza brachyantha]
comp43303_c0	--	--	--	--	--	hypothetical protein F775_03114 [Aegilops tauschii]
comp75632_c0	Posttranslational modification, protein turnover, chaperones	Molecular Function: metalloendopeptidase activity (GO:0004222);; Molecular Function: ATP binding (GO:0005524);; Cellular Component: mitochondrion (GO:0005739);; Biological Process: proteolysis (GO:0006508);; Cellular Component: plastid (GO:0009536);; Cellular Component: membrane (GO:0016020);; Molecular Function: nucleoside-triphosphatase activity (GO:0017111);; Biological Process: protein catabo…	K08955|4.23909e-29|obr:102709233|ATP-dependent zinc metalloprotease FTSH 4, mitochondrial-like; K08955 ATP-dependent metalloprotease [EC:3.4.24.-] (A)	--	ATP-dependent zinc metalloprotease FTSH 5, mitochondrial (Precursor) OS=Oryza sativa subsp. japonica (Rice) PE=3 SV=1	Cell division protease ftsH-like protein, mitochondrial [Aegilops tauschii]
comp2957199_c0	--	--	--	--	--	hypothetical protein F775_09170 [Aegilops tauschii]
comp137082_c0	--	--	--	Myb-like DNA-binding domain;; Myb-like DNA-binding domain	Protein REVEILLE 7 GN=F15H18.16 OS=Arabidopsis thaliana (Mouse-ear cress) PE=2 SV=1	Myb-like protein G [Aegilops tauschii]
comp7635_c0	Replication, recombination and repair	Molecular Function: DNA binding (GO:0003677);; Molecular Function: RNA binding (GO:0003723);; Molecular Function: RNA-directed DNA polymerase activity (GO:0003964);; Molecular Function: RNA-DNA hybrid ribonuclease activity (GO:0004523);; Cellular Component: mitochondrion (GO:0005739);; Biological Process: RNA-dependent DNA replication (GO:0006278);; Biological Process: DNA recombination (GO:00063…	--	--	RNA-directed DNA polymerase homolog OS=Oenothera berteroana (Bertero&apos;s evening primrose) PE=4 SV=1	retrotransposon protein, putative, unclassified [Oryza sativa Japonica Group]
comp136187_c0	--	--	--	Protein of unknown function (DUF632)	--	hypothetical protein F775_08573 [Aegilops tauschii]
comp133289_c1	--	--	--	--	ATP-citrate synthase alpha chain protein 2 GN=ACLA-2 OS=Oryza sativa subsp. japonica (Rice) PE=2 SV=2	hypothetical protein TRIUR3_28786 [Triticum urartu]
comp92575_c2	--	Molecular Function: DNA binding (GO:0003677);; Molecular Function: peroxidase activity (GO:0004601);; Biological Process: DNA recombination (GO:0006310);; Molecular Function: electron carrier activity (GO:0009055);; Cellular Component: plastid (GO:0009536);; Biological Process: electron transport chain (GO:0022900);;	--	--	Endonuclease OS=Nicotiana tabacum (Common tobacco) PE=2 SV=1	hypothetical protein F775_01349 [Aegilops tauschii]
comp138590_c0	--	Molecular Function: signal transducer activity (GO:0004871);; Biological Process: signal transduction (GO:0007165);; Biological Process: response to light stimulus (GO:0009416);;	--	NPH3 family;; BTB/POZ domain	BTB/POZ domain-containing protein At5g48130 GN=At5g48130 OS=Arabidopsis thaliana (Mouse-ear cress) PE=2 SV=1	BTB/POZ domain-containing protein [Aegilops tauschii]
comp1204420_c0	--	--	--	--	--	hypothetical protein TRIUR3_05342 [Triticum urartu]
comp2816136_c0	--	--	--	--	--	hypothetical protein M438DRAFT_348211 [Aureobasidium pullulans EXF-150]
comp119033_c0	--	--	--	--	MADS-box transcription factor 50 OS=Oryza sativa subsp. japonica (Rice) PE=2 SV=1	predicted protein [Hordeum vulgare subsp. vulgare]
comp115112_c0	General function prediction only	Cellular Component: nucleus (GO:0005634);; Cellular Component: cytosol (GO:0005829);; Cellular Component: plasma membrane (GO:0005886);; Biological Process: response to heat (GO:0009408);; Biological Process: response to high light intensity (GO:0009644);; Biological Process: response to hydrogen peroxide (GO:0042542);; Biological Process: response to cadmium ion (GO:0046686);;	K09553|1.63681e-46|dosa:Os04t0538000-01|Os04g0538000; Tetratricopeptide TPR-1 domain containing protein.; K09553 stress-induced-phosphoprotein 1 (A)	TPR repeat;; Tetratricopeptide repeat;; Tetratricopeptide repeat;; Tetratricopeptide repeat;; Tetratricopeptide repeat;; Tetratricopeptide repeat	Hsp70-Hsp90 organizing protein GN=HOP OS=Triticum aestivum (Wheat) PE=1 SV=1	predicted protein [Hordeum vulgare subsp. vulgare]
comp109338_c0	--	Molecular Function: transferase activity, transferring glycosyl groups (GO:0016757);;	--	C2 domain	--	predicted protein [Hordeum vulgare subsp. vulgare]
comp51264_c0	--	Biological Process: biosynthetic process (GO:0009058);; Molecular Function: nucleotidyltransferase activity (GO:0016779);;	K00968|1.97467e-19|cam:101490616|choline-phosphate cytidylyltransferase B-like; K00968 choline-phosphate cytidylyltransferase [EC:2.7.7.15] (A)	Cytidylyltransferase	Choline-phosphate cytidylyltransferase 1 GN=T32F6.22 OS=Arabidopsis thaliana (Mouse-ear cress) PE=1 SV=1	hypothetical protein M436DRAFT_46270 [Aureobasidium pullulans var. namibiae CBS 147.97]
comp1923679_c0	Posttranslational modification, protein turnover, chaperones	Cellular Component: membrane (GO:0016020);;	K17080|8.6219e-36|tcc:TCM_017081|Prohibitin 3 isoform 1; K17080 prohibitin 1 (A)	SPFH domain / Band 7 family	Prohibitin-4, mitochondrial GN=PHB4 OS=Arabidopsis thaliana (Mouse-ear cress) PE=1 SV=1	prohibitin-1 [Aureobasidium pullulans EXF-150]
comp4925_c0	--	Molecular Function: acetyl-CoA carboxylase activity (GO:0003989);; Molecular Function: biotin carboxylase activity (GO:0004075);; Molecular Function: ATP binding (GO:0005524);; Cellular Component: cytosol (GO:0005829);; Cellular Component: plasma membrane (GO:0005886);; Cellular Component: biotin carboxylase complex (GO:0009343);; Biological Process: response to cytokinin (GO:0009735);; Biologica…	K11262|6.40362e-42|zma:100193636|TIDP3607; LOC100193636; K11262 acetyl-CoA carboxylase / biotin carboxylase [EC:6.4.1.2 6.3.4.14] (A)	--	Biotin carboxylase OS=Oryza sativa subsp. japonica (Rice) PE=3 SV=1	Acetyl-CoA carboxylase [Aegilops tauschii]
comp139330_c2	--	--	--	--	BTB/POZ domain-containing protein At3g50780 GN=At3g50780 OS=Arabidopsis thaliana (Mouse-ear cress) PE=2 SV=1	hypothetical protein F775_21356 [Aegilops tauschii]
comp115119_c0	--	--	--	Intermediate filament protein	--	--
comp139080_c0	--	Biological Process: gene silencing by RNA (GO:0031047);;	--	XH domain;; XS domain;; XS zinc finger domain	Factor of DNA methylation 1 {ECO:0000303|PubMed:22302148} OS=Arabidopsis thaliana (Mouse-ear cress) PE=1 SV=1	hypothetical protein TRIUR3_33647 [Triticum urartu]
comp126623_c0	--	--	--	--	--	hypothetical protein F775_26862 [Aegilops tauschii]
comp1269381_c0	--	Molecular Function: DNA binding (GO:0003677);; Cellular Component: mitochondrion (GO:0005739);; Biological Process: DNA recombination (GO:0006310);; Cellular Component: plastid (GO:0009536);; Molecular Function: metal ion binding (GO:0046872);;	--	--	Endonuclease OS=Nicotiana tabacum (Common tobacco) PE=2 SV=1	H0512B01.8 [Oryza sativa Indica Group]
comp1358872_c0	--	--	--	Translocon-associated protein, delta subunit precursor (TRAP-delta)	--	--
comp319_c0	--	--	--	--	--	Pleiotropic drug resistance protein 5 [Triticum urartu]
comp123868_c0	--	--	--	--	--	Zinc finger CCCH domain-containing protein 17 [Triticum urartu]
comp2287231_c0	--	Molecular Function: peptidase activity (GO:0008233);;	--	Papain family cysteine protease	KDEL-tailed cysteine endopeptidase CEP1 (Precursor) OS=Arabidopsis thaliana (Mouse-ear cress) PE=2 SV=1	predicted protein [Hordeum vulgare subsp. vulgare]
comp50138_c0	--	--	--	Reverse transcriptase-like	--	PREDICTED: uncharacterized protein LOC104583970 [Brachypodium distachyon]
comp131942_c1	Translation, ribosomal structure and biogenesis	Cellular Component: plastid large ribosomal subunit (GO:0000311);; Molecular Function: structural constituent of ribosome (GO:0003735);; Cellular Component: nucleus (GO:0005634);; Biological Process: translation (GO:0006412);; Molecular Function: poly(U) RNA binding (GO:0008266);; Cellular Component: chloroplast thylakoid membrane (GO:0009535);; Cellular Component: chloroplast stroma (GO:0009570)…	K02926|1.60624e-85|bdi:100845528|50S ribosomal protein L4, chloroplastic; K02926 large subunit ribosomal protein L4 (A)	Ribosomal protein L4/L1 family	50S ribosomal protein L4, chloroplastic (Precursor) GN=RPL4 OS=Spinacia oleracea (Spinach) PE=1 SV=1	predicted protein [Hordeum vulgare subsp. vulgare]
comp118685_c1	--	Molecular Function: hydrolase activity, hydrolyzing O-glycosyl compounds (GO:0004553);; Biological Process: carbohydrate metabolic process (GO:0005975);; Cellular Component: cytoplasmic membrane-bounded vesicle (GO:0016023);;	--	--	Xylanase inhibitor protein 1 (Precursor) OS=Oryza sativa subsp. japonica (Rice) PE=1 SV=1	predicted protein [Hordeum vulgare subsp. vulgare]
comp24184_c0	--	Molecular Function: protein serine/threonine kinase activity (GO:0004674);; Molecular Function: ATP binding (GO:0005524);; Biological Process: protein phosphorylation (GO:0006468);;	K02218|4.07691e-126|ppp:PHYPADRAFT_141762|hypothetical protein; K02218 casein kinase 1 [EC:2.7.11.1] (A)	Protein kinase domain;; Protein tyrosine kinase	Casein kinase I isoform delta-like GN=At4g26100 OS=Arabidopsis thaliana (Mouse-ear cress) PE=2 SV=2	hypothetical protein GUITHDRAFT_92876 [Guillardia theta CCMP2712]
comp105288_c0	--	Molecular Function: DNA binding (GO:0003677);; Molecular Function: peroxidase activity (GO:0004601);; Cellular Component: mitochondrion (GO:0005739);; Biological Process: DNA recombination (GO:0006310);; Molecular Function: electron carrier activity (GO:0009055);; Cellular Component: plastid (GO:0009536);; Biological Process: electron transport chain (GO:0022900);;	--	Reverse transcriptase (RNA-dependent DNA polymerase);; Reverse transcriptase (RNA-dependent DNA polymerase)	Endonuclease OS=Nicotiana tabacum (Common tobacco) PE=2 SV=1	OSJNBa0079F16.14 [Oryza sativa Japonica Group]
comp133520_c1	Transcription	Cellular Component: plastid (GO:0009536);; Biological Process: dephosphorylation (GO:0016311);; Molecular Function: phosphatase activity (GO:0016791);;	K15731|2.08058e-127|bdi:100835092|probable C-terminal domain small phosphatase; K15731 carboxy-terminal domain RNA polymerase II polypeptide A small phosphatase [EC:3.1.3.16] (A)	--	Mitochondrial import inner membrane translocase subunit TIM50 (Precursor) GN=TIM50 OS=Phytophthora infestans (Potato late blight fungus) PE=2 SV=1	hypothetical protein F775_10167 [Aegilops tauschii]
comp136791_c0	--	Molecular Function: sugar:hydrogen symporter activity (GO:0005351);; Biological Process: carbohydrate transport (GO:0008643);; Cellular Component: integral component of membrane (GO:0016021);; Biological Process: transmembrane transport (GO:0055085);;	--	Sugar (and other) transporter;; Major Facilitator Superfamily	Hexose carrier protein HEX6 GN=HEX6 OS=Ricinus communis (Castor bean) PE=2 SV=1	Hexose carrier protein HEX6 [Triticum urartu]
comp141278_c0	Defense mechanisms	Cellular Component: vacuole (GO:0005773);; Cellular Component: plasma membrane (GO:0005886);; Biological Process: drug transmembrane transport (GO:0006855);; Biological Process: response to nematode (GO:0009624);; Molecular Function: drug transmembrane transporter activity (GO:0015238);; Molecular Function: antiporter activity (GO:0015297);;	K03327|0|bdi:100834801|protein TRANSPARENT TESTA 12-like; K03327 multidrug resistance protein, MATE family (A)	MatE	Protein TRANSPARENT TESTA 12 GN=F17J16_80 OS=Arabidopsis thaliana (Mouse-ear cress) PE=2 SV=1	predicted protein [Hordeum vulgare subsp. vulgare]
comp2268816_c0	--	--	--	--	--	hypothetical protein LOC_Os11g38340 [Oryza sativa Japonica Group]
comp114542_c0	--	Cellular Component: cytoplasmic membrane-bounded vesicle (GO:0016023);;	--	Hydrophobic seed protein	36.4 kDa proline-rich protein GN=TPRP-F1 OS=Solanum lycopersicum (Tomato) PE=2 SV=1	proline-rich protein [Triticum aestivum]
comp96313_c0	--	Biological Process: defense response (GO:0006952);; Molecular Function: ADP binding (GO:0043531);;	--	NB-ARC domain	Putative disease resistance protein RGA3 GN=RGA3 OS=Solanum bulbocastanum (Wild potato) PE=2 SV=2	Putative disease resistance RPP13-like protein 1 [Triticum urartu]
comp120534_c0	--	Biological Process: metabolic process (GO:0008152);; Cellular Component: membrane (GO:0016020);; Molecular Function: transferase activity, transferring acyl groups (GO:0016746);;	K13508|3.11073e-175|bdi:100839316|glycerol-3-phosphate 2-O-acyltransferase 6-like; K13508 glycerol-3-phosphate acyltransferase [EC:2.3.1.15] (A)	haloacid dehalogenase-like hydrolase;; Acyltransferase	Glycerol-3-phosphate 2-O-acyltransferase 6 GN=GPAT6 OS=Arabidopsis thaliana (Mouse-ear cress) PE=1 SV=1	predicted protein [Hordeum vulgare subsp. vulgare]
comp139795_c1	Signal transduction mechanisms	Molecular Function: protein serine/threonine phosphatase activity (GO:0004722);; Cellular Component: nucleus (GO:0005634);; Biological Process: protein dephosphorylation (GO:0006470);; Biological Process: response to osmotic stress (GO:0006970);; Biological Process: response to heat (GO:0009408);; Biological Process: response to cold (GO:0009409);; Biological Process: response to water deprivatio…	K14497|0|bdi:100823766|probable protein phosphatase 2C 6; K14497 protein phosphatase 2C [EC:3.1.3.16] (A)	Protein phosphatase 2C;; Protein phosphatase 2C	Probable protein phosphatase 2C 6 OS=Oryza sativa subsp. japonica (Rice) PE=2 SV=1	unnamed protein product [Triticum aestivum]
comp129070_c1	--	Biological Process: metabolic process (GO:0008152);; Molecular Function: transaminase activity (GO:0008483);;	--	Aminotransferase class IV	Branched-chain-amino-acid aminotransferase-like protein 1 GN=At3g05190 OS=Arabidopsis thaliana (Mouse-ear cress) PE=2 SV=1	PREDICTED: branched-chain-amino-acid aminotransferase-like protein 1 [Brachypodium distachyon]
comp93739_c0	--	--	--	--	--	Poly(rC)-binding protein 1 [Triticum urartu]
comp134498_c1	--	Cellular Component: chloroplast inner membrane (GO:0009706);;	--	Tic22-like family	Protein TIC 22-like, chloroplastic (Precursor) GN=MYM9.5 OS=Arabidopsis thaliana (Mouse-ear cress) PE=3 SV=1	hypothetical protein TRIUR3_29059 [Triticum urartu]
comp135450_c0	--	Biological Process: lipid metabolic process (GO:0006629);; Cellular Component: cytoplasmic membrane-bounded vesicle (GO:0016023);; Molecular Function: hydrolase activity, acting on ester bonds (GO:0016788);;	--	GDSL-like Lipase/Acylhydrolase	GDSL esterase/lipase At4g16230 (Precursor) GN=At4g16230 OS=Arabidopsis thaliana (Mouse-ear cress) PE=3 SV=2	PREDICTED: GDSL esterase/lipase At5g55050-like [Brachypodium distachyon]
comp2263608_c0	--	--	--	--	--	hypothetical protein F775_29492 [Aegilops tauschii]
comp134199_c0	--	--	K13457|0|obr:102702234|putative disease resistance RPP13-like protein 3-like; K13457 disease resistance protein RPM1 (A)	NB-ARC domain;; AAA domain	Disease resistance protein RPP13 GN=RPP13 OS=Arabidopsis thaliana (Mouse-ear cress) PE=2 SV=2	Disease resistance protein RPP13 [Aegilops tauschii]
comp81499_c0	--	Biological Process: defense response (GO:0006952);; Molecular Function: ADP binding (GO:0043531);;	--	--	--	powdery mildew resistance protein [Triticum aestivum]
comp2240678_c0	--	Molecular Function: transporter activity (GO:0005215);; Biological Process: transport (GO:0006810);; Cellular Component: integral component of membrane (GO:0016021);;	K09872|7.45039e-47|brp:103831723|aquaporin PIP2-7; K09872 aquaporin PIP (A)	Major intrinsic protein	Aquaporin PIP2-7, N-terminally processed GN=M4E13.150 OS=Arabidopsis thaliana (Mouse-ear cress) PE=1 SV=2	hypothetical protein EUGRSUZ_I01429 [Eucalyptus grandis]
comp4212553_c0	--	Molecular Function: RNA binding (GO:0003723);; Molecular Function: RNA-directed DNA polymerase activity (GO:0003964);; Biological Process: RNA-dependent DNA replication (GO:0006278);;	--	--	--	PH01B001G05.21 [Phyllostachys edulis]
comp135005_c0	--	Cellular Component: mitochondrion (GO:0005739);; Cellular Component: plastid (GO:0009536);;	--	--	--	PREDICTED: uncharacterized protein LOC100835405 isoform X2 [Brachypodium distachyon]
comp137570_c0	--	Biological Process: mitochondrial genome maintenance (GO:0000002);; Biological Process: DNA replication (GO:0006260);; Biological Process: DNA repair (GO:0006281);; Biological Process: DNA recombination (GO:0006310);; Biological Process: regulation of transcription, DNA-templated (GO:0006355);; Biological Process: cell cycle (GO:0007049);; Biological Process: gene silencing (GO:0016458);; Biologi…	K13356|0|bdi:100827426|probable fatty acyl-CoA reductase 4; K13356 fatty acyl-CoA reductase [EC:1.2.1.-] (A)	Male sterility protein;; Male sterility protein;; NAD dependent epimerase/dehydratase family;; 3-beta hydroxysteroid dehydrogenase/isomerase family	Alcohol-forming fatty acyl-CoA reductase OS=Simmondsia chinensis (Jojoba) PE=1 SV=1	alcohol-forming fatty acyl-coenzyme A reductase [Triticum aestivum]
comp85463_c0	--	--	--	--	--	hypothetical protein TRIUR3_33698 [Triticum urartu]
comp139645_c0	--	Molecular Function: ubiquitin-protein ligase activity (GO:0004842);; Cellular Component: nucleus (GO:0005634);; Cellular Component: cytoplasm (GO:0005737);; Biological Process: hormone-mediated signaling pathway (GO:0009755);; Biological Process: leaf senescence (GO:0010150);; Biological Process: protein ubiquitination involved in ubiquitin-dependent protein catabolic process (GO:0042787);;	K10591|0|bdi:100826898|E3 ubiquitin-protein ligase UPL5; K10591 E3 ubiquitin-protein ligase NEDD4 [EC:6.3.2.19] (A)	HECT-domain (ubiquitin-transferase)	E3 ubiquitin-protein ligase UPL5 GN=UPL5 OS=Arabidopsis thaliana (Mouse-ear cress) PE=1 SV=1	E3 ubiquitin-protein ligase UPL5 [Aegilops tauschii]
comp119824_c0	--	Molecular Function: DNA binding (GO:0003677);; Cellular Component: cytosol (GO:0005829);; Biological Process: pattern specification process (GO:0007389);; Biological Process: floral whorl development (GO:0048438);; Biological Process: flower morphogenesis (GO:0048439);;	--	Domain of unknown function (DUF296)	--	hypothetical protein F775_05615 [Aegilops tauschii]
comp4465_c0	--	--	--	--	--	hypothetical protein F775_07249 [Aegilops tauschii]
comp125918_c0	--	Cellular Component: cytoplasmic membrane-bounded vesicle (GO:0016023);;	--	Leucine rich repeat N-terminal domain	--	Putative LRR receptor-like serine/threonine-protein kinase [Aegilops tauschii]
comp136607_c0	Carbohydrate transport and metabolism	Molecular Function: beta-N-acetylhexosaminidase activity (GO:0004563);; Cellular Component: vacuole (GO:0005773);; Cellular Component: cytosol (GO:0005829);; Biological Process: carbohydrate metabolic process (GO:0005975);; Cellular Component: plant-type cell wall (GO:0009505);; Molecular Function: cation binding (GO:0043169);;	K12373|0|bdi:100823062|beta-hexosaminidase 1; K12373 hexosaminidase [EC:3.2.1.52] (A)	Glycosyl hydrolase family 20, catalytic domain;; beta-acetyl hexosaminidase like	Beta-hexosaminidase 1 (Precursor) GN=T26I12.140 OS=Arabidopsis thaliana (Mouse-ear cress) PE=1 SV=1	PREDICTED: beta-hexosaminidase 1 [Brachypodium distachyon]
comp113224_c0	--	--	--	--	--	hypothetical protein TRIUR3_34428 [Triticum urartu]
comp2848603_c0	--	--	--	Thrombospondin type 1 domain;; von Willebrand factor type C domain	--	hypothetical protein CHLNCDRAFT_53843 [Chlorella variabilis]
comp106435_c1	--	Cellular Component: plastid (GO:0009536);;	--	--	--	hypothetical protein F775_03751 [Aegilops tauschii]
comp99573_c0	--	--	--	--	--	predicted protein [Hordeum vulgare subsp. vulgare]
comp43443_c1	--	Molecular Function: zinc ion binding (GO:0008270);;	--	--	--	PREDICTED: uncharacterized protein LOC100846193 [Brachypodium distachyon]
comp3096312_c0	Posttranslational modification, protein turnover, chaperones	Biological Process: response to stress (GO:0006950);; Biological Process: cellular process (GO:0009987);; Cellular Component: cytoplasmic membrane-bounded vesicle (GO:0016023);;	K09517|6.28636e-41|osa:4337860|Os05g0156500; K09517 DnaJ homolog subfamily B member 11 (A)	DnaJ C terminal domain	DnaJ protein ERDJ3B (Precursor) GN=F26K9.30 OS=Arabidopsis thaliana (Mouse-ear cress) PE=1 SV=1	Os05g0156500 [Oryza sativa Japonica Group]
comp142178_c1	--	Cellular Component: mitochondrion (GO:0005739);; Cellular Component: vacuole (GO:0005773);; Cellular Component: plasma membrane (GO:0005886);; Molecular Function: hedgehog receptor activity (GO:0008158);; Cellular Component: plasmodesma (GO:0009506);; Cellular Component: integral component of membrane (GO:0016021);; Biological Process: cholesterol transport (GO:0030301);;	K12385|0|bdi:100832617|NPC1; Niemann-Pick C1 protein; K12385 Niemann-Pick C1 protein (A)	Patched family;; Sterol-sensing domain of SREBP cleavage-activation	--	PREDICTED: Niemann-Pick C1 protein isoform X1 [Brachypodium distachyon]
comp2380926_c0	--	Molecular Function: binding (GO:0005488);;	--	--	--	Serine/threonine-protein kinase SMG1 [Aegilops tauschii]
comp133184_c0	--	Biological Process: MAPK cascade (GO:0000165);; Molecular Function: MAP kinase activity (GO:0004707);; Molecular Function: ATP binding (GO:0005524);; Biological Process: protein phosphorylation (GO:0006468);;	K04371|0|bdi:100824650|mitogen-activated protein kinase 11; K04371 mitogen-activated protein kinase 1/3 [EC:2.7.11.24] (A)	Protein kinase domain;; Protein tyrosine kinase	Mitogen-activated protein kinase 11 OS=Oryza sativa subsp. japonica (Rice) PE=2 SV=2	Mitogen-activated protein kinase 11 [Triticum urartu]
comp93531_c0	Posttranslational modification, protein turnover, chaperones	Biological Process: ubiquitin-dependent protein catabolic process (GO:0006511);;	K03094|4.33773e-78|sot:102592290|SKP1-like protein 1B-like; K03094 S-phase kinase-associated protein 1 (A)	Skp1 family, dimerisation domain;; Skp1 family, tetramerisation domain	SKP1-like protein 1A GN=T4O12.17 OS=Arabidopsis thaliana (Mouse-ear cress) PE=1 SV=1	unnamed protein product [Coffea canephora]
comp1646344_c0	--	Molecular Function: nucleic acid binding (GO:0003676);; Molecular Function: transferase activity, transferring phosphorus-containing groups (GO:0016772);; Biological Process: primary metabolic process (GO:0044238);; Biological Process: cellular macromolecule metabolic process (GO:0044260);;	--	--	--	hypothetical protein OsI_16406 [Oryza sativa Indica Group]
comp140541_c0	--	Cellular Component: integral component of membrane (GO:0016021);; Cellular Component: cytoplasmic membrane-bounded vesicle (GO:0016023);;	--	Plasma-membrane choline transporter	--	hypothetical protein F775_12622 [Aegilops tauschii]
comp140901_c0	--	Biological Process: cellular response to DNA damage stimulus (GO:0006974);; Biological Process: cell cycle arrest (GO:0007050);; Molecular Function: protein dimerization activity (GO:0046983);;	--	--	--	Transcription factor HBP-1a [Triticum urartu]
comp135876_c0	Signal transduction mechanisms	Molecular Function: protein tyrosine phosphatase activity (GO:0004725);; Biological Process: peptidyl-tyrosine dephosphorylation (GO:0035335);;	--	Protein-tyrosine phosphatase	Protein-tyrosine-phosphatase PTP1 GN=PTP1 OS=Arabidopsis thaliana (Mouse-ear cress) PE=1 SV=1	predicted protein [Hordeum vulgare subsp. vulgare]
comp83576_c0	--	--	--	--	--	L-lactate dehydrogenase B [Triticum urartu]
comp1160412_c0	--	--	--	--	--	hypothetical protein TRIUR3_03047 [Triticum urartu]
comp130630_c0	Posttranslational modification, protein turnover, chaperones	Biological Process: protein folding (GO:0006457);; Molecular Function: cytoskeletal protein binding (GO:0008092);; Biological Process: positive gravitropism (GO:0009958);; Molecular Function: heat shock protein binding (GO:0031072);; Molecular Function: unfolded protein binding (GO:0051082);;	--	DnaJ domain	Chaperone protein dnaJ 15 GN=T2E12.8 OS=Arabidopsis thaliana (Mouse-ear cress) PE=1 SV=1	PREDICTED: chaperone protein dnaJ 15 isoform X1 [Brachypodium distachyon]
comp1082381_c0	--	Molecular Function: D-arabinono-1,4-lactone oxidase activity (GO:0003885);; Molecular Function: UDP-N-acetylmuramate dehydrogenase activity (GO:0008762);; Cellular Component: membrane (GO:0016020);; Molecular Function: flavin adenine dinucleotide binding (GO:0050660);; Biological Process: oxidation-reduction process (GO:0055114);;	--	--	--	L-gulonolactone oxidase [Aegilops tauschii]
comp87594_c0	--	--	--	Protein of unknown function (DUF295)	--	hypothetical protein F775_22226 [Aegilops tauschii]
comp123961_c1	--	Biological Process: response to light stimulus (GO:0009416);; Biological Process: response to auxin (GO:0009733);; Molecular Function: indole-3-acetic acid amido synthetase activity (GO:0010279);; Cellular Component: cytoplasmic membrane-bounded vesicle (GO:0016023);; Biological Process: secretion by cell (GO:0032940);;	K14487|1.16989e-16|bdi:100833271|probable indole-3-acetic acid-amido synthetase GH3.2; K14487 auxin responsive GH3 gene family (A)	--	Probable indole-3-acetic acid-amido synthetase GH3.2 GN=GH3.2 OS=Oryza sativa subsp. japonica (Rice) PE=2 SV=1	PREDICTED: probable indole-3-acetic acid-amido synthetase GH3.2 [Brachypodium distachyon]
comp140065_c0	--	Molecular Function: protein serine/threonine kinase activity (GO:0004674);; Molecular Function: ATP binding (GO:0005524);; Biological Process: protein phosphorylation (GO:0006468);; Biological Process: response to oxidative stress (GO:0006979);;	K08832|0|bdi:100845239|SRSF protein kinase 1-like; K08832 serine/threonine-protein kinase SRPK3 [EC:2.7.11.1] (A)	Protein kinase domain;; Protein tyrosine kinase	Serine/threonine-protein kinase AFC1 GN=F4P12_270 OS=Arabidopsis thaliana (Mouse-ear cress) PE=2 SV=2	Protein kinase dsk1 [Aegilops tauschii]
comp134147_c0	--	--	K01937|5.33004e-17|sita:101769502|CTP synthase-like; K01937 CTP synthase [EC:6.3.4.2] (A)	--	--	predicted protein [Hordeum vulgare subsp. vulgare]
comp1845196_c0	--	--	--	RNA recognition motif. (a.k.a. RRM, RBD, or RNP domain);; RNA recognition motif (a.k.a. RRM, RBD, or RNP domain);; RNA recognition motif. (a.k.a. RRM, RBD, or RNP domain)	--	hypothetical protein JL09_g1779 [Pichia kudriavzevii]
comp1250227_c0	Translation, ribosomal structure and biogenesis	Cellular Component: intracellular (GO:0005622);;	K02966|1.96506e-57|mus:103999141|40S ribosomal protein S19-1-like; K02966 small subunit ribosomal protein S19e (A)	Ribosomal protein S19e	40S ribosomal protein S19 GN=OSJNBa0032H19.8 OS=Oryza sativa subsp. japonica (Rice) PE=3 SV=1	PREDICTED: 40S ribosomal protein S19-1-like [Musa acuminata subsp. malaccensis]
comp95751_c1	--	--	--	--	--	TPA: hypothetical protein ZEAMMB73_608330 [Zea mays]
comp587673_c0	--	--	--	F-box-like	--	hypothetical protein F775_14793 [Aegilops tauschii]
comp114899_c1	--	Molecular Function: peroxidase activity (GO:0004601);; Biological Process: response to oxidative stress (GO:0006979);; Cellular Component: plant-type cell wall (GO:0009505);; Molecular Function: heme binding (GO:0020037);; Molecular Function: metal ion binding (GO:0046872);; Biological Process: oxidation-reduction process (GO:0055114);;	K00430|8.98211e-21|zma:100282342|peroxidase 27; K00430 peroxidase [EC:1.11.1.7] (A)	Peroxidase	Peroxidase 56 (Precursor) GN=F8M21_70 OS=Arabidopsis thaliana (Mouse-ear cress) PE=2 SV=1	Peroxidase 56 [Aegilops tauschii]
comp122499_c0	--	--	K03539|6.91072e-18|bdi:100830772|uncharacterized LOC100830772; K03539 ribonuclease P/MRP protein subunit RPP1 [EC:3.1.26.5] (A)	--	--	PREDICTED: uncharacterized protein LOC100830772 [Brachypodium distachyon]
comp1579064_c0	--	Molecular Function: zinc ion binding (GO:0008270);; Cellular Component: cytoplasmic membrane-bounded vesicle (GO:0016023);;	--	Ring finger domain	RING-H2 finger protein ATL65 GN=ATL65 OS=Arabidopsis thaliana (Mouse-ear cress) PE=2 SV=2	PREDICTED: E3 ubiquitin-protein ligase EL5-like [Brachypodium distachyon]
comp142812_c0	Lipid transport and metabolism	Molecular Function: phosphatidate cytidylyltransferase activity (GO:0004605);; Cellular Component: integral component of membrane (GO:0016021);; Biological Process: CDP-diacylglycerol biosynthetic process (GO:0016024);;	K00981|0|bdi:100836536|phosphatidate cytidylyltransferase-like; K00981 phosphatidate cytidylyltransferase [EC:2.7.7.41] (A)	Cytidylyltransferase family	Phosphatidate cytidylyltransferase GN=CDS1 OS=Arabidopsis thaliana (Mouse-ear cress) PE=1 SV=1	Phosphatidate cytidylyltransferase [Aegilops tauschii]
comp3868628_c0	--	Cellular Component: endosome (GO:0005768);; Cellular Component: Golgi apparatus (GO:0005794);; Cellular Component: trans-Golgi network (GO:0005802);; Molecular Function: S-adenosylmethionine-dependent methyltransferase activity (GO:0008757);; Cellular Component: integral component of membrane (GO:0016021);; Biological Process: methylation (GO:0032259);; Biological Process: cell wall pectin metabo…	--	Putative S-adenosyl-L-methionine-dependent methyltransferase	Probable methyltransferase PMT13 GN=At4g00740 OS=Arabidopsis thaliana (Mouse-ear cress) PE=2 SV=1	quasimodo 3, partial [Manihot esculenta]
comp141707_c0	--	Cellular Component: endoplasmic reticulum (GO:0005783);; Cellular Component: membrane (GO:0016020);; Molecular Function: hydrolase activity (GO:0016787);;	--	--	--	predicted protein [Hordeum vulgare subsp. vulgare]
comp123416_c0	Translation, ribosomal structure and biogenesis	Molecular Function: aminoacyl-tRNA editing activity (GO:0002161);; Molecular Function: leucine-tRNA ligase activity (GO:0004823);; Molecular Function: ATP binding (GO:0005524);; Biological Process: leucyl-tRNA aminoacylation (GO:0006429);; Biological Process: regulation of translational fidelity (GO:0006450);; Cellular Component: chloroplast (GO:0009507);;	K01869|4.98946e-60|osa:4346920|Os09g0378300; K01869 leucyl-tRNA synthetase [EC:6.1.1.4] (A)	--	--	Leucyl-tRNA synthetase, cytoplasmic [Aegilops tauschii]
comp139486_c3	--	Molecular Function: protein kinase activity (GO:0004672);; Molecular Function: ATP binding (GO:0005524);; Biological Process: protein phosphorylation (GO:0006468);; Cellular Component: integral component of membrane (GO:0016021);;	--	Protein tyrosine kinase;; Protein kinase domain	Probable LRR receptor-like serine/threonine-protein kinase MRH1 (Precursor) GN=MRH1 OS=Arabidopsis thaliana (Mouse-ear cress) PE=2 SV=1	predicted protein [Hordeum vulgare subsp. vulgare]
comp126388_c0	--	Molecular Function: ATP binding (GO:0005524);; Biological Process: defense response (GO:0006952);; Cellular Component: cytoplasmic membrane-bounded vesicle (GO:0016023);; Molecular Function: nucleoside-triphosphatase activity (GO:0017111);; Molecular Function: ADP binding (GO:0043531);;	--	NB-ARC domain;; Archaeal ATPase	Probable disease resistance protein At1g61180 GN=At1g61180 OS=Arabidopsis thaliana (Mouse-ear cress) PE=2 SV=2	Disease resistance protein RPS2 [Aegilops tauschii]
comp125781_c0	--	Molecular Function: carboxylic ester hydrolase activity (GO:0004091);; Biological Process: metabolic process (GO:0008152);; Cellular Component: plastid (GO:0009536);; Biological Process: pollen tube growth (GO:0009860);;	--	alpha/beta hydrolase fold;; Carboxylesterase family	Probable carboxylesterase 18 GN=CXE18 OS=Arabidopsis thaliana (Mouse-ear cress) PE=1 SV=1	predicted protein [Hordeum vulgare subsp. vulgare]
comp3736448_c0	--	--	--	Ameloblastin precursor (Amelin)	--	--
comp130399_c1	--	--	--	--	--	hypothetical protein F775_08058 [Aegilops tauschii]
comp131140_c0	--	Biological Process: cellular metabolic process (GO:0044237);;	--	--	--	hypothetical protein F775_52228 [Aegilops tauschii]
comp137416_c2	--	Biological Process: glucuronoxylan metabolic process (GO:0010413);; Cellular Component: cytoplasmic membrane-bounded vesicle (GO:0016023);; Biological Process: xylan biosynthetic process (GO:0045492);; Biological Process: response to other organism (GO:0051707);;	--	Thaumatin family	Thaumatin-like protein (Precursor) GN=At1g18250 OS=Arabidopsis thaliana (Mouse-ear cress) PE=2 SV=2	predicted protein [Hordeum vulgare subsp. vulgare]
comp129448_c0	--	Biological Process: metabolic process (GO:0008152);; Molecular Function: transferase activity, transferring hexosyl groups (GO:0016758);;	K13495|1.34756e-92|sita:101773859|cis-zeatin O-glucosyltransferase 1-like; K13495 cis-zeatin O-glucosyltransferase [EC:2.4.1.215] (A)	UDP-glucoronosyl and UDP-glucosyl transferase	Cis-zeatin O-glucosyltransferase 1 GN=CISZOG1 OS=Zea mays (Maize) PE=1 SV=1	UDP-glycosyltransferase [Avena strigosa]
comp136555_c0	--	Molecular Function: oxoglutarate dehydrogenase (succinyl-transferring) activity (GO:0004591);; Cellular Component: mitochondrion (GO:0005739);; Biological Process: tricarboxylic acid cycle (GO:0006099);; Molecular Function: zinc ion binding (GO:0008270);; Molecular Function: thiamine pyrophosphate binding (GO:0030976);; Biological Process: response to cadmium ion (GO:0046686);; Molecular Function…	K00164|0|bdi:100839262|2-oxoglutarate dehydrogenase, mitochondrial-like; K00164 2-oxoglutarate dehydrogenase E1 component [EC:1.2.4.2] (A)	Dehydrogenase E1 component;; Transketolase, pyrimidine binding domain	--	predicted protein [Hordeum vulgare subsp. vulgare]
comp125890_c0	--	Molecular Function: peroxidase activity (GO:0004601);; Biological Process: response to oxidative stress (GO:0006979);; Cellular Component: membrane (GO:0016020);; Cellular Component: cytoplasmic membrane-bounded vesicle (GO:0016023);; Molecular Function: heme binding (GO:0020037);; Molecular Function: metal ion binding (GO:0046872);; Biological Process: oxidation-reduction process (GO:0055114);;	K00430|7.14094e-35|bdi:100841946|peroxidase 1-like; K00430 peroxidase [EC:1.11.1.7] (A)	Peroxidase	Peroxidase 3 (Precursor) GN=YUP8H12.13 OS=Arabidopsis thaliana (Mouse-ear cress) PE=2 SV=1	Peroxidase 1 [Triticum urartu]
comp133469_c0	--	--	--	--	--	hypothetical protein F775_19096 [Aegilops tauschii]
comp1596331_c0	--	--	K00500|5.12697e-41|gsl:Gasu_36410|phenylalanine-4-hydroxylase (EC:1.14.16.1); K00500 phenylalanine-4-hydroxylase [EC:1.14.16.1] (A)	Biopterin-dependent aromatic amino acid hydroxylase	--	Tyrosine 3-monooxygenase-like domain-containing protein [Rozella allomycis CSF55]
comp1366724_c0	Translation, ribosomal structure and biogenesis	Molecular Function: structural constituent of ribosome (GO:0003735);; Cellular Component: nucleolus (GO:0005730);; Cellular Component: Golgi apparatus (GO:0005794);; Cellular Component: plasma membrane (GO:0005886);; Biological Process: translation (GO:0006412);; Cellular Component: chloroplast (GO:0009507);; Cellular Component: cytosolic small ribosomal subunit (GO:0022627);;	K02975|1.94673e-28|vcn:VOLCADRAFT_82071|rps25; component of cytosolic 80S ribosome and 40S small subunit; K02975 small subunit ribosomal protein S25e (A)	S25 ribosomal protein	40S ribosomal protein S25-3 GN=RPS25D OS=Arabidopsis thaliana (Mouse-ear cress) PE=3 SV=2	component of cytosolic 80S ribosome and 40S small subunit [Volvox carteri f. nagariensis]
comp1839600_c0	Translation, ribosomal structure and biogenesis	Biological Process: ribosomal small subunit assembly (GO:0000028);; Molecular Function: structural constituent of ribosome (GO:0003735);; Cellular Component: nucleus (GO:0005634);; Cellular Component: plasma membrane (GO:0005886);; Biological Process: translation (GO:0006412);; Cellular Component: chloroplast (GO:0009507);; Biological Process: response to salt stress (GO:0009651);; Cellular Compo…	K02998|9.53735e-49|mus:103974502|40S ribosomal protein Sa-2-like isoform X1; K02998 small subunit ribosomal protein SAe (A)	Ribosomal protein S2	40S ribosomal protein SA {ECO:0000255|HAMAP-Rule:MF_03015} GN=179B OS=Daucus carota (Wild carrot) PE=2 SV=1	PREDICTED: 40S ribosomal protein Sa-2-like isoform X2 [Musa acuminata subsp. malaccensis]
comp594749_c0	--	--	--	--	--	ER degradation-enhancing alpha-mannosidase-like protein 1 [Aegilops tauschii]
comp136996_c0	--	Biological Process: carbohydrate transport (GO:0008643);; Cellular Component: integral component of membrane (GO:0016021);; Molecular Function: substrate-specific transmembrane transporter activity (GO:0022891);; Biological Process: transmembrane transport (GO:0055085);;	--	Sugar (and other) transporter;; Major Facilitator Superfamily	Polyol transporter 5 GN=PLT5 OS=Arabidopsis thaliana (Mouse-ear cress) PE=1 SV=2	PREDICTED: polyol transporter 5-like [Brachypodium distachyon]
comp2186797_c0	--	--	--	--	--	hypothetical protein F775_21593 [Aegilops tauschii]
comp40945_c1	Translation, ribosomal structure and biogenesis	Molecular Function: structural constituent of ribosome (GO:0003735);; Cellular Component: ribosome (GO:0005840);; Biological Process: translational elongation (GO:0006414);; Biological Process: ribosome biogenesis (GO:0042254);;	K02941|2.10872e-36|gsl:Gasu_17870|60S acidic ribosomal protein P0; K02941 large subunit ribosomal protein LP0 (A)	Ribosomal protein L10	60S acidic ribosomal protein P0-2 GN=RPP0B OS=Arabidopsis thaliana (Mouse-ear cress) PE=1 SV=2	hypothetical protein STEHIDRAFT_72429 [Stereum hirsutum FP-91666 SS1]
comp128657_c1	--	Biological Process: defense response (GO:0006952);; Molecular Function: ADP binding (GO:0043531);;	--	NB-ARC domain	Putative disease resistance protein RGA3 GN=RGA3 OS=Solanum bulbocastanum (Wild potato) PE=2 SV=2	predicted protein [Hordeum vulgare subsp. vulgare]
comp124313_c0	--	--	K16743|2.37226e-09|bdi:100833838|abnormal spindle-like microcephaly-associated protein homolog; K16743 abnormal spindle-like microcephaly-associated protein (A)	--	--	Abnormal spindle-like microcephaly-associated protein-like protein [Aegilops tauschii]
comp2229097_c0	--	--	--	--	--	Putative disease resistance RPP13-like protein 1 [Triticum urartu]
comp2588884_c0	--	Cellular Component: membrane (GO:0016020);;	--	Legume-like lectin family	--	hypothetical protein M438DRAFT_351089 [Aureobasidium pullulans EXF-150]
comp138436_c0	--	Molecular Function: zinc ion binding (GO:0008270);; Cellular Component: membrane (GO:0016020);;	--	PHD-finger	Methyl-CpG-binding domain-containing protein 9 GN=MBD9 OS=Arabidopsis thaliana (Mouse-ear cress) PE=2 SV=1	predicted protein [Hordeum vulgare subsp. vulgare]
comp121474_c1	--	--	--	Cysteine-rich TM module stress tolerance	--	--
comp132920_c0	--	--	--	--	--	hypothetical protein TRIUR3_31755 [Triticum urartu]
comp142310_c0	--	Molecular Function: protein serine/threonine kinase activity (GO:0004674);; Molecular Function: ATP binding (GO:0005524);; Biological Process: protein phosphorylation (GO:0006468);;	K08853|0|bdi:100825150|AP2-associated protein kinase 1-like; K08853 AP2-associated kinase [EC:2.7.11.1] (A)	Protein kinase domain;; Protein tyrosine kinase	Alpha-galactosidase (Precursor) OS=Cyamopsis tetragonoloba (Guar) PE=1 SV=1	predicted protein [Hordeum vulgare subsp. vulgare]
comp136055_c0	--	Biological Process: mRNA splicing, via spliceosome (GO:0000398);; Cellular Component: chloroplast (GO:0009507);; Biological Process: production of siRNA involved in RNA interference (GO:0030422);; Biological Process: chloroplast RNA processing (GO:0031425);; Biological Process: polycistronic mRNA processing (GO:0031426);; Biological Process: production of miRNAs involved in gene silencing by miRN…	--	PPR repeat;; PPR repeat family;; PPR repeat;; Pentatricopeptide repeat domain;; DYW family of nucleic acid deaminases;; Tetratricopeptide repeat	Putative pentatricopeptide repeat-containing protein At3g23330 GN=PCMP-H32 OS=Arabidopsis thaliana (Mouse-ear cress) PE=3 SV=1	hypothetical protein F775_14713 [Aegilops tauschii]
comp113700_c0	Translation, ribosomal structure and biogenesis	Molecular Function: structural constituent of ribosome (GO:0003735);; Cellular Component: ribosome (GO:0005840);; Biological Process: translation (GO:0006412);;	K02995|2.81235e-85|sbi:SORBI_06g004770|SORBIDRAFT_06g004770, Sb06g004770; hypothetical protein; K02995 small subunit ribosomal protein S8e (A)	Ribosomal protein S8e	40S ribosomal protein S8 GN=RPS8 OS=Zea mays (Maize) PE=1 SV=2	predicted protein [Hordeum vulgare subsp. vulgare]
comp86065_c1	General function prediction only	Molecular Function: nucleic acid binding (GO:0003676);; Molecular Function: metal ion binding (GO:0046872);;	--	Zinc finger, C2H2 type;; C2H2-type zinc finger;; Zinc-finger double domain;; Zinc-finger double-stranded RNA-binding;; Zinc-finger of C2H2 type	--	hypothetical protein M436DRAFT_12043, partial [Aureobasidium pullulans var. namibiae CBS 147.97]
comp1211178_c0	--	--	--	--	--	unnamed protein product [Triticum aestivum]
comp117535_c1	--	Cellular Component: plasma membrane (GO:0005886);;	--	--	--	predicted protein [Hordeum vulgare subsp. vulgare]
comp97859_c0	--	Biological Process: fatty acid biosynthetic process (GO:0006633);; Cellular Component: chloroplast (GO:0009507);;	--	Phosphopantetheine attachment site	Acyl carrier protein 1, chloroplastic (Precursor) GN=ACP1 OS=Casuarina glauca (Swamp oak) PE=2 SV=1	acyl carrier protein [Coriandrum sativum]
comp119886_c0	--	Molecular Function: damaged DNA binding (GO:0003684);; Molecular Function: single-stranded DNA binding (GO:0003697);; Molecular Function: ATP binding (GO:0005524);; Biological Process: mitotic recombination (GO:0006312);; Biological Process: sister chromatid cohesion (GO:0007062);; Biological Process: synapsis (GO:0007129);; Biological Process: reciprocal meiotic recombination (GO:0007131);; Mole…	K10880|6.64423e-114|bdi:100831144|DNA repair protein XRCC3 homolog; K10880 DNA-repair protein XRCC3 (A)	Rad51;; AAA domain;; KaiC	DNA repair protein XRCC3 homolog GN=XRCC3 OS=Arabidopsis thaliana (Mouse-ear cress) PE=1 SV=1	DNA repair protein XRCC3-like protein [Triticum urartu]
comp110532_c0	Translation, ribosomal structure and biogenesis	Molecular Function: structural constituent of ribosome (GO:0003735);; Cellular Component: nucleolus (GO:0005730);; Biological Process: translation (GO:0006412);; Cellular Component: cytosolic small ribosomal subunit (GO:0022627);;	K02973|2.97705e-97|sot:102577739|uncharacterized LOC102577739; K02973 small subunit ribosomal protein S23e (A)	Ribosomal protein S12/S23	40S ribosomal protein S23 GN=RPS23 OS=Fragaria ananassa (Strawberry) PE=2 SV=1	unnamed protein product [Vitis vinifera]
comp117152_c0	--	--	--	--	--	hypothetical protein TRIUR3_34412 [Triticum urartu]
comp37744_c0	--	--	--	--	--	hypothetical protein F775_24001 [Aegilops tauschii]
comp137688_c0	--	Cellular Component: integral component of plasma membrane (GO:0005887);; Molecular Function: sucrose transmembrane transporter activity (GO:0008515);; Biological Process: sucrose transport (GO:0015770);;	K15378|0|bdi:100821749|sucrose transport protein SUT1; K15378 solute carrier family 45, member 1/2/4 (A)	MFS/sugar transport protein;; PUCC protein	Sucrose transport protein SUT1 GN=OSJNBa0091P11.1 OS=Oryza sativa subsp. japonica (Rice) PE=1 SV=1	sucrose transporter SUT1A [Triticum aestivum]
comp58426_c0	--	Molecular Function: hydrolase activity (GO:0016787);; Molecular Function: ion binding (GO:0043167);;	--	NB-ARC domain	Disease resistance protein RPP13 GN=RPP13 OS=Arabidopsis thaliana (Mouse-ear cress) PE=2 SV=2	unnamed protein product [Triticum aestivum]
comp139903_c3	--	--	--	BRCA1 C Terminus (BRCT) domain	Serine/arginine-rich SC35-like splicing factor SCL33 GN=F7A10.15 OS=Arabidopsis thaliana (Mouse-ear cress) PE=1 SV=1	PAX-interacting protein 1 [Aegilops tauschii]
comp141015_c0	--	Cellular Component: cytoplasmic mRNA processing body (GO:0000932);; Cellular Component: nucleus (GO:0005634);; Cellular Component: cytosol (GO:0005829);; Cellular Component: plastid (GO:0009536);; Biological Process: leaf morphogenesis (GO:0009965);; Biological Process: deadenylation-independent decapping of nuclear-transcribed mRNA (GO:0031087);; Molecular Function: protein homodimerization acti…	K12616|0|bdi:100821480|enhancer of mRNA-decapping protein 4-like; K12616 enhancer of mRNA-decapping protein 4 (A)	WD domain, G-beta repeat	Enhancer of mRNA-decapping protein 4 GN=MDC11.13 OS=Arabidopsis thaliana (Mouse-ear cress) PE=1 SV=1	predicted protein [Hordeum vulgare subsp. vulgare]
comp61060_c0	--	--	--	--	--	hypothetical protein TRIUR3_08347 [Triticum urartu]
comp2836797_c0	--	Molecular Function: nucleic acid binding (GO:0003676);; Biological Process: DNA integration (GO:0015074);;	--	Integrase core domain	Endonuclease OS=Nicotiana tabacum (Common tobacco) PE=2 SV=1	putative GAG-POL precursor [Aegilops tauschii]
comp2043173_c0	--	Molecular Function: catalytic activity (GO:0003824);; Biological Process: DNA metabolic process (GO:0006259);;	--	--	--	PREDICTED: uncharacterized protein LOC103631580 [Zea mays]
comp108621_c0	Signal transduction mechanisms	--	--	Universal stress protein family	Universal stress protein A-like protein GN=At3g01520 OS=Arabidopsis thaliana (Mouse-ear cress) PE=1 SV=2	PREDICTED: uncharacterized protein LOC103965052 [Pyrus x bretschneideri]
comp4116121_c0	--	Cellular Component: cell wall (GO:0005618);; Cellular Component: plasma membrane (GO:0005886);; Biological Process: response to oxidative stress (GO:0006979);; Molecular Function: UDP-N-acetylmuramate dehydrogenase activity (GO:0008762);; Biological Process: embryo development ending in seed dormancy (GO:0009793);; Biological Process: polar nucleus fusion (GO:0010197);; Cellular Component: cytopl…	--	--	Cannabidiolic acid synthase (Precursor) GN=CBDAS OS=Cannabis sativa (Hemp) PE=1 SV=1	PREDICTED: tetrahydrocannabinolic acid synthase-like [Brachypodium distachyon]
comp3762658_c0	--	Molecular Function: nucleic acid binding (GO:0003676);; Biological Process: response to hormone (GO:0009725);; Biological Process: response to oxygen-containing compound (GO:1901700);;	--	Myb-like DNA-binding domain	Transcription factor MYB1R1 OS=Solanum tuberosum (Potato) PE=2 SV=1	Myb-related protein R1 [Fraxinus velutina]
comp3994451_c0	Translation, ribosomal structure and biogenesis	Molecular Function: aminoacyl-tRNA ligase activity (GO:0004812);; Cellular Component: cytoplasm (GO:0005737);; Biological Process: tRNA aminoacylation for protein translation (GO:0006418);;	K01892|4.51857e-22|gsl:Gasu_07290|histidyl-tRNA synthetase (EC:6.1.1.21); K01892 histidyl-tRNA synthetase [EC:6.1.1.21] (A)	--	Histidine--tRNA ligase OS=Oryza sativa subsp. japonica (Rice) PE=2 SV=2	hypothetical protein AUEXF2481DRAFT_8722 [Aureobasidium subglaciale EXF-2481]
comp611182_c0	--	--	--	Mitochondrial F1-F0 ATP synthase subunit F of fungi	--	hypothetical protein AUEXF2481DRAFT_504 [Aureobasidium subglaciale EXF-2481]
comp3859730_c0	--	--	--	--	--	Chaperone protein DnaJ [Triticum urartu]
comp118230_c1	--	--	--	U-box domain	U-box domain-containing protein 3 GN=PUB3 OS=Arabidopsis thaliana (Mouse-ear cress) PE=2 SV=2	U-box domain-containing protein 3 [Triticum urartu]
comp138363_c0	Energy production and conversion	Molecular Function: aldo-keto reductase (NADP) activity (GO:0004033);; Cellular Component: chloroplast stroma (GO:0009570);; Cellular Component: chloroplast envelope (GO:0009941);; Biological Process: isopentenyl diphosphate biosynthetic process, methylerythritol 4-phosphate pathway (GO:0019288);; Biological Process: oxidation-reduction process (GO:0055114);;	--	--	--	unnamed protein product [Triticum aestivum]
comp130869_c3	--	Biological Process: lipid metabolic process (GO:0006629);; Cellular Component: membrane (GO:0016020);; Molecular Function: oxidoreductase activity, acting on paired donors, with oxidation of a pair of donors resulting in the reduction of molecular oxygen to two molecules of water (GO:0016717);; Biological Process: oxidation-reduction process (GO:0055114);;	K10256|4.38423e-25|bdi:100835723|omega-6 fatty acid desaturase, endoplasmic reticulum isozyme 2; K10256 omega-6 fatty acid desaturase (delta-12 desaturase) [EC:1.14.19.-] (A)	Domain of unknown function (DUF3474)	ATP-dependent 6-phosphofructokinase 2 {ECO:0000255|HAMAP-Rule:MF_03186} GN=At5g47810 OS=Arabidopsis thaliana (Mouse-ear cress) PE=1 SV=1	hypothetical protein F775_09029 [Aegilops tauschii]
comp3899658_c0	--	--	--	Protein of unknown function, DUF547	--	predicted protein [Hordeum vulgare subsp. vulgare]
comp98763_c0	--	Cellular Component: intracellular membrane-bounded organelle (GO:0043231);; Cellular Component: cytoplasmic part (GO:0044444);;	--	--	--	retrotransposon protein, putative, LINE subclass, expressed [Oryza sativa Japonica Group]
comp132532_c1	--	Cellular Component: mitochondrion (GO:0005739);;	--	--	--	hypothetical protein TRIUR3_12919 [Triticum urartu]
comp109435_c1	--	Biological Process: response to molecule of bacterial origin (GO:0002237);; Molecular Function: protein serine/threonine kinase activity (GO:0004674);; Molecular Function: ATP binding (GO:0005524);; Biological Process: protein phosphorylation (GO:0006468);; Biological Process: protein targeting to membrane (GO:0006612);; Biological Process: signal transduction (GO:0007165);; Biological Process: p…	--	Leucine Rich Repeat	Receptor-like protein kinase HAIKU2 (Precursor) GN=IKU2 OS=Arabidopsis thaliana (Mouse-ear cress) PE=1 SV=1	Receptor-like protein kinase HSL1 [Aegilops tauschii]
comp134188_c0	Energy production and conversion	Molecular Function: 3-methyl-2-oxobutanoate dehydrogenase (2-methylpropanoyl-transferring) activity (GO:0003863);; Cellular Component: mitochondrion (GO:0005739);; Biological Process: metabolic process (GO:0008152);;	K00166|0|bdi:100845243|2-oxoisovalerate dehydrogenase subunit alpha 2, mitochondrial-like; K00166 2-oxoisovalerate dehydrogenase E1 component alpha subunit [EC:1.2.4.4] (A)	Dehydrogenase E1 component;; Transketolase, thiamine diphosphate binding domain;; Dehydrogenase E1 component;; Dehydrogenase E1 component	2-oxoisovalerate dehydrogenase subunit alpha 2, mitochondrial (Precursor) GN=At5g09300 OS=Arabidopsis thaliana (Mouse-ear cress) PE=1 SV=1	2-oxoisovalerate dehydrogenase [Triticum aestivum]
comp137026_c0	--	--	--	AP2 domain	--	--
comp133086_c0	--	Molecular Function: UDP-glucosyltransferase activity (GO:0035251);; Biological Process: single-organism metabolic process (GO:0044710);; Biological Process: organic hydroxy compound metabolic process (GO:1901615);;	--	--	Scopoletin glucosyltransferase GN=TOGT1 OS=Nicotiana tabacum (Common tobacco) PE=1 SV=1	zeatin O-glucosyltransferase 3, partial [Triticum aestivum]
comp103661_c0	--	--	--	--	B3 domain-containing protein LOC_Os12g40080 OS=Oryza sativa subsp. japonica (Rice) PE=3 SV=1	B3 domain-containing protein [Aegilops tauschii]
comp141336_c0	--	Biological Process: signal peptide processing (GO:0006465);; Molecular Function: peptidase activity (GO:0008233);; Cellular Component: membrane (GO:0016020);; Cellular Component: cytoplasmic membrane-bounded vesicle (GO:0016023);; Molecular Function: transferase activity (GO:0016740);;	--	PPR repeat family;; PPR repeat;; PPR repeat;; Pentatricopeptide repeat domain	Pentatricopeptide repeat-containing protein At5g38730 GN=At5g38730 OS=Arabidopsis thaliana (Mouse-ear cress) PE=2 SV=1	predicted protein [Hordeum vulgare subsp. vulgare]
comp45084_c0	--	--	--	Protein of unknown function (DUF1668)	--	PREDICTED: uncharacterized protein LOC104582928 [Brachypodium distachyon]
comp102738_c0	--	--	--	--	--	hypothetical protein TRIUR3_00491 [Triticum urartu]
comp127412_c0	--	--	--	BNR repeat-like domain;; BNR/Asp-box repeat	--	hypothetical protein F775_30840 [Aegilops tauschii]
comp117359_c0	--	Cellular Component: integral component of membrane (GO:0016021);;	--	--	Amino acid permease 5 GN=AAP5 OS=Arabidopsis thaliana (Mouse-ear cress) PE=1 SV=1	hypothetical protein F775_10749 [Aegilops tauschii]
comp124087_c1	--	Cellular Component: mitochondrion (GO:0005739);;	--	IGR protein motif	--	predicted protein [Hordeum vulgare subsp. vulgare]
comp107946_c0	--	Biological Process: defense response (GO:0006952);; Molecular Function: ADP binding (GO:0043531);;	--	--	--	Putative disease resistance protein RGA3 [Triticum urartu]
comp109184_c0	--	Molecular Function: DNA binding (GO:0003677);; Molecular Function: nuclease activity (GO:0004518);; Biological Process: DNA repair (GO:0006281);;	K10846|1.26306e-07|bdi:100824635|DNA repair protein UVH3; K10846 DNA excision repair protein ERCC-5 (A)	--	--	DNA repair protein UVH3 [Triticum urartu]
comp36461_c0	--	--	--	--	--	hypothetical protein TRIUR3_25917 [Triticum urartu]
comp2815269_c0	General function prediction only	Biological Process: nitrogen compound metabolic process (GO:0006807);; Molecular Function: hydrolase activity, acting on carbon-nitrogen (but not peptide) bonds (GO:0016810);; Molecular Function: cyanide hydratase activity (GO:0030196);;	K13035|9.14417e-14|rcu:RCOM_1282300|Nitrilase, putative (EC:3.5.5.1); K13035 beta-cyano-L-alanine hydratase/nitrilase [EC:3.5.5.4 4.2.1.65] (A)	Carbon-nitrogen hydrolase	Nitrilase 2 GN=NIT2 OS=Arabidopsis thaliana (Mouse-ear cress) PE=1 SV=1	hypothetical protein M438DRAFT_293003 [Aureobasidium pullulans EXF-150]
comp2918493_c0	--	Cellular Component: mitochondrion (GO:0005739);;	--	zinc-binding in reverse transcriptase	Putative ribonuclease H protein At1g65750 GN=At1g65750 OS=Arabidopsis thaliana (Mouse-ear cress) PE=3 SV=1	hypothetical protein SORBIDRAFT_04g018371 [Sorghum bicolor]
comp129037_c0	--	Biological Process: intracellular protein transport (GO:0006886);; Cellular Component: chloroplast (GO:0009507);; Cellular Component: membrane (GO:0016020);; Biological Process: single-organism transport (GO:0044765);;	--	--	Preprotein translocase subunit SECE1 (Precursor) GN=SECE1 OS=Arabidopsis thaliana (Mouse-ear cress) PE=1 SV=1	hypothetical protein TRIUR3_25703 [Triticum urartu]
comp2134792_c0	General function prediction only	Molecular Function: nucleotide binding (GO:0000166);; Molecular Function: nucleic acid binding (GO:0003676);; Cellular Component: nuclear speck (GO:0016607);;	K12893|2.58238e-28|vvi:100262670|serine/arginine-rich splicing factor RS41-like; K12893 splicing factor, arginine/serine-rich 4/5/6 (A)	RNA recognition motif. (a.k.a. RRM, RBD, or RNP domain);; RNA recognition motif (a.k.a. RRM, RBD, or RNP domain);; RNA recognition motif. (a.k.a. RRM, RBD, or RNP domain)	Serine/arginine-rich splicing factor RS41 GN=MSG15.12 OS=Arabidopsis thaliana (Mouse-ear cress) PE=1 SV=2	PREDICTED: serine/arginine-rich splicing factor RS41-like isoform X1 [Vitis vinifera]
comp141403_c0	--	Molecular Function: calcium ion binding (GO:0005509);; Cellular Component: endoplasmic reticulum (GO:0005783);; Biological Process: pollen wall assembly (GO:0010208);; Cellular Component: membrane (GO:0016020);; Cellular Component: cytoplasmic membrane-bounded vesicle (GO:0016023);;	--	Repeat domain in Vibrio, Colwellia, Bradyrhizobium and Shewanella;; FG-GAP repeat;; PQQ-like domain	--	predicted protein [Hordeum vulgare subsp. vulgare]
comp102376_c0	--	Molecular Function: binding (GO:0005488);;	K14489|1.08858e-06|pmum:103329273|histidine kinase 2-like; K14489 arabidopsis histidine kinase 2/3/4 (cytokinin receptor) [EC:2.7.13.3] (A)	Reverse transcriptase (RNA-dependent DNA polymerase)	--	Bromodomain adjacent to zinc finger domain protein 1A [Triticum urartu]
comp36135_c0	--	Molecular Function: DNA binding (GO:0003677);; Molecular Function: aspartic-type endopeptidase activity (GO:0004190);; Biological Process: proteolysis (GO:0006508);; Cellular Component: apoplast (GO:0048046);;	--	Xylanase inhibitor N-terminal;; Xylanase inhibitor C-terminal;; Eukaryotic aspartyl protease	Protein ASPARTIC PROTEASE IN GUARD CELL 1 (Precursor) GN=ASPG1 OS=Arabidopsis thaliana (Mouse-ear cress) PE=1 SV=1	predicted protein [Hordeum vulgare subsp. vulgare]
comp135206_c0	--	Molecular Function: zinc ion binding (GO:0008270);;	--	PHD-finger	Histone-lysine N-methyltransferase ATX3 GN=F15G16.130 OS=Arabidopsis thaliana (Mouse-ear cress) PE=2 SV=2	predicted protein [Hordeum vulgare subsp. vulgare]
comp139244_c0	--	Biological Process: DNA damage checkpoint (GO:0000077);; Molecular Function: damaged DNA binding (GO:0003684);; Cellular Component: nucleus (GO:0005634);; Biological Process: DNA-dependent DNA replication (GO:0006261);; Biological Process: DNA repair (GO:0006281);; Molecular Function: exodeoxyribonuclease III activity (GO:0008853);;	K02830|0|bdi:100829058|uncharacterized LOC100829058; K02830 cell cycle checkpoint protein [EC:3.1.11.2] (A)	Repair protein Rad1/Rec1/Rad17	--	Cell cycle checkpoint protein RAD1 [Triticum urartu]
comp134582_c0	--	Cellular Component: integral component of membrane (GO:0016021);;	--	Plasma-membrane choline transporter;; Plasma-membrane choline transporter	--	predicted protein [Hordeum vulgare subsp. vulgare]
comp138604_c0	--	Cellular Component: mitochondrion (GO:0005739);;	--	--	--	hypothetical protein TRIUR3_23951 [Triticum urartu]
comp3362492_c0	--	Molecular Function: iron ion binding (GO:0005506);; Biological Process: gibberellin metabolic process (GO:0009685);; Molecular Function: oxidoreductase activity, acting on single donors with incorporation of molecular oxygen, incorporation of two atoms of oxygen (GO:0016702);; Molecular Function: C-20 gibberellin 2-beta-dioxygenase activity (GO:0052635);; Biological Process: oxidation-reduction p…	--	2OG-Fe(II) oxygenase superfamily	Gibberellin 2-beta-dioxygenase 8 GN=GA2OX8 OS=Arabidopsis thaliana (Mouse-ear cress) PE=1 SV=2	Gibberellin 2-beta-dioxygenase 8 [Aegilops tauschii]
comp1241085_c0	--	--	--	zinc-binding in reverse transcriptase	Putative ribonuclease H protein At1g65750 GN=At1g65750 OS=Arabidopsis thaliana (Mouse-ear cress) PE=3 SV=1	hypothetical protein OsJ_08622 [Oryza sativa Japonica Group]
comp136092_c0	Energy production and conversion	Biological Process: metabolic process (GO:0008152);; Cellular Component: chloroplast stroma (GO:0009570);; Cellular Component: chloroplast envelope (GO:0009941);; Cellular Component: membrane (GO:0016020);; Cellular Component: cytosolic ribosome (GO:0022626);; Molecular Function: dihydrolipoyllysine-residue (2-methylpropanoyl)transferase activity (GO:0043754);;	--	2-oxoacid dehydrogenases acyltransferase (catalytic domain);; Biotin-requiring enzyme;; e3 binding domain	Dihydrolipoyllysine-residue acetyltransferase component 4 of pyruvate dehydrogenase complex, chloroplastic (Precursor) GN=LTA2 OS=Arabidopsis thaliana (Mouse-ear cress) PE=2 SV=1	PREDICTED: LOW QUALITY PROTEIN: dihydrolipoyllysine-residue acetyltransferase component 4 of pyruvate dehydrogenase complex, chloroplastic-like [Brachypodium distachyon]
comp138292_c1	--	Molecular Function: sequence-specific DNA binding transcription factor activity (GO:0003700);; Cellular Component: nucleus (GO:0005634);; Biological Process: regulation of transcription, DNA-templated (GO:0006355);; Biological Process: positive regulation of cell proliferation (GO:0008284);; Biological Process: response to auxin (GO:0009733);; Biological Process: embryonic pattern specification (…	K09338|1.27821e-25|zma:103634943|homeobox-leucine zipper protein HOX29-like; K09338 homeobox-leucine zipper protein (A)	--	Homeobox-leucine zipper protein HOX32 GN=B1394A07.10 OS=Oryza sativa subsp. japonica (Rice) PE=2 SV=1	unnamed protein product [Triticum aestivum]
comp71560_c0	--	--	--	--	--	predicted protein [Hordeum vulgare subsp. vulgare]
comp117023_c0	--	--	--	--	--	hypothetical protein F775_28997 [Aegilops tauschii]
comp3888539_c0	--	Cellular Component: membrane (GO:0016020);;	--	--	--	hypothetical protein TRIUR3_05424 [Triticum urartu]
comp112920_c0	--	Cellular Component: mitochondrion (GO:0005739);; Cellular Component: cytoplasmic membrane-bounded vesicle (GO:0016023);;	--	--	--	PREDICTED: uncharacterized protein LOC100840436 [Brachypodium distachyon]
[truncated: 58,757 more rows]
