# Supplementary material for: De novo assembly and comparative analysis of the transcriptome of embryogenic callus formation in bread wheat (Triticum aestivum L.)
Source: BMC Plant Biol. 2017 Dec 19;17:244. doi: 10.1186/s12870-017-1204-2 (PMC5735865; doi:10.1186/s12870-017-1204-2)
Supplement: Supplementary file 4 — Gene ontology (GO) classification, COG classification and KEGG classification of unigenes. a. The GO terms are summarized into three main categories: biological process, cellular component and molecular function. b. COG classification of the unigenes. c. KEGG classification of 5933 KO annotated unigenes. (XLSX 111 kb) [file 12870_2017_1204_MOESM4_ESM.xlsx]

## Sheet: a.All GO
#GO_classify1	GO_classify2	Wheat.Unigene
#Total_gene		34761
cellular component	extracellular region	779
cellular component	collagen trimer	1
cellular component	cell	22171
cellular component	nucleoid	40
cellular component	membrane	8583
cellular component	virion	10
cellular component	cell junction	396
cellular component	extracellular matrix	21
cellular component	membrane-enclosed lumen	369
cellular component	macromolecular complex	3227
cellular component	organelle	19617
cellular component	extracellular matrix part	9
cellular component	extracellular region part	22
cellular component	organelle part	4211
cellular component	virion part	10
cellular component	membrane part	3666
cellular component	cell part	22229
molecular function	protein binding transcription factor activity	70
molecular function	nucleic acid binding transcription factor activity	790
molecular function	catalytic activity	17665
molecular function	receptor activity	240
molecular function	guanyl-nucleotide exchange factor activity	45
molecular function	structural molecule activity	923
molecular function	transporter activity	1811
molecular function	binding	19497
molecular function	electron carrier activity	965
molecular function	antioxidant activity	411
molecular function	channel regulator activity	2
molecular function	metallochaperone activity	6
molecular function	enzyme regulator activity	302
molecular function	protein tag	3
molecular function	translation regulator activity	5
molecular function	nutrient reservoir activity	42
molecular function	molecular transducer activity	370
biological process	reproduction	447
biological process	cell killing	18
biological process	immune system process	370
biological process	metabolic process	21814
biological process	cellular process	18859
biological process	reproductive process	1462
biological process	biological adhesion	77
biological process	signaling	1226
biological process	multicellular organismal process	2121
biological process	developmental process	2772
biological process	growth	491
biological process	locomotion	17
biological process	single-organism process	13313
biological process	biological phase	92
biological process	rhythmic process	56
biological process	response to stimulus	6688
biological process	localization	4027
biological process	multi-organism process	1077
biological process	biological regulation	5505
biological process	cellular component organization or biogenesis	3322

## Sheet: b.All COG
#ID	Class_Name	Numbers
J	Translation, ribosomal structure and biogenesis	1317
A	RNA processing and modification	118
K	Transcription	1548
L	Replication, recombination and repair	2004
B	Chromatin structure and dynamics	95
D	Cell cycle control, cell division, chromosome partitioning	217
Y	Nuclear structure	1
V	Defense mechanisms	213
T	Signal transduction mechanisms	1366
M	Cell wall/membrane/envelope biogenesis	296
N	Cell motility	9
Z	Cytoskeleton	240
W	Extracellular structures	0
U	Intracellular trafficking, secretion, and vesicular transport	206
O	Posttranslational modification, protein turnover, chaperones	1166
C	Energy production and conversion	791
G	Carbohydrate transport and metabolism	866
E	Amino acid transport and metabolism	738
F	Nucleotide transport and metabolism	169
H	Coenzyme transport and metabolism	277
I	Lipid transport and metabolism	455
P	Inorganic ion transport and metabolism	444
Q	Secondary metabolites biosynthesis, transport and catabolism	502
R	General function prediction only	3129
S	Function unknown	320

## Sheet: c.KEGG
Pathway Hierarchy 1	Pathway Hierarchy 2	#pathway	pathway_id	Gene_number	Gene_id	KOs
Organismal Systems	Environmental adaptation	Plant-pathogen interaction	ko04626	399	comp100004_c0;comp100946_c0;comp100946_c1;comp101077_c0;comp1025370_c0;comp103115_c0;comp104217_c1;comp104455_c0;comp104680_c0;comp10512_c0;comp106763_c0;comp106763_c1;comp106825_c0;comp107281_c0;comp108081_c0;comp108752_c0;comp108752_c1;comp108752_c2;comp108896_c0;comp108896_c1;comp108896_c2;comp1100239_c0;comp11012_c0;comp1102438_c0;comp110950_c0;comp110950_c1;comp110950_c2;comp110950_c3;comp11…	K13412+K04079+K04079+K13436+K13429+K13457+K13457+K13457+K13412+K13448+K13429+K13429+K13457+K02183+K04079+K13412+K13412+K13412+K13457+K13457+K13457+K02183+K04079+K13457+K04079+K04079+K04079+K04079+K04079+K02183+K13412+K18835+K13413+K18835+K04368+K13447+K13457+K13457+K13457+K13457+K13457+K13412+K13457+K13457+K02183+K13412+K13412+K13412+K13457+K13457+K02183+K13449+K13448+K04079+K13448+K13457+K13457+…
Organismal Systems	Environmental adaptation	Circadian rhythm - plant	ko04712	56	comp103233_c0;comp107843_c0;comp108041_c0;comp113401_c0;comp116833_c0;comp117977_c0;comp124224_c0;comp125701_c0;comp125701_c1;comp125992_c0;comp127325_c0;comp127706_c0;comp128093_c0;comp130020_c0;comp132062_c0;comp132062_c2;comp132413_c4;comp132749_c1;comp132749_c2;comp134119_c0;comp137747_c0;comp1381225_c0;comp138496_c0;comp139281_c0;comp139381_c0;comp139410_c1;comp139946_c0;comp140096_c2;comp14…	K00660+K03097+K12120+K16223+K12116+K16223+K12115+K00660+K00660+K03115+K03115+K03115+K12129+K03097+K03097+K03097+K16241+K03097+K03097+K12118+K12130+K12126+K12133+K12127+K12121+K10143+K12119+K12129+K12130+K12120+K12118+K12115+K12125+K16240+K12124+K16241+K10143+K03115+K16223+K12120+K12133+K03097+K12118+K12120+K12115+K12133+K12129+K12120+K10143+K03097+K10143+K12129+K00660+K12118+K03097+K03097
Metabolism	Carbohydrate metabolism	Carbon metabolism	ko01200	592	comp100172_c0;comp100604_c0;comp103520_c0;comp103669_c0;comp104656_c0;comp104656_c1;comp104670_c0;comp105946_c0;comp105946_c1;comp105973_c0;comp106072_c0;comp106072_c1;comp106292_c0;comp106381_c1;comp108052_c0;comp108066_c0;comp108890_c0;comp1092224_c0;comp1093334_c0;comp109350_c0;comp109759_c0;comp1100387_c0;comp110339_c0;comp110933_c0;comp111108_c0;comp111353_c0;comp111353_c1;comp111864_c0;comp…	K00122+K00234+K13034+K01623+K00873+K00873+K00026+K17989+K17989+K00873+K00616+K00616+K01455+K00615+K00927+K00134+K01595+K00850+K00029+K00051+K01637+K00600+K00873+K00058+K01834+K00134+K00134+K00873+K00873+K00249+K00873+K01689+K00626+K00058+K00234+K00234+K00033+K00134+K03841+K03841+K05298+K05298+K00134+K01803+K15634+K01754+K00134+K00025+K00025+K00121+K00121+K00134+K01689+K00031+K01803+K00830+K00615+…
Metabolism	Amino acid metabolism	Biosynthesis of amino acids	ko01230	527	comp101678_c0;comp1023901_c0;comp103491_c0;comp103491_c1;comp103491_c2;comp103491_c3;comp103520_c0;comp103669_c0;comp104656_c0;comp104656_c1;comp104731_c0;comp105946_c0;comp105946_c1;comp105973_c0;comp106072_c0;comp106072_c1;comp106381_c1;comp106743_c0;comp108052_c0;comp108066_c0;comp1092224_c0;comp1100387_c0;comp110339_c0;comp110519_c0;comp110933_c0;comp111108_c0;comp111232_c2;comp111353_c0;comp…	K00872+K00053+K00549+K00549+K00549+K00549+K13034+K01623+K00873+K00873+K00766+K17989+K17989+K00873+K00616+K00616+K00615+K01609+K00927+K00134+K00850+K00600+K00873+K01695+K00058+K01834+K01649+K00134+K00134+K00873+K00873+K01755+K01755+K00549+K00549+K00873+K01689+K00058+K00930+K00134+K06001+K00053+K05359+K00134+K01915+K01803+K00930+K05359+K05359+K15634+K01754+K00134+K01733+K00134+K01689+K00031+K01803+…
Metabolism	Carbohydrate metabolism	Starch and sucrose metabolism	ko00500	360	comp100836_c0;comp101227_c0;comp1013487_c0;comp101665_c0;comp101665_c1;comp101674_c0;comp101741_c0;comp101948_c0;comp101948_c1;comp101948_c2;comp102004_c0;comp102040_c0;comp102497_c0;comp103774_c0;comp103923_c0;comp104161_c0;comp105080_c0;comp106164_c0;comp108008_c0;comp108343_c0;comp108929_c0;comp109525_c0;comp109562_c0;comp1098707_c0;comp110463_c0;comp1105652_c0;comp110624_c0;comp110746_c0;comp…	K01193+K01193+K13648+K00695+K00695+K01193+K01051+K01051+K01051+K01051+K05350+K01051+K01193+K00695+K13648+K01193+K01051+K01177+K01193+K01193+K01193+K05350+K01188+K01193+K01188+K00688+K01051+K05350+K00847+K01188+K01087+K01087+K01193+K01051+K01051+K08679+K08679+K05350+K00688+K00688+K01188+K05350+K01188+K01193+K00688+K00696+K05349+K08679+K01188+K01835+K08679+K08679+K01188+K05349+K00700+K01051+K01051+…
Metabolism	Energy metabolism	Oxidative phosphorylation	ko00190	353	comp100520_c0;comp100604_c0;comp101149_c0;comp101181_c0;comp101636_c0;comp101769_c0;comp101769_c1;comp103670_c0;comp1041018_c0;comp105412_c0;comp105412_c1;comp105412_c2;comp106354_c0;comp106541_c0;comp106553_c0;comp106749_c0;comp107501_c0;comp107704_c0;comp107704_c1;comp1093099_c0;comp109891_c0;comp109915_c0;comp11108_c0;comp111773_c0;comp113324_c0;comp113548_c0;comp113989_c0;comp113989_c1;comp11…	K02136+K00234+K05573+K01535+K02256+K02256+K02256+K02147+K03878+K02133+K02133+K02133+K00412+K03878+K05575+K05577+K02140+K02140+K02140+K02133+K02262+K02132+K05579+K01535+K02154+K00413+K00234+K00234+K05579+K02154+K02256+K02128+K02256+K02132+K02135+K00411+K01507+K02155+K03965+K00416+K02155+K03963+K01535+K02267+K03955+K03946+K02153+K03661+K03945+K02265+K00413+K02134+K02261+K03938+K03966+K02256+K00416+…
Metabolism	Biosynthesis of other secondary metabolites	Phenylpropanoid biosynthesis	ko00940	335	comp101224_c0;comp101315_c0;comp1016220_c0;comp102004_c0;comp102055_c0;comp103351_c0;comp103772_c0;comp103807_c0;comp103807_c1;comp104158_c0;comp104279_c0;comp10494_c0;comp105149_c0;comp105183_c0;comp105183_c1;comp105373_c0;comp106201_c0;comp1080_c0;comp1080_c1;comp108746_c0;comp109525_c0;comp109562_c0;comp1099945_c0;comp1100749_c0;comp110463_c0;comp110677_c0;comp110746_c0;comp111242_c0;comp11157…	K00083+K09755+K00430+K05350+K09755+K00430+K00430+K00430+K00430+K10775+K10775+K09753+K00083+K00430+K00430+K13066+K00430+K00430+K00430+K00430+K05350+K01188+K11188+K13066+K01188+K10775+K05350+K01188+K00430+K00430+K10775+K09753+K01904+K00430+K00430+K05350+K00430+K00430+K00430+K00430+K00430+K00430+K00430+K01188+K05350+K00430+K00083+K00083+K10775+K00430+K01188+K10775+K00430+K00430+K00430+K00430+K11188+…
Metabolism	Carbohydrate metabolism	Glycolysis / Gluconeogenesis	ko00010	311	comp103669_c0;comp1040149_c0;comp104656_c0;comp104656_c1;comp105973_c0;comp108052_c0;comp108066_c0;comp1092224_c0;comp109635_c0;comp110339_c0;comp111108_c0;comp111154_c0;comp111353_c0;comp111353_c1;comp111864_c0;comp111864_c1;comp113031_c0;comp113115_c0;comp113579_c0;comp113579_c1;comp115343_c1;comp115620_c0;comp115620_c1;comp11590_c0;comp116327_c0;comp116513_c0;comp116696_c0;comp116800_c0;comp11…	K01623+K00001+K00873+K00873+K00873+K00927+K00134+K00850+K00128+K00873+K01834+K18857+K00134+K00134+K00873+K00873+K00873+K01689+K00001+K18857+K00134+K03841+K03841+K00134+K01785+K01803+K01785+K01785+K15634+K01568+K00134+K00121+K00121+K00134+K01689+K01803+K00128+K01835+K00873+K15634+K00873+K00927+K00161+K01623+K00873+K01689+K01689+K00128+K00927+K00850+K00162+K15634+K01785+K01785+K01785+K01785+K01689+…
Metabolism	Nucleotide metabolism	Purine metabolism	ko00230	264	comp1002458_c0;comp102579_c0;comp104656_c0;comp104656_c1;comp105319_c0;comp1054395_c0;comp105973_c0;comp11026_c0;comp110339_c0;comp111864_c0;comp111864_c1;comp113031_c0;comp114038_c0;comp114600_c0;comp115460_c0;comp117393_c0;comp117773_c0;comp119856_c0;comp12044_c0;comp1208192_c0;comp1212434_c0;comp121629_c0;comp121693_c0;comp122169_c0;comp122560_c0;comp123031_c0;comp123038_c0;comp1237752_c0;comp…	K02324+K03018+K00873+K00873+K10807+K03017+K00873+K01427+K00873+K00873+K00873+K00873+K01952+K01952+K01522+K03006+K01952+K11808+K01835+K00873+K01466+K00873+K10807+K00940+K03017+K03014+K03505+K14721+K03020+K00940+K03018+K00940+K00940+K03006+K00873+K00939+K03012+K11808+K03505+K03013+K00759+K01952+K03017+K03017+K03043+K01522+K00860+K03007+K02326+K00940+K01952+K03016+K03026+K06928+K18532+K03004+K03025+…
Metabolism	Amino acid metabolism	Phenylalanine metabolism	ko00360	261	comp1016220_c0;comp103351_c0;comp103772_c0;comp103807_c0;comp103807_c1;comp104158_c0;comp104279_c0;comp105183_c0;comp105183_c1;comp106201_c0;comp1080_c0;comp1080_c1;comp108746_c0;comp1099945_c0;comp110677_c0;comp111573_c0;comp111947_c0;comp112045_c0;comp113249_c0;comp113251_c0;comp113939_c0;comp113971_c0;comp114353_c0;comp114593_c0;comp114666_c0;comp114666_c1;comp114666_c2;comp114698_c0;comp11489…	K00430+K00430+K00430+K00430+K00430+K10775+K10775+K00430+K00430+K00430+K00430+K00430+K00430+K11188+K10775+K00430+K00430+K10775+K01904+K00430+K00430+K00430+K00430+K00430+K00430+K00430+K00430+K00276+K00430+K00430+K10775+K00276+K00276+K00430+K10775+K00430+K00430+K00430+K00430+K11188+K00430+K00430+K00430+K00430+K01904+K00430+K00588+K00430+K10775+K13064+K00430+K00430+K00430+K00430+K00430+K10775+K00430+…
Metabolism	Carbohydrate metabolism	Pyruvate metabolism	ko00620	225	comp104656_c0;comp104656_c1;comp104670_c0;comp105973_c0;comp108890_c0;comp1093334_c0;comp109350_c0;comp109635_c0;comp110339_c0;comp111232_c2;comp111864_c0;comp111864_c1;comp113031_c0;comp113691_c0;comp118173_c0;comp118173_c1;comp118542_c0;comp120134_c0;comp1204846_c0;comp1208192_c0;comp121164_c0;comp121629_c0;comp122445_c0;comp123532_c0;comp123532_c1;comp124500_c0;comp125052_c0;comp125621_c0;comp…	K00873+K00873+K00026+K00873+K01595+K00029+K00051+K00128+K00873+K01649+K00873+K00873+K00873+K00626+K00025+K00025+K01759+K00128+K11262+K00873+K01595+K00873+K00161+K01759+K01759+K00873+K00029+K00128+K01759+K01638+K00162+K01638+K00025+K01069+K01595+K01595+K01595+K00026+K00128+K00128+K00873+K01069+K00026+K00873+K00873+K00873+K00162+K01610+K01610+K00873+K00016+K00873+K01759+K00161+K00026+K00051+K00626+…
Metabolism	Carbohydrate metabolism	Amino sugar and nucleotide sugar metabolism	ko00520	221	comp1001465_c0;comp1013487_c0;comp10356_c0;comp103923_c0;comp104777_c0;comp105217_c0;comp10807_c0;comp109383_c0;comp110724_c1;comp110862_c1;comp111071_c0;comp113106_c0;comp113930_c0;comp113930_c1;comp114884_c0;comp116074_c0;comp116878_c0;comp116878_c1;comp117066_c1;comp117066_c2;comp117066_c3;comp119113_c0;comp120002_c0;comp12044_c0;comp120481_c0;comp120481_c1;comp121700_c0;comp121700_c1;comp1235…	K01183+K13648+K00820+K13648+K01183+K01183+K00326+K00326+K01183+K01183+K00847+K01183+K08679+K08679+K10046+K01183+K01183+K01183+K01183+K01183+K01183+K08679+K01183+K01835+K08679+K08679+K01209+K01209+K01183+K01183+K01209+K10046+K10046+K00326+K00975+K00975+K00975+K12450+K12450+K12448+K12448+K00012+K00012+K00770+K01183+K00975+K02377+K12451+K01784+K01784+K12373+K00012+K01183+K17497+K15920+K15920+K00972+…
Metabolism	Metabolism of other amino acids	Glutathione metabolism	ko00480	218	comp100645_c0;comp100645_c1;comp101146_c0;comp101146_c1;comp101695_c0;comp105319_c0;comp107795_c0;comp109032_c2;comp109618_c0;comp111097_c0;comp112018_c0;comp112543_c0;comp113082_c0;comp113908_c0;comp113918_c3;comp114022_c0;comp114363_c0;comp114363_c1;comp114363_c2;comp114595_c0;comp1146179_c0;comp114701_c0;comp11525_c0;comp115748_c0;comp115887_c0;comp115887_c1;comp118457_c0;comp118490_c1;comp119…	K00434+K00434+K00434+K00434+K00799+K10807+K00799+K00799+K00799+K00799+K00799+K00799+K00799+K00799+K00432+K00799+K00799+K00799+K00799+K00799+K00383+K00799+K00033+K00799+K00799+K00799+K00799+K18592+K00799+K00799+K00797+K00797+K00799+K00799+K00799+K00031+K00799+K00799+K00799+K00799+K00799+K00799+K00799+K10807+K00799+K00799+K00432+K00432+K00799+K00799+K00799+K00797+K00799+K00434+K00799+K00432+K00799+…
Metabolism	Energy metabolism	Carbon fixation in photosynthetic organisms	ko00710	196	comp103669_c0;comp104670_c0;comp106381_c1;comp108052_c0;comp108066_c0;comp108890_c0;comp1093334_c0;comp109350_c0;comp111353_c0;comp111353_c1;comp115343_c1;comp115620_c0;comp115620_c1;comp115890_c0;comp115890_c1;comp11590_c0;comp116513_c0;comp117949_c0;comp118173_c0;comp118173_c1;comp119209_c0;comp119795_c0;comp120047_c0;comp121164_c0;comp1221661_c0;comp122865_c0;comp125052_c0;comp125469_c0;comp12…	K01623+K00026+K00615+K00927+K00134+K01595+K00029+K00051+K00134+K00134+K00134+K03841+K03841+K05298+K05298+K00134+K01803+K00134+K00025+K00025+K00134+K01803+K00615+K01595+K00927+K01623+K00029+K01807+K00927+K01807+K00025+K01595+K01595+K01595+K03841+K01783+K00026+K00134+K00615+K00927+K01623+K00026+K01623+K00927+K14455+K01807+K00927+K00927+K01803+K01610+K01610+K00134+K14272+K01623+K01783+K01623+K01623+…
Metabolism	Amino acid metabolism	Cysteine and methionine metabolism	ko00270	184	comp101397_c0;comp101567_c0;comp101567_c2;comp103491_c0;comp103491_c1;comp103491_c2;comp103491_c3;comp103520_c0;comp104670_c0;comp105946_c0;comp105946_c1;comp106109_c0;comp109424_c0;comp109934_c1;comp111978_c0;comp112174_c0;comp113504_c0;comp114504_c0;comp115010_c1;comp115179_c0;comp118173_c0;comp118173_c1;comp118526_c0;comp119184_c0;comp119184_c1;comp119525_c0;comp121015_c0;comp121015_c1;comp122…	K01611+K01251+K01251+K00549+K00549+K00549+K00549+K13034+K00026+K17989+K17989+K05933+K00558+K05933+K00549+K00549+K00558+K01762+K01762+K00558+K00025+K00025+K01611+K00797+K00797+K05933+K05933+K05933+K01762+K05933+K01251+K00797+K00640+K08967+K01738+K00558+K00899+K01738+K01011+K00558+K00025+K01011+K05933+K00640+K08967+K00026+K00815+K01011+K00640+K01739+K00789+K01760+K00026+K00558+K00558+K00558+K00558+…
Metabolism	Nucleotide metabolism	Pyrimidine metabolism	ko00240	181	comp1002458_c0;comp102579_c0;comp105319_c0;comp1054395_c0;comp109331_c0;comp112512_c0;comp114714_c0;comp115407_c0;comp117393_c0;comp121693_c0;comp121904_c0;comp122169_c0;comp122560_c0;comp123031_c0;comp123038_c0;comp1237752_c0;comp124100_c1;comp124103_c1;comp124248_c0;comp124312_c0;comp124361_c1;comp124452_c1;comp124668_c1;comp125294_c0;comp125313_c1;comp126104_c0;comp126483_c0;comp126550_c0;comp…	K02324+K03018+K10807+K03017+K13800+K01937+K01520+K00761+K03006+K10807+K01520+K00940+K03017+K03014+K03505+K14721+K03020+K00940+K03018+K00940+K00940+K03006+K03012+K03505+K03013+K03017+K03017+K03043+K03007+K13800+K02326+K00940+K03016+K03026+K01937+K01937+K03004+K03025+K01493+K03006+K13800+K03013+K00761+K03013+K02326+K13800+K03027+K03046+K00609+K03046+K03046+K03046+K01240+K01081+K13800+K03013+K01431+…
Metabolism	Lipid metabolism	Fatty acid metabolism	ko01212	160	comp103820_c1;comp1069_c0;comp1069_c1;comp107308_c0;comp107308_c1;comp107308_c2;comp108676_c0;comp108676_c1;comp109391_c0;comp109391_c1;comp111142_c0;comp111650_c0;comp112401_c1;comp112663_c0;comp112663_c1;comp113691_c0;comp115018_c0;comp119140_c0;comp119252_c0;comp120368_c0;comp120368_c1;comp1204846_c0;comp121278_c0;comp1223402_c0;comp124365_c0;comp124368_c0;comp124688_c0;comp125720_c0;comp12661…	K10256+K00059+K00059+K10256+K10256+K10256+K03921+K03921+K10251+K10251+K10703+K03921+K00249+K09458+K09458+K00626+K03921+K03921+K00059+K10251+K10251+K11262+K03921+K10255+K01074+K03921+K10251+K00059+K10257+K00059+K00059+K00208+K07513+K07513+K10257+K02372+K01897+K10527+K10527+K10256+K01897+K10251+K10527+K10703+K10703+K09458+K03921+K10255+K10258+K10257+K09458+K07512+K00626+K00208+K00645+K11262+K01897+…
Metabolism	Lipid metabolism	Glycerophospholipid metabolism	ko00564	155	comp102456_c3;comp103302_c0;comp104688_c0;comp104872_c0;comp104872_c1;comp104872_c2;comp110674_c0;comp110871_c0;comp112395_c0;comp113001_c0;comp114804_c0;comp116085_c0;comp117150_c0;comp119056_c1;comp120284_c0;comp120284_c1;comp120341_c0;comp1203742_c0;comp120534_c0;comp120534_c1;comp120735_c0;comp120765_c1;comp120765_c2;comp120793_c0;comp120793_c1;comp120793_c2;comp120863_c0;comp121473_c0;comp12…	K01115+K01613+K01115+K01115+K01115+K01115+K13508+K00981+K01115+K00981+K00981+K01126+K13508+K01115+K01115+K01115+K13508+K01115+K13508+K13508+K01115+K01115+K01115+K01115+K01115+K01115+K06129+K14674+K00981+K00999+K14156+K01047+K00968+K13508+K00995+K06130+K00550+K06130+K01114+K01115+K13510+K00967+K00967+K00968+K13506+K13511+K13333+K18693+K08730+K14156+K13519+K13523+K06130+K00967+K13510+K01613+K00894+…
Metabolism	Amino acid metabolism	Arginine and proline metabolism	ko00330	155	comp101397_c0;comp108617_c2;comp108840_c0;comp108840_c1;comp109635_c0;comp11026_c0;comp111934_c0;comp111934_c1;comp114617_c0;comp116216_c0;comp11689_c0;comp118526_c0;comp119184_c0;comp119184_c1;comp120134_c0;comp1218424_c0;comp123123_c0;comp124896_c0;comp125621_c0;comp125630_c1;comp125630_c2;comp125630_c3;comp125664_c1;comp125976_c0;comp126443_c1;comp127087_c3;comp127667_c0;comp128385_c0;comp1290…	K01611+K00261+K13366+K13366+K00128+K01427+K01755+K01755+K00930+K01915+K00930+K01611+K00797+K00797+K00128+K01915+K00797+K00472+K00128+K14682+K14682+K14682+K00261+K01476+K17839+K00472+K12259+K00472+K00128+K00128+K13366+K01259+K00261+K12251+K14455+K10536+K00611+K01611+K00318+K00472+K14682+K10536+K01611+K01611+K00797+K01940+K00818+K00262+K00286+K00811+K01915+K01915+K00128+K00819+K01581+K01755+K14454+…
Metabolism	Carbohydrate metabolism	Citrate cycle (TCA cycle)	ko00020	152	comp100604_c0;comp104670_c0;comp113989_c0;comp113989_c1;comp118173_c0;comp118173_c1;comp119645_c0;comp122445_c0;comp123952_c0;comp124465_c0;comp126371_c0;comp126916_c0;comp126916_c1;comp126916_c2;comp126916_c3;comp127180_c0;comp127461_c0;comp127676_c0;comp127710_c0;comp127733_c0;comp127751_c0;comp128940_c1;comp128961_c0;comp129141_c0;comp130141_c0;comp130707_c0;comp131316_c0;comp131582_c0;comp131…	K00234+K00026+K00234+K00234+K00025+K00025+K00031+K00161+K00235+K00235+K00031+K01681+K01681+K01681+K01681+K00030+K00162+K00030+K00236+K00025+K01899+K00026+K01900+K00235+K00031+K00026+K00162+K01610+K01610+K01647+K01648+K00161+K00026+K00031+K00161+K00627+K01648+K01647+K00030+K00382+K00658+K01679+K00164+K00164+K00162+K00234+K00234+K00627+K01647+K00382+K00026+K00234+K00164+K00382+K01681+K01647+K01681+…
Metabolism	Carbohydrate metabolism	Galactose metabolism	ko00052	147	comp100836_c0;comp101227_c0;comp101674_c0;comp102497_c0;comp104161_c0;comp108008_c0;comp108343_c0;comp108929_c0;comp1092224_c0;comp1098707_c0;comp110040_c0;comp113377_c0;comp116327_c0;comp116666_c0;comp116696_c0;comp116800_c0;comp117657_c0;comp118917_c0;comp12044_c0;comp123171_c0;comp125136_c0;comp125136_c1;comp125136_c2;comp125136_c3;comp125372_c0;comp125772_c0;comp1267321_c0;comp127424_c0;comp1…	K01193+K01193+K01193+K01193+K01193+K01193+K01193+K01193+K00850+K01193+K06617+K01193+K01785+K01193+K01785+K01785+K07407+K18819+K01835+K01193+K01193+K01193+K01193+K01193+K01193+K01193+K01193+K00850+K01785+K01785+K01785+K01785+K01784+K01784+K00011+K00844+K01784+K01785+K06617+K01785+K06617+K00844+K01193+K01193+K00850+K01784+K18819+K01193+K00965+K06617+K00963+K00844+K00844+K00844+K01193+K00963+K07407+…
Metabolism	Carbohydrate metabolism	Glyoxylate and dicarboxylate metabolism	ko00630	140	comp100172_c0;comp101199_c0;comp104670_c0;comp105895_c0;comp106292_c0;comp109490_c0;comp109490_c1;comp109759_c0;comp1100387_c0;comp113691_c0;comp113877_c0;comp1139541_c0;comp116216_c0;comp118040_c0;comp118040_c1;comp118040_c2;comp118173_c0;comp118173_c1;comp119807_c0;comp119807_c1;comp1199697_c0;comp120299_c0;comp120299_c1;comp121079_c0;comp1218424_c0;comp123895_c0;comp126625_c0;comp126916_c0;com…	K00122+K11517+K00026+K11517+K01455+K11517+K11517+K01637+K00600+K00626+K01091+K15893+K01915+K03781+K03781+K03781+K00025+K00025+K11517+K11517+K00830+K03781+K03781+K02437+K01915+K02437+K01638+K01681+K01681+K01681+K01681+K15919+K01638+K00025+K00026+K15919+K00026+K15918+K15893+K01647+K14272+K00122+K01433+K00026+K01602+K00626+K00600+K11517+K11517+K01647+K01915+K01915+K00626+K00600+K03781+K00600+K15919+…
Metabolism	Amino acid metabolism	Glycine, serine and threonine metabolism	ko00260	137	comp101678_c0;comp105946_c0;comp105946_c1;comp1100387_c0;comp110519_c0;comp110933_c0;comp111108_c0;comp113837_c0;comp1139541_c0;comp114698_c0;comp115419_c0;comp116202_c0;comp116202_c1;comp117586_c0;comp117787_c0;comp118861_c0;comp1199697_c0;comp1201923_c0;comp121055_c0;comp121079_c0;comp123895_c0;comp124870_c0;comp125925_c0;comp127319_c0;comp127366_c0;comp1276290_c0;comp128641_c0;comp129011_c1;co…	K00872+K17989+K17989+K00600+K01695+K00058+K01834+K00058+K15893+K00276+K06001+K00276+K00276+K15634+K01754+K01733+K00830+K00306+K15634+K02437+K02437+K00827+K00058+K15919+K01695+K15634+K01754+K00605+K15919+K15634+K15634+K01695+K15633+K00130+K00130+K15918+K15893+K00872+K00276+K14272+K01620+K15634+K00827+K00827+K01079+K15634+K00831+K00600+K06001+K01733+K01834+K01834+K00382+K00306+K00600+K00600+K00058+…
Metabolism	Amino acid metabolism	Alanine, aspartate and glutamate metabolism	ko00250	135	comp102796_c0;comp10356_c0;comp108445_c0;comp108445_c1;comp108445_c2;comp108445_c3;comp108617_c2;comp110614_c0;comp111500_c0;comp111500_c1;comp111934_c0;comp111934_c1;comp115115_c0;comp116188_c0;comp116216_c0;comp1199697_c0;comp121156_c0;comp1218424_c0;comp124870_c0;comp125664_c1;comp126376_c0;comp130382_c0;comp130718_c0;comp131012_c0;comp131205_c0;comp131474_c1;comp132454_c0;comp132487_c0;comp13…	K01580+K00820+K01953+K01953+K01953+K01953+K00261+K01580+K01580+K01580+K01755+K01755+K01580+K01580+K01915+K00830+K01580+K01915+K00827+K00261+K01953+K00261+K00609+K14455+K13566+K16871+K14272+K01939+K00827+K00827+K01940+K16871+K13566+K17761+K00262+K00811+K01956+K00814+K01915+K01915+K01755+K14454+K00814+K01580+K00278+K01939+K00294+K00261+K00814+K01756+K00764+K01915+K00820+K01953+K01955+K00814+K16871+…
Metabolism	Carbohydrate metabolism	Pentose phosphate pathway	ko00030	132	comp103669_c0;comp106072_c0;comp106072_c1;comp106381_c1;comp1092224_c0;comp11525_c0;comp115620_c0;comp115620_c1;comp120047_c0;comp12044_c0;comp120557_c0;comp122612_c0;comp122865_c0;comp125469_c0;comp127027_c0;comp127424_c0;comp128646_c0;comp128729_c0;comp128951_c0;comp129643_c0;comp129776_c0;comp129869_c0;comp1301503_c0;comp130739_c0;comp130739_c2;comp130787_c0;comp130812_c0;comp131016_c1;comp131…	K01623+K00616+K00616+K00615+K00850+K00033+K03841+K03841+K00615+K01835+K01057+K01057+K01623+K01807+K01807+K00850+K03841+K01783+K00616+K00615+K01057+K01057+K01623+K00036+K00036+K01623+K00852+K01807+K00948+K00036+K00948+K00850+K01623+K01783+K01623+K01623+K03841+K00131+K00036+K00615+K01835+K00850+K00850+K01623+K00616+K00948+K00850+K00850+K00036+K03841+K01810+K00850+K00036+K00851+K00033+K03841+K00615+…
Metabolism	Carbohydrate metabolism	2-Oxocarboxylic acid metabolism	ko01210	124	comp1023901_c0;comp111232_c2;comp114617_c0;comp115685_c1;comp11689_c0;comp119645_c0;comp119832_c0;comp119832_c1;comp125630_c1;comp125630_c2;comp125630_c3;comp126371_c0;comp126916_c0;comp126916_c1;comp126916_c2;comp126916_c3;comp127180_c0;comp127676_c0;comp129603_c0;comp130029_c0;comp130141_c0;comp131012_c0;comp132018_c0;comp132454_c0;comp132623_c1;comp134096_c0;comp134100_c0;comp134455_c1;comp134…	K00053+K01649+K00930+K00053+K00930+K00031+K00053+K00053+K14682+K14682+K14682+K00031+K01681+K01681+K01681+K01681+K00030+K00030+K01704+K01653+K00031+K14455+K01647+K14272+K14682+K00818+K01687+K00031+K00811+K00826+K01653+K01647+K00814+K00826+K00030+K01703+K14454+K01438+K00814+K00053+K00826+K00053+K14677+K00145+K00145+K00814+K01649+K01649+K11820+K01647+K00052+K00928+K00133+K00930+K01681+K01647+K01681+…
Metabolism	Carbohydrate metabolism	Fructose and mannose metabolism	ko00051	119	comp101033_c0;comp103669_c0;comp105113_c0;comp1092224_c0;comp111071_c0;comp115275_c0;comp115620_c0;comp115620_c1;comp116513_c0;comp119795_c0;comp122865_c0;comp12541_c0;comp12541_c1;comp127424_c0;comp127798_c0;comp128489_c0;comp128646_c0;comp129643_c1;comp130043_c0;comp1301503_c0;comp130199_c0;comp130223_c0;comp130328_c0;comp130787_c0;comp131216_c0;comp131516_c0;comp132000_c0;comp132460_c2;comp132…	K00008+K01623+K00895+K00850+K00847+K00895+K03841+K03841+K01803+K01803+K01623+K00895+K00895+K00850+K00895+K02377+K03841+K17497+K00011+K01623+K00008+K00844+K00847+K01623+K00847+K01803+K00844+K00850+K01623+K01623+K01623+K01803+K00895+K03841+K00966+K00847+K00844+K00844+K00844+K00844+K17497+K00850+K00850+K01623+K00844+K00895+K00850+K00850+K01805+K01805+K01809+K00844+K18447+K01805+K03841+K00966+K00850+…
Metabolism	Carbohydrate metabolism	Pentose and glucuronate interconversions	ko00040	107	comp101033_c0;comp101741_c0;comp101948_c0;comp101948_c1;comp101948_c2;comp102040_c0;comp105080_c0;comp106831_c0;comp107036_c0;comp109130_c0;comp109635_c0;comp110624_c0;comp113552_c0;comp113892_c1;comp115291_c0;comp115291_c1;comp1155_c0;comp120134_c0;comp121392_c0;comp121534_c1;comp124018_c2;comp125621_c0;comp126670_c0;comp126670_c1;comp127232_c1;comp127321_c0;comp128729_c0;comp129099_c0;comp12909…	K00008+K01051+K01051+K01051+K01051+K01051+K01051+K01728+K00854+K01728+K00128+K01051+K01051+K01051+K01728+K01728+K01728+K00128+K01051+K01051+K01728+K00128+K00012+K00012+K01051+K01051+K01783+K00128+K00128+K00012+K00011+K00008+K01184+K01728+K01728+K16190+K01051+K01783+K01051+K00963+K01728+K00963+K00128+K00854+K00128+K00128+K01805+K01805+K01805+K00012+K01728+K12447+K01051+K00128+K00854+K00128+K00128+…
Metabolism	Carbohydrate metabolism	Inositol phosphate metabolism	ko00562	103	comp102952_c0;comp102952_c1;comp103777_c0;comp105192_c0;comp105192_c1;comp1077519_c0;comp108180_c0;comp108717_c0;comp109883_c0;comp112734_c0;comp114247_c0;comp115321_c0;comp11578_c0;comp116513_c0;comp116530_c0;comp117409_c0;comp119494_c0;comp119795_c0;comp122411_c0;comp124493_c0;comp124762_c0;comp126026_c0;comp127808_c0;comp128627_c1;comp129164_c1;comp12960_c0;comp129882_c0;comp129882_c1;comp1301…	K00889+K00889+K00889+K00889+K00889+K00914+K00889+K00889+K00889+K00889+K00889+K00889+K05857+K01803+K00889+K00913+K00889+K01803+K05857+K00999+K10047+K00913+K00889+K01114+K00915+K00140+K00913+K00913+K00889+K00889+K00889+K01803+K18649+K01803+K00921+K00140+K01092+K15422+K00469+K05857+K00889+K05857+K01110+K00913+K00913+K01114+K00889+K00889+K00921+K00889+K01858+K05857+K01803+K03103+K00914+K00914+K01114+…
Metabolism	Lipid metabolism	Fatty acid degradation	ko00071	101	comp1040149_c0;comp109635_c0;comp111154_c0;comp112401_c1;comp113579_c0;comp113579_c1;comp113691_c0;comp118888_c2;comp118888_c3;comp120134_c0;comp125621_c0;comp129015_c0;comp129015_c1;comp129099_c0;comp129099_c1;comp129368_c2;comp130025_c0;comp130351_c0;comp130351_c1;comp131318_c0;comp131711_c0;comp134281_c0;comp135159_c0;comp135175_c1;comp135401_c0;comp135575_c2;comp135585_c0;comp135705_c1;comp13…	K00001+K00128+K18857+K00249+K00001+K18857+K00626+K00121+K00121+K00128+K00128+K07513+K07513+K00128+K00128+K18857+K01897+K10527+K10527+K01897+K10527+K00626+K00001+K18857+K00121+K00128+K01897+K00626+K00001+K00128+K00128+K00121+K00121+K07513+K18857+K00232+K01897+K01897+K01897+K01897+K00128+K00232+K01897+K14085+K00121+K01897+K00232+K00249+K01897+K10527+K10527+K10527+K00232+K01897+K01897+K01897+K00128+…
Metabolism	Metabolism of other amino acids	Cyanoamino acid metabolism	ko00460	92	comp102004_c0;comp103520_c0;comp1038604_c0;comp104397_c0;comp106292_c0;comp109525_c0;comp109562_c0;comp1100387_c0;comp110463_c0;comp110746_c0;comp111242_c0;comp113961_c0;comp115052_c0;comp115506_c0;comp116330_c1;comp118490_c1;comp118671_c1;comp118727_c0;comp119941_c1;comp120942_c0;comp121053_c0;comp121060_c0;comp121796_c1;comp122388_c0;comp122388_c1;comp127474_c0;comp127474_c2;comp127967_c0;comp1…	K05350+K13034+K13029+K13029+K01455+K05350+K01188+K00600+K01188+K05350+K01188+K05350+K01188+K05350+K01188+K18592+K05349+K13029+K01188+K01188+K08248+K05349+K05350+K13030+K13030+K05349+K05349+K01188+K01188+K13029+K01188+K13035+K13035+K05349+K05349+K13034+K01501+K01188+K05350+K00600+K01188+K13029+K00600+K01188+K05350+K01188+K01188+K01188+K01188+K00600+K01188+K18592+K05349+K13029+K01188+K05350+K05350+…
Metabolism	Metabolism of other amino acids	beta-Alanine metabolism	ko00410	92	comp102796_c0;comp108840_c0;comp108840_c1;comp109635_c0;comp110614_c0;comp111500_c0;comp111500_c1;comp112401_c1;comp114698_c0;comp115115_c0;comp116188_c0;comp116202_c0;comp116202_c1;comp119184_c0;comp119184_c1;comp120134_c0;comp121156_c0;comp123123_c0;comp125621_c0;comp125969_c0;comp126443_c1;comp127667_c0;comp129099_c0;comp129099_c1;comp12960_c0;comp129616_c0;comp131623_c0;comp131858_c0;comp1328…	K01580+K13366+K13366+K00128+K01580+K01580+K01580+K00249+K00276+K01580+K01580+K00276+K00276+K00797+K00797+K00128+K01580+K00797+K00128+K01918+K17839+K12259+K00128+K00128+K00140+K13366+K01431+K00276+K01464+K00140+K00797+K05605+K05605+K00207+K00128+K00128+K01580+K00128+K17839+K01578+K05605+K00276+K00276+K05605+K00797+K00128+K17839+K14085+K00249+K17839+K17839+K13524+K00128+K00128+K01580+K00276+K00249+…
Metabolism	Lipid metabolism	Glycerolipid metabolism	ko00561	89	comp109635_c0;comp110674_c0;comp114281_c0;comp117150_c0;comp117657_c0;comp120134_c0;comp120341_c0;comp120534_c0;comp120534_c1;comp121473_c0;comp125621_c0;comp125913_c0;comp128770_c0;comp129099_c0;comp129099_c1;comp130043_c0;comp130273_c0;comp130939_c0;comp131605_c0;comp132025_c0;comp132186_c0;comp132715_c0;comp132752_c1;comp132965_c0;comp133244_c0;comp134306_c0;comp134972_c0;comp135171_c0;comp135…	K00128+K13508+K06119+K13508+K07407+K00128+K13508+K13508+K13508+K14674+K00128+K13508+K03715+K00128+K00128+K00011+K13506+K18693+K15918+K13519+K13523+K09480+K11155+K03715+K06119+K03715+K13508+K07407+K13508+K07407+K00128+K00901+K00128+K00679+K00128+K09480+K09480+K14457+K14457+K00901+K13508+K11155+K13513+K00901+K06118+K09480+K00630+K00864+K00901+K00863+K09480+K00901+K00128+K15728+K07407+K14085+K00655+…
Metabolism	Amino acid metabolism	Lysine degradation	ko00310	89	comp100841_c0;comp102029_c0;comp109635_c0;comp113691_c0;comp114100_c0;comp118694_c0;comp118694_c1;comp120134_c0;comp1201923_c0;comp123028_c1;comp123853_c1;comp124225_c0;comp124967_c0;comp124967_c1;comp125621_c0;comp129066_c0;comp129099_c0;comp129099_c1;comp129107_c0;comp133064_c0;comp134087_c0;comp134281_c0;comp135449_c2;comp135575_c2;comp135705_c1;comp135891_c1;comp135924_c0;comp135993_c0;comp13…	K14157+K11423+K00128+K00626+K11423+K14157+K14157+K00128+K00306+K11420+K11420+K11420+K11420+K11420+K00128+K11433+K00128+K00128+K11420+K11420+K11420+K00626+K11420+K00128+K00626+K00658+K00128+K18826+K00306+K00128+K11420+K00164+K00164+K11420+K11420+K14157+K14157+K00128+K00164+K11420+K11423+K11420+K14085+K11420+K11420+K11420+K11420+K11423+K00164+K11420+K11423+K00306+K00128+K00626+K00128+K11420+K11420+…
Metabolism	Lipid metabolism	alpha-Linolenic acid metabolism	ko00592	88	comp100249_c0;comp100249_c1;comp102242_c2;comp111154_c0;comp112623_c0;comp113300_c0;comp113579_c1;comp1143802_c0;comp117730_c0;comp117980_c0;comp117980_c2;comp1181593_c0;comp119467_c0;comp121137_c1;comp121473_c0;comp122822_c0;comp123786_c0;comp125108_c1;comp125743_c0;comp125873_c0;comp125873_c2;comp125873_c4;comp126735_c0;comp126791_c0;comp126817_c0;comp126817_c1;comp127150_c0;comp127521_c0;comp1…	K00454+K00454+K08241+K18857+K00454+K05894+K18857+K05894+K05894+K00454+K00454+K05894+K00454+K05894+K14674+K00454+K05894+K08241+K01047+K05894+K05894+K05894+K05894+K10528+K08241+K08241+K10529+K05894+K10525+K07513+K07513+K18857+K10527+K10527+K01723+K00454+K10527+K05894+K08241+K08241+K08241+K05894+K05894+K18857+K01723+K08241+K10526+K01723+K07513+K18857+K00232+K05894+K05894+K00454+K00232+K00454+K00232+…
Metabolism	Carbohydrate metabolism	Ascorbate and aldarate metabolism	ko00053	84	comp100645_c0;comp100645_c1;comp101146_c0;comp101146_c1;comp107261_c0;comp109635_c0;comp114884_c0;comp120134_c0;comp123814_c0;comp124762_c0;comp125010_c0;comp125010_c1;comp125621_c0;comp126670_c0;comp126670_c1;comp127785_c0;comp129099_c0;comp129099_c1;comp129183_c0;comp129339_c1;comp130667_c0;comp131475_c0;comp131922_c0;comp132024_c0;comp132270_c0;comp132486_c0;comp132758_c0;comp132797_c0;comp133…	K00434+K00434+K00434+K00434+K08232+K00128+K10046+K00128+K00434+K10047+K10046+K10046+K00128+K00012+K00012+K08232+K00128+K00128+K00012+K00434+K00423+K00434+K00434+K00434+K16190+K10046+K14190+K18649+K17744+K08232+K08232+K14190+K00469+K00434+K00423+K14190+K00434+K00128+K00128+K00128+K00225+K08232+K14190+K14190+K00012+K12447+K08232+K00434+K00128+K14085+K14190+K00128+K14190+K00128+K12447+K00012+K00128+…
Metabolism	Amino acid metabolism	Tryptophan metabolism	ko00380	84	comp102782_c0;comp105168_c0;comp105168_c1;comp109635_c0;comp111519_c0;comp112009_c0;comp113691_c0;comp114558_c0;comp114603_c0;comp115803_c0;comp117117_c0;comp118040_c0;comp118040_c1;comp118040_c2;comp119997_c0;comp120134_c0;comp120299_c0;comp120299_c1;comp122926_c0;comp123973_c0;comp123973_c1;comp125621_c0;comp128275_c0;comp129099_c0;comp129099_c1;comp132249_c0;comp134281_c0;comp135575_c2;comp135…	K11817+K16903+K16903+K00128+K11817+K11817+K00626+K11817+K11816+K16903+K11817+K03781+K03781+K03781+K11817+K00128+K03781+K03781+K11817+K11817+K11817+K00128+K11816+K00128+K00128+K01501+K00626+K00128+K00626+K00128+K00128+K00164+K00164+K03781+K11820+K03781+K00128+K00164+K14085+K00164+K11817+K16903+K00128+K00626+K00128+K00128+K00252+K11816+K00626+K00626+K00128+K00128+K00164+K00128+K00128+K00128+K00252+…
Metabolism	Amino acid metabolism	Valine, leucine and isoleucine degradation	ko00280	83	comp109635_c0;comp112401_c1;comp113691_c0;comp120134_c0;comp125621_c0;comp129015_c0;comp129015_c1;comp129099_c0;comp129099_c1;comp12960_c0;comp132333_c0;comp133132_c1;comp133466_c0;comp134188_c0;comp134270_c0;comp134281_c0;comp134300_c1;comp134408_c0;comp134900_c0;comp134900_c1;comp135018_c0;comp135575_c2;comp135704_c1;comp135705_c1;comp135838_c0;comp135924_c0;comp136379_c0;comp136951_c0;comp1372…	K00128+K00249+K00626+K00128+K00128+K07513+K07513+K00128+K00128+K00140+K00167+K00140+K05605+K00166+K09699+K00626+K00020+K05605+K01641+K01641+K00826+K00128+K00826+K00626+K00382+K00128+K00128+K00826+K07513+K01641+K18660+K05607+K05605+K05605+K01969+K00253+K00382+K00128+K00382+K14085+K01968+K00249+K13524+K00128+K00626+K00128+K00382+K07513+K00249+K00382+K05605+K00128+K00626+K00626+K00128+K00128+K01641+…
Metabolism	Lipid metabolism	Fatty acid biosynthesis	ko00061	79	comp1069_c0;comp1069_c1;comp108676_c0;comp108676_c1;comp111650_c0;comp112663_c0;comp112663_c1;comp115018_c0;comp119140_c0;comp119252_c0;comp1204846_c0;comp121278_c0;comp124368_c0;comp125720_c0;comp127278_c0;comp127531_c0;comp128115_c0;comp129286_c0;comp129508_c0;comp130025_c0;comp131318_c0;comp132620_c4;comp132828_c0;comp134182_c0;comp134308_c0;comp134797_c0;comp135482_c0;comp135585_c0;comp135970…	K00059+K00059+K03921+K03921+K03921+K09458+K09458+K03921+K03921+K00059+K11262+K03921+K03921+K00059+K00059+K00059+K00208+K02372+K10782+K01897+K01897+K09458+K03921+K09458+K00208+K00645+K11262+K01897+K00648+K03921+K10781+K01897+K01897+K09458+K03921+K09458+K01961+K01897+K01897+K01897+K01897+K01897+K11262+K11262+K03921+K11262+K01897+K01897+K01897+K09458+K03921+K03921+K00667+K00667+K01962+K00059+K03921+…
Metabolism	Lipid metabolism	Biosynthesis of unsaturated fatty acids	ko01040	79	comp103820_c1;comp1069_c0;comp1069_c1;comp107308_c0;comp107308_c1;comp107308_c2;comp108676_c0;comp108676_c1;comp109391_c0;comp109391_c1;comp111142_c0;comp111650_c0;comp115018_c0;comp119140_c0;comp119252_c0;comp120368_c0;comp120368_c1;comp121278_c0;comp1223402_c0;comp124368_c0;comp124688_c0;comp125720_c0;comp126613_c0;comp127278_c0;comp127531_c0;comp129015_c0;comp129015_c1;comp129208_c1;comp130869…	K10256+K00059+K00059+K10256+K10256+K10256+K03921+K03921+K10251+K10251+K10703+K03921+K03921+K03921+K00059+K10251+K10251+K03921+K10255+K03921+K10251+K00059+K10257+K00059+K00059+K07513+K07513+K10257+K10256+K10251+K10703+K01068+K10703+K03921+K10255+K10258+K10257+K10256+K03921+K07513+K00232+K03921+K00232+K10256+K00232+K00232+K03921+K10251+K03921+K03921+K07513+K00507+K10256+K10256+K00232+K10256+K00059+…
Metabolism	Amino acid metabolism	Tyrosine metabolism	ko00350	79	comp1040149_c0;comp111154_c0;comp113579_c0;comp113579_c1;comp114698_c0;comp116202_c0;comp116202_c1;comp118591_c0;comp118888_c2;comp118888_c3;comp121406_c0;comp121406_c1;comp124715_c0;comp129012_c0;comp129368_c2;comp130557_c1;comp131012_c0;comp131026_c0;comp131858_c0;comp132181_c0;comp132622_c0;comp132708_c0;comp132979_c0;comp133610_c0;comp133941_c0;comp134891_c0;comp134915_c1;comp135159_c0;comp13…	K00001+K18857+K00001+K18857+K00276+K00276+K00276+K01592+K00121+K00121+K01800+K01800+K07253+K00815+K18857+K15849+K14455+K01800+K00276+K00817+K15849+K00457+K00815+K01555+K00451+K00811+K01592+K00001+K18857+K00121+K00001+K14454+K00815+K00815+K00121+K00121+K18857+K01800+K00276+K00276+K00815+K00121+K01592+K01800+K01592+K01592+K00276+K01592+K00276+K01592+K01557+K00276+K14454+K14455+K14454+K00545+K14455+…
Metabolism	Metabolism of terpenoids and polyketides	Terpenoid backbone biosynthesis	ko00900	75	comp105348_c0;comp112630_c0;comp112630_c1;comp113185_c0;comp113691_c0;comp114567_c0;comp114975_c0;comp122877_c0;comp123396_c0;comp127049_c0;comp127115_c0;comp127259_c0;comp128225_c0;comp129741_c0;comp129893_c0;comp130098_c0;comp130098_c3;comp130098_c4;comp130711_c0;comp130832_c0;comp131328_c0;comp131532_c0;comp131739_c1;comp132368_c0;comp133073_c0;comp134246_c0;comp134281_c0;comp134320_c0;comp134…	K01823+K00099+K00099+K00099+K00626+K14066+K00021+K00787+K15891+K14066+K11778+K01770+K00587+K13789+K13789+K00021+K00021+K00021+K15892+K06013+K08658+K11778+K01823+K05954+K00021+K00021+K00626+K00787+K01641+K01641+K01597+K00626+K00099+K05906+K13789+K00938+K01641+K05356+K03526+K01662+K03527+K00869+K14066+K03526+K15889+K15889+K05906+K01662+K01662+K00919+K11778+K00626+K03526+K03526+K01597+K01597+K05356+…
Metabolism	Amino acid metabolism	Phenylalanine, tyrosine and tryptophan biosynthesis	ko00400	69	comp104731_c0;comp106743_c0;comp110519_c0;comp115419_c0;comp115878_c0;comp117082_c0;comp117082_c1;comp121738_c0;comp127324_c0;comp127324_c1;comp127366_c0;comp127439_c0;comp128009_c0;comp129012_c0;comp129838_c0;comp129842_c0;comp130557_c1;comp130698_c0;comp131012_c0;comp131369_c0;comp131564_c0;comp131570_c0;comp131593_c0;comp132181_c0;comp132622_c0;comp132862_c0;comp132979_c0;comp133436_c0;comp133…	K00766+K01609+K01695+K06001+K05359+K05359+K05359+K00766+K01626+K01626+K01695+K05359+K01817+K00815+K01609+K00891+K15849+K01695+K14455+K01658+K01609+K01657+K01850+K00817+K15849+K13832+K00815+K15227+K01850+K01626+K06001+K00811+K14454+K00815+K00815+K01735+K00800+K15227+K15227+K05359+K01736+K01696+K05359+K01609+K01657+K01657+K13832+K00815+K01657+K00891+K01626+K00500+K01695+K01817+K13832+K01657+K14454+…
Metabolism	Energy metabolism	Nitrogen metabolism	ko00910	66	comp100020_c0;comp106050_c0;comp106292_c0;comp108617_c2;comp116216_c0;comp118128_c0;comp118906_c0;comp118906_c1;comp118906_c2;comp121750_c0;comp1218424_c0;comp122242_c0;comp125458_c0;comp125664_c1;comp127675_c1;comp1301373_c0;comp130382_c0;comp131038_c0;comp131038_c1;comp132141_c0;comp132249_c0;comp133133_c0;comp133891_c0;comp134790_c0;comp135484_c0;comp135484_c1;comp137304_c0;comp139191_c0;comp1…	K02575+K01674+K01455+K00261+K01915+K01674+K10534+K10534+K10534+K10534+K01915+K01725+K10534+K00261+K01673+K01674+K00261+K01674+K01674+K01673+K01501+K01673+K00366+K00262+K01915+K01915+K00261+K01915+K10534+K00284+K00284+K00264+K01915+K01455+K00262+K00262+K00264+K00264+K00264+K01674+K00264+K02575+K00264+K01915+K00261+K02575+K01915+K00261+K00261+K02575+K00264+K01673+K01725+K00366+K01674+K01915+K01915+…
Metabolism	Lipid metabolism	Steroid biosynthesis	ko00100	64	comp103753_c0;comp106822_c0;comp106822_c1;comp106822_c2;comp1077794_c0;comp108822_c0;comp111735_c0;comp114684_c0;comp117917_c1;comp121473_c0;comp124295_c0;comp124822_c0;comp1256443_c0;comp125894_c0;comp127685_c0;comp127988_c0;comp129207_c0;comp129771_c0;comp130417_c0;comp132234_c0;comp132637_c0;comp132646_c0;comp133124_c0;comp133937_c0;comp134383_c2;comp134484_c3;comp136161_c0;comp136335_c1;comp1…	K14423+K01853+K01853+K01853+K05917+K01853+K09828+K05917+K01853+K14674+K08242+K01824+K01824+K00227+K14424+K05917+K01824+K05917+K14423+K00559+K07748+K01853+K08242+K09832+K00222+K00801+K00213+K07748+K09828+K01853+K00511+K05917+K14674+K14674+K01853+K01853+K08246+K14423+K05917+K09828+K00227+K14424+K05917+K01853+K07748+K00511+K05917+K14424+K09832+K00559+K01853+K00223+K05917+K07748+K00559+K05917+K05917+…
Metabolism	Lipid metabolism	Fatty acid elongation	ko00062	64	comp100778_c0;comp100778_c1;comp101817_c0;comp102685_c0;comp106980_c0;comp106980_c1;comp108114_c0;comp109391_c0;comp109391_c1;comp110269_c0;comp111142_c0;comp112289_c0;comp116005_c0;comp120067_c0;comp120368_c0;comp120368_c1;comp122889_c0;comp124365_c0;comp124688_c0;comp125607_c0;comp125607_c1;comp125607_c2;comp125607_c4;comp125607_c5;comp125607_c7;comp128932_c1;comp128932_c2;comp128932_c4;comp128…	K15397+K15397+K15397+K15397+K15397+K15397+K15397+K10251+K10251+K15397+K10703+K15397+K15397+K15397+K10251+K10251+K15397+K01074+K10251+K15397+K15397+K15397+K15397+K15397+K15397+K15397+K15397+K15397+K15397+K15397+K15397+K15397+K10251+K10703+K15397+K01068+K15397+K15397+K10703+K15397+K15397+K10258+K07512+K10251+K15397+K15397+K01074+K10251+K01074+K01074+K01074+K15397+K15397+K15397+K15397+K10251+K10251+…
Metabolism	Lipid metabolism	Ether lipid metabolism	ko00565	58	comp102456_c3;comp104688_c0;comp104872_c0;comp104872_c1;comp104872_c2;comp112395_c0;comp119056_c1;comp120284_c0;comp120284_c1;comp1203742_c0;comp120735_c0;comp120765_c1;comp120765_c2;comp120793_c0;comp120793_c1;comp120793_c2;comp121473_c0;comp125743_c0;comp128627_c1;comp128659_c2;comp129102_c0;comp132025_c0;comp132653_c0;comp135182_c0;comp135579_c0;comp138268_c0;comp138455_c0;comp139029_c0;comp13…	K01115+K01115+K01115+K01115+K01115+K01115+K01115+K01115+K01115+K01115+K01115+K01115+K01115+K01115+K01115+K01115+K14674+K01047+K01114+K01115+K13510+K13519+K13510+K00993+K01114+K00993+K16860+K01115+K01115+K01115+K01114+K01115+K01115+K01114+K01114+K01115+K14674+K01115+K14674+K01115+K01115+K01115+K01115+K16342+K01115+K01115+K01115+K01115+K01062+K01115+K01115+K01115+K01115+K01115+K01115+K01115+K01115+…
Metabolism	Carbohydrate metabolism	Propanoate metabolism	ko00640	58	comp112401_c1;comp113691_c0;comp1204846_c0;comp127751_c0;comp128961_c0;comp12960_c0;comp132514_c0;comp133132_c1;comp133466_c0;comp134281_c0;comp134408_c0;comp135001_c0;comp135001_c1;comp135482_c0;comp135705_c1;comp137802_c0;comp138155_c0;comp138336_c0;comp138923_c0;comp1392413_c0;comp141141_c0;comp142591_c0;comp142699_c0;comp1566197_c0;comp1620114_c0;comp1822830_c0;comp1867822_c0;comp2218549_c0;c…	K00249+K00626+K11262+K01899+K01900+K00140+K00016+K00140+K05605+K00626+K05605+K01895+K01895+K11262+K00626+K01578+K05605+K05605+K01895+K01961+K00249+K11262+K11262+K01899+K11262+K13524+K00626+K00249+K01899+K05605+K00016+K00626+K01962+K00626+K00016+K11262+K01961+K00626+K00626+K01961+K01962+K11262+K00140+K05605+K11262+K00140+K00249+K00016+K00626+K01895+K11262+K01900+K01900+K01900+K11262+K00016+K00016+…
Metabolism	Lipid metabolism	Sphingolipid metabolism	ko00600	56	comp101278_c0;comp101278_c1;comp101278_c2;comp101939_c0;comp108411_c0;comp108411_c1;comp111034_c0;comp112164_c0;comp113369_c0;comp1135572_c0;comp115898_c0;comp117080_c0;comp117657_c0;comp118497_c0;comp119182_c0;comp120149_c0;comp122225_c0;comp122225_c1;comp127780_c0;comp128392_c0;comp130062_c0;comp130062_c1;comp131926_c0;comp132304_c0;comp132767_c0;comp133012_c0;comp133736_c0;comp135171_c0;comp13…	K00654+K00654+K00654+K00654+K04713+K04713+K17108+K04713+K17108+K12353+K17108+K12353+K07407+K17108+K17108+K04710+K04713+K04713+K04713+K04708+K04713+K04713+K04713+K04711+K00654+K04712+K00654+K07407+K07407+K04710+K04710+K12349+K17108+K00654+K04718+K04718+K04715+K12309+K12353+K07407+K17108+K17108+K01190+K12349+K17108+K17108+K17108+K04710+K01190+K04710+K01190+K01190+K01190+K04710+K17108+K17108
Metabolism	Glycan biosynthesis and metabolism	N-Glycan biosynthesis	ko00510	56	comp104019_c0;comp104805_c0;comp107775_c0;comp110710_c0;comp110710_c1;comp121130_c0;comp125712_c0;comp127580_c1;comp127580_c3;comp127750_c0;comp128484_c0;comp129911_c0;comp132137_c0;comp133190_c0;comp133398_c0;comp133659_c0;comp135148_c0;comp135170_c0;comp135239_c0;comp135391_c0;comp135476_c0;comp135766_c0;comp136255_c0;comp136676_c1;comp136872_c0;comp137457_c0;comp137733_c1;comp137945_c0;comp138…	K01231+K05546+K12666+K01228+K01228+K09658+K07432+K07151+K07151+K12666+K07441+K12668+K01001+K12669+K00729+K00737+K00736+K00737+K00737+K03846+K03844+K03845+K12670+K03849+K03848+K07151+K03843+K00902+K01230+K03847+K01230+K01231+K07252+K07151+K00721+K01228+K12666+K12667+K05546+K00726+K03842+K03850+K00721+K12667+K00737+K12667+K12670+K12667+K00726+K07151+K01230+K07151+K12668+K00736+K07432+K00737
Metabolism	Biosynthesis of other secondary metabolites	Flavonoid biosynthesis	ko00941	56	comp103233_c0;comp113625_c0;comp116288_c0;comp119271_c0;comp119489_c0;comp120566_c0;comp122646_c0;comp1226836_c0;comp122765_c0;comp122765_c1;comp122765_c2;comp122765_c3;comp122765_c4;comp123510_c0;comp124124_c0;comp124124_c1;comp125701_c0;comp125701_c1;comp126464_c0;comp126689_c0;comp1280777_c0;comp128268_c0;comp128401_c0;comp128401_c1;comp129407_c0;comp131862_c0;comp1331142_c0;comp133505_c0;comp…	K00660+K08695+K13082+K13065+K00588+K08695+K05277+K13065+K08695+K08695+K08695+K08695+K08695+K05278+K13083+K13083+K00660+K00660+K08695+K09754+K13081+K01859+K13065+K13065+K00588+K00487+K08695+K00487+K05280+K09754+K13065+K13065+K08695+K08695+K08695+K00475+K13083+K08695+K00588+K00487+K13081+K08695+K08695+K13065+K08695+K00660+K05280+K05280+K00487+K00487+K05280+K13065+K08695+K13065+K00487+K13065
Metabolism	Metabolism of cofactors and vitamins	Porphyrin and chlorophyll metabolism	ko00860	55	comp101509_c0;comp102805_c0;comp105557_c0;comp110242_c0;comp112102_c0;comp112437_c0;comp112437_c1;comp114107_c1;comp117219_c0;comp117219_c2;comp118606_c0;comp120525_c0;comp120525_c1;comp122489_c0;comp126399_c0;comp127916_c0;comp127989_c0;comp128662_c0;comp128933_c0;comp129426_c0;comp129426_c1;comp133573_c0;comp133573_c4;comp133724_c0;comp133783_c0;comp133944_c0;comp134059_c0;comp134597_c0;comp134…	K00510+K01885+K14735+K00510+K01885+K08099+K08099+K01885+K02492+K02492+K13545+K00228+K00228+K03428+K02495+K00231+K00510+K01749+K04035+K01772+K01772+K13071+K13071+K01845+K03405+K01599+K01772+K08099+K01599+K01698+K00231+K01719+K01885+K13606+K02257+K02492+K02259+K00218+K00218+K01885+K04040+K18010+K13600+K03404+K13606+K13606+K00228+K01885+K03403+K01764+K01885+K10960+K01698+K00510+K13545
Metabolism	Energy metabolism	Photosynthesis	ko00195	55	comp101776_c0;comp102629_c0;comp107026_c0;comp107202_c0;comp107479_c0;comp107877_c0;comp108034_c0;comp111255_c0;comp112895_c1;comp116290_c0;comp117486_c0;comp117804_c0;comp117915_c0;comp118086_c0;comp119975_c0;comp120096_c0;comp123810_c0;comp124009_c0;comp124536_c0;comp125463_c0;comp126193_c0;comp126204_c0;comp126717_c0;comp127467_c1;comp128024_c0;comp128100_c0;comp129260_c0;comp129260_c1;comp129…	K02699+K03542+K02698+K02704+K02639+K02703+K08906+K02639+K08902+K02723+K08901+K08901+K08903+K03541+K02641+K02635+K02639+K02717+K02639+K02639+K02636+K02115+K02109+K02707+K02716+K02639+K02641+K02641+K02639+K02639+K02111+K02641+K02690+K08905+K02717+K02113+K02689+K02112+K02704+K02705+K02689+K02708+K02704+K02695+K02693+K02717+K08903+K02721+K02692+K02639+K02701+K02641+K03541+K14332+K02693
Metabolism	Metabolism of other amino acids	Selenocompound metabolism	ko00450	54	comp1007597_c0;comp103491_c0;comp103491_c1;comp103491_c2;comp103491_c3;comp110331_c0;comp1113557_c0;comp111978_c0;comp112174_c0;comp119775_c0;comp119775_c1;comp130024_c1;comp130246_c0;comp130506_c0;comp130583_c1;comp130969_c1;comp132371_c0;comp132428_c0;comp135151_c0;comp135332_c0;comp135332_c1;comp137160_c0;comp137249_c0;comp140141_c0;comp1420857_c0;comp142259_c0;comp142686_c1;comp144843_c0;comp…	K08247+K00549+K00549+K00549+K00549+K01874+K08247+K00549+K00549+K08247+K08247+K08247+K01739+K13811+K01760+K08247+K00384+K13811+K01761+K11717+K11717+K00384+K01874+K00549+K08247+K08247+K01874+K13811+K08247+K08247+K08247+K00549+K08247+K01739+K08247+K08247+K08247+K01758+K00549+K08247+K00549+K01739+K00384+K08247+K00549+K00549+K08247+K00384+K08247+K00549+K00958+K00958+K00549+K08247
Metabolism	Metabolism of cofactors and vitamins	Ubiquinone and other terpenoid-quinone biosynthesis	ko00130	54	comp102358_c1;comp102470_c0;comp102525_c0;comp109036_c0;comp111859_c0;comp113249_c0;comp119091_c0;comp121170_c0;comp124699_c0;comp124699_c1;comp126429_c0;comp126549_c0;comp128199_c0;comp129012_c0;comp129965_c1;comp130180_c0;comp131267_c1;comp131862_c0;comp132521_c0;comp132546_c0;comp132708_c0;comp132956_c0;comp132956_c1;comp132979_c0;comp133177_c1;comp133505_c0;comp133860_c0;comp133860_c1;comp135…	K06126+K06125+K06126+K14759+K14760+K01904+K01904+K03183+K01904+K01904+K05928+K14759+K01904+K00815+K01661+K01904+K12501+K00487+K06125+K00591+K00457+K09834+K09834+K00815+K09833+K00487+K01904+K01904+K09833+K00815+K00815+K01904+K00815+K01904+K02548+K12502+K12501+K06126+K09833+K09833+K09833+K12502+K00487+K02552+K02548+K06126+K09833+K09833+K14760+K00487+K00487+K00457+K00457+K00487
Metabolism	Energy metabolism	Sulfur metabolism	ko00920	53	comp103520_c0;comp123493_c0;comp124385_c0;comp125368_c0;comp126912_c1;comp127346_c0;comp127399_c0;comp127892_c1;comp128482_c0;comp129460_c0;comp129538_c0;comp129755_c0;comp130246_c0;comp130506_c0;comp131349_c0;comp131621_c2;comp132096_c0;comp132428_c0;comp133020_c1;comp133440_c0;comp133910_c0;comp135012_c0;comp135935_c0;comp136389_c1;comp136625_c0;comp137109_c0;comp138266_c0;comp138344_c0;comp138…	K13034+K00640+K08738+K01738+K00860+K01738+K01011+K01011+K00640+K01011+K00640+K00387+K01739+K13811+K01738+K00640+K13034+K13811+K01011+K15422+K17725+K01738+K01738+K05907+K01738+K01738+K01082+K00392+K00860+K01082+K13811+K01738+K00387+K08738+K00387+K08738+K01738+K01739+K01738+K08738+K01011+K00640+K00387+K00860+K00387+K00387+K01739+K08738+K08738+K00390+K00640+K00958+K00958
Metabolism	Lipid metabolism	Cutin, suberine and wax biosynthesis	ko00073	51	comp116234_c0;comp116234_c1;comp116277_c0;comp117825_c0;comp117869_c0;comp120353_c0;comp120394_c0;comp120665_c0;comp123985_c0;comp126904_c0;comp128805_c0;comp129414_c0;comp131065_c0;comp131065_c1;comp132037_c2;comp133507_c3;comp133887_c0;comp135740_c0;comp135740_c1;comp137570_c0;comp138351_c0;comp139309_c1;comp139309_c2;comp140312_c0;comp140666_c0;comp141643_c0;comp142014_c3;comp1462815_c0;comp18…	K15404+K15404+K15398+K17991+K15404+K15402+K17991+K15403+K15404+K15403+K13356+K15404+K17991+K17991+K15404+K13356+K17991+K15404+K15404+K13356+K15403+K13356+K13356+K15398+K15400+K15404+K15404+K15400+K13356+K15402+K15404+K13356+K15402+K15401+K13356+K13356+K13356+K15404+K15398+K13356+K15402+K15404+K17991+K13356+K15401+K13356+K15404+K15400+K13356+K13356+K13356
Metabolism	Carbohydrate metabolism	Butanoate metabolism	ko00650	51	comp102796_c0;comp110614_c0;comp111500_c0;comp111500_c1;comp113691_c0;comp115115_c0;comp116188_c0;comp121156_c0;comp127394_c0;comp127394_c1;comp128134_c0;comp130029_c0;comp130224_c0;comp131474_c1;comp134111_c0;comp134281_c0;comp134639_c0;comp134900_c0;comp134900_c1;comp135160_c0;comp135705_c1;comp136152_c0;comp137526_c0;comp142287_c1;comp1822830_c0;comp1867822_c0;comp1962187_c0;comp2456023_c0;com…	K01580+K01580+K01580+K01580+K00626+K01580+K01580+K01580+K18121+K18121+K00074+K01653+K18121+K16871+K16871+K00626+K17761+K01641+K01641+K01653+K00626+K01580+K01641+K16871+K13524+K00626+K01580+K01653+K01580+K01580+K00626+K00626+K17761+K01641+K00074+K00626+K00626+K01580+K17761+K17761+K17761+K17761+K01580+K16871+K16871+K00626+K01652+K01580+K17761+K07511+K01580
Metabolism	Biosynthesis of other secondary metabolites	Tropane, piperidine and pyridine alkaloid biosynthesis	ko00960	44	comp102724_c0;comp105379_c0;comp105379_c1;comp114698_c0;comp116202_c0;comp116202_c1;comp121323_c0;comp121650_c0;comp122893_c0;comp126694_c0;comp127787_c0;comp129012_c0;comp130557_c1;comp131012_c0;comp131858_c0;comp132181_c0;comp132622_c0;comp132979_c0;comp134891_c0;comp135918_c0;comp135972_c0;comp136174_c0;comp136185_c0;comp138164_c0;comp138164_c1;comp139065_c0;comp141751_c2;comp20239_c0;comp2284…	K08081+K08081+K08081+K00276+K00276+K00276+K08081+K08081+K08081+K08081+K08081+K00815+K15849+K14455+K00276+K00817+K15849+K00815+K00811+K14454+K08081+K00815+K00815+K00276+K00276+K00815+K08081+K00276+K00276+K00276+K14454+K14455+K14454+K14455+K14455+K14454+K14455+K00817+K14455+K00276+K14454+K00276+K00276+K00276
Metabolism	Lipid metabolism	Linoleic acid metabolism	ko00591	43	comp100249_c0;comp100249_c1;comp105181_c0;comp112623_c0;comp114869_c0;comp117980_c0;comp117980_c2;comp119467_c0;comp121473_c0;comp122822_c0;comp123011_c0;comp125743_c0;comp126564_c0;comp126564_c2;comp126564_c3;comp129237_c0;comp131512_c0;comp133241_c0;comp133241_c1;comp139677_c0;comp139677_c1;comp140618_c0;comp140885_c0;comp141238_c0;comp141425_c0;comp142028_c0;comp1536400_c0;comp15797_c0;comp160…	K00454+K00454+K15718+K00454+K15718+K00454+K00454+K00454+K14674+K00454+K15718+K01047+K15718+K15718+K15718+K15718+K00454+K15718+K15718+K15718+K00454+K00454+K15718+K14674+K00454+K14674+K15718+K00454+K15718+K15718+K00454+K15718+K15718+K15718+K16342+K15718+K15718+K00454+K15718+K15718+K15718+K15718+K15718
Metabolism	Biosynthesis of other secondary metabolites	Isoquinoline alkaloid biosynthesis	ko00950	42	comp114698_c0;comp116202_c0;comp116202_c1;comp118591_c0;comp129012_c0;comp130557_c1;comp131012_c0;comp131858_c0;comp132622_c0;comp132979_c0;comp134891_c0;comp134915_c1;comp135918_c0;comp136174_c0;comp136185_c0;comp138164_c0;comp138164_c1;comp139065_c0;comp1565814_c0;comp16765_c0;comp1927652_c0;comp20239_c0;comp2243602_c0;comp2284760_c0;comp2549648_c0;comp3067444_c0;comp30693_c0;comp3144174_c0;com…	K00276+K00276+K00276+K01592+K00815+K15849+K14455+K00276+K15849+K00815+K00811+K01592+K14454+K00815+K00815+K00276+K00276+K00815+K01592+K01592+K01592+K00276+K01592+K00276+K01592+K00276+K14454+K14455+K14454+K14455+K01592+K14455+K14454+K14455+K01592+K14455+K00276+K14454+K00276+K00276+K00276+K01592
Metabolism	Glycan biosynthesis and metabolism	Other glycan degradation	ko00511	41	comp101393_c0;comp111034_c0;comp111900_c0;comp113369_c0;comp115898_c0;comp118497_c0;comp119182_c0;comp124925_c0;comp127813_c0;comp129143_c1;comp130048_c0;comp136607_c0;comp137049_c0;comp137224_c0;comp137669_c1;comp137748_c0;comp139048_c0;comp139275_c0;comp140048_c0;comp140663_c0;comp141561_c0;comp141899_c0;comp142246_c0;comp142528_c1;comp142561_c0;comp1861717_c0;comp1899096_c0;comp26151_c0;comp37…	K15923+K17108+K01191+K17108+K17108+K17108+K17108+K01206+K15923+K12373+K01227+K12373+K17108+K01206+K12373+K01444+K15923+K12309+K01227+K17108+K01191+K17108+K01190+K01191+K17108+K17108+K12373+K17108+K12373+K01191+K15923+K01190+K01190+K01190+K01190+K12373+K17108+K17108+K15923+K15923+K15923
Metabolism	Metabolism of terpenoids and polyketides	Zeatin biosynthesis	ko00908	40	comp100459_c0;comp100840_c0;comp100840_c1;comp107241_c0;comp113681_c0;comp114005_c0;comp114503_c0;comp115987_c0;comp120634_c0;comp120747_c0;comp121540_c1;comp123466_c0;comp125429_c0;comp129448_c0;comp131685_c0;comp131685_c1;comp133272_c0;comp133979_c1;comp134237_c0;comp135878_c2;comp136005_c0;comp137505_c0;comp138663_c0;comp138847_c1;comp1629427_c0;comp2321893_c0;comp2826011_c0;comp2882161_c0;com…	K00279+K10717+K10717+K13495+K13495+K10760+K10760+K10760+K00279+K13495+K13495+K13495+K10760+K13495+K00279+K00279+K00791+K13495+K00279+K00279+K00791+K00279+K00279+K13495+K10717+K13495+K10717+K00279+K00791+K10717+K00279+K10760+K10760+K00279+K00279+K00279+K00279+K00279+K10760+K00279
Metabolism	Metabolism of cofactors and vitamins	Pantothenate and CoA biosynthesis	ko00770	40	comp1023901_c0;comp111985_c0;comp111985_c1;comp115685_c1;comp118176_c0;comp119750_c0;comp119750_c1;comp119832_c0;comp119832_c1;comp125969_c0;comp127004_c0;comp127694_c0;comp129105_c0;comp130029_c0;comp131539_c0;comp131623_c0;comp132852_c1;comp132859_c0;comp134100_c0;comp135018_c0;comp135160_c0;comp135201_c0;comp135704_c1;comp136749_c0;comp136951_c0;comp1369757_c0;comp140082_c0;comp2262949_c0;comp…	K00053+K00859+K00859+K00053+K02201+K01598+K01598+K00053+K00053+K01918+K00859+K00606+K01598+K01653+K06133+K01431+K06133+K01464+K01687+K00826+K01653+K00207+K00826+K00053+K00826+K00053+K09680+K01687+K01922+K01653+K06133+K01431+K00859+K00207+K01464+K09680+K09680+K01652+K01922+K01431
Metabolism	Amino acid metabolism	Histidine metabolism	ko00340	40	comp107409_c1;comp109635_c0;comp120134_c0;comp125621_c0;comp128124_c1;comp129099_c0;comp129099_c1;comp132181_c0;comp132797_c0;comp132872_c0;comp133008_c1;comp135575_c2;comp135924_c0;comp136379_c0;comp137043_c0;comp137641_c0;comp137741_c0;comp138543_c0;comp1385869_c0;comp139388_c0;comp140305_c1;comp1835414_c0;comp1839758_c0;comp1884453_c0;comp2813261_c0;comp2935788_c0;comp2938702_c0;comp3061372_c0…	K01590+K00128+K00128+K00128+K11755+K00128+K00128+K00817+K18649+K01590+K01693+K00128+K00128+K00128+K00765+K00013+K01590+K01663+K01590+K00128+K14085+K01590+K00128+K00128+K00128+K00128+K00128+K01590+K00128+K00013+K00128+K00128+K01693+K00817+K14085+K14085+K00128+K00128+K00128+K01693
Metabolism	Metabolism of terpenoids and polyketides	Carotenoid biosynthesis	ko00906	39	comp103737_c0;comp105053_c0;comp120921_c0;comp121397_c0;comp125174_c0;comp126370_c0;comp129079_c0;comp129144_c1;comp130235_c0;comp131724_c0;comp132997_c0;comp133560_c0;comp135601_c0;comp135928_c0;comp136095_c0;comp136213_c0;comp137443_c0;comp137459_c0;comp138138_c0;comp138138_c1;comp138551_c0;comp138666_c1;comp138998_c0;comp141693_c0;comp141991_c0;comp1422899_c0;comp1900345_c0;comp2081978_c0;comp…	K17912+K06444+K09843+K09839+K09842+K02291+K06444+K06444+K02291+K09841+K15744+K15746+K09835+K02293+K00514+K09838+K09843+K09837+K09840+K09840+K02291+K06443+K17913+K15747+K09842+K09840+K09840+K09840+K17911+K09840+K17913+K17913+K17912+K09840+K17913+K17911+K09840+K15747+K09840
Metabolism	Amino acid metabolism	Valine, leucine and isoleucine biosynthesis	ko00290	37	comp1023901_c0;comp105946_c0;comp105946_c1;comp111232_c2;comp115685_c1;comp117787_c0;comp119832_c0;comp119832_c1;comp128641_c0;comp129603_c0;comp130029_c0;comp134100_c0;comp135018_c0;comp135160_c0;comp135704_c1;comp135810_c1;comp136749_c0;comp136951_c0;comp1369757_c0;comp137475_c0;comp137475_c1;comp137589_c1;comp138547_c0;comp2257392_c0;comp2262949_c0;comp22729_c0;comp24220_c0;comp24327_c0;comp24…	K00053+K17989+K17989+K01649+K00053+K01754+K00053+K00053+K01754+K01704+K01653+K01687+K00826+K01653+K00826+K01703+K00053+K00826+K00053+K01649+K01649+K01754+K00052+K00052+K01687+K01702+K01649+K01649+K01653+K01703+K01703+K01649+K01652+K01649+K01754+K01649+K01702
Metabolism	Metabolism of terpenoids and polyketides	Diterpenoid biosynthesis	ko00904	33	comp104597_c0;comp109808_c0;comp11080_c0;comp116189_c0;comp118298_c0;comp1223940_c0;comp125301_c0;comp125421_c0;comp128699_c0;comp129364_c0;comp129576_c0;comp129673_c0;comp130981_c0;comp132654_c0;comp134049_c0;comp134774_c0;comp135712_c0;comp1364934_c0;comp136916_c0;comp138709_c0;comp141688_c0;comp14818_c0;comp1579109_c0;comp1642742_c0;comp1858370_c0;comp2299579_c0;comp3779075_c0;comp4270706_c0;c…	K05282+K04120+K04125+K04125+K04125+K04123+K04120+K04123+K04120+K04121+K04124+K04120+K04125+K04122+K04123+K04125+K14046+K04125+K14043+K04121+K04120+K05282+K04123+K04122+K04125+K04123+K04122+K04122+K04121+K04120+K04121+K04125+K04125
Metabolism	Lipid metabolism	Arachidonic acid metabolism	ko00590	28	comp104326_c1;comp113918_c3;comp118490_c1;comp121473_c0;comp121829_c0;comp122763_c0;comp122763_c2;comp124589_c1;comp125743_c0;comp126848_c0;comp127023_c0;comp128031_c0;comp136350_c0;comp137905_c0;comp141238_c0;comp142028_c0;comp19767_c0;comp3200602_c0;comp37565_c0;comp3877680_c0;comp4041216_c0;comp47128_c0;comp50048_c0;comp645064_c0;comp83718_c0;comp87524_c0;comp87524_c1;comp89117_c0;	K05309+K00432+K18592+K14674+K15730+K00432+K00432+K00432+K01047+K00432+K00432+K05309+K01254+K18592+K14674+K14674+K00432+K00079+K16342+K00432+K01254+K00079+K00432+K00432+K00432+K00432+K00432+K00432
Metabolism	Glycan biosynthesis and metabolism	Glycosylphosphatidylinositol(GPI)-anchor biosynthesis	ko00563	27	comp103754_c1;comp104293_c0;comp109461_c0;comp118621_c0;comp121130_c0;comp122763_c1;comp125302_c0;comp129669_c0;comp130927_c0;comp132964_c0;comp135217_c1;comp136867_c0;comp137803_c1;comp138705_c1;comp139057_c0;comp139337_c0;comp139370_c0;comp139370_c1;comp139734_c0;comp139927_c1;comp140003_c0;comp140274_c0;comp140486_c0;comp141832_c0;comp142257_c1;comp70099_c0;comp74421_c0;	K05292+K03861+K05288+K07541+K09658+K03861+K03858+K03859+K05284+K05292+K05293+K05287+K07541+K05283+K05285+K03860+K03857+K03857+K05289+K05291+K03858+K05286+K05290+K05288+K05310+K03858+K03434
Metabolism	Metabolism of cofactors and vitamins	Biotin metabolism	ko00780	26	comp1069_c0;comp1069_c1;comp112663_c0;comp112663_c1;comp119252_c0;comp125720_c0;comp127278_c0;comp127531_c0;comp128115_c0;comp129286_c0;comp131598_c2;comp132620_c4;comp134033_c1;comp134182_c0;comp134308_c0;comp137037_c0;comp138269_c0;comp139157_c0;comp139280_c1;comp17642_c0;comp19423_c0;comp2984237_c0;comp34940_c0;comp64113_c0;comp67514_c0;comp72799_c0;	K00059+K00059+K09458+K09458+K00059+K00059+K00059+K00059+K00208+K02372+K01012+K09458+K00652+K09458+K00208+K01942+K09458+K09458+K00833+K01942+K09458+K00059+K00059+K00059+K00652+K00059
Metabolism	Biosynthesis of other secondary metabolites	Stilbenoid, diarylheptanoid and gingerol biosynthesis	ko00945	26	comp119271_c0;comp119489_c0;comp1226836_c0;comp125479_c0;comp126689_c0;comp128401_c0;comp128401_c1;comp129407_c0;comp131862_c0;comp133505_c0;comp134941_c0;comp135029_c1;comp135111_c0;comp136117_c0;comp137553_c0;comp137814_c0;comp142190_c0;comp3429481_c0;comp384304_c0;comp52_c1;comp83546_c0;comp83546_c1;comp87986_c1;comp93875_c0;comp98071_c0;comp981618_c0;	K13065+K00588+K13065+K00517+K09754+K13065+K13065+K00588+K00487+K00487+K09754+K13065+K13065+K17212+K00517+K00517+K17212+K00588+K00487+K13065+K00487+K00487+K13065+K13065+K00487+K13065
Metabolism	Metabolism of cofactors and vitamins	One carbon pool by folate	ko00670	24	comp1100387_c0;comp128334_c1;comp129011_c1;comp132976_c0;comp133360_c0;comp134279_c0;comp134438_c0;comp136247_c1;comp137114_c0;comp137388_c0;comp138462_c0;comp139296_c1;comp141234_c0;comp1666600_c0;comp2221645_c0;comp2238712_c0;comp2326468_c0;comp2354664_c0;comp26407_c0;comp3735032_c0;comp3905021_c0;comp4429732_c0;comp60636_c0;comp98703_c1;	K00600+K01934+K00605+K01433+K13998+K00604+K00600+K00600+K00600+K00297+K01938+K00601+K00602+K00605+K00600+K00600+K00600+K01938+K00600+K01938+K00602+K00297+K00600+K00602
Metabolism	Metabolism of other amino acids	Taurine and hypotaurine metabolism	ko00430	23	comp102796_c0;comp110614_c0;comp111500_c0;comp111500_c1;comp115115_c0;comp116188_c0;comp118490_c1;comp121156_c0;comp123370_c0;comp127600_c0;comp129915_c0;comp129915_c2;comp134249_c0;comp136152_c0;comp137905_c0;comp1962187_c0;comp26449_c0;comp2796434_c0;comp37150_c0;comp39881_c0;comp53239_c0;comp71147_c0;comp96213_c0;	K01580+K01580+K01580+K01580+K01580+K01580+K18592+K01580+K10712+K10712+K10712+K10712+K10712+K01580+K18592+K01580+K01580+K01580+K00456+K01580+K01580+K01580+K01580
Metabolism	Amino acid metabolism	Lysine biosynthesis	ko00300	23	comp127231_c0;comp129288_c1;comp133705_c0;comp133705_c1;comp133916_c0;comp135738_c0;comp137788_c0;comp138623_c1;comp138920_c0;comp140305_c1;comp141163_c1;comp141651_c0;comp1852656_c0;comp2875891_c0;comp3023486_c0;comp3927236_c0;comp3988213_c0;comp43439_c0;comp4495464_c0;comp49941_c0;comp53885_c0;comp65917_c0;comp92291_c0;	K00215+K01778+K00215+K00215+K10206+K01714+K01586+K00928+K00133+K14085+K12524+K10206+K00928+K12524+K12524+K00928+K00293+K14085+K12524+K01586+K14085+K00928+K00928
Metabolism	Metabolism of terpenoids and polyketides	Limonene and pinene degradation	ko00903	22	comp109635_c0;comp120134_c0;comp125479_c0;comp125621_c0;comp129099_c0;comp129099_c1;comp135575_c2;comp135924_c0;comp136379_c0;comp137553_c0;comp137814_c0;comp139388_c0;comp1839758_c0;comp2813261_c0;comp2935788_c0;comp2938702_c0;comp34271_c0;comp3733026_c0;comp3733651_c0;comp74368_c0;comp973_c0;comp973_c1;	K00128+K00128+K00517+K00128+K00128+K00128+K00128+K00128+K00128+K00517+K00517+K00128+K00128+K00128+K00128+K00128+K00128+K00128+K00128+K00128+K00128+K00128
Metabolism	Metabolism of cofactors and vitamins	Thiamine metabolism	ko00730	22	comp103369_c0;comp107332_c0;comp107332_c1;comp114131_c0;comp114131_c1;comp127595_c0;comp127928_c0;comp128655_c0;comp129518_c1;comp132501_c0;comp133680_c0;comp134677_c0;comp137384_c0;comp137813_c0;comp13876_c0;comp138783_c0;comp141166_c0;comp141166_c1;comp2290520_c0;comp4112580_c0;comp60185_c0;comp94043_c0;	K03146+K03146+K03146+K03146+K03146+K03146+K06928+K00949+K00949+K00949+K04487+K00878+K14153+K01662+K04487+K03147+K01662+K01662+K03147+K01662+K03147+K18278
Metabolism	Metabolism of terpenoids and polyketides	Brassinosteroid biosynthesis	ko00905	21	comp108533_c0;comp109287_c0;comp116004_c0;comp118294_c0;comp122655_c0;comp122913_c0;comp125523_c0;comp128575_c0;comp128579_c0;comp128579_c1;comp131991_c0;comp133034_c0;comp133034_c1;comp135289_c0;comp135616_c0;comp139974_c0;comp141054_c0;comp141741_c1;comp349405_c0;comp363714_c0;comp608197_c0;	K15639+K15639+K15639+K15639+K15639+K12640+K15639+K09591+K15639+K15639+K09588+K15639+K15639+K12639+K09587+K09589+K15639+K12640+K15639+K15639+K15639
Metabolism	Metabolism of cofactors and vitamins	Nicotinate and nicotinamide metabolism	ko00760	20	comp110698_c0;comp130986_c0;comp131432_c0;comp131451_c0;comp131687_c0;comp133035_c1;comp133096_c0;comp134421_c0;comp135617_c0;comp136394_c0;comp136904_c0;comp137357_c0;comp139391_c1;comp140161_c0;comp141844_c0;comp14694_c0;comp2918044_c0;comp3787255_c0;comp4126751_c0;comp4326863_c0;	K03426+K00767+K01240+K01081+K01240+K06210+K03426+K03517+K03787+K00278+K00858+K00763+K06210+K01950+K03787+K18551+K18551+K00858+K01081+K00858
Metabolism	Glycan biosynthesis and metabolism	Glycosaminoglycan degradation	ko00531	20	comp114657_c0;comp129143_c1;comp131337_c0;comp131337_c1;comp136053_c0;comp136607_c0;comp137103_c0;comp137669_c1;comp137781_c0;comp139051_c0;comp139275_c0;comp139699_c0;comp140079_c0;comp140328_c0;comp1839488_c0;comp1899096_c0;comp37134_c0;comp37134_c1;comp3764414_c0;comp87964_c0;	K01205+K12373+K07964+K07964+K07964+K12373+K07964+K12373+K10532+K01205+K12309+K10532+K01205+K07964+K07964+K12373+K07964+K07964+K12373+K12373
Metabolism	Metabolism of cofactors and vitamins	Folate biosynthesis	ko00790	19	comp126761_c0;comp126931_c0;comp127672_c0;comp129185_c0;comp130297_c0;comp131243_c0;comp133360_c0;comp133890_c1;comp134439_c0;comp135262_c0;comp135497_c0;comp137143_c0;comp138716_c0;comp141740_c0;comp1873067_c0;comp2460872_c0;comp2797111_c0;comp37128_c0;comp37128_c1;	K01633+K01307+K03635+K03639+K18482+K01113+K13998+K18482+K03639+K01930+K01930+K01495+K13941+K13950+K01930+K01307+K18482+K01307+K01307
Metabolism	Energy metabolism	Photosynthesis - antenna proteins	ko00196	19	comp101929_c0;comp108880_c0;comp118779_c0;comp133202_c1;comp1355468_c0;comp135739_c0;comp1406103_c0;comp1566085_c0;comp1600_c1;comp2101485_c0;comp2246533_c0;comp3140807_c0;comp3428836_c0;comp39150_c0;comp39153_c0;comp47419_c0;comp81739_c0;comp96880_c0;comp97753_c0;	K08911+K08907+K08912+K14172+K08913+K08909+K08908+K08917+K08916+K08911+K08916+K08914+K08910+K08914+K08913+K08907+K08912+K08912+K08916
Metabolism	Metabolism of terpenoids and polyketides	Degradation of aromatic compounds	ko01220	18	comp1040149_c0;comp113579_c0;comp118888_c2;comp118888_c3;comp131862_c0;comp133505_c0;comp135159_c0;comp135401_c0;comp135868_c0;comp136527_c1;comp136527_c2;comp140461_c0;comp384304_c0;comp40001_c0;comp63278_c0;comp83546_c0;comp83546_c1;comp98071_c0;	K00001+K00001+K00121+K00121+K00487+K00487+K00001+K00121+K00001+K00121+K00121+K00121+K00487+K00121+K00121+K00487+K00487+K00487
Metabolism	Metabolism of cofactors and vitamins	Vitamin B6 metabolism	ko00750	17	comp118861_c0;comp119757_c0;comp123882_c0;comp131923_c0;comp132685_c0;comp132685_c1;comp134082_c0;comp134194_c0;comp135703_c0;comp139926_c0;comp140982_c1;comp2342574_c0;comp2849321_c0;comp40458_c0;comp4165285_c0;comp53775_c0;comp93682_c0;	K01733+K06215+K08681+K00868+K13248+K13248+K06215+K00831+K01733+K17759+K08681+K17759+K17759+K06215+K00831+K17759+K00831
Metabolism	Lipid metabolism	Synthesis and degradation of ketone bodies	ko00072	13	comp113691_c0;comp134281_c0;comp134900_c0;comp134900_c1;comp135705_c1;comp137526_c0;comp1867822_c0;comp2856493_c0;comp2912864_c0;comp3019135_c0;comp3852_c0;comp3867652_c0;comp60338_c0;	K00626+K00626+K01641+K01641+K00626+K01641+K00626+K00626+K00626+K01641+K00626+K00626+K00626
Metabolism	Glycan biosynthesis and metabolism	Other types of O-glycan biosynthesis	ko00514	11	comp123314_c0;comp138533_c0;comp139211_c0;comp141480_c0;comp2911454_c0;comp3114250_c0;comp3943593_c0;comp54224_c0;comp80622_c0;comp99669_c0;comp99669_c1;	K13667+K03691+K09667+K09667+K09667+K09667+K09667+K09667+K13667+K09667+K09667
Metabolism	Biosynthesis of other secondary metabolites	Flavone and flavonol biosynthesis	ko00944	11	comp124124_c0;comp124124_c1;comp133354_c1;comp134610_c0;comp14349_c0;comp3081406_c0;comp34649_c0;comp5019_c0;comp778420_c0;comp78111_c0;comp85785_c0;	K13083+K13083+K05279+K05280+K05279+K13083+K05279+K05279+K05280+K05280+K05280
Metabolism	Metabolism of terpenoids and polyketides	Monoterpenoid biosynthesis	ko00902	10	comp103324_c0;comp127771_c0;comp128778_c0;comp132219_c1;comp134327_c0;comp134655_c0;comp135008_c1;comp1561803_c0;comp68742_c0;comp9713_c0;	K15095+K15095+K15095+K15095+K15095+K15086+K15095+K15095+K15095+K15095
Metabolism	Glycan biosynthesis and metabolism	Glycosphingolipid biosynthesis - globo series	ko00603	10	comp117657_c0;comp129143_c1;comp135171_c0;comp135575_c0;comp136607_c0;comp137669_c1;comp140269_c1;comp1899096_c0;comp3764414_c0;comp87964_c0;	K07407+K12373+K07407+K07407+K12373+K12373+K07407+K12373+K12373+K12373
Metabolism	Carbohydrate metabolism	C5-Branched dibasic acid metabolism	ko00660	10	comp129603_c0;comp130029_c0;comp135160_c0;comp135810_c1;comp138547_c0;comp2257392_c0;comp2456023_c0;comp3152660_c0;comp4684943_c0;comp60404_c0;	K01704+K01653+K01653+K01703+K00052+K00052+K01653+K01703+K01703+K01652
Metabolism	Metabolism of cofactors and vitamins	Riboflavin metabolism	ko00740	9	comp127127_c0;comp130264_c0;comp130492_c0;comp133234_c0;comp133259_c2;comp135776_c1;comp136198_c0;comp1572285_c0;comp92925_c0;	K00794+K11752+K00793+K14652+K18453+K14652+K00861+K11752+K00794
Metabolism	Glycan biosynthesis and metabolism	Glycosphingolipid biosynthesis - ganglio series	ko00604	7	comp129143_c1;comp136607_c0;comp137669_c1;comp139275_c0;comp1899096_c0;comp3764414_c0;comp87964_c0;	K12373+K12373+K12373+K12309+K12373+K12373+K12373
Metabolism	Biosynthesis of other secondary metabolites	Glucosinolate biosynthesis	ko00966	6	comp137728_c1;comp1989375_c0;comp3969490_c0;comp48296_c0;comp908244_c0;comp90878_c0;	K11820+K13027+K13027+K13027+K11820+K11820
Metabolism	Biosynthesis of other secondary metabolites	Benzoxazinoid biosynthesis	ko00402	6	comp120922_c0;comp128822_c0;comp129715_c0;comp131291_c0;comp134203_c0;comp137054_c0;	K13222+K13223+K13225+K13227+K13226+K13224
Metabolism	Metabolism of cofactors and vitamins	Lipoic acid metabolism	ko00785	5	comp129872_c0;comp137072_c0;comp137408_c0;comp141344_c0;comp2216888_c0;	K03644+K03644+K03801+K03801+K03644
Metabolism	Metabolism of terpenoids and polyketides	Sesquiterpenoid and triterpenoid biosynthesis	ko00909	4	comp123396_c0;comp134484_c3;comp138144_c0;comp2950385_c0;	K15891+K00801+K00511+K00511
Metabolism	Biosynthesis of other secondary metabolites	Caffeine metabolism	ko00232	4	comp131138_c0;comp141572_c1;comp4617034_c0;comp72875_c0;	K00365+K00106+K00106+K00365
Metabolism	Metabolism of terpenoids and polyketides	Polyketide sugar unit biosynthesis	ko00523	1	comp17817_c0;	K01710
Metabolism	Biosynthesis of other secondary metabolites	Betalain biosynthesis	ko00965	1	comp34718_c1;	K00545
Metabolism	Amino acid metabolism	Vancomycin resistance	ko01502	1	comp141461_c0;	K01000
Genetic Information Processing	Translation	Ribosome	ko03010	757	comp1000231_c0;comp100168_c0;comp100181_c0;comp100246_c0;comp1006064_c0;comp100882_c0;comp100948_c0;comp101400_c0;comp101696_c0;comp101831_c0;comp10191_c0;comp1020516_c0;comp10237_c0;comp102554_c0;comp102819_c0;comp103091_c0;comp103091_c1;comp103168_c0;comp103419_c0;comp103733_c0;comp103771_c0;comp103771_c1;comp104087_c0;comp104247_c0;comp104412_c0;comp104416_c0;comp104467_c0;comp104838_c0;comp10…	K02877+K02866+K02921+K02985+K02918+K02997+K02980+K02993+K02958+K02993+K02987+K02891+K02925+K02934+K02977+K02930+K02930+K02943+K02973+K02868+K02949+K02949+K02908+K02891+K02989+K02953+K02893+K02929+K02868+K02960+K02898+K02975+K02947+K02901+K02974+K02995+K02925+K02927+K02953+K02882+K02977+K02987+K02947+K02969+K02873+K02987+K02958+K02940+K02921+K02989+K02962+K02942+K02880+K02979+K02986+K02917+K02955+…
Genetic Information Processing	Transcription	Spliceosome	ko03040	462	comp1003193_c0;comp10041_c0;comp100623_c0;comp1013281_c0;comp102737_c1;comp102962_c0;comp10388_c0;comp103993_c1;comp1040813_c0;comp104343_c0;comp104730_c0;comp105241_c0;comp105874_c1;comp1059063_c0;comp106537_c0;comp106998_c0;comp107697_c0;comp107760_c1;comp108635_c0;comp10919_c0;comp1099533_c0;comp110300_c0;comp110300_c2;comp110300_c3;comp110672_c0;comp1115639_c0;comp112108_c0;comp113216_c0;comp…	K12859+K03283+K12856+K12818+K12831+K12823+K12823+K03283+K03283+K12823+K12837+K12828+K12890+K12837+K03283+K12856+K12741+K03283+K12828+K11094+K12741+K03283+K03283+K03283+K03283+K12831+K12854+K12842+K12842+K12813+K12813+K11096+K11096+K12828+K12879+K03283+K03283+K12834+K12859+K12818+K12818+K12833+K03283+K10599+K03283+K11098+K12820+K12840+K12818+K12813+K12813+K11087+K03283+K12837+K12837+K12837+K11984+…
Genetic Information Processing	Folding, sorting and degradation	Protein processing in endoplasmic reticulum	ko04141	445	comp100040_c0;comp100040_c1;comp10041_c0;comp100946_c0;comp100946_c1;comp103108_c0;comp103131_c0;comp103133_c0;comp103993_c1;comp1040813_c0;comp104805_c0;comp106224_c0;comp106370_c0;comp106537_c0;comp1071_c0;comp107760_c1;comp107775_c0;comp108081_c0;comp109005_c0;comp109539_c0;comp11012_c0;comp110300_c0;comp110300_c2;comp110300_c3;comp110672_c0;comp110710_c0;comp110710_c1;comp110950_c0;comp110950…	K06689+K06689+K03283+K04079+K04079+K13993+K03094+K03347+K03283+K03283+K05546+K13993+K07953+K03283+K03868+K03283+K12666+K04079+K10661+K13993+K04079+K03283+K03283+K03283+K03283+K01228+K01228+K04079+K04079+K04079+K04079+K04079+K09490+K09490+K10956+K09490+K09481+K14016+K13993+K16196+K08054+K03283+K03283+K10956+K14007+K16196+K14007+K13993+K03283+K04079+K10839+K13525+K10575+K09490+K10661+K04079+K04079+…
Genetic Information Processing	Translation	RNA transport	ko03013	390	comp100679_c0;comp100679_c1;comp1021400_c0;comp102812_c0;comp107753_c0;comp108483_c0;comp108501_c0;comp108656_c0;comp108656_c1;comp108656_c2;comp1086707_c0;comp108944_c0;comp108944_c1;comp108984_c0;comp108984_c1;comp109671_c0;comp11123_c0;comp111254_c0;comp113032_c0;comp113853_c0;comp113853_c1;comp113881_c0;comp113968_c0;comp114267_c0;comp1144_c0;comp1144_c1;comp114840_c0;comp115064_c1;comp115841…	K14293+K14293+K03236+K03259+K00784+K07562+K03247+K03231+K03231+K03231+K14293+K10577+K10577+K03231+K03231+K03231+K12160+K03539+K18213+K03231+K03231+K03231+K12879+K14314+K03251+K03251+K03240+K14293+K09291+K03539+K14293+K14293+K03262+K03262+K03113+K03253+K14293+K14293+K14293+K18213+K14293+K03252+K03262+K03262+K03113+K13126+K03257+K03253+K03113+K03237+K03237+K07936+K14292+K12879+K03254+K10577+K12160+…
Genetic Information Processing	Folding, sorting and degradation	Ubiquitin mediated proteolysis	ko04120	257	comp100040_c0;comp100040_c1;comp100129_c0;comp100435_c0;comp100936_c0;comp101008_c0;comp101789_c0;comp101840_c0;comp101840_c1;comp102506_c0;comp103131_c0;comp103133_c0;comp105635_c0;comp10677_c0;comp1071_c0;comp108944_c0;comp108944_c1;comp110857_c0;comp111468_c0;comp111526_c0;comp111775_c0;comp113068_c0;comp113068_c1;comp113068_c2;comp113422_c0;comp115514_c1;comp115640_c0;comp115674_c0;comp116839…	K06689+K06689+K10590+K10581+K04506+K10590+K04506+K10590+K10590+K10591+K03094+K03347+K04506+K04506+K03868+K10577+K10577+K04506+K04506+K04506+K10591+K10576+K10576+K10576+K10591+K10590+K03178+K10684+K10610+K10591+K10599+K10575+K10573+K10575+K10580+K03094+K03363+K10688+K10688+K06689+K06689+K10601+K04506+K04706+K10580+K10573+K10573+K10573+K10573+K03875+K03094+K10577+K04506+K04506+K04506+K03094+K03094+…
Genetic Information Processing	Translation	mRNA surveillance pathway	ko03015	214	comp104039_c0;comp104778_c0;comp104778_c1;comp104992_c0;comp107152_c0;comp1094268_c0;comp110582_c0;comp115444_c0;comp1201055_c0;comp120658_c0;comp120672_c0;comp121710_c0;comp123161_c0;comp12348_c0;comp124635_c0;comp126774_c0;comp126922_c0;comp127205_c0;comp127286_c0;comp127411_c0;comp127507_c0;comp127731_c0;comp127930_c0;comp128812_c0;comp128855_c0;comp129087_c0;comp129087_c1;comp129115_c0;comp12…	K14403+K14411+K14411+K14407+K14411+K06269+K06269+K14403+K11583+K14376+K13126+K14400+K12883+K13126+K12877+K14398+K14416+K12876+K11584+K14396+K11584+K06269+K03265+K14406+K14411+K06269+K06269+K04354+K04354+K06269+K15544+K12881+K14962+K04382+K14294+K04382+K03456+K12876+K13917+K06965+K13114+K15542+K12881+K14411+K13126+K14411+K12812+K14403+K14397+K11583+K14327+K14327+K04382+K12875+K12875+K03265+K06269+…
Genetic Information Processing	Folding, sorting and degradation	RNA degradation	ko03018	211	comp103560_c0;comp10561_c0;comp1078419_c0;comp1092224_c0;comp112124_c0;comp112199_c0;comp113115_c0;comp114695_c0;comp114934_c0;comp115393_c0;comp116498_c0;comp119634_c0;comp120672_c0;comp122313_c0;comp122377_c0;comp122674_c0;comp122758_c0;comp123174_c0;comp1234005_c0;comp12348_c0;comp123781_c0;comp124014_c1;comp124444_c0;comp124530_c1;comp124571_c0;comp124912_c0;comp124912_c1;comp124957_c0;comp12…	K04077+K04077+K04077+K00850+K04077+K12619+K01689+K12619+K12605+K12604+K03679+K01689+K13126+K12581+K12621+K12622+K12624+K12625+K12581+K13126+K03679+K12616+K12602+K12598+K12620+K01689+K01689+K12623+K04043+K07573+K12627+K12593+K12608+K00850+K04077+K04077+K12619+K12589+K12592+K01689+K01689+K12590+K04077+K12606+K03681+K12598+K12587+K12605+K10643+K12586+K04077+K12614+K03654+K13126+K12603+K12581+K12581+…
Genetic Information Processing	Translation	Ribosome biogenesis in eukaryotes	ko03008	175	comp101682_c0;comp103309_c0;comp104452_c0;comp105571_c0;comp107843_c0;comp108483_c0;comp110449_c0;comp110768_c0;comp111254_c0;comp112199_c0;comp1122461_c0;comp114535_c3;comp114695_c0;comp115445_c0;comp115708_c0;comp115974_c0;comp116407_c0;comp117694_c1;comp120787_c2;comp1211098_c0;comp122499_c0;comp122745_c0;comp124414_c1;comp125950_c0;comp125992_c0;comp126176_c0;comp126405_c1;comp126771_c0;comp1…	K14567+K14565+K03264+K14567+K03097+K07562+K14554+K14565+K03539+K12619+K11883+K14568+K12619+K14565+K14570+K03539+K14564+K14571+K11130+K07936+K03539+K12845+K13288+K14565+K03115+K03264+K07178+K14568+K14546+K03537+K03115+K03115+K18532+K12619+K14561+K03097+K11128+K07936+K14566+K14565+K14525+K14545+K14565+K01164+K14537+K14563+K14563+K03097+K03097+K07936+K14553+K14553+K03097+K03097+K07562+K06943+K14574+…
Genetic Information Processing	Translation	Aminoacyl-tRNA biosynthesis	ko00970	173	comp100867_c0;comp101001_c0;comp102805_c0;comp106027_c0;comp107103_c0;comp107584_c0;comp107584_c1;comp110331_c0;comp110838_c0;comp110838_c1;comp111691_c0;comp112102_c0;comp112997_c0;comp114107_c1;comp115796_c0;comp115796_c1;comp115959_c0;comp116155_c0;comp116155_c1;comp116396_c0;comp1164096_c0;comp117426_c0;comp117426_c2;comp117474_c0;comp118433_c0;comp118433_c1;comp118433_c2;comp118433_c3;comp11…	K01873+K01876+K01885+K01886+K01867+K01870+K01870+K01874+K14164+K14164+K01892+K01885+K01869+K01885+K01893+K01893+K01886+K01889+K01889+K02434+K01872+K01886+K01886+K01881+K01869+K01869+K01869+K01869+K01869+K01869+K01868+K01868+K01881+K01881+K01866+K01883+K01883+K01883+K01883+K01866+K01869+K01869+K01869+K01869+K01869+K01869+K01869+K01867+K01887+K01887+K01869+K01869+K01873+K01873+K01887+K01881+K01881+…
Genetic Information Processing	Folding, sorting and degradation	Proteasome	ko03050	124	comp102526_c0;comp111925_c0;comp111925_c1;comp112541_c1;comp112687_c0;comp1176319_c0;comp119822_c0;comp122403_c0;comp1229995_c0;comp123395_c0;comp123395_c1;comp123395_c2;comp124287_c0;comp124287_c1;comp124497_c0;comp124999_c1;comp125459_c1;comp125616_c0;comp125688_c0;comp125732_c0;comp126493_c0;comp126612_c0;comp127109_c0;comp127716_c0;comp127740_c0;comp129289_c0;comp129389_c0;comp129766_c0;comp1…	K03063+K03030+K03030+K10881+K03033+K02737+K02738+K03036+K11599+K03033+K03033+K03033+K02729+K02729+K03037+K02737+K02737+K03064+K02728+K02734+K02732+K02730+K03064+K02729+K02739+K03038+K03065+K02735+K03035+K03036+K02737+K03039+K03030+K03039+K03036+K03036+K03035+K03031+K02738+K02731+K02731+K03064+K03031+K03062+K03037+K03029+K03066+K02725+K02727+K02726+K03028+K03033+K02730+K03064+K06700+K03063+K02736+…
Genetic Information Processing	Replication and repair	Nucleotide excision repair	ko03420	107	comp1002458_c0;comp102064_c0;comp102064_c1;comp1071_c0;comp109184_c0;comp110566_c0;comp112144_c0;comp112629_c0;comp1132993_c0;comp116839_c1;comp1171203_c0;comp123024_c1;comp123038_c0;comp123290_c0;comp124209_c0;comp125026_c0;comp125105_c0;comp125105_c1;comp125105_c2;comp125294_c0;comp127196_c0;comp127373_c0;comp127782_c0;comp128227_c0;comp128680_c0;comp128918_c0;comp128935_c0;comp129536_c0;comp12…	K02324+K10756+K10756+K03868+K10846+K10756+K07466+K04802+K10756+K10610+K10839+K10756+K03505+K07466+K10839+K04802+K07466+K07466+K07466+K03505+K10842+K02326+K07466+K07466+K10739+K10740+K10755+K10739+K10740+K02326+K07466+K10610+K03143+K10839+K10756+K07466+K02335+K10756+K02325+K10755+K10839+K07466+K06634+K07466+K03144+K10849+K10570+K03142+K03141+K10609+K07466+K02335+K02328+K07466+K02202+K03868+K03504+…
Genetic Information Processing	Folding, sorting and degradation	Protein export	ko03060	99	comp111399_c0;comp112932_c0;comp113367_c0;comp113649_c0;comp114113_c0;comp115045_c0;comp11751_c0;comp119816_c0;comp1213713_c0;comp122704_c0;comp122704_c1;comp122704_c2;comp123388_c0;comp123664_c0;comp123708_c0;comp123928_c0;comp124316_c0;comp124387_c0;comp126231_c0;comp126320_c1;comp126379_c0;comp126478_c0;comp126868_c0;comp127262_c0;comp127287_c0;comp127383_c0;comp127461_c2;comp127628_c0;comp128…	K09490+K09490+K10956+K09490+K09481+K10956+K09490+K10956+K10956+K13431+K13431+K13431+K09481+K03105+K09490+K07342+K09648+K03116+K03217+K03118+K10956+K12948+K12948+K13280+K12946+K03109+K03106+K03104+K12275+K03110+K12947+K03100+K03100+K09647+K09540+K03217+K03217+K03100+K10956+K10956+K03070+K03107+K09648+K12272+K03106+K10956+K03217+K03070+K13431+K09490+K09490+K03106+K03100+K03217+K12946+K03100+K03108+…
Genetic Information Processing	Replication and repair	Homologous recombination	ko03440	93	comp112144_c0;comp112541_c1;comp117852_c0;comp119573_c0;comp119751_c0;comp119886_c0;comp119920_c0;comp121097_c0;comp121357_c0;comp121929_c0;comp121929_c1;comp122338_c0;comp122338_c1;comp123038_c0;comp123214_c0;comp123214_c1;comp123290_c0;comp124898_c1;comp125105_c0;comp125105_c1;comp125105_c2;comp125294_c0;comp126485_c0;comp126485_c1;comp127782_c0;comp128227_c0;comp128680_c0;comp128918_c0;comp129…	K07466+K10881+K10875+K08775+K10875+K10880+K10875+K10875+K10875+K10875+K10875+K10875+K10875+K03505+K10875+K10875+K07466+K10870+K07466+K07466+K07466+K03505+K10882+K10882+K07466+K07466+K10739+K10740+K10739+K10740+K04482+K04482+K07466+K08775+K10901+K07466+K02335+K03553+K10871+K10875+K07466+K10869+K07466+K10901+K03553+K08991+K08991+K07466+K02335+K02328+K03165+K07466+K03553+K10867+K10879+K10866+K03504+…
Genetic Information Processing	Replication and repair	DNA replication	ko03030	87	comp1002458_c0;comp102064_c0;comp102064_c1;comp110566_c0;comp112144_c0;comp112629_c0;comp1132993_c0;comp123024_c1;comp123038_c0;comp123290_c0;comp125026_c0;comp125105_c0;comp125105_c1;comp125105_c2;comp125294_c0;comp127141_c0;comp127373_c0;comp127782_c0;comp128227_c0;comp128680_c0;comp128918_c0;comp128935_c0;comp129536_c0;comp129649_c1;comp129833_c0;comp1298843_c0;comp130391_c0;comp131355_c0;comp…	K02324+K10756+K10756+K10756+K07466+K04802+K10756+K10756+K03505+K07466+K04802+K07466+K07466+K07466+K03505+K10745+K02326+K07466+K07466+K10739+K10740+K10755+K10739+K10740+K02326+K07466+K10743+K10756+K07466+K02335+K10756+K02325+K10755+K07466+K07466+K02685+K02210+K02210+K07466+K02335+K02328+K07466+K10744+K02684+K02321+K02321+K02212+K03504+K07466+K04802+K02209+K02542+K07466+K02541+K02327+K02684+K10747+…
Genetic Information Processing	Transcription	RNA polymerase	ko03020	77	comp102579_c0;comp1054395_c0;comp117393_c0;comp122560_c0;comp123031_c0;comp1237752_c0;comp124100_c1;comp124248_c0;comp124452_c1;comp124668_c1;comp125313_c1;comp126104_c0;comp126483_c0;comp126550_c0;comp127183_c0;comp127774_c0;comp127826_c0;comp128551_c0;comp128717_c1;comp128854_c0;comp129108_c0;comp129272_c0;comp130503_c0;comp130513_c2;comp131263_c2;comp131263_c6;comp131263_c7;comp131525_c0;comp1…	K03018+K03017+K03006+K03017+K03014+K14721+K03020+K03018+K03006+K03012+K03013+K03017+K03017+K03043+K03007+K03016+K03026+K03004+K03025+K03006+K03013+K03013+K03027+K03046+K03046+K03046+K03046+K03013+K03043+K03011+K03008+K03005+K03023+K03022+K03043+K03043+K14721+K03026+K03021+K03002+K03013+K03021+K03010+K03010+K03018+K03006+K02999+K03021+K03021+K03007+K03013+K03046+K03021+K03006+K03009+K03012+K03009+…
Genetic Information Processing	Replication and repair	Mismatch repair	ko03430	75	comp102064_c0;comp102064_c1;comp110566_c0;comp112144_c0;comp112629_c0;comp1132993_c0;comp123024_c1;comp123038_c0;comp123290_c0;comp125026_c0;comp125105_c0;comp125105_c1;comp125105_c2;comp125294_c0;comp127782_c0;comp128227_c0;comp128680_c0;comp128918_c0;comp128935_c0;comp129536_c0;comp129649_c1;comp1298843_c0;comp131355_c0;comp131924_c0;comp132734_c0;comp133163_c0;comp134315_c0;comp134748_c0;comp1…	K10756+K10756+K10756+K07466+K04802+K10756+K10756+K03505+K07466+K04802+K07466+K07466+K07466+K03505+K07466+K07466+K10739+K10740+K10755+K10739+K10740+K07466+K10756+K07466+K10756+K10755+K07466+K07466+K07466+K02328+K07466+K10746+K10746+K03504+K07466+K08734+K04802+K08736+K07466+K08735+K02327+K07456+K10747+K08734+K10754+K07466+K07466+K10858+K08737+K07466+K07466+K08737+K08739+K10756+K10739+K08739+K10755+…
Genetic Information Processing	Transcription	Basal transcription factors	ko03022	73	comp109779_c0;comp115285_c0;comp115684_c1;comp117818_c0;comp118654_c0;comp118979_c0;comp120407_c0;comp122073_c0;comp123066_c0;comp123066_c1;comp123312_c0;comp123312_c1;comp124049_c0;comp126216_c0;comp126448_c0;comp126650_c1;comp126650_c2;comp126963_c0;comp127196_c0;comp127303_c0;comp127408_c0;comp127824_c0;comp127855_c0;comp128750_c0;comp128750_c1;comp129415_c1;comp129883_c1;comp130769_c0;comp131…	K03125+K03120+K03125+K03139+K03125+K03124+K03135+K03124+K03125+K03125+K03125+K03125+K03120+K03123+K03139+K03120+K03120+K03138+K10842+K03137+K03126+K03126+K03123+K03124+K03124+K03137+K03127+K03143+K03136+K03133+K03124+K03129+K03129+K03120+K06634+K03144+K03132+K03122+K03122+K03142+K03141+K03126+K03126+K14649+K03138+K03130+K02202+K03141+K03134+K10844+K10843+K03129+K03131+K03128+K03125+K03123+K03136+…
Genetic Information Processing	Replication and repair	Base excision repair	ko03410	53	comp1002458_c0;comp112629_c0;comp114746_c0;comp114746_c1;comp114746_c2;comp116831_c0;comp121597_c0;comp121696_c0;comp122945_c0;comp123038_c0;comp124904_c0;comp125026_c0;comp125294_c0;comp126638_c0;comp126700_c0;comp126764_c0;comp127373_c0;comp127592_c5;comp129833_c0;comp130468_c2;comp132239_c0;comp132385_c0;comp133057_c0;comp133319_c0;comp134124_c0;comp134221_c1;comp134739_c0;comp135134_c0;comp13…	K02324+K04802+K10801+K10801+K10801+K10802+K10563+K10773+K01246+K03505+K10563+K04802+K03505+K10802+K01142+K01247+K02326+K10773+K02326+K10798+K02335+K01246+K02325+K01247+K10773+K01246+K01142+K10563+K03512+K03648+K02335+K02328+K10798+K03575+K03504+K10772+K04802+K10803+K02327+K10801+K10747+K02335+K10798+K01246+K10798+K02324+K10798+K01246+K02324+K10803+K10772+K10563+K04802
Genetic Information Processing	Folding, sorting and degradation	SNARE interactions in vesicular transport	ko04130	48	comp108023_c0;comp1086544_c0;comp113168_c0;comp117964_c0;comp117964_c1;comp118546_c1;comp118546_c2;comp118588_c0;comp119267_c0;comp119590_c0;comp124713_c0;comp125210_c1;comp127477_c3;comp127691_c0;comp128736_c0;comp129033_c3;comp129419_c0;comp129701_c0;comp130860_c0;comp131111_c0;comp131397_c1;comp131562_c0;comp131621_c1;comp131650_c2;comp131836_c0;comp131878_c0;comp131967_c0;comp132187_c0;comp13…	K08493+K08503+K08515+K08507+K08507+K08516+K08516+K08517+K08486+K08486+K08486+K08505+K08486+K08515+K08492+K08517+K08517+K08490+K08496+K08497+K08503+K08516+K08488+K08506+K08515+K08495+K08495+K08507+K08493+K08496+K08489+K08489+K08488+K08486+K08504+K08493+K08503+K08503+K08505+K08516+K08493+K08517+K08488+K08488+K08490+K08496+K08517+K08497
Genetic Information Processing	Folding, sorting and degradation	Sulfur relay system	ko04122	15	comp127399_c0;comp127473_c0;comp127672_c0;comp127892_c1;comp129185_c0;comp129460_c0;comp130271_c0;comp133020_c1;comp133680_c0;comp134260_c0;comp134439_c0;comp135816_c1;comp13876_c0;comp139714_c0;comp3888324_c0;	K01011+K12161+K03635+K01011+K03639+K01011+K14168+K01011+K04487+K14169+K03639+K11996+K04487+K00566+K01011
Genetic Information Processing	Replication and repair	Non-homologous end-joining	ko03450	9	comp106886_c1;comp116037_c0;comp135242_c0;comp138681_c1;comp139105_c0;comp139869_c0;comp139907_c0;comp140992_c0;comp141929_c0;	K10884+K10885+K03512+K10866+K10885+K10865+K10884+K10865+K10777
Environmental Information Processing	Signal transduction	Plant hormone signal transduction	ko04075	373	comp102376_c0;comp103172_c0;comp103172_c1;comp106868_c0;comp1072232_c0;comp107519_c1;comp1083851_c0;comp108965_c0;comp109798_c0;comp1110926_c0;comp111386_c0;comp111386_c1;comp111493_c0;comp111521_c0;comp111521_c1;comp111624_c0;comp112432_c0;comp112911_c0;comp113857_c0;comp113942_c0;comp113948_c0;comp114415_c0;comp114664_c0;comp114855_c0;comp114855_c1;comp115932_c0;comp116095_c0;comp116207_c0;comp…	K14489+K13946+K13946+K14502+K14490+K14516+K14491+K14484+K14491+K14431+K14484+K14484+K13946+K14498+K14498+K14508+K14498+K14499+K14488+K14488+K14488+K14488+K14498+K14516+K14516+K14513+K13449+K14492+K14431+K14431+K14498+K14488+K14496+K14488+K14488+K14492+K14492+K14484+K14488+K14431+K14491+K14491+K14497+K14491+K14486+K14498+K14498+K14488+K14492+K14488+K14484+K14484+K14484+K14488+K14432+K14488+K14484+…
Environmental Information Processing	Signal transduction	Phosphatidylinositol signaling system	ko04070	119	comp102952_c0;comp102952_c1;comp103777_c0;comp105192_c0;comp105192_c1;comp107281_c0;comp1077519_c0;comp108180_c0;comp108717_c0;comp109883_c0;comp1100239_c0;comp110871_c0;comp110955_c0;comp112734_c0;comp113001_c0;comp114247_c0;comp114804_c0;comp115310_c0;comp115321_c0;comp11578_c0;comp116030_c0;comp116530_c0;comp117409_c0;comp119494_c0;comp1218058_c0;comp122411_c0;comp122918_c0;comp123697_c0;comp1…	K00889+K00889+K00889+K00889+K00889+K02183+K00914+K00889+K00889+K00889+K02183+K00981+K02183+K00889+K00981+K00889+K00981+K02183+K00889+K05857+K02183+K00889+K00913+K00889+K02183+K05857+K02183+K02183+K00981+K00999+K10047+K02183+K00913+K02183+K02183+K00889+K00915+K02183+K00913+K00913+K00889+K00889+K00889+K02183+K18649+K00921+K01092+K15422+K02183+K05857+K00889+K05857+K01110+K00913+K00913+K00901+K00889+…
Environmental Information Processing	Membrane transport	ABC transporters	ko02010	74	comp107813_c0;comp109386_c0;comp115566_c0;comp115832_c0;comp115832_c1;comp120454_c0;comp1208187_c0;comp120957_c0;comp121891_c0;comp1219876_c0;comp123411_c0;comp123411_c1;comp126325_c0;comp128438_c0;comp131588_c0;comp131588_c1;comp131789_c0;comp132112_c0;comp133681_c0;comp133681_c1;comp133681_c2;comp135489_c0;comp1361_c0;comp138642_c0;comp138642_c1;comp138772_c0;comp138772_c1;comp139928_c0;comp140…	K05674+K05658+K05658+K05658+K05658+K05674+K05658+K05658+K05658+K05658+K05658+K05658+K05663+K05658+K05658+K05658+K05658+K05658+K05658+K05658+K05658+K05658+K05658+K05658+K05658+K05658+K05658+K05663+K05658+K05658+K05658+K05658+K05658+K05674+K05658+K05658+K05658+K05658+K05658+K05658+K05658+K05674+K05658+K05658+K05658+K05658+K05658+K05643+K05658+K05658+K05658+K05658+K05658+K05658+K05658+K05658+K05674+…
Cellular Processes	Transport and catabolism	Endocytosis	ko04144	303	comp100096_c0;comp10041_c0;comp102456_c3;comp102506_c0;comp102734_c0;comp102952_c0;comp102952_c1;comp102986_c0;comp103777_c0;comp103993_c1;comp1040813_c0;comp104327_c0;comp104688_c0;comp104872_c0;comp104872_c1;comp104872_c2;comp105192_c0;comp105192_c1;comp106537_c0;comp107760_c1;comp108180_c0;comp108717_c0;comp1087519_c0;comp109129_c0;comp109883_c0;comp110300_c0;comp110300_c2;comp110300_c3;comp11…	K12183+K03283+K01115+K10591+K04646+K00889+K00889+K04646+K00889+K03283+K03283+K07937+K01115+K01115+K01115+K01115+K00889+K00889+K03283+K03283+K00889+K00889+K11826+K12198+K00889+K03283+K03283+K03283+K03283+K10591+K01115+K04646+K00889+K12198+K07904+K12483+K10591+K04646+K07937+K07937+K07937+K07937+K07937+K04646+K00889+K03283+K03283+K00889+K04646+K00889+K03283+K07904+K07904+K10591+K03283+K12194+K07937+…
Cellular Processes	Transport and catabolism	Phagosome	ko04145	234	comp103670_c0;comp106336_c0;comp106489_c0;comp106711_c0;comp107131_c0;comp1077519_c0;comp1078269_c0;comp108244_c0;comp108244_c2;comp1090150_c0;comp1095858_c0;comp111298_c0;comp111298_c1;comp1115041_c0;comp111585_c0;comp1119033_c0;comp112016_c0;comp112555_c1;comp1131585_c0;comp113324_c0;comp113367_c0;comp113682_c1;comp113682_c2;comp114059_c1;comp114113_c0;comp114562_c0;comp115045_c0;comp116073_c0;…	K02147+K05692+K07374+K07375+K07375+K00914+K04392+K05692+K05692+K07374+K07375+K07374+K07374+K07374+K07374+K07375+K07375+K04392+K07375+K02154+K10956+K05692+K05692+K02154+K09481+K08054+K10956+K02155+K02155+K07374+K07374+K07374+K07374+K07375+K08517+K04392+K10956+K02153+K03661+K10956+K07897+K07375+K07374+K07374+K07374+K09481+K02154+K07897+K07342+K02151+K04392+K08057+K07375+K07375+K02150+K07374+K07374+…
Cellular Processes	Transport and catabolism	Peroxisome	ko04146	170	comp101199_c0;comp105895_c0;comp109490_c0;comp109490_c1;comp110698_c0;comp115880_c0;comp115880_c1;comp116494_c0;comp116494_c1;comp118040_c0;comp118040_c1;comp118040_c2;comp118742_c0;comp119645_c0;comp119807_c0;comp119807_c1;comp1199697_c0;comp1201923_c0;comp120299_c0;comp120299_c1;comp123445_c0;comp125209_c0;comp125830_c0;comp126024_c0;comp126329_c0;comp126371_c0;comp126502_c0;comp126552_c0;comp1…	K11517+K11517+K11517+K11517+K03426+K13338+K13338+K04565+K04565+K03781+K03781+K03781+K04565+K00031+K11517+K11517+K00830+K00306+K03781+K03781+K04565+K13341+K04564+K13347+K13347+K00031+K04565+K13345+K11147+K13347+K13356+K07513+K07513+K13348+K13348+K01897+K00031+K13337+K13348+K13354+K01897+K13348+K13344+K13344+K03426+K13342+K12663+K12663+K13356+K13237+K06664+K13346+K00031+K11517+K11517+K13335+K13343+…
Cellular Processes	Transport and catabolism	Regulation of autophagy	ko04140	57	comp107447_c0;comp1077519_c0;comp114715_c0;comp119535_c0;comp121300_c0;comp121338_c0;comp125031_c0;comp130709_c0;comp130716_c0;comp131113_c0;comp1312465_c0;comp132387_c0;comp133509_c0;comp134841_c0;comp135265_c0;comp135417_c0;comp135587_c0;comp136370_c0;comp136729_c0;comp137750_c0;comp137983_c0;comp138022_c0;comp138199_c0;comp138568_c1;comp138885_c0;comp139289_c2;comp139359_c0;comp139359_c1;comp1…	K08332+K00914+K08336+K08336+K07198+K08341+K08341+K08332+K07198+K17888+K07198+K08343+K08269+K08331+K07198+K08343+K07198+K08339+K08342+K08269+K17890+K07198+K08269+K08331+K07198+K08341+K00914+K00914+K08332+K08331+K08337+K08334+K08333+K08337+K08341+K07198+K08341+K07198+K08337+K07198+K07198+K08332+K08341+K07198+K08341+K08337+K08336+K08341+K08332+K08341+K08333+K08337+K08341+K08337+K08339+K08337+K00914
