# Supplementary material for: De novo assembly and comparative analysis of the transcriptome of embryogenic callus formation in bread wheat (Triticum aestivum L.)
Source: BMC Plant Biol. 2017 Dec 19;17:244. doi: 10.1186/s12870-017-1204-2 (PMC5735865; doi:10.1186/s12870-017-1204-2)
Supplement: Supplementary file 5 — Expression of genes in the 6 libraries in wheat callus based on the results of RNA-Seq. (XLSX 6574 kb) [file 12870_2017_1204_MOESM5_ESM.xlsx]

## Sheet: geneExpression
#Gene	ME3	ME6	ME15	IME3	IME6	IME15
comp0_c0	0.45	0.47	0	0.64	0.24	0
comp100000_c0	0.23	0.11	0.66	0.73	0.25	0.36
comp1000015_c0	0	1.71	0	0	0	0.81
comp1000017_c0	0.12	0	0.13	0	0.26	0
comp100001_c0	0.29	0	0	0.44	0	0
comp1000025_c0	0	0	0	0	0	0
comp100002_c0	0.34	0.09	0.27	0	0.09	0.09
comp100004_c0	0.85	1.76	0	0.46	0.15	0.15
comp100005_c0	0.13	0.28	0.42	0.4	0	0.28
comp100005_c1	0	0	0	0	0	0
comp100006_c0	0.23	1.21	0.48	0.67	0.25	0.7
comp100007_c0	0.44	0.46	0	0	0.47	0
comp100008_c0	1.31	1.88	0.17	0	1.4	0.84
comp100008_c1	0.54	1.35	1.47	0	0.66	1.51
comp100008_c2	0	0	0	0.42	0	0
comp100009_c0	0	0.42	0	0.62	0	0.39
comp10000_c0	0.4	1.05	0.63	0.66	0.43	0.21
comp100011_c0	0	0	0	0.85	0	0.67
comp100012_c0	0	0	0	0	0	0
comp100013_c0	63.16	54.91	43.17	0	58.74	53.81
comp100014_c0	0.42	0	0.22	0	0	0.21
comp1000155_c0	0	0	0.72	0	0	0
comp100015_c0	1.52	2.2	5.79	32.45	1.84	4.31
comp100016_c0	0.58	0.24	0.61	0	0.25	0.24
comp100018_c0	0.2	0.07	0.21	2.36	0.36	0.55
comp10001_c0	0.14	0.2	0.2	0	0	0.19
comp100020_c0	0	0.27	0.67	0.66	0.14	0.26
comp100022_c0	0	0	0.33	0.63	0.28	0
comp1000231_c0	1.44	0.51	0	0	0.39	0
comp1000238_c0	0.09	0.39	0.1	0	0.2	0.29
comp100024_c0	0.52	0	0.18	0	0.18	0
comp100025_c0	0.53	0	0.39	0.45	0.21	0.61
comp100026_c0	0.37	0	0.39	0.16	0	0.19
comp1000270_c0	0.3	0	0	0.19	0	0
comp100027_c0	2.07	1.54	1.09	0.36	2.06	0.91
comp100028_c0	0	0.4	0.91	2.96	0.95	0.9
comp100029_c0	0.26	0.26	1.15	0	0.11	0.16
comp100030_c0	0.32	0	0.27	0.95	0.07	0.26
comp100031_c0	0.2	0.54	0.48	0.2	0.11	0.41
comp100031_c1	0.28	0.78	0.58	0	0	0.78
comp1000327_c0	0.43	0.44	0.34	0.3	0.23	0.11
comp1000327_c1	0	0	0	0.09	0.46	0
comp100032_c0	0.86	0.88	0.41	0.39	0.08	0.4
comp100032_c1	0	0	0	0.15	0	0
comp100033_c0	0.5	0.06	0.39	0.39	0.27	1.22
comp100033_c1	0.47	0.5	0.99	0.3	0	0
comp100034_c0	0.13	0.13	0.53	0	0.4	0
comp1000357_c0	0.35	0.12	0	0.53	0.89	0.24
comp100036_c0	0.26	0.83	0.54	0.23	0.28	0.27
comp100036_c1	1.04	1.08	1.77	0.12	0.28	1.33
comp100037_c0	0.95	0.17	0.34	0.34	0.16	0.49
comp1000383_c0	0	0.23	0.23	0	0.47	0.68
comp100038_c0	0.39	0.21	0.83	0	0.64	0.81
comp100039_c0	1.16	0.83	1.6	0.3	0.48	0.64
comp100039_c1	0.64	0.49	0.84	1.13	0.45	0.47
comp10003_c0	0	0	0.4	0	0	0
comp100040_c0	0.69	0	0.36	0.51	0.37	0
comp100040_c1	1.02	1.46	1.54	0.1	0.13	0.13
comp100041_c0	32.18	16.58	16.78	0	16.61	19.12
comp100043_c0	0	0.75	0.1	0	0	0.47
comp100046_c0	1.89	0.93	1.16	0.12	1.82	1.4
comp1000474_c0	0.19	0.2	0.3	23.58	0.2	0.39
comp1000495_c0	0.35	0.37	0.25	0.09	0.25	0.12
comp100049_c0	0.4	0.14	0.14	1.36	0	0.14
comp10004_c0	0.46	0	0	0.36	0	0
comp1000517_c0	0.4	0	0.63	0.38	0.22	0.21
comp100051_c0	0.59	0	0.2	0.34	0.21	0
comp100052_c0	0.43	0	0.88	0.37	0.43	0.35
comp100053_c0	0	0	0	0.38	0	0
comp100055_c0	0.28	0	0	1.02	0	0
comp100056_c0	0	0.59	0	0	0.3	0.28
comp1000571_c0	0.16	0	0.17	0.14	0.08	0.49
comp100058_c0	3.74	2.61	3.46	0.27	2.29	5.08
comp100059_c0	0.5	0	0	0.22	0.18	0.35
comp100060_c0	0.3	0	0	1.63	0.43	0.41
comp1000615_c0	0.18	0	0.1	0	0	0.57
comp100061_c0	0	0	0.32	0.19	0	1.25
comp100062_c0	2.2	0.91	1.51	0	0.89	2.27
comp100063_c0	1.03	1.06	0	0.52	0.51	0
comp100065_c0	1.52	1.36	0.41	1.74	1.08	1.06
comp100065_c1	1.47	0.91	0.75	0	1.18	1.64
comp100067_c0	0	0	0	1.45	0	0
comp100069_c0	0.25	0	0	1.51	1.71	0.51
comp100071_c0	0	0.13	0.13	0	0	0.37
comp100071_c1	0.43	0.22	0	0.22	0.23	0.22
comp100072_c0	0	0	0	0.1	0.26	0.24
comp1000736_c0	0	0	0	0.12	0	0
comp100073_c0	0	0	0.56	0	0.29	0.27
comp100074_c0	1.17	0	0.41	0.46	0	0
comp100075_c0	0.68	0.62	0.26	0	0.73	0.5
comp100076_c0	0.51	0	0.23	0	0.39	0.08
comp100077_c0	0	0	0	0	0	0
comp100077_c1	0.99	0.32	0.63	0.8	0.26	1
comp100078_c0	0.16	0.51	0.34	0.28	0.17	0.17
comp100079_c0	0	0.22	0.22	0	0.99	0.21
comp10007_c0	0.21	0.11	0.44	0.35	0.11	0.54
comp100080_c0	0	0.42	0.14	0.46	0.87	0
comp100082_c0	1.23	1.43	1.15	0.4	0.18	0.52
comp100083_c0	0	1.07	0	0.26	0	0.33
comp100084_c0	1.78	1.39	0	0.32	1.11	0
comp100085_c0	1.22	0.47	0.24	0.31	0.52	0.9
comp100087_c0	0.6	0	0.79	0	0.16	0
comp100088_c0	0.54	1.06	0.6	0.59	0.69	0.59
comp1000897_c0	0	0	0.68	0	0	0.45
comp100089_c0	0.34	0	0.36	0.7	0.37	0
comp100090_c0	0	0.21	0.42	1.65	0	0
comp100090_c1	0	0	0	0.41	0	0
comp100090_c2	0	0	0	0.19	0.45	0
comp100092_c1	0	0	0	0	0	0
comp100093_c0	0.27	0	0.14	0	0	0.69
comp100093_c1	1.08	0.8	0.97	0	0.33	0.79
comp100096_c0	0.92	0.19	0	0.13	0.2	0.19
comp100098_c0	0.53	0.37	0.19	0.44	0	0.18
comp100099_c0	0	0	0	0.53	0	0
comp100102_c0	0	0.16	0.63	0.34	0	0
comp100103_c0	0	0.41	0	0	0	0.78
comp100104_c0	1.22	0	0	0	0.56	0.36
comp1001059_c0	0.22	0	0	0.74	0.47	0.45
comp100105_c0	0.81	1.37	1.27	0.17	0	0.36
comp100106_c0	0	0.58	0	0.4	0.2	0.19
comp100106_c1	0.21	0	0.22	0.42	0	0.22
comp1001077_c0	0	0	0	0.18	0	0
comp100107_c0	0.87	0	0	0.62	0	0.6
comp1001083_c0	0.61	0	0.8	0	0.82	0
comp1001089_c0	0.45	0.81	0.59	0	0	0.12
comp100108_c0	0	1.26	0	0	0	0
comp100109_c0	0.3	0.16	0.16	0.15	0.37	0.55
comp100111_c0	0.99	0.45	0.23	0	0.53	0.4
comp100115_c0	0.47	0	0.33	0	0.34	0.33
comp100116_c0	1.91	1.12	0.67	0.47	0.46	1.97
comp100116_c1	2.34	0.18	0.88	0.3	0.36	3.62
comp100117_c0	0.58	0	0.12	0.61	0	0.12
comp100118_c0	0.39	1.7	0.71	1.28	0.41	0.79
comp1001193_c0	0	0	0	0.22	0.33	0.94
comp100119_c0	0.27	0.56	0	0.55	0.15	0
comp1001206_c0	0.25	0	0.53	0	0.55	0
comp100120_c0	0	0.3	0.15	0	0.15	0.74
comp100123_c0	0.29	0	0	0.14	0.31	0.29
comp100124_c0	0	0	0	0	0	0
comp100125_c0	0.36	1.47	0	0.27	0.25	0.24
comp100129_c0	0.7	1.13	2.01	0	1.89	1.44
comp100130_c0	14.59	15.97	21.22	0	11.42	16.51
comp100131_c0	0.34	0	0.07	1.69	0.21	0.13
comp1001322_c0	0.08	0.61	0.45	10.88	0.27	0
comp100132_c0	0	0	0.71	0.24	0	0.35
comp1001343_c0	0.23	0	0	0.16	0.25	0
comp100135_c0	0.24	0	1.02	0.16	0.37	0
comp100135_c1	0.37	0	0	0.22	0.2	0
comp100136_c0	0	0.33	0.5	0.33	0.51	0.33
comp100137_c0	0.26	0.31	0.05	0.18	0.46	0.18
comp100137_c1	0.22	0.22	0.15	0	0.15	0.07
comp100137_c2	0.32	0	0	0.2	0.17	0.17
comp100138_c0	0.62	0.82	0.39	0.41	0.2	1.33
comp100140_c0	0	0.26	0	0.15	0.14	0
comp100141_c0	0.16	0	0.26	0.64	0.17	0
comp100142_c0	1.05	0.8	1.18	0.24	0.65	1.16
comp1001433_c0	0.39	0.2	0.41	0.08	0.55	0.2
comp100143_c0	0	0	0	0.54	0	0
comp100144_c0	0.92	1.22	0.77	0	0.97	1.22
comp100145_c0	0.2	0.05	0.16	0.24	0.31	0.15
comp1001461_c0	0.4	0	0	1.12	0	0
comp1001465_c0	0.37	0.19	0.19	0.55	0.39	0.57
comp100147_c0	1.9	0.56	1.59	0	1.15	0.73
comp100148_c0	0	0.45	1.12	0.35	0.23	0
comp100148_c1	1.37	0.9	1.8	0.68	1.47	0.53
comp1001491_c0	0	0	0	0.62	0	0
comp100150_c0	3.52	0.49	1.37	0.98	0	0.91
comp100151_c0	2.37	0.75	1.24	0	0.77	0.98
comp100152_c0	0	0	0	2.14	0	0
comp1001535_c0	0	0	0	0.46	0	0.38
comp100153_c0	0.28	0.3	0	0	0.3	0
comp100154_c0	0.46	0.21	0	0	0.22	0.16
comp100155_c1	3.27	0.6	1.6	0	2.38	1.32
comp100156_c0	0.25	0	0	0.74	0.27	0
comp100156_c1	0.57	0.12	0.24	1.66	0.37	0.23
comp1001572_c0	1.47	0	0	0	1.27	0
comp100157_c0	0.74	0	0.38	0.32	0.8	0.38
comp100158_c0	1.52	1.41	0.89	0.36	1.59	1.35
comp1001591_c0	0.42	0	0	0.57	0	0.43
comp100159_c0	0.14	0.58	0	2.15	0	0
comp1001606_c0	0	1.68	0.55	0	0	0.27
comp100160_c0	0.14	0.21	0.07	0	0.07	0.35
comp100161_c0	0	5.02	2.3	0.26	0	0
comp1001648_c0	0.44	0.12	0.34	0	0.26	0.12
comp100164_c0	0.09	0.27	0.18	0	0.09	0.36
comp100165_c0	0.58	0	0	0.74	0	0.3
comp100166_c0	0	0.7	0	0.3	0.35	0
comp1001677_c0	0.87	0	0	0	0	0.3
comp100168_c0	1.42	0.09	0.61	0	0.35	0.43
comp100170_c0	0	0.83	0.4	0	0	0
comp1001712_c0	0.22	0	0.23	0.47	0	0
comp1001715_c0	0.37	0.19	0.68	0	0.5	0.38
comp100171_c0	0	0.1	0	0.44	0.3	0.1
comp1001727_c0	0.34	0.7	0.59	0.21	0.12	0.47
comp100172_c0	0.31	0	0	0.26	1.02	0.32
comp1001739_c0	0.64	0.22	0.11	0.91	0.23	0.11
comp100173_c0	0.31	0	0.32	0	0	0.62
comp100174_c0	0	0	0	0	0	0
comp100176_c0	0.54	0	0	0.41	0.29	0.83
comp100177_c0	0	0	0	0	0.94	0.34
comp100178_c0	0.84	0	0	0.26	0	0.29
comp100180_c0	0	0	0	0	0.27	0.26
comp100181_c0	1.06	0	0	0.27	0.19	0
comp1001881_c0	0.94	0.65	0	0.66	0.5	0
comp100188_c0	0	0	0	0	0.34	1.29
comp100189_c0	0	0.3	0	0	0.3	0
comp10018_c0	0	0	0.59	0	0	0
comp100190_c0	0.48	0	0	0.15	0.17	0.43
comp100190_c1	0	0	0.23	0.27	0.48	0
comp100193_c0	0.17	0.63	0.09	0	0.09	0
comp1001940_c0	0.17	0	0	0.21	1.08	0.35
comp100194_c0	0.17	0.71	0.53	0.08	0.18	0.17
comp100195_c0	0	0	0	0.16	0.25	0
comp100196_c0	0.29	0	0	0.64	0.94	0
comp100197_c0	0.19	0.2	0.1	0.45	0.62	0.5
comp100199_c0	0.3	0.1	0	0.28	0.21	0.2
comp100200_c0	0.23	0	0.73	0.09	0.75	0
comp100201_c0	0.55	0	0.29	0.19	0	0
comp100204_c0	1.67	2.47	2.73	0.17	1.39	2.36
comp100206_c0	0.41	0.42	0.22	0	0.66	0.53
comp100207_c0	1.19	1.09	1.85	0	1.81	1.62
comp100208_c0	0	0	0.58	2.41	0	0
comp100210_c0	0.2	0	0	0.39	0.14	0.21
comp100211_c0	0	0	0	2.32	0.22	0.21
comp100212_c0	0	0.4	0	0	0	0.77
comp100213_c0	2.3	1.53	1.36	0.29	7.45	2
comp100214_c0	1.3	0.88	0	0.39	0.76	0
comp100216_c0	0	0.13	0	0	0.14	0.26
comp100217_c0	0.43	0.52	0.51	6.35	0.27	0.5
comp100218_c0	0	0	0	0	0.3	0
comp100218_c1	0.38	0.47	0	0.12	0.25	0.08
comp100219_c0	1.41	0.15	0.63	0.24	0.3	0.58
comp1002203_c0	0	0	0	0.27	0	0.38
comp100220_c0	0.16	0.85	0	0.22	0	0.5
comp100221_c0	0	0	0	0.4	0	0
comp100223_c0	0.15	0.32	0.16	0.31	0.49	0
comp100224_c0	0	0	0	1.06	0	0
comp100225_c0	0.32	0	0	0	0	0
comp1002261_c0	0.21	0	0	0.59	0.23	0.44
comp100227_c0	0.63	0	0	0	0.68	0.22
comp100227_c1	0.51	0.28	0.25	0.31	0.14	0.5
comp100228_c0	0	0	0.24	0.41	0.5	0
comp100229_c0	0.75	0.46	0.88	0	0.58	1.66
comp1002303_c0	1.28	0.22	0.22	0.36	0.46	0.22
comp100230_c0	0.3	0	0.31	1.18	0.33	0.31
comp100231_c0	0.4	0	0	0.59	0.68	0.45
comp100232_c0	0	0	0.32	0	0.98	0
comp1002334_c0	1.18	0.4	0	0	0.37	0
comp100233_c0	0.41	0.32	0.11	0.38	0.22	0.42
comp100235_c0	0.44	0	0.54	0.16	0.24	0.23
comp100237_c0	0.25	0	0	0.78	1.07	0.76
comp100238_c0	0.2	0.21	0	0	0	0
comp100241_c0	0.13	0.37	0.14	0.21	0.79	0.53
comp1002429_c0	0.57	0.59	0.12	0.47	0	0
comp100242_c0	1.25	0	0.53	0.77	0.54	0.39
comp1002445_c0	1.44	0.78	0.37	0	0	0.37
comp1002458_c0	0.33	0.23	0.06	0.37	0.24	0.17
comp100246_c0	5.7	2.74	2.36	0.47	3.32	4.24
comp1002483_c0	0	0	0.69	0.32	0	0
comp100248_c0	0.24	0.88	0.13	0	0	1.12
comp100249_c0	1.7	3	0.43	0.69	0.37	1.33
comp100249_c1	2.46	3.01	0.61	2.74	0.62	2.09
comp10024_c0	0	0.45	0	0.23	0	0
comp100250_c0	0	0	0	0	0	0
comp100251_c0	2.18	0	0	0.22	0	0
comp100253_c0	0	0	0	0.28	0.99	0
comp100253_c1	0.3	0	0	0	0.66	0
comp100254_c0	0.18	0.19	0.74	0	0.19	0.55
comp1002555_c0	0	0	0	0	0.5	0.95
comp100256_c0	0	0	0	0	0.48	0.68
comp100257_c0	0	0	0	0.34	0	0
comp100258_c0	0.14	0.61	0	0	0.63	0.2
comp100260_c0	0.83	0	0	0.42	0.67	0.32
comp1002629_c0	0.18	0.19	0.86	0	0.29	0.37
comp100262_c0	0	0	0	0.14	0	0
comp100262_c1	0.61	1.19	0.53	0	0.24	1.09
comp100262_c2	0	0	0.33	0.83	0	0
comp100263_c0	0.27	0	0.28	0	0.29	0.28
comp100264_c0	1.83	0	0	0.74	0	0
comp1002660_c0	0.69	0.18	0.36	0	0.74	0.18
comp100267_c0	0.89	0.37	0.37	0.17	0.57	0
comp100269_c0	0.43	0.5	0.92	0.26	0.29	0.45
comp10026_c0	1.21	0	0	0	0	0
comp100270_c0	0.42	0	0	0	0	0
comp100271_c0	0.1	0.21	0	0	0.11	0.41
comp100272_c0	0.21	0	0.13	0.2	0.79	0.42
comp100273_c0	0	0.93	0	0.19	0	0
comp100273_c1	0	1.27	0	0	0	0
comp100274_c0	0.8	0	0.81	0.28	0.41	0.1
comp100275_c0	0.07	0	0.46	1.84	0.16	0.97
comp100275_c1	0.34	0.66	0.55	0	0.27	0.49
comp100276_c0	1.83	0	0.64	0	0	0
comp100277_c0	0.29	0	0.31	0.67	0.47	0.15
comp100278_c0	0.48	0	0	0.14	0.25	0.49
comp10027_c0	0.39	0.82	0	0.24	0	0
comp100280_c0	0	0.36	0.19	0	0.88	0.37
comp1002818_c0	0	0.31	0	1.26	0	0
comp100281_c0	0.46	0	0.08	0.68	0.41	0.39
comp100283_c0	0.09	0.57	0.19	0.11	0.48	0.38
comp100284_c0	0	0.12	0.48	0.51	0.36	0
comp100286_c0	0.24	0.25	0	0	0.26	0.25
comp1002875_c0	0	0.79	0	0.17	0.54	0
comp100287_c1	0	0	0	0.43	0	0
comp100288_c0	0.32	0.46	0.34	0.35	0.41	0.46
comp100291_c0	0	0	0.21	0	0.44	0.21
comp100291_c1	0	0	0	0.24	0	0
comp100292_c0	1.97	0.53	0.55	0.24	1.99	1.01
comp100292_c1	1.24	0.39	1.03	0	2.02	1.17
comp100293_c0	0.31	0	0.82	0.19	0.33	0
comp100294_c0	0.48	0.12	0.13	0	0.51	0.25
comp100295_c0	0.4	0	0.1	2.26	0.21	0.72
comp1002966_c0	0.27	0	1.15	1.89	0.3	0
comp100296_c0	0	0	0	0.3	0.32	0.31
comp100296_c1	0.36	0	0	0.34	0	0
comp1002975_c0	0	0.29	0	0	0.3	0
comp100297_c0	0.64	0.45	0.3	0.29	0.81	0.45
comp1002989_c0	0	0	0	0	0.47	0
comp100298_c0	0.4	0.62	0.53	0.26	0.54	1.04
comp10029_c0	0	0	0	0.45	0	0
comp1002_c0	0.18	0.14	0.49	0	0.23	0.18
comp100300_c0	0	0.3	0	0.76	0.21	0.3
comp100301_c0	0	0	0.37	0	0	0
comp100302_c0	0.55	0.81	0.75	0.44	0.59	1.47
comp100303_c0	0.17	0.45	0	0.64	0.74	0.18
comp100304_c0	0.5	0.66	0.31	0	0.42	0.31
comp100304_c1	0.69	0	0	0.23	0	0.36
comp100305_c0	0.32	0.85	0.47	0.74	0.61	0.59
comp100309_c0	0.66	0	0	0.38	0.36	0.68
comp100310_c0	6.7	4.28	6.69	0	4.51	5.56
comp100311_c0	0.51	0.98	0.78	0.97	0.86	0.44
comp100312_c0	0.27	0.25	0.55	0	0.57	0.6
comp100313_c0	0.15	0.15	0.31	3.9	0	0.45
comp100314_c0	0.86	0	0.34	0.35	0.35	0
comp1003157_c0	0	0	0	0.4	0	0.23
comp100315_c0	0.23	0.36	0.25	0.14	0.38	0.12
comp1003168_c0	0	0	0.13	0.1	0.14	0.13
comp100316_c0	0.91	0.98	0.32	0	0.99	0.63
comp100317_c0	0.17	0.55	0.73	0.21	0.38	0.9
comp100318_c0	0.5	0.06	0.26	1.17	0.27	0.32
comp100318_c1	0.61	0	0	0.6	0	0
comp1003193_c0	0	0	0.48	0.59	0.36	0.23
comp100319_c0	0	0	0	0.29	0	0
comp100320_c0	1.06	0.5	0.81	0	0.93	0.89
comp1003224_c0	0.33	0	0	0	0	0.69
comp100322_c0	0.16	0.42	0.39	0.22	0.09	0.6
comp100323_c0	0	0	0.29	0.55	0	0.29
comp100323_c1	0.99	1.19	1.65	0	0.7	1.49
comp100325_c0	0.19	0.48	0.39	0	0.4	0.29
comp100326_c0	0.12	0.66	0.24	0.27	0.43	0.12
comp100327_c0	0.53	0.37	0.18	0.63	0.19	0
comp1003290_c0	0.64	0	0	0.26	0	0.33
comp100329_c0	0.82	0.84	1.08	0.27	0.76	0.78
comp1003305_c0	0.52	0	0.54	0.84	0	0.4
comp100330_c0	1.65	2.03	2.01	0.19	2	2.17
comp100331_c0	0.33	1.07	0	0.62	0	0
comp100331_c1	0.68	0	0.47	0.11	0.49	0.93
comp100332_c0	0.72	0.32	0.11	1.36	0	0.11
comp100333_c0	1.91	2.71	2.23	0.25	1.29	4.36
comp100333_c1	1.39	3.19	0.49	0	0.75	4.06
comp100334_c0	0.47	0.25	0	0.22	0.25	0.96
comp100335_c0	0	0	0	0.58	0.55	0
comp100337_c0	0	0.22	0.44	0.67	1.59	0.87
comp1003380_c0	0	0	0	0	0	0
comp1003381_c0	0	0	0	0.22	0	0
comp1003389_c0	0.52	0.4	0.14	0.97	0.14	0.4
comp100338_c0	0.14	0	0	1.82	0.15	0.29
comp10033_c0	0.22	0.11	0.23	0.13	0.24	0.11
comp100341_c0	1.39	0.99	0.29	0	0.28	1.1
comp100342_c0	1.51	0.41	0.34	0	0.97	0.62
comp100342_c1	1.04	0.07	0.14	0.25	0.28	0.73
comp100344_c0	0.35	0	0.18	0.18	0.19	0
comp100345_c0	0	0	0	1.01	0	0.35
comp1003460_c0	0	0	0	0.31	0	0
comp100349_c0	0.32	0.69	0.33	0	0	0.99
comp100349_c1	0.31	0	0.32	0.33	0	0.32
comp100349_c2	0.21	0.22	0.11	0	0	0.66
comp100350_c0	0	0	0	0	0	0.42
comp100350_c1	0	0.42	0.54	0	0.11	0.1
comp100350_c2	0	0.76	0.26	0	0.26	0.13
comp1003511_c0	0	0.26	0.26	0.39	0.54	0.77
comp100352_c1	0.35	0	0	0.19	0	0.36
comp100353_c0	0	0	0	0.35	0	0
comp100353_c1	0	0	0	0.24	0	0
comp100354_c0	1.09	0.21	0.5	0	0.58	0.35
comp100355_c0	0.83	0.49	1.07	0.47	0.17	0.08
comp100356_c0	0.17	0	0	0.31	0.18	0.35
comp100357_c0	4.81	6.96	4.21	0.52	5.09	3.93
comp100358_c0	0	0.84	0.14	0	0	0.42
comp100359_c0	0	0.89	1.15	0.32	0.3	1.42
comp100360_c0	0.43	0.69	0.23	4.3	0.23	0
comp100362_c0	0.16	0.16	0	0.13	0	0
comp100363_c0	0	0.43	0.21	0.27	0.22	0.18
comp100363_c1	0.18	0.25	0.25	0.42	0.32	0.37
comp100363_c2	0	0	0	0.15	0.43	0
comp100364_c0	0.37	0.48	0	0	0.1	0.29
comp100368_c0	0.3	0.16	0.31	0.17	0	0.61
comp100369_c0	0	0	0	0	0	0
comp100371_c0	4.88	5.45	5.37	0.27	3.93	6.47
comp1003724_c0	0.11	0.23	0.24	0.14	0.24	0.12
comp100372_c0	0.19	0	0	0	0	0.2
comp1003739_c0	0.15	0	0	0.13	0.16	0.16
comp100373_c0	0.33	0	0	4.16	0.53	0.67
comp1003745_c0	0	0	0	0	0	0
comp100374_c0	0.29	0.15	0.15	0	0.62	0.3
comp100375_c0	2.98	2.35	3.11	0	2.85	1.58
comp100376_c0	0.49	0	0	0.14	0	0.5
comp100377_c0	0.4	0.21	0.42	0.14	0.43	0
comp1003786_c0	0	0	0	0	0	0
comp100378_c0	2.66	1.31	0.36	1.45	1.35	1.16
comp10037_c0	0.27	0	0	0	0.14	0.28
comp100380_c0	0.13	0.04	0.14	0.19	0.37	0.22
comp100381_c0	0	1.04	0	2.58	0	0
comp100382_c0	0.16	0.52	0	0	0.88	0.34
comp1003831_c0	0.2	0.42	0.42	0.2	0	0
comp100383_c0	1.09	0.48	0.16	0.18	0.17	0.64
comp100384_c0	0.85	0.12	0.45	0	0.58	0.94
comp100385_c0	0.4	0.27	0	0.37	0.71	0
comp100387_c0	2.51	2.42	2.39	0	1.99	3
comp100388_c0	2.41	0.57	0.28	0.63	0.58	0.28
comp100389_c0	0.31	0.49	0.17	0.13	0	0.32
comp100390_c0	0.1	0.32	0	1.37	0.11	0
comp100391_c0	0	0	0	1.29	0	0
comp100392_c0	0.44	0.84	0.54	0.15	0.18	0.35
comp100393_c0	0.2	0.2	0.14	0.39	0.49	0.4
comp100394_c0	0	0	0	0	0.57	0.27
comp1003950_c0	0	0	0	0.05	0.52	0
comp100396_c0	0.19	0.14	0	0.43	0	0.69
comp100397_c0	0.19	0	0	0.25	0	0
comp1003985_c0	0	0	0	0	0	0
comp100398_c0	0	0.18	0.36	0.38	0.27	1.49
comp1003999_c0	0	0	0	0.36	0.21	0.2
comp100399_c0	0.55	0.89	0	0	0.3	0
comp1003_c0	0	0.24	0	0	0	0.23
comp1004001_c0	0.71	0.3	0.45	0.53	0.31	0.15
comp100400_c0	0.29	0.46	0.16	0.18	0.16	0.3
comp100400_c1	0	0.25	0	0.27	0	0.72
comp1004017_c0	0.12	0.12	0.25	0	0.13	0
comp100401_c0	0.71	0.24	0.88	0.22	0.24	0.82
comp100402_c0	0	0	0	0.54	0	0
comp100403_c0	0.61	0.67	0	0.49	0.54	0
comp100405_c0	0.17	0.18	0	0.23	0.56	0.54
comp100406_c0	1.25	0.2	0.4	0	1.33	0.3
comp100407_c0	0.45	0	0	0	0.24	0.39
comp100407_c1	0.53	0	0	0.33	0.57	0
comp1004080_c0	0	1.11	0.37	1.46	0.19	0.18
comp100408_c0	0.17	0.18	0	0.14	0.54	0
comp100409_c0	0.14	0.3	0.3	0	0.15	0
comp10040_c0	0	0.9	0	0.32	0.31	0
comp100410_c0	0.18	0.28	0.48	0.67	0.34	0.33
comp1004116_c0	0.78	0.58	0	0	0.36	0.12
comp100411_c0	1.89	2.39	1.97	0	1.8	3.16
comp100412_c0	0.31	0.24	0.08	0.6	0	0.32
comp100413_c0	0.2	0.21	0.22	1.69	0.33	0.21
comp100414_c0	7.42	8.1	4.23	0.21	55.53	15.97
comp100415_c0	0	0.19	0	0.37	0.2	0.19
comp100416_c0	1.23	0.36	0.18	0.19	0.57	0.72
comp1004186_c0	1.07	0	0	63.06	0.25	0
comp100418_c0	0.6	1.24	0.38	0.09	0.26	0.25
comp1004193_c0	0.32	0.07	0.07	0.32	0.35	0.53
comp10041_c0	0.34	0.37	0	0.57	0	0
comp100421_c0	0.39	0	1.18	0	0.31	0.1
comp100422_c0	0.15	0	0	0.43	0.48	0.31
comp1004240_c0	0	0	0	0	0	0
comp1004243_c0	0	0.35	0.34	0.54	0	0
comp100424_c0	0	0	0.31	0.14	0	0
comp1004260_c0	0	0	0	0	0	0
comp100427_c0	0.26	1.04	0.27	0	0	0
comp100429_c0	0.24	0	0.26	0	0	0
comp100429_c1	0.09	0.45	0.18	0	0.37	0.09
comp10042_c0	0.58	0	0.15	0.48	0	0
comp100430_c0	0	0	0	0	0	0.81
comp100430_c1	0.15	0.16	0.63	0.08	0	0.15
comp100431_c0	0.83	0.96	1.59	0	0.75	0.85
comp100432_c1	0	0	0.32	0	0	0
comp100433_c0	1.47	2.54	2.53	0.63	1.44	6.48
comp1004342_c0	0.16	0.5	0	0	0.17	0.33
comp1004345_c0	0	0	0	1.13	0	0
comp100434_c0	0	0	0	0.31	0	0
comp100434_c1	1.78	1.37	1.16	1.31	0.74	0.84
comp100435_c0	0.95	0.31	0.12	0	0.25	0.94
comp1004377_c0	0	0.37	0.09	0	0.19	0
comp100438_c0	1.21	0.43	0	0.62	0.22	0.62
comp100440_c0	0.7	0	0.35	0.42	0.28	0.48
comp100441_c0	0.25	0	0	0.39	0.55	0.26
comp100442_c0	0.23	0	0	0.8	0.24	0
comp100444_c0	0	0	0	0	0	0
comp1004453_c0	0.21	0	0	0	0	0
comp100445_c0	0.67	0.27	0.49	0	0.21	0.41
comp100447_c0	1.03	1.91	1.41	0.13	1.98	2.23
comp100449_c0	3.26	2.04	1.31	0	1.62	1.23
comp100450_c0	0.13	0.5	0.13	0.98	0.33	0.13
comp1004514_c0	0	0	0	1.64	0	0
comp100451_c0	0.46	0.13	0.24	0.12	0.27	0
comp100452_c0	0.78	0	0.41	0.24	0.42	0
comp1004530_c0	0.33	0.17	0	0	0.18	0.34
comp100453_c0	0	0.4	0	0	0.26	0
comp100454_c0	0.87	0.34	0.58	0	0.7	0.56
comp100455_c0	0	0	0	1.11	0	0
comp100456_c0	0.43	0.23	0	0.83	0.69	0.44
comp100458_c0	0.2	0.64	0.42	0.94	0.87	0.63
comp100459_c0	0.43	0.67	0.89	0.2	0	1.32
comp100461_c0	0	0	0.24	0.19	0.98	0.47
comp1004628_c0	0.29	0	0.3	0	0	0.3
comp1004637_c0	0.31	0.43	0.44	0	0.34	0.32
comp100463_c0	0.62	0.1	0.1	0	0	0.18
comp100464_c0	0	0.41	0	0.25	0	0
comp100465_c0	0	0	0.31	0	0	0
comp100466_c0	0	0.3	0.41	0	0.52	0.1
comp100467_c0	0.72	0.16	0.21	0.29	0.72	0.61
comp100468_c0	0	0	0	1.11	0	0
comp100469_c0	0	0.35	0.18	0.75	0	0.35
comp100470_c0	0.25	0.26	0	0.34	0	0
comp100472_c1	0.29	0.63	0	0	0	0
comp100473_c0	0	0	0	0	0	0
comp100474_c0	0.85	1.51	0.9	0.85	0.37	0
comp1004752_c0	0	0	0	0	0	0
comp100475_c0	0.95	0.31	0.26	0.9	0.23	1.2
comp100476_c0	0.36	0	0.38	0	0	0
comp100477_c0	0	0	0.28	0	0	0.27
comp100478_c0	0.7	0.5	0.25	0.7	0.25	0
comp100479_c0	0.61	1.28	0	0	0.16	0.32
comp100479_c1	0.31	0.66	0	0	0	0
comp100480_c0	0	0.33	0	0.15	0	0.31
comp100480_c1	0	0.2	0	0	0	0
comp100481_c0	1.2	1.02	1.26	0	1.04	0.99
comp100482_c0	0	0.16	0.16	0	0	0
comp100482_c1	0.61	0.33	0	1.38	0	0
comp100483_c0	0.35	0.24	0.13	0.15	0.51	0.24
comp100484_c0	0	0	0	0	0	0.33
comp1004867_c0	0	0	0.4	0.11	0	0
comp100486_c0	0.32	0.67	0.17	0.31	3.25	2.46
comp100490_c0	0	0.42	0.09	12.15	0.18	0.42
comp100491_c0	0.55	0	0.19	0.38	0.49	0.09
comp100493_c0	0	0	0	0.47	0	0
comp1004947_c0	0.53	0.55	0	0.35	0	0.18
comp100494_c0	0	0	0	1.04	0	0.39
comp100495_c0	1.93	0.59	0	0	1.79	2.28
comp100495_c1	0.57	0.45	0.45	0	0.56	0.31
comp100495_c2	3.8	2.85	1.66	1.06	3.89	4.06
comp1004969_c0	0.59	0.1	0.2	0.52	0.21	0
comp100497_c0	0.53	0.14	0.28	3.44	0.35	0.34
comp100501_c0	0.83	1.22	0.52	0.28	0.36	0.17
comp100502_c0	0.14	0.09	0	0.5	0	0.28
comp100503_c0	0.44	0	0	0.48	0.4	0.1
comp100504_c0	0.23	0.71	0.36	0.43	0.12	0.12
comp100505_c0	0.34	0.18	0	0.18	0	0
comp100505_c1	0.15	0.7	0.32	0	0	0.16
comp100507_c0	0.82	0	0	0.33	0.3	0
comp100508_c0	0	0.32	0	0	0	0
comp1005099_c0	0.12	0.89	0.52	1.32	0	0.13
comp100509_c0	0	0	0	0	0	0
comp100511_c0	1.73	1.12	1.08	0	1.03	0.92
comp100512_c0	0.29	0.1	0.2	0.12	0.1	0.2
comp100513_c0	1.09	0.57	0.14	0.97	1.31	0.28
comp100514_c0	0.12	0.51	0	0	0.48	0
comp100515_c0	0.18	0	0	0.65	0.39	0.37
comp100515_c1	0.12	0.26	0	0.46	0.4	0.9
comp100515_c2	0.95	0.44	0.68	0.17	0.91	0.17
comp100516_c0	0.73	0.95	0.38	0.12	0.39	0.37
comp100517_c0	0	0.32	0	0.54	0.49	0
comp100518_c0	0.54	0	0	2.08	0.39	0.18
comp100519_c0	0.94	1.35	0	0	1.02	0.32
comp100520_c0	1.03	0	0	0	0	0
comp100521_c0	0.97	0	0.68	0.6	1.06	0.67
comp100521_c1	6.09	4.18	4.55	0.63	6.03	6.28
comp100523_c0	0	0	0	0	0	0
comp100525_c0	0.53	0.13	0.13	0.63	0	0.13
comp1005264_c0	0.15	0.47	0.47	6.88	0	0.46
comp100526_c0	1.03	1.07	0.96	0	1.39	1.44
comp100527_c0	0.25	0	0.51	0.24	0.53	0
comp100529_c0	0	0	0	1.03	0	0
comp10052_c0	0.67	0.26	0.26	0.14	0.36	0.6
comp1005315_c0	0.22	0.23	0.4	0.47	0.24	0.23
comp100531_c0	0.71	0.24	0.09	0	1.01	0.27
comp100532_c0	0.6	0	0.51	0.78	0.52	0.25
comp100533_c0	0	0	0	0.64	0.37	0
comp1005350_c0	0	0	0	1.15	0.16	0.15
comp100535_c0	0	0	0.35	0.33	0.36	0
comp1005364_c0	0.75	0	0.39	0.32	0.13	0.26
comp100536_c0	0.17	0	0	0	0.56	0.16
comp100537_c0	0.32	0.11	0.33	0.64	0.55	1.02
comp100538_c0	0	0	0	0.59	0	0
comp100538_c1	0.11	0.55	0.11	0.2	0.23	0.11
comp100540_c0	1.59	1.38	0.98	0	0.43	0
comp100542_c0	0.32	0.67	0.17	0.4	0	0.17
comp100543_c0	0.26	0.53	0.18	0	0.18	0.26
comp100544_c0	0.75	0	0	1.76	0.64	0.46
comp100547_c0	0	0	0	0.31	0	0.81
comp1005482_c0	0.35	0.28	0.24	0	0.29	0.39
comp100548_c0	1.89	0.84	0.72	0.28	1.03	0
comp100549_c0	0	0	0	0	0	0.3
comp10054_c0	3.5	0	0	1.03	0	0
comp100550_c0	0.26	0	0	0.31	0	0
comp100551_c0	0	0.39	0.09	0	0.32	0.17
comp100552_c0	0.21	1.13	0.56	0.24	0.45	0.6
comp1005538_c0	0.11	0.11	0	0.72	0.35	0.11
comp100554_c0	0	0.21	0.21	0.5	0.53	0.51
comp100555_c1	0.41	0.64	0.21	0.83	0	0.43
comp100556_c0	0.22	0	0	0.09	0.47	0.22
comp100557_c0	0	0	0.38	0.19	0	0
comp1005588_c0	0	0	0	0	0	0
comp100558_c0	0	0	0	0	0.36	0
comp100558_c1	0.36	0	0	0	0.38	0.18
comp100559_c0	0.36	0	0.17	0.34	0.72	0.51
comp100562_c0	0.4	0.12	0	0	0.53	0.24
comp100563_c0	0.67	0.58	0.25	0.57	0.1	0.2
comp100564_c0	0.31	0	0.33	0.3	0	0
comp100565_c0	4.46	1.82	1.7	0.36	3.68	1.4
comp100568_c0	0.11	0.11	0.23	0.61	0.93	0
comp1005693_c0	0.18	0.55	0.18	4.25	0.19	0.36
comp100569_c0	0.17	0	0.36	0.21	0.36	0.17
comp100570_c0	1.01	0.41	0.63	0	0.18	0.29
comp100571_c0	0	0	0	0.34	0.49	0.24
comp100572_c0	2.41	2.67	0	0.24	0.65	1.24
comp100573_c0	0	0	0	0.66	0	0
comp100573_c1	0	0.17	0	1.15	0.36	0
comp100574_c0	0.3	0.31	0.32	0	0.96	0.6
comp100575_c0	0	0.47	0	0.48	0.47	0.91
comp100576_c0	0.14	0.28	0.14	0.37	0	0.56
comp100578_c0	0	0	0.24	0.42	0.49	0.23
comp100580_c0	0.19	0.46	0	0	0	0.2
comp1005815_c0	0	0	0	0.22	0.43	0
comp100581_c0	0.09	0.57	0.39	0	0.3	0
comp100581_c1	0.35	0	0.69	0.44	0.35	0.5
comp1005828_c0	0.3	0.31	0.21	0.7	0.22	0.83
comp100582_c0	0.09	0	0.19	0	0.1	0.36
comp100585_c0	0	0.2	0	0.09	0	0
comp1005875_c0	0.47	0.82	0.28	0.29	0.43	0.21
comp100587_c0	0	0.46	0.84	0.18	0.23	0.15
comp1005896_c0	0.17	0	0.18	0.2	0.36	0.52
comp100589_c0	0.56	0.19	0.3	0.32	0.22	0.6
comp100590_c0	0	0	0	0.4	0	0
comp100592_c0	0	0.36	0	0	0	0
comp100593_c0	0.48	0	0	0.76	0	0.49
comp100593_c1	0.68	0.58	0.58	0	0.07	1.08
comp100594_c0	0	0	0	0.33	0.67	0
comp1005953_c0	0	0	0	0	0	0
comp100595_c0	0.75	0.41	0.43	0.24	0.51	0.31
comp100595_c1	0.91	0.65	0.35	0.3	0.47	0.5
comp100597_c0	0	0	0	0.7	0	0
comp1005992_c0	0.15	0.15	0.23	0.89	0.08	0.82
comp100599_c0	0.15	0.16	0	0	0	0.15
comp100599_c1	1.44	2.05	2.4	0.44	1.54	2.59
comp10059_c0	0.4	0.31	0.32	0.28	0.65	0.21
comp100600_c0	0.4	0.31	0.1	1.6	0.11	0.51
comp100600_c1	0.33	0.35	0.18	0.34	0.18	0.35
comp100601_c0	0.5	0	0	0.28	0	0.78
comp1006032_c0	0.36	0.37	0.13	0.16	0.13	0.61
comp100603_c0	0.23	0.23	1.2	0	0.89	1.01
comp100604_c0	12.09	7.79	2.49	1.79	4.63	4.91
comp1006052_c0	0	0	0	0.11	0.53	0
comp100605_c0	0.2	0.42	0.22	6.63	0.11	0.11
comp1006064_c0	2.01	0.53	0	0	0	0
comp100606_c0	0.45	0.46	0	0	0.09	0.37
comp100607_c0	0	0	0	0.35	0	0.28
comp100609_c0	6.78	0.78	3.36	0	2.52	2.46
comp100610_c0	0.52	0	0.28	0.32	0.19	0.41
comp100611_c0	0	0.99	0	4.02	0	0
comp100611_c2	0	0	0	0.49	0	0
comp100611_c3	0	0	0	0	0	0
comp100612_c0	1.05	0.53	0.52	0	0.24	0.56
comp100613_c0	2.15	2.15	2.76	0	2.42	2.57
comp100614_c0	0	0	0	0.43	0	0
comp1006162_c0	0.13	0.46	0.27	2.84	0.21	0.13
comp100616_c0	0.89	0.14	0.1	0	0.2	0.77
comp100617_c0	0.27	0	0	0.87	0.14	0.55
comp100619_c0	0.17	0.18	0.18	0.12	0.36	0.17
comp100619_c1	0	0	0	0.64	0	0
comp100623_c0	4.19	1.84	2.81	0.97	2.59	2.22
comp100624_c0	0.22	0.23	0.46	0	0	0.23
comp1006257_c0	0	0	0	2.66	0.42	0
comp100625_c0	2.49	0	0	0.21	0	0
comp100626_c0	0	0	0.25	0	0.25	0
comp100627_c0	0.22	0.68	0.85	0	0.08	0.3
comp100628_c0	0.36	0	0	0	0	0
comp1006298_c0	0.64	0.33	0.17	0.14	0.17	0.17
comp100629_c0	1.4	2.22	2.44	0	0.75	0.96
comp100630_c0	0.35	0	0.25	2.23	0.25	0
comp100630_c1	0.35	0	0	0	0	0.24
comp100635_c0	1	1.38	1.29	0.11	0.55	0.21
comp100636_c0	3.11	0	0	0	0	0
comp100637_c0	5.76	2.15	6.22	0.68	5.42	7.87
comp100638_c0	1.49	0.87	0	0	0.44	0.64
comp100641_c1	0.45	1.52	0.59	4.99	1.08	1.08
comp100642_c0	0	0	0	1	0	0
comp100642_c1	0.2	0.12	0.32	0.53	0.19	0.76
comp100643_c0	0	0.11	0.58	0	0.71	0.23
comp100644_c0	0	0.55	0.54	0.28	0	0.27
comp100645_c0	1.59	0	0	0	0	0
comp100645_c1	2.02	0	0	0.49	0	0
comp1006469_c0	0.27	0	0.29	0	0	0
comp1006477_c0	0.07	0.07	0.5	0	0.04	0.38
comp100648_c0	0	0	0	0	0	0
comp100650_c0	0	0	0	0.14	0	0
comp100651_c0	1.07	0	0.64	0	0.83	0.31
comp1006520_c0	0.13	0	0	0	0.28	0.13
comp100652_c0	0.71	0	0.45	0	0	0.74
comp1006538_c0	0	0	0	0.43	0	0
comp100653_c0	0.37	0.51	0.19	0	0.35	0.57
comp100655_c0	0	0	0.32	0.86	0	0.41
comp100656_c0	1.13	0.5	0.33	0.38	0.17	0.33
comp100657_c0	0.5	0	0	0	0	0
comp100657_c1	0.33	0	1.1	0	0.4	0
comp100658_c0	0.78	0	1.3	0	0.17	0.64
comp10065_c0	0	0.53	0	0.24	0	0
comp100660_c0	0.27	0.49	0.15	0.6	0.25	0.33
comp100661_c0	0.23	0.84	0.26	0.89	0.37	0.62
comp1006624_c0	0.73	0.4	0	0.26	0	0
comp100662_c0	0.04	0	0.34	0	0.34	0.17
comp100663_c0	1.29	0	0.19	0.31	0.59	0
comp1006644_c0	0.36	0.09	0	0	0.29	0.19
comp100664_c0	0.96	0.57	0	0.18	0	0.71
comp100665_c0	1.55	0.75	0.87	0.78	1.53	1.98
comp100669_c0	0.14	0.29	0	0.52	0	0
comp100670_c0	0.29	0.1	0.2	1.3	0.31	0.2
comp100671_c0	0.44	0	0	0.39	0	0
comp1006726_c0	0	0	0	0.18	0	0
comp100672_c0	0.77	1.09	0.27	0	0	3.45
comp100674_c0	0	0	0.43	0	0	0
comp100675_c0	0	0	0.36	0	0.37	0.53
comp100676_c0	0.18	0.28	0.09	0	0.38	0.28
comp100676_c1	0.34	0	0.18	0.33	0	0
comp100677_c0	0	0	0	0.6	0	0.87
comp100678_c0	0.34	0.35	0.3	0.32	0.3	0.23
comp100678_c1	0.29	0	0	0	0.16	0.45
comp100679_c0	5.28	5.06	6.3	0.69	6.09	5.08
comp100679_c1	4.9	3.57	3.49	0.14	4.34	4.27
comp100680_c0	0.33	0.1	0.55	5.84	0.25	0.59
comp100681_c0	0	0	0.48	3.94	0.5	0
comp100683_c0	0.17	0.26	0.35	0	0.27	0.51
comp100685_c0	0.34	0	0	0.36	0	0
comp100686_c0	1.8	5.68	1.65	0	8.01	0.23
comp100687_c0	0.96	0	0	0.47	0.35	0
comp100688_c0	0	0	0	0	0	0
comp100689_c0	0	0	0	5.11	0	0.38
comp10068_c0	0	0	0	0.31	0.45	0
comp1006915_c0	0.69	0	0.24	0	0	0
comp1006917_c0	0.3	0.1	0	0	0.7	0.52
comp100691_c0	0.48	0.14	0.07	0.19	0.15	0.21
comp100691_c1	0.21	0.07	0.22	0.13	0.15	0.22
comp100693_c0	8.79	7.07	5.91	0	6.33	4.84
comp100695_c0	0.2	0	0	0.29	0.42	0
comp100695_c1	0	0	0.34	4.21	0.58	0.56
comp100696_c0	7.44	7.66	5.67	0.19	6.01	6.41
comp1007017_c0	0	0.82	0	0	0.28	0.8
comp1007032_c0	0.24	0.74	0.17	3.59	0.26	0.49
comp100703_c0	0	0.74	0.3	0	0.15	0.15
comp100704_c0	0.58	0	0.15	0.57	0.31	0.45
comp100705_c0	0.91	1.11	1.59	0.08	0.51	2.07
comp100706_c0	1.82	2.03	2.47	0.42	2.23	0.67
comp100708_c0	0.97	1.45	1.52	2.31	0	3.27
comp100709_c0	0.27	0.41	0.35	1.12	0.43	0.21
comp1007104_c0	0.27	0.14	0	0.23	0.29	0.28
comp100710_c0	0.1	0.2	0.1	0.19	0.42	0.1
comp100710_c1	0	0	0.22	0.79	0.22	0.86
comp100712_c0	0.22	0	0.11	0	0.47	0.45
comp100715_c0	0.34	0.12	0.58	0	0.24	0.47
comp100716_c0	1.23	0.62	0.58	0.65	0.99	0.93
comp100718_c0	0.22	0.23	0.12	0.1	0.47	0.11
comp10071_c0	0.34	0.31	0.69	0.11	0.53	0.87
comp100720_c0	0	0	2.94	1.12	0.44	0.42
comp100720_c1	0	0.22	0.22	0.1	0.45	0.64
comp100721_c0	0	0	0.31	0	0	0
comp1007221_c0	0.14	0.3	0.15	0.2	0.31	0.15
comp100724_c0	0	0	0	0	0	0
comp100725_c0	0.87	0	0.73	0.14	0.56	2.53
comp100726_c0	0.14	0	0.58	0.88	0	0.35
comp100728_c0	0.48	0	1.21	0.83	0.52	0.33
comp100729_c0	0.62	0	0	0.19	0	0.64
comp100730_c0	0	0.24	0	0.44	0.25	0
comp100731_c0	0.77	0	0	0	0	0
comp100732_c0	10.81	10.06	10.14	0	8.14	8.38
comp100733_c0	0	0.45	0	0	0	0
comp100734_c0	1.69	1.67	1	8.7	0.9	2.06
comp100736_c0	0.4	0	0	0	0.44	0
comp100738_c0	0	0	0	1.33	0.18	0
comp100738_c1	0	0	0	0	0	0
comp100739_c1	0.3	0	0	0.31	0.65	0.31
comp100740_c0	0	0	0	0	0	0
comp100740_c1	0	0.16	0	0	0.66	0.16
comp100741_c0	0.23	0.32	0.39	0	0	0.4
comp100742_c0	0	0.19	0.19	0.15	0.59	0.19
comp100743_c0	0.74	0.24	0.23	0.07	0.46	0.64
comp100744_c0	0	0	0	0.18	0.39	0
comp100745_c0	0.51	0	0.79	0.67	0.27	0.52
comp100746_c0	0.49	0	0.77	0	0.26	1.01
comp100747_c0	0.68	0	0.95	0.98	0.49	0
comp100748_c0	9.08	5.16	11.55	5.41	7.06	6.44
comp100749_c0	0	0	0	0.22	0	0
comp100749_c1	0	0	0	6.01	0	0
comp100750_c0	0.13	0.14	0	0	0.43	0.83
comp100752_c0	1.05	0.76	0.44	0	0.11	0.22
comp100753_c0	0	0.17	0	0	0.52	0
comp100754_c1	0	0	0	0.13	0	0.26
comp100755_c0	0.2	0	0	0.4	0.22	0.63
comp100756_c0	0	0	0	0	0	0
comp100757_c0	0.17	0	0.53	0.24	0.55	0
comp1007583_c0	0.36	0	0	0	0	0
comp100758_c0	0.43	0.45	0.67	0.21	0.34	1.32
comp1007597_c0	0	1.16	1.13	0	0	0.28
comp1007598_c0	0.48	0.25	0.25	0	0.13	0.5
comp100759_c0	0.42	0.87	0.29	0	0.3	0.72
comp10075_c0	0	0	0	0.13	0	0
comp100761_c0	0	0	0	0.26	0.29	0.24
comp1007627_c0	0	0	0	0.57	0	0
comp100764_c1	0.49	0	0	0.26	0.27	0
comp1007655_c0	0.2	0.21	0	0.22	0	0.84
comp100765_c0	0	0	0	0	0	0
comp100766_c0	0.48	0.2	0.61	0.47	0.31	0.1
comp100766_c1	0.9	0	0.31	0	0.33	0
comp100767_c0	0	0	0	0	0.46	0
comp100768_c0	0	0	0.35	0.64	0	0
comp1007691_c0	0.43	0.07	0.23	0	0.08	0.22
comp100769_c0	0.91	0.48	1.02	0.24	0.53	1.03
comp10076_c0	0	0	0	0.33	0	0.55
comp100770_c0	0	0.67	0.31	0.47	0.32	0.14
comp100772_c0	0	0	0	0.2	0.56	0
comp100774_c0	0.37	0.31	0.08	0	0.16	0.38
comp100774_c1	0.33	0	0.26	0	0.44	0.08
comp1007769_c0	0	0	0	0.38	0	0
comp100776_c0	0.61	0	0.64	0.23	0.3	0.47
comp100776_c1	0	0	0	0.44	0	0
comp100778_c0	0.2	0.53	0.54	0	0	0
comp100778_c1	0.53	0.28	0	0	0	0
comp1007790_c0	0.36	0	0	0.19	0	0
comp100779_c0	0.58	0.56	0.41	0.25	0.24	0.33
comp100781_c0	1.46	0.66	0.66	0.26	0.22	1.93
comp100782_c0	0.19	0.1	0	0.34	0.5	0.2
comp100783_c0	0	0	0	1	0	0
comp100783_c1	0.35	0	0	0.27	0	0
comp100783_c2	0.97	1.35	0.34	0	0	0
comp100784_c0	0.4	0.12	0	0	0	0.59
comp100784_c1	0	0	0	0	0.31	0
comp100786_c0	0.47	1.04	0.46	0.16	0.4	0.7
comp100787_c0	0.87	0.22	0.11	0	0.46	0.33
comp100788_c0	1.27	0.57	0.76	0.3	0.2	0.75
comp1007894_c0	0.68	0	0	0.72	0	0
comp100789_c0	0.39	0.48	0.17	1.21	0.17	0.81
comp100790_c0	0	0	0.4	0.07	0	0.39
comp100791_c0	0	0	0	0	0	0
comp100792_c0	0.21	0	0	0	0	0.65
comp100792_c1	0.22	0	0.08	0	0.32	0.31
comp100793_c0	0.52	0.95	0.69	0.1	0.62	0.26
comp100794_c0	0.63	0.22	0	0.42	0.67	0.32
comp1007954_c0	0	3.09	0	1.52	0	0
comp100795_c0	0.37	0	0.39	0.4	0	0.19
comp100796_c0	0	0	0	0	0.39	0
comp100797_c0	0	1.01	0.25	0	0	0.49
comp100798_c0	0	0.52	0.53	0	0	0
comp1007991_c0	0	0	0.14	0.23	0.42	0.13
comp100799_c0	0.75	0	0	0.64	0	0
comp100800_c0	0.34	0.71	0	0	0.12	0.7
comp100801_c0	0.4	0.43	0	0.25	0	0
comp100803_c0	0	0	0	0	0	0
comp1008049_c0	0.97	0	0.2	0.44	0.42	0.2
comp100804_c0	0.28	0.6	0	0.43	0	0
comp1008058_c0	0.77	0	0.4	0.19	0.21	0.59
comp100805_c0	0.21	0.43	0	0	0.22	0.11
comp1008066_c0	0	0	0	0.54	0	0
comp100807_c0	0	0	0	0.19	0	0
comp100808_c0	0.74	0.28	0.36	0.3	0.58	0.42
comp100809_c0	0.62	0.47	1.24	0	0.42	0.37
comp10080_c0	0.23	0.79	0.08	0	0.33	0.71
comp1008114_c0	0	0	0	0	0.3	0.28
comp100811_c0	0.32	0.22	0	0.26	0.8	0.66
comp100812_c0	2.05	1.74	1.15	0.84	2.41	1.73
comp100813_c0	0.22	1.14	0.91	0.4	0	0
comp100813_c1	1.18	1.67	2.38	0	0.23	0.11
comp100814_c0	0.41	0	0.55	1.96	0	0.35
comp100815_c0	0.37	0.78	0.19	0	0	0.19
comp100816_c0	0.97	0	0.26	0.31	0.53	0.75
comp100817_c0	1.18	1.53	2.18	0	0.43	1.59
comp100818_c0	0	0	0.33	0.71	0.35	0.33
comp100820_c0	0	0.29	0.1	0.94	0.4	0.29
comp100821_c0	0	0	0	1.22	0	0
comp100822_c0	0.31	0	0	0.62	0.66	0
comp1008232_c0	0	0	0.33	0.88	0	0
comp100823_c1	0.95	0.78	0.86	0	0.16	0.55
comp100824_c0	0.79	0	0	0.29	0	0
comp100826_c0	0	0	0	1.27	0.44	0.21
comp100827_c0	0.66	0.69	0.42	0	0.99	0.27
comp100829_c0	0.46	0	0	0	0.19	0.19
comp100830_c0	1.25	1.72	2.19	0.39	0.73	0.98
comp100831_c0	0.11	1.14	0.12	2.64	0.59	0.57
comp1008331_c0	0.44	0.09	0.09	0.43	0.09	0.45
comp100834_c0	0.35	0.67	0.21	0.66	0.27	0.21
comp100835_c0	0.27	0	0.28	0.52	0	0
comp100836_c0	2.26	0	0.39	0.08	0	0
comp100837_c0	0.24	0.37	0.88	0.43	0.38	0.62
comp100838_c0	0	0.14	0.14	0.26	0.39	0.51
comp100839_c0	1.59	2.43	1.32	0.36	0.42	1.53
comp100840_c0	0	0.7	0.34	1.37	0	0
comp100840_c1	0	0	0	0.13	0.39	0
comp100841_c0	0.38	0.18	0.3	1.34	0.31	0.47
comp100842_c0	0	0	0	0	0	0
comp100843_c0	0	0	0	0.34	0	0
comp1008445_c0	0	0	0	0.38	0	0
comp100844_c0	1.12	0.22	0.48	0	1.05	0.95
comp100845_c0	0	0	0	0	0	0.3
comp1008465_c0	0	0	0	1.03	0	0
comp100846_c0	0	0.75	0.11	0	0.45	0.32
comp100847_c0	0.19	0	0.49	0.28	0.3	0.1
comp100849_c0	0.31	0.39	0.73	0	0.25	0
comp1008512_c0	0.33	0	0.47	0.27	0.24	0.23
comp100851_c0	0.19	0.1	0.1	0	0.1	0.38
comp100852_c0	6.24	2.86	2.88	0	3.11	2.82
comp100853_c0	0	0	0	0.44	0	0
comp100854_c0	0	0	0	0.31	0	0
comp100855_c0	0	0	0	2.03	0.26	0.25
comp100856_c0	0	0	0	0	0.11	0.22
comp100857_c0	0	0	0.62	0	0	0
comp100858_c0	0.57	0.17	0.34	0.23	0.26	0.5
comp100859_c0	0	0	0	0.5	0.27	0
comp100862_c0	0	0	0	0.78	0	0
comp100863_c0	0.38	0.13	0.07	0.08	0.2	0
comp100864_c0	0	0	0.43	0	0	0
comp100866_c0	0.4	0.3	0	0	0.26	0.31
comp100867_c0	0.39	0	0.41	0.3	0	0.81
comp100868_c0	0.68	0.27	0.36	0	0.46	0.09
comp100870_c0	0.09	0.19	0.2	2.58	0.2	0.1
comp100871_c0	2.93	4.5	4.17	0	3.66	3.71
comp100872_c0	0.94	1.69	1.49	1.16	1.91	1.56
comp100873_c0	0	0.59	0.3	0.35	0	0
comp100874_c0	0.95	1.65	1.66	2.22	1.36	1.79
comp100875_c0	0	0	0.26	1.45	0	0.13
comp100876_c0	3.83	4.96	3.39	0.13	1.99	2.42
comp100877_c0	0.33	0.56	0.34	1.36	0	0.78
comp100877_c1	0.32	0.52	0.14	0.12	0.14	0.79
comp100878_c0	0.21	0.7	0.09	2.94	0.37	0.13
comp100879_c1	0.23	0.47	0.12	0.21	0.24	0.12
comp100880_c0	0	0	0	0.24	0	0
comp100881_c0	0	0.59	0	0.24	0	0.86
comp100882_c0	2.76	0	0	0.65	0	0
comp100885_c0	0.64	1.17	1.18	0.46	0.86	0.99
comp100887_c0	0	0.61	1.17	0	1.11	1.3
comp100887_c1	0.08	0.52	2.76	0	0.98	1.72
comp100889_c0	0.71	1.16	0.74	1.07	0.39	0.37
comp100889_c2	0	0.41	1.16	1.12	0	0.39
comp100890_c0	0.67	0.58	0.3	1.11	0.64	0.77
comp100891_c0	0.37	0.07	0	0.34	0.5	0.28
comp1008923_c0	0	0	0	0.36	0	1.06
comp100892_c0	8.16	7.45	4.55	0.62	4.32	6.18
comp1008935_c0	0	0.5	0	0.43	0	0
comp100894_c1	1.6	1.37	0.92	5.6	1.41	1.35
comp100895_c0	0	0	0	0	0.34	0.16
comp100896_c0	1.55	0	0	0	0.67	0
comp100898_c0	0.44	0.39	0.4	0.69	0.2	0.58
comp1008994_c0	0	0.42	0	0.45	0	0
comp100899_c0	0.52	0.68	0	0	0.28	0.59
comp1008_c0	0.43	0.45	0	0.06	0.15	0.44
comp100900_c0	0.13	0	0.19	0.12	0.14	0.41
comp100901_c0	2.36	2.27	2.98	0	0.89	2.89
comp100902_c0	0.5	0.55	1.17	0.33	0.42	0.54
comp100903_c0	0.27	0	0.57	0.25	0	0.28
comp100904_c0	0	0.2	0.39	1.06	0.2	0.96
comp100905_c0	2.06	3.84	4.34	0.38	1.02	2.5
comp100906_c0	0.34	0	0.24	0	0.49	0
comp100907_c0	0	0	0	0	0	0
comp100908_c0	0.38	0.55	0.25	4.59	1.02	0.25
comp100909_c0	0	0	0.42	0.65	0	0.62
comp100913_c0	0	0	0	0	0	0.88
comp100914_c0	0	0	0	0.54	0	0
comp100916_c0	0.27	0.09	0.67	0	0.1	0.19
comp1009174_c0	0	0.74	0	0.41	0.75	0
comp100917_c0	0.41	0.06	0	0.37	0.31	0.42
comp100917_c1	0.22	0	0	0	0.24	0.23
comp100917_c2	1.14	1.36	1.54	0.56	1.4	1.51
comp100918_c0	0.11	0.81	0.45	0	0.11	0.27
comp100921_c0	0.49	0	0.21	0.78	0.32	0.3
comp1009221_c0	0	0	0	0	0	0
comp100922_c0	0	0	0	0.2	0	0
comp100922_c1	0	0	0	0.27	0	0
comp100923_c0	0.42	0.44	0	0.47	0.45	0.58
comp100924_c0	0.24	0.66	0.08	0	0.26	0.08
comp100926_c0	0.35	0	0	0	0	0
comp100928_c0	0.44	0.14	0.17	0	0.18	0.78
comp100929_c0	0.88	0.98	0.68	0	0.27	1.51
comp10092_c0	0.37	0.1	0.2	0.15	0.3	0.19
comp100930_c0	0	0.96	0	0	0	0
comp100931_c0	1.4	1.17	1.13	0	0.79	1.41
comp100933_c0	0.71	0	0.37	0.09	0.42	0
comp1009348_c0	0.28	0	0.15	0	0.15	0.58
comp1009350_c0	0	0	0.33	1.2	0.45	0.22
comp100935_c0	1.73	0.6	0.82	0.51	0.83	0.8
comp100936_c0	0.75	1.06	1.25	0	1.69	1.01
comp100937_c0	0.31	0.8	0	0.7	0.82	0
comp1009394_c0	0.43	0.44	0.11	0.4	0.11	0.55
comp1009396_c0	0.5	0.53	0	1.74	0	0
comp100940_c0	0.56	2.53	0.94	0	0.36	0.34
comp100942_c0	0	0.89	0.58	0.2	0.3	0.57
comp100943_c0	0	0	0	0.24	0	0
comp100943_c1	0.14	0	0.29	10.13	0.15	0.85
comp100944_c0	0.23	0	0.69	0.8	0.12	0
comp100945_c0	0.2	0.42	0	0	0.43	0.41
comp100946_c0	0.06	1.69	0	0.52	0	0
comp100946_c1	0	0.81	0	0.66	0	0
comp100948_c0	0.25	0.8	0	0.77	1.36	0
comp1009495_c0	0.12	0	0.38	0	0.38	0
comp100949_c0	1.1	0	0.76	0	0.8	0.38
comp100950_c0	0.58	0.12	0.49	0	0.87	0.3
comp100951_c0	1.47	0	0.26	0.35	0	0.76
comp100953_c0	0	0	0	0.11	0	0
comp100953_c1	0.5	0	0	0.11	0	0
comp1009544_c0	0.24	0.26	0	0.47	0.26	0.5
comp100954_c0	0.89	0.55	0.82	0	0.76	0.55
comp100956_c0	0.14	0.3	0.31	0.96	1	0
comp100957_c0	0.59	0.15	0	0.62	0.48	0.3
comp100958_c0	0.2	0	0.2	0	0	0.4
comp100958_c1	0	0.6	0	0	0.61	0
comp100959_c0	0.66	0.27	0.28	0.14	0.85	0.14
comp100963_c0	0.62	0.22	0.23	0.19	0.28	0.49
comp1009644_c0	0	0	0	0	0	0
comp100965_c0	0.31	0.17	0.6	0.63	0.09	0.41
comp100966_c0	0.13	0.26	0.26	0	0.4	0.39
comp100967_c0	0	0	0	0.28	0	0
comp100969_c0	2.07	2.87	3	0	1.9	2.68
comp10096_c0	0	0	0	0.22	0	0.53
comp100971_c0	0.59	0.37	0.34	0.12	0.39	0.23
comp100972_c0	0.19	0.2	0.2	0	0.4	1.35
comp1009737_c0	0	0	0	1.49	0	0
comp100973_c0	0	0	0	0.21	0	0
comp100973_c2	0.65	0	0	0.89	0.84	0.67
comp100974_c0	0.35	0.09	0	0	0.66	0.09
comp100975_c0	0	0	0	0.62	0.3	0.28
comp1009766_c0	0	0	0	0	0	0.73
comp1009774_c0	0.3	0	0.16	0.25	0.48	0.16
comp100977_c0	0	0	0.78	0	0	0
comp100978_c0	0.7	0.9	1.57	0	1.31	0.45
comp100979_c0	0.27	0	0.61	0	0.53	0.88
comp1009801_c0	0.13	0	0	0.29	0	0
comp1009811_c0	0	0	0.47	0.5	0.63	0
comp1009816_c0	0.37	0	0	0.41	0	0.38
comp1009819_c0	0	0	0	0	0	0
comp100982_c0	0	0.2	0.4	0.7	0.2	0.49
comp1009831_c0	0.2	0	0	0	0.21	0.2
comp100983_c0	0.31	0.11	0.33	0	0.44	0.86
comp100984_c0	0	0.29	0	0	0	0.58
comp100986_c0	0.92	0.39	0.39	0.31	0	0.76
comp100988_c0	0.23	0.37	0.27	0	0.44	0.45
comp100989_c0	0.58	0	0	0.26	0.31	0
comp100990_c0	0	0	0.7	0.35	0	0.46
comp100991_c0	0	0.36	0.09	0.5	0	0
comp100992_c0	0.31	0	0.64	0	0.66	0
comp100994_c0	0	0	0	0.43	0	0
comp1009958_c0	0.49	0.2	0.31	0.65	0.32	0.41
comp100995_c0	0.18	0.37	0	0	0	0.55
comp100996_c0	0.96	0.66	1.32	0	0.75	1.08
comp100997_c0	0.24	0.5	0.74	0	0	0.89
comp1009989_c0	0.52	0.27	0.82	0.28	0	0
comp100998_c0	0.41	0.43	0	1.25	0.55	0.11
comp100999_c0	15.64	6.2	10.02	0	6.09	8.51
comp1009_c0	0	0	0.09	0.88	0.28	0.45
comp100_c0	0.31	0	0.32	0.62	0.66	0.94
comp101000_c0	0.88	0	0	8.74	0	0
comp1010013_c0	0	0	0	0	0.47	0
comp101001_c0	3.02	2.39	2.64	0	2.57	3.69
comp101003_c0	0.44	0.46	0.31	2.92	1.26	0.3
comp101004_c0	0.12	0.49	0.13	0.42	0	0.22
comp101006_c0	0.41	1.1	0	1.12	0.47	0.21
comp101007_c0	0.18	0.75	0	0.81	0.38	0
comp101008_c0	0.99	0	0	0.79	0	0
comp1010101_c0	0	0	0	0.17	0	0
comp101010_c0	3.52	1.75	2.59	0	1.9	1.24
comp101011_c0	0	0	0.24	0.26	0	0.23
comp1010120_c0	0	0	0	1.81	0	0
comp101013_c0	0.85	1.28	1.17	0	0.79	1.23
comp1010141_c0	1.25	0	0.65	0.22	0.45	0
comp101014_c0	0	0.19	0	0	0	0
comp101015_c0	1.91	1.17	0.57	0.32	2.37	1.69
comp101018_c0	0	0	0	0	0	0.42
comp101019_c0	0.46	0.19	0	0.2	0.68	0.19
comp10101_c0	0.68	0.14	0.29	1.58	0.29	0
comp101022_c0	0.67	0.17	0.18	0	0.18	0
comp101023_c0	0	0	0	0.26	0	0
comp101024_c0	0.88	1.88	1.01	0.16	0.7	0.83
comp1010251_c0	0	0	0	0	0	0
comp101026_c0	0.67	0.36	0	0.69	0	0
comp101027_c0	0	0.39	0.53	0.35	0.13	0.52
comp101028_c0	0	0.41	0.62	0	0.42	0.2
comp101029_c0	0	0.29	0	0.12	0.3	0.2
comp101030_c0	0	0	0	0.19	0.8	0
comp101030_c1	3.29	2.45	1.83	0.11	2.05	2.01
comp101031_c0	0.21	0.22	0.11	0.91	0.23	0.11
comp1010322_c0	0	0	0	1.79	0	0
comp101032_c0	1.33	0.93	0.93	0.3	0.47	1.39
comp101032_c1	0	0	0	0.84	0.27	0.77
comp101033_c0	2.31	0	0	0.48	0	0
comp101034_c0	0	0	0	0	0	0
comp101035_c0	0.11	1.58	0.11	0	0	0.11
comp101036_c0	2.98	3.03	2.89	0	2.73	4.53
comp101036_c1	0	0	0	0.1	0.49	0
comp101037_c0	0.82	0	0.26	3	0.96	0.67
comp101038_c0	1.9	0.83	0.17	0	0.34	1.41
comp101038_c1	1.97	0.41	0.83	0.7	1.13	0.27
comp1010395_c0	0.25	0.54	1.06	0.91	0	0
comp101040_c0	1.38	0	0	1	0	0
comp101042_c0	0.36	0.13	0.13	0.49	0.13	0.87
comp101043_c0	0.26	0.14	0	0	0.14	0.41
comp1010440_c0	0.31	0.13	0.06	0.12	0.52	0.13
comp101044_c0	0	0	0	0.5	0	0.23
comp101045_c0	0	0.36	0.29	0.22	0.22	0.14
comp101046_c0	0.42	0.67	0.13	0.52	0.25	0.12
comp101047_c0	0.82	1.57	0.88	0	1.18	1.17
comp101048_c0	0.54	0.6	0.28	0.28	0	0
comp101050_c0	0	0.12	0	0.52	0.39	0.12
comp101052_c0	8.96	6.07	0	0	6.2	0
comp101053_c0	0	0.2	0	0.57	0.2	0.58
comp101054_c0	0.35	0.15	0	0	0.43	0.15
comp101055_c0	0.34	0	0	0.36	0.12	0
comp101056_c0	0	0	0	0.38	0	0
comp1010576_c0	0	0	0	1.31	0.72	0
comp101057_c0	0	1.42	0.28	0	0	0
comp101058_c0	0.1	0.51	0.1	0	0.21	0.6
comp101060_c0	0.19	0	0	0.32	0.63	0.2
comp101061_c0	0	0	0	0.56	0	0
comp101062_c0	0.23	0	0.25	0.19	0	0
comp101062_c1	0	0.34	0.33	0	0.34	0
comp101062_c2	0.14	0.14	0.14	0.23	0.15	0.14
comp101063_c0	0.33	0.51	0.17	0	0.35	0.5
comp101064_c0	0.32	0.49	0.17	0.13	0.34	1.14
comp101065_c0	0.17	0.18	0.18	0	0.55	0
comp101066_c0	0.6	0.88	0.13	0.15	0	0.84
comp1010677_c0	0	0	0	0.57	0.81	0
comp1010680_c0	0	0.61	0	0	0.92	0
comp101069_c0	0.27	0.46	0.66	0.36	0.43	0.18
comp101070_c0	4.34	5.39	3.41	0	3.5	5.12
comp101071_c0	0	0	0	0.38	0	0
comp101071_c1	0	0	0.22	0.2	0.23	0.22
comp1010722_c0	0.3	0.1	0.11	3.87	0.11	0.42
comp101073_c0	0.27	0	0	0	0.15	0.28
comp101074_c1	0.29	0	0	0	0.62	0
comp101076_c0	0	0.39	0	0.1	0.48	0.08
comp101077_c0	0.5	0.09	0.18	0	0.09	0.09
comp1010786_c0	0	0.71	0	0	0.73	0.7
comp101078_c0	1.72	1.59	1.65	2.22	0.16	0.92
comp101078_c1	0.97	1.65	3.04	0.87	0.5	3.1
comp10107_c0	0.63	0	0	0	0.23	0.86
comp101080_c0	0.33	0	0.35	0.3	0	0.35
comp101081_c0	0.25	0	0.19	0	0.39	0.19
comp101084_c0	1.61	2.4	1.15	0.16	1.02	0.86
comp101085_c0	0.42	0	0.33	0.17	0.22	0.32
comp101086_c0	0	0.86	0.56	1.23	0	0
comp101087_c0	0.67	0.7	0	0.59	0.72	0
comp101089_c0	0.71	1.3	1.59	1.04	0.92	1.59
comp101090_c0	0	0	0	0	0	0
comp101094_c0	0.25	0.26	0	0.67	0.54	0.51
comp101096_c0	0	1.58	1.46	0.33	2.58	0.49
comp101097_c0	0	0.67	0	0	0	0
comp101097_c1	0	0	0.75	0	0	0.49
comp101098_c0	0.59	0.15	0.62	1.38	0.64	0.15
comp10109_c0	0.67	0	0	0.3	0	0
comp1010_c0	0	0.28	0.28	0.23	0	0
comp101101_c0	0.4	0.14	0.14	1.27	0	0.55
comp101102_c0	0	0	0	0	0.45	0
comp101103_c0	0.92	0.62	0.88	0.25	1.27	1.44
comp101104_c0	1.2	0.85	0.49	0.4	0.69	1.33
comp101107_c0	0.59	0.21	0	0.87	0.64	1.22
comp101108_c0	0.35	0.05	0.23	1.57	0.24	0.27
comp101108_c1	0	0.14	0	2.08	0.14	0
comp101110_c0	1.4	0	1.23	0.25	0.4	0.38
comp101111_c0	0	0.8	0	0.13	0	0
comp101112_c0	0.27	0.14	0	0.15	0	0.7
comp101113_c0	0	0.61	0.2	0.21	0.21	0
comp1011142_c0	0	0	0.39	0	0	0.38
comp1011145_c0	0	0	0.34	0.26	0	0
comp101114_c0	1	0.88	0.55	0.19	0	0.85
comp101115_c0	0.59	0.24	0.12	0.88	0.63	0.36
comp101116_c0	0	0.09	0.09	0	0.09	0.18
comp101117_c0	0	0	0.85	0	0	0
comp1011185_c0	0	0	0	0.67	0	0
comp10111_c0	0.31	0.16	0.65	0.25	0.66	0
comp101120_c0	0	0.23	0.9	0	0.93	0.89
comp101121_c0	0.63	0	0.13	0	0.68	0.13
comp101122_c0	0	0	0	0	0	0
comp101122_c1	0.25	0.21	0.21	0.21	0.48	0.36
comp101123_c0	0.1	0.3	0.51	0.24	0.21	1
comp101124_c0	0.39	0.16	0.24	0	0.28	0.57
comp101125_c0	0.4	0.42	0	0.57	0.22	0.62
comp101126_c0	0	0	0.47	0.37	0	0
comp101126_c1	0.39	0.2	0.2	0.52	0.21	0
comp101127_c0	6.15	1.58	5.72	0.76	3.78	3.59
comp101128_c0	0.34	0.47	0.12	0	0.12	0.59
comp101129_c0	0.07	0	0.07	0	0.15	0.63
comp10112_c0	0	0	0	1.42	0	0
comp101130_c0	0	0	0.25	0.22	0	0.49
comp101131_c0	0.25	1.57	0.26	0.18	0	0
comp101132_c0	5.17	0.75	2.06	0.23	2.46	4.01
comp101133_c0	0	0	0	0	0.25	0.24
comp101133_c1	0.19	0	0	2.56	0.62	0
comp101134_c0	0.56	0	0	0.23	0.31	0
comp101135_c0	0.41	0	0	0.74	0.44	0.21
comp1011367_c0	0	0	0	0	0	0
comp101136_c0	0.37	0.13	0.39	0	0.13	0
comp101137_c0	0.54	0.63	0.65	0.66	0.33	0.48
comp1011386_c0	0.61	0.52	0	0	0	0.1
comp101138_c0	4.79	4.88	3.77	0.29	2.05	4.61
comp101138_c1	0.48	0.51	0.34	3.16	0.35	0.5
comp1011395_c0	0.15	0	0	0.77	0	0.8
comp101139_c0	0	0	0.18	0	0	0.53
comp1011406_c0	0	1.89	0	0.33	0	0
comp101140_c0	0.32	0.49	0.5	0.44	0.34	0.16
comp101141_c0	0	0.71	0	0.15	0	0
comp101141_c1	0.14	0	0.15	0	0.3	0.43
comp101142_c0	0.18	0	0.09	0	0.77	0.19
comp101144_c0	0.17	0.52	0.18	0.13	0.24	0.58
comp101145_c0	0.39	0.2	0.2	0.68	0.21	0.6
comp101146_c0	0	0.45	0	0.32	0	0
comp101146_c1	0.39	0.72	0	0.18	0.17	0.08
comp101148_c0	0.34	0.24	0	0.14	0.49	0.12
comp101149_c0	1.48	1.02	2.05	0.3	0.85	0.71
comp101149_c1	0	0	0	0.43	0	0.28
comp1011509_c0	0.21	0	0	0	0.23	0.22
comp101150_c0	0.57	0.52	0.07	0	0.67	0.39
comp101151_c0	1.21	1.44	1.17	0.6	2.13	2.06
comp101152_c0	0.09	0.71	0.09	0.21	0.37	0.96
comp101153_c0	0.35	0	0	1.92	0.38	0
comp101155_c0	0.21	0.16	0.16	0.25	0.11	0.37
comp1011564_c0	0	1.88	0	0	0	0
comp101156_c0	21.97	28.01	36.19	0.29	20.44	22.75
comp1011572_c0	0.36	0	0.93	32.63	0	0.73
comp101157_c1	0	0.21	0.11	0	0.11	0.62
comp101158_c0	0	0.08	0.32	0.1	0.4	0.08
comp101159_c0	0	0	0.16	0	0	0.16
comp101161_c0	0.49	0	0.07	0	0	0.07
comp101161_c1	0	0	0	0.15	0	0
comp101162_c0	1.64	2.95	0.43	0.13	1.14	1.01
comp101163_c0	0	0	0	0	0	0
comp101164_c0	1.46	0.41	1.12	1.09	0.57	0.68
comp1011656_c0	0	0	0.24	0.25	0	0
comp101165_c0	0.41	0	0.43	0.5	0.98	0
comp101167_c0	0	0	0	1.51	0	0.27
comp101167_c1	0.15	0	0	0.67	0	0.3
comp101168_c0	1.1	0.38	0.55	0	1.23	1.28
comp101168_c1	0	0	0	0.28	0	0.25
comp101170_c0	0.37	1.18	0	0.85	0.6	0.58
comp1011711_c0	0	0	0	0	0	0.58
comp101171_c0	0.85	1.27	0.49	0.71	0.1	1.97
comp101172_c0	0	0	0	0.4	0	0
comp101173_c0	0	0	0	0	0	0
comp1011754_c0	0.59	0.92	0	0	0.16	0
comp101175_c0	0	0.23	0	0	0	0.67
comp101175_c1	2.27	4.31	3.29	0	3.27	2.96
comp101175_c2	0.41	0.35	0.65	2.76	0.58	1.12
comp101176_c0	0.25	0	0.21	0.78	0.42	0.15
comp101177_c0	0.51	0.17	0.18	0.14	0.55	0.53
comp101179_c0	0.6	0.08	0.2	0.19	0.43	0.16
comp101179_c1	0	0.35	1.01	0.65	0	0.33
comp1011801_c0	0	0	0	0.29	0	0
comp101180_c0	0.34	0	0	0	0	0.33
comp101181_c0	1.83	0.59	0.61	0.2	0.85	1.08
comp101181_c1	1.15	0.75	0.91	0	0.31	1.48
comp101182_c0	0.52	1.38	1.01	1.77	0.41	1.28
comp101183_c0	0	0	0	1.64	0.14	0
comp101183_c1	0.13	0	0.13	0.45	0.68	0.26
comp101185_c0	0.54	0.14	0.14	0	0.15	0.42
comp101186_c0	0.32	0	0.33	0.36	0.34	0
comp1011882_c0	0	0	0	0.26	0	0
comp101189_c0	2.25	0.86	0.44	0.61	0.08	0.6
comp101190_c0	0.2	0	0	0	0	0.63
comp1011912_c0	1.11	0	0.29	1.28	0	0
comp101191_c0	0.79	0	0	0	0.21	0.2
comp101191_c1	0	0	0.36	0.39	0.38	0.72
comp101192_c0	0	0.19	0	0	0.77	0
comp101192_c1	0	0	0	0.34	0	0
comp101193_c1	0	0	0	0	0	0
comp101194_c0	0	0	0.15	0.51	0.16	0
comp101195_c0	0.15	0.37	0.31	0	0.16	0.22
comp101195_c1	0.14	0	0	0	0	0.15
comp101197_c0	1.42	0	0.64	0.28	0.88	0.21
comp101199_c0	0.29	0.37	0.46	0.76	0.08	0.82
comp10119_c0	0	0	0	0.27	0	0.35
comp1011_c0	0	0	0	1.17	0	0
comp1012002_c0	0.32	0.22	0.11	0.48	0.57	0
comp101200_c0	0.42	0.09	0.18	0	0.18	0.53
comp101201_c0	0	0	0	0	0	0.65
comp101202_c0	0.13	0.27	0.55	0.24	0.42	0.13
comp101204_c0	0.84	0.59	1.17	0.71	0.36	0.28
comp101204_c1	0.25	0.26	0.77	0.3	0	0
comp101206_c0	0	0	0	0.74	0	0
comp101207_c0	2.01	1.45	1.2	0.35	1.26	1.86
comp101208_c0	0.14	0.49	0.15	0.95	0.22	0.21
comp101211_c0	0.17	0.18	0	0	0.18	0.17
comp101212_c0	0.47	0.29	0.3	1.9	0.9	0.1
comp1012157_c0	0.16	0	0.17	0.26	0.33	0.24
comp101215_c0	0.15	0.23	0.39	0.16	0.39	0.3
comp101216_c0	4	3.7	2.76	1.78	2.35	1.41
comp1012183_c0	0	0	0	0.07	0.88	0.84
comp101218_c0	0.3	0.47	0.47	0.22	0	0.15
comp101220_c0	0.35	0	1	2.56	0	0.27
comp101221_c0	0.18	0	0.92	0.29	0.95	0.9
comp101223_c0	0	0	0	0.26	0	0
comp101224_c0	0.35	0.36	0.55	0.66	0.37	0
comp101225_c0	0.65	0.53	0.41	0.5	0.56	0.4
comp101227_c0	0.34	0	0	0	0	0
comp101228_c0	1.49	0.32	0	0	1.29	0.92
comp101230_c0	0	0	0	0.25	0	0.41
comp101231_c0	3.57	0.45	0.62	2.28	0	0.08
comp101232_c0	0.94	0.59	0	0	0.2	0.19
comp101232_c1	0.36	0	0.38	0	0	0.37
comp101233_c0	5.63	25.88	8.87	0.07	24.73	9.62
comp101234_c0	0	0.28	0.14	0.18	0	0.13
comp1012351_c0	0	0.3	0	0.34	0	0.6
comp101235_c0	0	0	0	78.76	0	0
comp101236_c0	1.21	0	0	0.24	0	0
comp101237_c0	3.49	0.92	1.14	0	1.88	5.62
comp101239_c0	0.73	0.24	0.23	0.14	0	0
comp101241_c0	0.84	0.39	0.5	0	1.2	1.11
comp1012437_c0	0	0	0	2.3	0	0
comp101244_c0	0.32	0.11	0.06	0.21	0.23	0.66
comp101244_c1	0.1	0.1	0.1	1.19	0.42	0
comp101245_c0	0.21	0.33	0.11	0	0.69	1.11
comp101246_c0	0	0	0	0.45	0.61	0
comp101247_c0	0	0	0	0.09	0	0
comp101248_c0	1.07	0.52	0.6	0.31	0.81	1.19
comp101249_c0	0	0	0	0	0	0.35
comp101249_c1	0.61	0	0	0	0	0
comp101250_c0	2.4	2.48	2.68	1.34	1.84	1.48
comp1012526_c0	0	0	0	0	0	0
comp101252_c0	0	0	0	0.19	0.51	0.25
comp101254_c0	0.2	0.64	0.21	1.79	0	0.83
comp101255_c0	0	0.43	0.21	0	0.23	0.66
comp1012568_c0	0	0	0	0	0.24	0.23
comp101257_c0	0.11	0.12	0	0.39	0.24	0
comp101259_c0	0.3	0	0	0.2	0.88	0.49
comp1012608_c0	0	0	0.36	0.42	0	0
comp101260_c0	1.73	2.33	2.3	0.44	1.05	1.28
comp101262_c0	0.44	1.07	0.93	0.33	0.32	0
comp101263_c0	1.63	0.96	1.21	0	2.54	4.74
comp101264_c0	0	0.3	0.29	0.72	2.1	0
comp101265_c0	0.3	0.34	0.32	0	1.02	1.02
comp1012679_c0	0	1.01	0.33	0.42	0	0
comp101268_c0	0	0.23	0	2.19	0.15	1.03
comp101269_c0	0.49	0.34	0	0	0	0
comp10126_c0	0	1.56	0	0.66	0	0
comp1012712_c0	0	0.31	0.3	0.6	0	0
comp101273_c0	0.43	0.75	0.78	0.34	0.48	0.88
comp101275_c0	0.85	0.94	0.18	0.15	0.43	0.8
comp101278_c0	1.35	0	0	0.28	0	0
comp101278_c1	0.84	0	0	0.56	0	0
comp101278_c2	0.99	0	0	0.45	0	0
comp101279_c0	0.7	0	0	0	0	1.09
comp101280_c0	1.89	2.26	1.58	0	1.68	1.38
comp101281_c0	0.67	0	2.81	0	1.83	0.7
comp101281_c1	0.33	0.36	0.7	0.68	1.11	0
comp101282_c0	2.05	4.41	4.44	1.44	4.73	5.42
comp101284_c0	4.73	1.1	1.94	1.96	1.13	2.35
comp101285_c0	0.29	0.3	0.61	0	0.62	1.04
comp101285_c1	1.11	0.4	0.39	1.14	0	0
comp101288_c0	0	0	0	4.41	0.49	0
comp101289_c0	0.13	0.14	0	0.41	0	0.14
comp101289_c1	2.27	2.71	1.69	0.72	1.37	2.09
comp101290_c0	0.34	0	0	0.44	0.36	0.58
comp101291_c0	0.67	0.53	0.15	0	0.29	0.3
comp101292_c0	0.47	1.04	0	1.22	0.51	1.45
comp101294_c0	0	0	0	0.43	0	0
comp101295_c0	1.44	2.45	1.1	0.48	0.98	0.27
comp101296_c0	0	0.46	0	0.46	0	0.35
comp101297_c0	0.44	1.64	0	0	0.95	0
comp101298_c0	0.63	1.31	0.49	1.12	0	0.32
comp101298_c1	0.27	0.29	0	0.66	0	0.28
comp101299_c0	0.3	0.1	0.11	0.21	0.21	0.41
comp1012_c0	0.6	0.32	0	0	0	0
comp1012_c1	1.06	0.49	0	0	0.5	0
comp101302_c0	0.33	0.86	0.52	0.19	0.36	0.34
comp101303_c0	0.26	0.41	0.55	0.47	0.56	0.81
comp101304_c0	0.52	0.51	0.32	0.63	0	0.21
comp101305_c0	0	1	0.93	0.19	0.15	0.28
comp1013064_c0	0	0.56	0.82	0.45	0.28	0.54
comp101307_c0	0.46	0	0	0	0	0.47
comp101308_c0	0	0	0	0	0	0
comp101309_c0	0.16	0.6	0.33	0	0.34	0.29
comp101310_c0	0.17	1.06	0.18	0.67	0.54	0.17
comp101310_c1	0.49	0.52	0	0	0	0
comp101311_c0	4.04	3.78	3.91	0	4.24	4.44
comp101312_c0	1.72	0.78	1.13	2.7	0.92	2.87
comp101313_c0	0.07	0.28	0.35	1.83	0.07	0.21
comp101315_c0	0.72	0.3	0	0	0	0
comp101316_c0	0.11	0.11	0.4	0	0.4	0.28
comp1013175_c0	0.31	0	0	0.26	0.34	0.65
comp101319_c0	0	0	0	0.15	0	0
comp101320_c0	0.3	0	0.32	0	0.11	0.41
comp101321_c0	0.39	0.41	0.41	0.09	0.42	0.2
comp101322_c0	0	0	0	0.19	0.88	0
comp101323_c0	0.57	0	0.2	0.26	0.41	0
comp101324_c0	0.28	0.29	0.29	0.72	0.44	0.28
comp101325_c0	0.15	0	0.16	0.13	0.49	0.16
comp1013281_c0	0.69	0.73	0	0.14	1.49	0.47
comp101329_c0	0.12	0.38	0.64	1.74	0.26	0.63
comp101329_c1	0.53	1.07	0.25	0.12	0.56	1.39
comp101330_c0	0.24	0.13	0	0.36	0.52	0.25
comp101331_c0	0.14	0.15	0	0.12	0.61	0.29
comp101333_c0	0.64	1.19	0.13	0	0	0.66
comp101334_c0	0.9	0	0	0	0	0
comp101336_c0	0.79	2.91	2.07	0.44	3.19	2.44
comp101337_c0	0	0.52	0.51	1.13	0	0
comp101338_c0	0.52	0.8	0.46	0	0.52	0.84
comp101339_c0	0.17	0.87	0.35	0.44	0.36	0.34
comp101340_c0	1.37	1.94	1.9	0	1.1	1.59
comp101342_c0	0	0	0	4.87	0	0
comp101343_c0	0	0.8	0	0	0	0
comp101344_c0	0	0.11	0.06	0	0.68	1.21
comp101345_c0	0	0.3	0.1	0.2	0.41	0.1
comp101346_c0	0	0.3	0.31	0.92	0.94	0.9
comp101347_c0	10.61	7.98	9.59	0	8.56	9.4
comp1013487_c0	0.27	0.33	0.11	5.7	0.23	0.11
comp101349_c0	0	0	0.74	0.1	0.39	0
comp101352_c0	0	0	0	0	0	0
comp101353_c0	0	0.6	0	0	0	0
comp101354_c0	0.19	0.61	0.81	0	0	0
comp101355_c0	0.14	0	0.14	0	0.59	0.14
comp101358_c0	0	0	0	0.13	0.88	0.42
comp101359_c0	0.63	0.36	0.48	0	0.61	0.78
comp101359_c1	0	0.21	0	0.46	0	0.2
comp101360_c0	0.12	0	0	0	0.25	0.24
comp101361_c0	2.7	2.03	2.22	0.22	2.95	4.15
comp101362_c0	0	0.06	0.18	0.89	0.25	0.3
comp101365_c0	0.9	0	0.97	0.27	0.64	0.15
comp101365_c1	3.89	3.05	3.92	1	4.18	3.85
comp1013679_c0	0.35	0.13	0.23	2.32	0.38	0.63
comp101367_c0	0	0.57	1	0.26	0.44	0.14
comp1013685_c0	0.13	0.55	0.28	0.25	0.86	0
comp1013692_c0	0	0.15	0	0	0.3	0
comp101369_c0	0.12	0.55	0.31	0.73	0.32	0.92
comp101370_c0	1.16	1.63	1.88	0.13	0.85	2.08
comp101371_c0	0.2	0.21	0.21	0.35	0	0.63
comp101371_c1	0	0	0	0.39	0	0.31
comp101372_c0	0.56	0	0	0.58	0	1.15
comp101373_c0	0.38	0	0.16	0.18	0.33	0.16
comp101373_c1	0.31	0.06	0.2	0.07	0.33	0.25
comp101374_c0	0.34	0.62	0.18	0.29	0.27	0.26
comp1013750_c0	0	0.37	0.36	0.08	0	0.71
comp101375_c0	0	0	0	0.39	0	0
comp101375_c1	0.24	0	0	0	0	0.25
comp101377_c0	0.74	0	0	0.33	0.16	0
comp101378_c0	0.17	0.21	0.21	0.28	0	0.91
comp101379_c0	6.89	9.53	9.54	0.38	9.64	7.85
comp101380_c0	0	0.29	0.73	15.02	0.3	0.29
comp101381_c0	6.19	3.45	3.97	0	2.71	1.6
comp101382_c0	1.03	1.51	0.64	5.42	1.98	0.21
comp101385_c0	0	0	0.43	1.76	0	0
comp1013865_c0	0	0	0	0	0	0
comp101387_c0	0.08	0.33	0.25	0	0.34	0.5
comp101388_c0	0	0.37	0	0.53	0	0
comp101389_c0	0.5	0	0.26	0.36	0	0
comp1013905_c0	0	0	0	0	0.32	0.3
comp101390_c0	0.6	1.07	0.24	0.97	0.92	0.61
comp101392_c0	0.39	0.8	0.29	0.28	0.16	0.53
comp101393_c0	0.2	0.1	0.11	0.34	0.54	0.31
comp1013947_c0	0.56	0	0.12	0.29	0	0
comp101397_c0	1.74	0	0	0.53	0	0
comp101400_c0	12.86	8.36	7.67	0	7.48	9.03
comp101401_c0	0.51	0.35	0.53	4.51	1.28	0
comp101402_c0	0	0	0.26	0.33	0.31	0.13
comp101402_c1	0	0	0	0.23	0	0.26
comp101404_c0	2.33	2.01	3.14	0	3.26	2.65
comp101405_c0	0.97	0.36	0.46	2.72	0	0
comp101406_c0	0	0	0.25	0.17	0.26	0.25
comp101407_c0	0.45	1.19	0.64	0.23	0.52	0.62
comp1014085_c0	0	0	0	0.07	0	0
comp101408_c1	0.25	0	0.27	0	0	0
comp101409_c0	0	0	0.13	0	0.41	0.13
comp101410_c0	0.45	0.24	0	0.48	0.72	0
comp101411_c0	0.35	0.49	0.25	0.43	0.25	0.6
comp101412_c0	0	1.17	0.37	0.45	0	0
comp101413_c0	0	0	1.31	0.35	0	0.87
comp101414_c0	0	0	0	0.21	0	0
comp101415_c0	0	0	0	0.42	0	0
comp101415_c1	0	0	0	0	0.94	0
comp101416_c0	0.17	0.35	0	0.56	0.18	0
comp101418_c0	0	0	0	0	0	0
comp1014195_c0	0	0	0	0	0	0
comp101420_c0	0	0	0.5	0	0	0
comp1014215_c0	0	0	0.28	0	0	0
comp101421_c0	0	0	0.61	0.28	0	0.3
comp101421_c1	0.88	0	0.31	0	0.64	0
comp101421_c2	0.33	0.6	0.26	0.39	0.71	0.51
comp101422_c0	0.34	0.79	0	0.26	0.51	0.07
comp1014233_c0	0	0.25	0	0.51	0	0.48
comp1014239_c0	0.25	0	0.13	0.77	0.4	0
comp101423_c0	0.37	0.77	0.23	0	0.4	0.51
comp101424_c0	0.49	0.26	0	0.36	0.27	0.76
comp1014254_c0	0	0	0.31	0.24	0	0
comp101425_c0	0.28	0.29	0.5	0.18	0.3	0.19
comp101427_c0	1.06	4.02	1.3	0.29	2.83	1.72
comp101428_c0	0	0	0.1	2.8	0.31	0.1
comp101429_c0	0.36	0.28	0.28	0.18	0.67	0.18
comp1014300_c0	0.48	0	0.25	0.51	0.77	0.25
comp101430_c0	0.12	0.24	0	0.22	0.13	0
comp101432_c0	1.46	0.08	0.31	0	0.71	0.53
comp101434_c0	0.85	0.23	0.9	0.62	0	1.54
comp101434_c1	0.22	0.33	0.57	1.02	0.23	0.67
comp101435_c0	0	0.88	0	0.31	0	0.43
comp101436_c0	0.14	0.15	0	0	0	0.15
comp101437_c0	0.95	0.71	0	0	0	0.17
comp101438_c0	0.19	0	0	0	0.61	0.77
comp1014391_c0	0.18	0	0	0	0.19	0.36
comp101439_c0	0	0	0	0.24	0	0.25
comp101439_c1	0.25	0.26	0.52	0.48	0.27	0
comp101440_c1	0	0.21	0.21	0	0	0
comp101441_c0	0.82	0.26	0.55	0	0.29	0.26
comp1014420_c0	0.27	0.57	0	0.58	0	0
comp101442_c0	2.3	4.91	2.77	2.07	2.63	1.99
comp1014447_c0	0	0	0	0.26	0	0.31
comp101445_c0	0.06	0.29	0.18	0	0.24	0.17
comp101446_c0	0.23	0.38	0.27	0.37	0.87	0.49
comp101448_c0	0.56	0	0.25	1.04	0.09	0.08
comp101449_c0	0.24	0	0.25	0.16	0.51	0
comp101451_c0	0	0	0	0	0	0
comp101452_c0	0	0.91	0	0	0	0
comp1014537_c0	0	0	0.17	0	0.18	0.86
comp101453_c0	0.19	0.4	0.1	0.27	0.21	0.4
comp101454_c0	0.32	0.17	0	0.16	0	0.16
comp101455_c1	0	0.75	0	0	0	0
comp101456_c0	3.83	1.95	2.5	0.34	1.99	3.26
comp101457_c0	0	0.23	0.22	2.38	0.46	0
comp101458_c0	0	0	0.49	0.2	0	0
comp101459_c0	0	0	0	0	0	0
comp101459_c1	0.53	1.08	0.44	0.4	0.23	0.7
comp101460_c0	0.31	0.16	0	0.75	0.22	0.21
comp1014619_c0	0.23	0.72	0	0.24	0	0.94
comp101461_c0	0.16	0	0.17	0.47	0.18	0
comp101462_c0	0.21	0	0	0	0.23	0
comp101463_c0	0.31	0	0.16	0.41	0.17	0
comp101464_c0	0.29	0	2.11	0.15	0	0
comp101466_c0	0	0.21	0.21	0.56	0.64	0.41
comp101471_c0	0.22	0.07	0.15	0.19	0.31	0.22
comp101472_c0	0.21	0.4	0	0.07	0.23	0.22
comp1014735_c0	0.17	0.52	0.17	0.18	0	0.17
comp101473_c0	0.58	0.73	0.51	0.05	0.49	0.87
comp101474_c0	0.23	0.25	0	0.16	0.25	0
comp101476_c0	0	0	0.28	0.45	0	0.28
comp101477_c0	0.39	0.4	0.41	0	0.14	1.31
comp1014784_c0	0	0	0	0.49	0.37	0
comp101478_c0	0.22	0.34	0.12	0.39	0.37	0.57
comp101481_c0	0.25	0	0.92	0	0	0
comp101482_c0	0.48	0.59	0.53	0.24	0.61	0.54
comp1014833_c0	0.47	0	0	0.31	0	0
comp101483_c0	0	0	0.45	0	0.3	0.44
comp101484_c0	0.36	0.29	0.36	0	1.05	0.18
comp101485_c0	1.24	1.2	0	0.16	0.94	1.36
comp101486_c0	0	0	0	0.3	0	0
comp101487_c0	1.88	0.83	1.73	0	2.07	2.54
comp101488_c0	0.6	0.49	0.16	3.85	0.35	0.25
comp101490_c0	0.29	0.88	0.41	0.31	0.1	0.15
comp101491_c0	84.79	134.16	115.1	0	81.13	90.22
comp1014938_c0	0.36	0	0.09	0.05	0.48	0.19
comp101494_c0	0.68	2.5	1.6	84.58	1.15	1.78
comp101495_c0	0	0	0	0.26	0.17	0.16
comp101496_c0	1.3	0.1	0.81	0.58	0.97	1.89
comp101497_c0	0.11	0.22	0.33	0	0.16	0.11
comp101498_c0	0.4	0.52	0.11	0.81	0.11	0.1
comp101499_c0	1.59	1.05	2.09	0.1	4.07	0
comp10149_c0	0.78	0	0	0.29	0.85	0
comp1015003_c0	0	0	0	1.33	0.2	0
comp101500_c0	0.44	0	0	0.46	0	0
comp101501_c0	0.09	0.09	0.19	0	0.38	0.18
comp101502_c0	0.41	0.28	0	0	0.59	0.14
comp101503_c0	2.55	4.5	3.62	0.17	5.2	4.35
comp101504_c0	0.19	0.69	0.71	0.39	0.31	0.4
comp101507_c0	0	1.3	0	6.45	0.38	0
comp101508_c0	0.49	0.36	0.26	0.27	0.13	1.37
comp1015091_c0	0	0.29	0	0.34	0.3	0.28
comp101509_c0	0	0	0	0.67	0	0
comp101510_c0	0	0.8	0.38	0	0	0
comp101510_c1	4.44	5.05	3.51	0	4.38	4.5
comp101510_c2	0	0	0	0.71	0	0
comp101511_c0	0	0	0	4.28	0	0
comp101512_c0	1.39	0.52	0.18	0	0	0.18
comp101513_c0	5.27	5.91	5.17	0	2.03	6.83
comp101515_c0	1.45	0	0.24	0.17	0	0.58
comp101516_c0	0.85	0.88	0.53	4.52	0.73	0.87
comp101517_c0	0	0.44	0	0.22	0	0
comp101518_c0	0.48	0.15	0.37	0.39	0.37	0.86
comp101520_c0	0.38	0.2	0	0	0.61	0.59
comp101521_c0	0.61	0.17	0.35	0.43	0.4	0.65
comp101524_c0	0.51	0.53	0.18	0	0.09	0.18
comp101525_c0	0.09	0	0.18	0.32	0.28	0.72
comp101525_c1	0	0	0	0.4	0.97	0
comp101525_c2	0.19	0	0	0.33	0	0.19
comp1015268_c0	0.61	0.64	0	0.21	0.49	0.47
comp101526_c0	0.19	0.4	0	0.18	0.62	0.4
comp1015275_c0	0.24	0	0.25	0.18	0	0.25
comp101527_c0	0	0	0	0.15	0	0
comp101529_c0	1.06	0.1	0.41	0	0.41	0
comp1015300_c0	0	0	0	0.23	0	0
comp1015308_c0	0	0	0	0.09	0	0
comp101530_c0	0.4	0.14	0.14	0.25	0.42	0.41
comp101530_c1	1.18	0.71	0.91	0.16	0.81	0.59
comp101531_c0	0.15	0	0	0.59	0	0.15
comp101533_c0	1.03	3.98	13.31	0	0.47	0.76
comp101533_c1	0	0	0.58	0.14	0	0
comp101534_c0	0.4	0	0.42	0	0.32	0.1
comp101535_c0	0	0	0	0	0	0.3
comp101536_c1	0	0	0	0.38	0	0.83
comp101537_c0	0.25	0.39	0	0.55	0.13	0.39
comp101538_c0	1.6	2.73	1.05	0	0.62	1.92
comp101539_c0	0.44	0	0.19	0.83	0.28	0.27
comp101541_c0	0.46	0	0	0.82	0.25	0.24
comp101542_c0	0.46	0	0	0.42	0	0.28
comp101543_c0	0	0	0	0	0	0
comp101545_c0	0.33	0.08	0.26	0.22	0.26	0.25
comp101546_c0	0.14	0	0.44	0.09	0.45	0
comp101547_c0	0.48	0	0.73	0	0.07	2.5
comp101548_c0	0.8	0.61	0	0.08	0	0
comp101549_c0	0.27	0.79	0	0	0	0.15
comp101549_c1	0.6	0.16	0.16	0	0	0.62
comp10154_c0	0.69	0.24	0.24	0.45	0	0.24
comp101551_c0	0.37	0.59	0.5	0.76	0.62	0.54
comp101553_c0	0.66	0.52	2.09	0.86	0.36	0.68
comp101553_c1	0.21	0.67	1.76	1.44	0	0.22
comp101554_c0	0.22	0.23	0.46	0.32	0.24	0.23
comp101555_c0	0.27	0.28	0.14	0.4	0.15	0
comp101556_c0	1.05	0.21	0.17	0	0.48	0.13
comp101558_c0	0.24	0.52	0	0.13	0	0.25
comp101558_c1	0.18	0.19	0	0.42	0.97	0
comp101560_c0	0	0	0	0	0	0.29
comp101561_c0	0.2	0.43	0	0.17	0.22	0
comp101562_c0	0	0	0	0.54	0.2	0
comp101564_c0	0.52	0	0	0	0.84	0
comp101565_c0	0	0.31	0	0.36	0	0
comp101566_c0	1.1	0.76	0.39	0	0.26	0.63
comp1015674_c0	0.27	0.06	0.11	0.28	0	0.28
comp101567_c0	0	0	0	0.12	0	0
comp101567_c1	0	1.27	0	0	0	0
comp101567_c2	0	1.78	0	0	0	0
comp101568_c0	0.71	1.72	2.25	0	0.89	0.98
comp101569_c0	0.74	1.24	2.03	0.15	0.96	0.76
comp1015705_c0	0	0	0	1.36	0	0
comp101570_c0	0	0	0	0.14	0.14	0
comp1015721_c0	0	0	0	0.13	0	0
comp101572_c0	0.63	0.17	0.17	0	0.51	0
comp101572_c1	0.25	0	0	0.6	0	0
comp101573_c0	0	0	0	0	1.21	0
comp101573_c1	0	0	0	0	1.4	0
comp101573_c2	0	0	0	0.89	0.92	0
comp101574_c0	0.99	0.42	0.21	0.87	0	0.2
comp101575_c0	1.44	0.76	1	0.58	1.29	0.99
comp101575_c1	4.39	4.57	3.32	0.76	3.92	3.11
comp101575_c2	4.65	3.95	1.44	1.84	2.85	1.95
comp101576_c0	0.32	0.66	0.17	3.1	0.17	1.14
comp1015779_c0	0	0.37	0	2.18	0	0
comp101577_c0	0	0.24	0	0	0	0.23
comp1015788_c0	0.24	0.25	0.08	0.22	0.68	0.25
comp101578_c0	0.26	0.83	0.55	0.66	0	0
comp101580_c0	0.31	0	0	0.25	0.34	0
comp101580_c1	0	0.23	0.14	0.15	0	0.46
comp101581_c0	0.42	1.52	0.22	0	0.23	1.16
comp101582_c0	1.08	0.42	0.28	0.13	0.29	0.14
comp101583_c0	0.28	0	0.46	0.4	0	0
comp101584_c0	0.18	0	0.19	0.64	0.2	0.88
comp1015852_c0	0.82	0	0.21	0.64	0.44	0.21
comp101585_c0	0	0	0	0.09	0.22	0
comp101586_c0	1.85	3.13	1.63	0.38	1.65	1.63
comp101587_c0	0	0	0	0.2	0	0
comp101588_c0	0.47	0	0.74	2.21	0	0.24
comp101589_c0	0.52	0.4	0.28	0	0.56	0.2
comp1015905_c0	0	0.71	0.14	0	0	0.42
comp1015906_c0	0	0	0.3	0.31	0	0
comp101590_c0	0.51	0.21	0.32	0.19	0	0
comp101593_c0	0.36	0.13	0.26	0.52	0.59	0.38
comp101594_c0	0.25	0	0.26	0.28	0.27	0.21
comp101595_c0	0.48	0	0.98	0.24	0	0.98
comp1015967_c0	0.23	0	0	0.44	0.25	0
comp101596_c0	0	0	0	0	0	0
comp101597_c0	0.45	0.28	0.23	0	0.15	1.22
comp101598_c0	0.28	0.14	0.29	0.22	0.15	0.07
comp101599_c0	0.71	0.36	0.19	0.89	0.28	0.64
comp1015_c0	0	0.51	0.25	0.2	0.26	0.25
comp101600_c0	0	0	0.23	0.59	0.24	0.23
comp101603_c0	1.94	0.37	0.18	0	0.76	0.54
comp101604_c1	0.19	0	0	0.69	0.21	0.2
comp101605_c0	0.93	0	0.24	0.42	0.5	0.48
comp1016068_c0	0	0	0	1.18	0	0
comp1016072_c0	0	0	0.34	0	0.35	0.5
comp101608_c0	0.32	0.33	0	0.44	0	0.16
comp101609_c0	0	0.93	0	0	0	0.45
comp10160_c0	0.12	0.38	0.51	0	0.65	0.62
comp101610_c0	0.51	0	0.45	0.75	0.55	0.62
comp101611_c0	0	0	0	0	0	0.47
comp1016130_c0	0.57	1.22	0	0	0.31	0
comp101613_c0	0.3	0.47	0.32	0.24	0.65	0
comp101615_c0	0	3.53	0	0	0.03	0
comp101618_c0	0	0	0	0.14	0	0
comp101619_c0	0.64	0.45	0.45	1.37	0.46	0.66
comp10161_c0	0	0	0	0	0	0.53
comp101620_c0	0	0	0.64	0	0.67	0.64
comp101621_c0	0	0	0.15	0.2	0.16	0.15
comp101621_c1	1.7	1.83	1.78	0	2.21	1.67
comp1016220_c0	0.45	0.51	2.36	0.3	0.78	2.33
comp101622_c0	0.38	0.2	0	0	0	0.4
comp101622_c1	0	0.19	0.19	1.77	0	0
comp101623_c0	0.64	1.69	1.29	0	1.52	1.37
comp101624_c0	0.46	0	0.43	0	0.37	0.3
comp101626_c0	0	0	0	2.22	0	0
comp101629_c0	0.2	0	0.21	0.99	0.21	0
comp10162_c0	0	0	0	0.11	0	0
comp101630_c0	4.29	3.5	2.86	0	3.22	4.47
comp1016311_c0	0	0	0	0.38	0	0.42
comp101632_c0	0.41	0.65	0.21	2.71	0	0.42
comp1016346_c0	0.29	0	0	0	0	0
comp1016357_c0	0	0	0.12	0.2	0	0
comp101635_c0	0	0	0	0.56	0.24	0.22
comp101636_c0	0	13.3	0	0	0	0.03
comp101637_c0	0.11	0	0.34	0	0.46	0.66
comp101638_c0	0	0	0	0	0	0
comp101639_c0	1.56	0	0	0.51	0	0
comp101640_c0	0.62	0.22	0.12	0	0.48	0.12
comp1016422_c0	0.13	0.13	0	0	0.56	0.27
comp101642_c0	0	0	0	0.32	0	0
comp101643_c0	0	0.9	0.67	0.43	0.46	0.66
comp101647_c0	0.18	0.19	0	0	0.39	0.37
comp101647_c1	0.43	0.15	0	0.2	0	0.44
comp101649_c0	0.4	0.07	0.07	0	0.21	0.27
comp101651_c0	0	0	0	0.27	0	0
comp101653_c0	0	0.28	0	0.19	0	0.27
comp101653_c1	0	0	0.23	0.5	0.82	0.11
comp101653_c2	5.5	3.71	3.9	0	5.45	4.17
comp101653_c3	0	0	0	0.73	0.48	0
comp101654_c0	0	0	0	4.32	0	0
comp101654_c1	0.66	1.24	0.34	0	0.46	0.57
comp101655_c0	0.4	0	0	0.45	0.14	0.82
comp101656_c0	0.15	0.47	0.32	0.52	0.16	0
comp101657_c0	1.86	5.22	3.94	0.13	0.13	6.4
comp101658_c0	0.63	0	0	0.14	0	0
comp101659_c0	0.76	1.12	1.31	0.12	0	0.14
comp1016600_c0	0.09	0.09	0.09	0	0.09	0.27
comp101660_c0	0.14	0	0.15	0.12	0.15	0.45
comp101662_c0	1.33	0	0.37	0	0.66	0.64
comp101662_c1	0.87	0.28	0.17	1.08	0.89	0.33
comp101664_c0	0.83	0	0	1.18	0.29	0
comp101665_c0	1.14	0	0	0.56	0	0
comp101665_c1	1.33	0	0	0.54	0	0
comp101666_c0	0.15	0	0.31	0	0	0
comp1016679_c0	0	0	0	0	0	0.33
comp101667_c0	0	0	0	0	0.2	0
comp101668_c0	0	0	0	1.41	0	0
comp101670_c0	0	0	0	0	1.38	0
comp101671_c0	0	0	0.23	0	0.48	0
comp101672_c0	0.21	0	0	0	0.34	0.88
comp101674_c0	0.57	0.15	0.15	0.21	0.46	0.15
comp101675_c0	1.98	0.26	0	1.14	1.87	0.51
comp101677_c0	0	0.12	0.12	0.88	0.24	0.23
comp101678_c0	0.34	0.36	0	0.95	0.18	0.71
comp101680_c0	0	0	0	0.11	0.45	0
comp101682_c0	1.73	1.01	0.82	1.31	0.69	1.36
comp101686_c0	0.21	0.21	0.22	0	0.33	0.43
comp101687_c0	0.35	0.55	0	1.71	0.75	0.18
comp101687_c1	0	0	0	0.1	0	0
comp101688_c0	0.31	0	0	0.5	0	0.53
comp101689_c0	0	0	0	0	0	0
comp101691_c0	0.17	0	0.36	0	0.19	0
comp101691_c1	1.32	0.77	0.43	0.35	0.97	0.52
comp101692_c0	0	0	0	0.66	0	0
comp101693_c0	0.28	0.2	1.8	1.03	0.2	0.2
comp101694_c0	0.21	0.53	0.2	0	0.3	0.52
comp101695_c0	18.78	28.79	21.48	0.54	28.87	33.73
comp101696_c0	0	1.95	0	0.37	0.22	0
comp101698_c0	0	0	0	20.76	0.24	0.44
comp101698_c1	0	0	0	0	0.42	0.2
comp101699_c0	0.52	0.36	0	0.22	0.37	0.18
comp1016_c0	0	0	0	0	0	0
comp101700_c0	0.44	0	0.23	0.11	0.16	0.3
comp1017014_c0	0.42	0.22	0.11	0	0.22	0
comp101701_c0	0.22	0.15	0.23	0.07	0.16	0.15
comp1017028_c0	0	0	0	0.42	0	0
comp101702_c0	0	0	0	0.5	0.22	0.42
comp101705_c0	0.14	0.57	0	0	0.44	0
comp101706_c0	0.76	1.91	1.44	0	1.63	0.16
comp101708_c0	0.46	0.16	0.32	0.26	0	0
comp1017132_c0	0.18	0.1	0.1	0.44	0	0.38
comp101713_c0	0	0	0.52	0	0	0
comp101714_c0	0.28	0.43	0	0.96	0.3	0.72
comp101716_c0	0.35	0.38	0.37	0.7	0	0
comp101718_c0	0.25	0.1	0.16	0.53	0.27	0.26
comp101719_c0	0	0	0.24	0.34	0.25	0.47
comp101720_c0	0	0	0.16	0.47	0.32	0.15
comp101722_c0	0.72	0.58	0	0	0.39	0.77
comp101723_c0	0.39	0.41	0.2	0.14	0.63	0.4
comp101724_c0	0.49	0.34	0	0.41	0.18	0.34
comp1017265_c0	0	0	0	0.37	0	0
comp1017279_c0	0.18	0	0.19	0	0.19	0
comp101729_c0	3.8	3.96	3.03	0	4.09	4.3
comp101730_c0	4.35	1.76	2.75	0.17	0.79	3.04
comp101730_c1	1.56	1.1	1.31	4.2	0.39	1.77
comp101731_c0	3.92	3.78	3.41	2.44	1.1	1.27
comp101733_c0	0.16	0.44	0.33	0.49	0.17	0.08
comp101735_c0	0	0	0.28	1.76	0.14	0
comp101736_c0	2.6	1.66	1.78	0.52	2.02	2.35
comp101737_c0	0.46	0	0	0.26	0.49	0
comp101737_c1	0	0	0.45	1.9	0	0
comp101738_c0	0	0	0.23	0	0.24	0
comp101739_c0	0	0	0	0	0.47	0
comp101739_c1	0.93	0.28	0.33	0.21	0.71	0.56
comp101740_c0	0	0	0.9	0	0	0
comp101741_c0	0	0.89	0.2	0.26	0	0.3
comp101742_c0	0.18	0	0.19	0	0	0.18
comp101743_c0	6.86	6.41	5.29	0.55	5.82	6.77
comp101744_c0	0.37	0	0	0	0	0.58
comp101745_c0	0	0	0.19	6.04	0.2	0.38
comp101746_c0	1.57	1.26	0.84	0	1.78	1.39
comp101747_c0	0	0.19	0.19	0.18	0.2	0.38
comp101748_c0	0	0	0	1.07	0	0
comp101748_c1	0.43	0.45	0.3	0.53	0.31	0.3
comp101749_c0	0	0.15	0	0	0.32	0
comp101750_c0	0.76	0	0.6	0.14	0.2	0.39
comp1017519_c0	0.24	0	0.25	0.14	0.5	0.49
comp101751_c0	0.45	0.19	0	1.09	0.39	0.74
comp1017529_c0	0	0	0	1.03	0	0
comp101753_c0	0.13	0.14	0.14	0	0.14	1.02
comp101754_c0	0	0	0	0	0	0
comp101755_c0	0	0	0	0.98	0	0
comp101756_c0	0.75	0.47	0.32	0	0.32	0.62
comp1017570_c0	0.15	1.11	0.32	0	0.16	0.31
comp1017575_c0	0	0	0.28	0.29	0	0.54
comp101757_c0	0.15	0.4	0.16	1.12	0.66	0.8
comp101758_c0	0.25	0.13	0.13	0.15	0	0.13
comp101760_c0	0	0.27	0.27	0.76	0	0.27
comp101761_c0	1.96	4.22	2.91	0.12	0.23	1.69
comp1017622_c0	0	0	0.26	0	0.27	0
comp101762_c0	0	0.28	0.19	0.49	0	0
comp101763_c0	0	0.19	0	0.1	0.19	0
comp101764_c0	0	0.17	0.17	1.04	0.18	0.17
comp1017667_c0	0	0	0	0.24	0.24	0.46
comp101768_c0	0	0	0	0.85	0	0
comp101769_c0	1.72	0.75	0	0.47	1.15	0
comp101769_c1	1.64	0	0	0.21	0.59	0
comp10176_c0	1.22	0	0	0.61	0	0
comp1017709_c0	0.18	0.56	0	0	0.19	0.55
comp1017719_c0	0.11	0.23	0.58	0	0.35	0.34
comp101771_c0	5.02	4.48	12.15	0.43	2.33	9
comp101772_c0	0	0	0.32	0.17	0.16	0
comp101774_c0	0.28	0	0	1.31	0.61	0
comp101775_c0	0.45	0.15	0.08	0.1	0.16	0.15
comp101776_c0	0	1.96	0.36	0.29	0.18	0.18
comp1017798_c0	0.17	0.88	0.53	0.27	0.18	0.17
comp101779_c0	2.08	2.1	1.55	0.28	2.12	2.6
comp10177_c0	0.38	0.47	0.16	0	0.16	0
comp101780_c0	0.33	0.17	0.09	1.08	0.7	0.25
comp101782_c0	0.19	0.1	0.2	0	0.31	0.1
comp1017846_c0	0	0	1	0.23	0	0.33
comp1017869_c0	0	0	0	0.37	0	0
comp101786_c0	0.59	0.15	0	0	0.16	0
comp101787_c0	0.17	0.54	0.36	0.42	0	0
comp101789_c0	0.3	1.34	0.53	0	0.54	0.41
comp101790_c0	0.46	0.83	0	0.33	0.98	0.94
comp101790_c1	0.15	0.15	0.15	0.28	0.31	0.75
comp101790_c2	0.29	0	0	0	0.31	0.3
comp1017915_c0	0	0.12	0	0.22	0.36	0
comp101791_c0	0.7	0.1	0.32	0.28	0	0.21
comp101792_c0	0	0	0	1.4	0.27	0
comp101793_c0	0.27	0	0.28	0.19	0.29	0.55
comp101794_c0	0.5	0.31	0.46	1.18	0.6	0.37
comp101795_c0	0.18	0.28	0.19	0	0.1	0.28
comp1017968_c0	0	0	0.4	0	0.21	0.79
comp101796_c0	0	0	0.45	0.48	0	0
comp101797_c0	0	0	0.16	0.17	0.17	0.32
comp101798_c0	0.65	1.39	0.69	0	1.44	0.79
comp101799_c0	0	0.44	0	0.37	0	0
comp10179_c0	0	0	0	0.3	0.6	0.81
comp1017_c0	0	0	0	2.64	0	0
comp101800_c0	0	0	0	0	0	0
comp101801_c0	0	0	0	0.21	0.23	0.66
comp101802_c0	0.16	0.17	0.17	0	0.17	0.33
comp101803_c0	0.59	0.31	0.15	0.41	0.16	0.15
comp101804_c0	0	0.54	0.48	0	0	0.54
comp101806_c0	0.61	0.43	1.49	0.28	0.22	0.42
comp101808_c0	1.96	1.14	1.3	0.06	1.25	1.27
comp101811_c0	0.21	0.45	0.72	0.19	0.24	0.44
comp101816_c0	0.18	0.09	0.09	0.85	0.28	0.09
comp101817_c0	9.59	12.15	39.86	0.21	9.8	9.89
comp101819_c0	12.97	11.21	13.86	0.25	17.28	18.42
comp101820_c0	0.27	0	0.14	12.46	0	0.14
comp1018229_c0	0.64	0.67	0	20.73	0.17	0.33
comp101822_c0	0	0	0	0	0	0.36
comp1018230_c0	0	1.41	0	0	0.46	0
comp101823_c0	0.06	0.06	0.07	0	0.27	0.07
comp101823_c1	0.28	0.14	0	0.18	0.15	0.43
comp1018258_c0	0	0	0	0.53	0	0
comp101825_c0	1.52	1.47	1.25	0	0.54	1.65
comp101825_c1	0.79	1.15	0.5	0.56	0.34	0.65
comp101826_c0	0	0.15	0.3	0.82	0	0.44
comp101827_c0	0.42	1.3	1.24	0	0.45	0.26
comp101828_c0	0	0	0	0.4	0	0
comp101829_c0	1.63	1.39	1.25	0.24	1.43	2.14
comp101830_c0	0	0	0	0	0	0
comp101830_c1	0.22	0.23	0	1.56	0	0
comp101831_c0	0	4.06	0	0.32	0	0
comp101832_c0	0.37	0.1	0.1	0	0.3	0.38
comp101833_c0	0.36	0	0.09	0.21	0.38	0.27
comp101835_c0	0.62	1.36	0.51	0	0.08	1.64
comp101837_c0	0	0.26	0	0.27	0	0.26
comp101838_c0	0.56	1.21	0.88	0.25	0.61	0.58
comp1018398_c0	0	0.15	0	0.66	0.61	0
comp101839_c0	0.3	0.31	0.16	0	0.48	0
comp10183_c0	0.78	0.12	0.12	0.82	0	0.12
comp1018407_c0	0	0	0	0	0	0
comp101840_c0	0.31	0.43	0	0.54	0.33	0.11
comp101840_c1	0.13	0.28	0.14	0.3	0	0
comp1018413_c0	1.79	0	0	0.38	0	0
comp101841_c0	0.21	0.43	0	0	0	0
comp101841_c1	0.39	0.17	0.12	0.2	0.59	0.11
comp101842_c0	0	0	0	0.16	0	0
comp1018436_c0	0	0.71	0	0	0	0
comp101843_c0	0.26	0	0	0	0	0
comp101843_c1	0.2	0.6	0	0	0	0
comp101843_c2	0.23	0	0	0	0.63	0
comp101844_c0	0.74	0.26	0.26	0.67	0.53	0.76
comp101846_c0	2.24	1.83	1.21	0.43	0.89	1.74
comp101846_c1	1.38	0.48	0.32	0.71	1.15	0.63
comp101846_c2	1.54	1.49	0.95	0.79	0.39	1.3
comp101847_c0	0.77	0.61	0.18	0.88	0	0.18
comp101848_c0	0.29	0.3	0.31	0.77	0.16	0.6
comp101849_c0	0.05	0.1	0.11	0	0.75	0.05
comp1018501_c0	0	0	0	0.14	0	0
comp101851_c0	0	0	0	0.62	0.27	0
comp101851_c1	0	0	0	0.35	0	0
comp101851_c2	0	0	0.73	0.24	0	0.73
comp101853_c1	0	0	0	0	0	0
comp101854_c0	0	0	0	0	0	0
comp101855_c0	0.23	0.24	0	0	0	0
comp101857_c0	0.86	1.13	0	0	0.69	0
comp101858_c0	0.65	0.27	0.27	0	0.28	0.13
comp101859_c0	0	0	1.14	0.21	0	0
comp101859_c1	0	0	0	0.43	0	0
comp101860_c0	0.43	0.3	0.16	0	0	0.61
comp101862_c0	0.21	0.15	0.15	0	0.15	0.22
comp101863_c0	0.34	0.54	1.08	0.28	0.92	0.71
comp101865_c0	5.14	9.02	5.46	0.2	4.16	5.27
comp101866_c0	0	0	0	1.97	0	0
comp1018675_c0	0.61	0.63	0.21	4.28	0	0.31
comp101868_c0	0.42	0	0	0	0.45	0.44
comp101869_c0	0	0.21	0.42	0.19	0.43	1.03
comp101870_c0	1.18	0.15	1.45	0.2	0.69	0.62
comp101871_c0	0.26	0.54	0.14	0.38	0	0
comp101873_c0	3.05	3.63	3.09	0.27	3.79	3.27
comp101873_c1	0.21	0.21	0.13	0.37	0.31	0.13
comp101873_c2	0.08	0	0.61	7.54	0.36	0.69
comp101874_c0	0.48	0.08	0.3	0.16	0.47	0.46
comp101874_c1	0.31	0	0	0.32	0.34	0
comp101875_c0	0.48	0	0	0.5	0.69	0.33
comp101876_c0	0	0	0	0	0	0.31
comp101877_c0	0.14	0.15	0.6	0.46	0.15	0
comp101877_c1	0	0	0	0.29	0	0
comp101878_c0	0.35	0	0.36	0.14	0	0.36
comp101878_c2	0	0	0	0	0	0
comp101878_c3	0	0	0	0	0	0
comp1018799_c0	0	0.84	0.42	0	0	0
comp101879_c0	0	0.32	0	0	0.96	0
comp101880_c0	0.55	0	0	0	0	0
comp101881_c0	2.26	1.67	0.71	0	1.22	0.93
comp101882_c0	0	0	0	0	0	0
comp101883_c0	0.31	0.16	0.33	0.27	0.17	0.16
comp101883_c1	0.73	0.68	0.35	2.6	0.28	0.34
comp101884_c0	0.7	0.24	0.29	0	0.8	0.88
comp101884_c1	0.19	0	0.2	0.15	0.21	0.39
comp101885_c0	0.16	0	0.17	0.19	0	0.17
comp101887_c0	1.28	1.18	0.93	1.11	1.29	1.39
comp101888_c0	0.28	0	0	0.73	0	0
comp101889_c0	0.29	0.62	0.3	0	0	0.3
comp10188_c0	0.37	0	0.19	1.46	0.4	0.19
comp101890_c0	0	0.33	0.32	0	0.67	0
comp101891_c0	0.57	0.38	1.03	0	0.39	0.4
comp1018923_c0	0.17	0	0.17	0	0	0.17
comp101892_c0	0.19	0.59	0.39	0.52	0.61	0
comp101894_c0	0.17	0.35	0.09	0	0.36	0
comp101895_c0	0	0	0.27	0.16	0.42	0.27
comp1018968_c0	0	0	0	0.16	0	0
comp101896_c0	2.64	0.55	2.47	0	2.37	1.1
comp101897_c0	0.42	1.44	0.58	2.33	0.45	1.71
comp101898_c0	1.23	0.91	0.93	0	0.28	0.18
comp101899_c0	0.54	0.34	1.03	0.53	0.35	0
comp1018_c0	0.43	0.45	0	0.33	0.12	0
comp101901_c0	0.4	0	0	0.31	0.14	0.27
comp101902_c0	0.38	0.2	0.2	0.33	0	0.78
comp101903_c0	0.38	0	0.13	0.13	0	0.26
comp101904_c0	0.22	0.22	0.15	0.18	0.15	0.37
comp101907_c0	0.4	0.93	0.54	0	1.38	0.53
comp101908_c0	0	0.65	0.86	0.14	0.22	0.21
comp101909_c0	0	0	0	0.98	0	0
comp10190_c0	0	0	0	0	0	0
comp101911_c0	0.65	0	0	0	0.23	0
comp101914_c0	0.29	0.36	0.12	0	0.44	0.36
comp1019152_c0	0.21	0.22	0.65	0	0.22	0.21
comp1019159_c0	0	0	0	0.42	0.31	0
comp101915_c0	0.68	0.26	1.09	0.28	0.6	0.46
comp101916_c0	1.32	0.4	0.4	0.59	1.02	0.97
comp101917_c1	0	0.27	0.26	0.28	0	0.52
comp1019183_c0	0	0.24	0	1.62	0.25	0
comp101918_c0	0.22	0.08	0	0	0.23	0.23
comp101919_c0	0	0	0	0.14	0	0
comp10191_c0	1.49	0.43	0	0	0.53	0
comp101920_c0	0	0	0	0	0	0
comp101921_c1	0.34	0.18	0.09	0.45	0.09	0.71
comp101922_c0	1.29	0.73	0.86	0	0.38	1.33
comp101922_c1	0	0	0.32	0.33	0	0
comp101924_c0	0.93	0.64	0.66	0.67	0.66	0.72
comp101925_c0	0	0.63	0.42	0	0.58	0.8
comp101927_c0	0	0	0	0.74	0	0
comp101928_c0	0.3	0.23	0.16	0.28	0.32	0.31
[truncated: 140,222 more rows]
