# Supplementary material for: De novo assembly and comparative analysis of the transcriptome of embryogenic callus formation in bread wheat (Triticum aestivum L.)
Source: BMC Plant Biol. 2017 Dec 19;17:244. doi: 10.1186/s12870-017-1204-2 (PMC5735865; doi:10.1186/s12870-017-1204-2)
Supplement: Supplementary file 6 — Information of DEGs in the comparisons of IME vs. ME. (XLSX 397 kb) [file 12870_2017_1204_MOESM6_ESM.xlsx]

## Sheet: a.IME3 vs. ME3 DEG.final
#ID	FDR	log2FC	regulated	UP-1972	Down-1209
comp100207_c0	0.00688983	1.13192	up
comp100213_c0	0.000254606	1.64342	up
comp100214_c0	0	-6.214	down
comp1002334_c0	9.92e-05	-4.45443	down
comp100249_c0	0.00713939	-2.47227	down
comp100272_c0	0.00308125	2.43712	up
comp100414_c0	0	3.17528	up
comp100486_c0	2.22e-16	4.78666	up
comp100603_c0	0.00348329	2.75181	up
comp100746_c0	0.00249221	3.03475	up
comp100866_c0	8.93e-07	2.71541	up
comp100940_c0	2.22e-16	4.06567	up
comp101052_c0	0	-7.87971	down
comp101076_c0	2.75e-07	4.90482	up
comp101231_c0	2.08e-09	-4.49854	down
comp101233_c0	0	3.95376	up
comp101340_c0	0.000203919	1.93205	up
comp101379_c0	0.00230438	1.27928	up
comp101400_c0	0.000564455	-1.31853	down
comp101487_c0	0.00722506	1.26149	up
comp101657_c0	0.000264281	-3.24299	down
comp101761_c0	7.75e-06	-3.53547	down
comp101769_c0	1.3e-08	-5.16483	down
comp101771_c0	0.00100514	-1.70577	down
comp101873_c0	6.55e-05	1.46346	up
comp1019480_c0	9.06e-10	-5.33028	down
comp102105_c0	0.00426541	-1.59908	down
comp102337_c0	0.00230369	1.72705	up
comp102551_c0	6.44e-05	-1.30129	down
comp102660_c0	0.000767814	-2.88185	down
comp102660_c1	3.14e-07	-3.26283	down
comp102763_c0	0.00863872	2.21967	up
comp102838_c0	0	-2.36085	down
comp102952_c0	1.06e-08	-2.3994	down
comp103121_c0	0	1.81147	up
comp103209_c0	1.22e-05	1.21054	up
comp103340_c0	0	2.88944	up
comp103404_c0	8.91e-06	3.536	up
comp103619_c0	0.00374664	-2.17863	down
comp103625_c0	4.41e-05	2.948	up
comp103669_c0	0.0029703	-3.3832	down
comp103771_c1	3.13e-05	-4.56483	down
comp103774_c0	0	-6.67429	down
comp103838_c0	0	-6.14086	down
comp104211_c0	9.99e-06	-4.66739	down
comp104265_c0	1.27e-07	-1.99488	down
comp104388_c0	0	-2.91755	down
comp104629_c0	1.78e-05	1.32012	up
comp104716_c1	0.00471764	-2.25445	down
comp104735_c0	0.00232802	1.11505	up
comp104746_c0	0	2.88667	up
comp104777_c0	2.24e-07	1.18264	up
comp104794_c0	9.48e-07	4.81193	up
comp104800_c0	1.82e-12	3.33368	up
comp104907_c0	1.67e-15	5.92558	up
comp104992_c0	4.32e-14	5.78601	up
comp104996_c0	0.000177294	-4.39588	down
comp105335_c1	0.000174762	1.43611	up
comp105402_c0	3.58e-08	4.32167	up
comp105511_c0	0.000207133	1.89677	up
comp105557_c0	0	-6.19695	down
comp105986_c0	0.0021369	-1.29079	down
comp106000_c0	5.66e-06	-4.71605	down
comp106072_c0	0.000570891	-4.27115	down
comp106302_c0	6.67e-10	5.29639	up
comp106370_c0	1.83e-06	-4.80872	down
comp106425_c0	0	-6.16467	down
comp106428_c0	6.21e-06	4.6603	up
comp106480_c0	7.83e-10	3.83067	up
comp106539_c0	0	-5.55946	down
comp106668_c0	6.96e-05	-3.09041	down
comp107015_c0	3.74e-08	2.80249	up
comp107020_c0	2.1e-09	4.49131	up
comp107037_c0	2.21e-05	4.54957	up
comp107126_c0	0.00352321	1.76076	up
comp107235_c0	0.00157247	2.64608	up
comp107396_c0	3.86e-06	2.03826	up
comp107479_c0	0.000115484	-3.71573	down
comp107532_c0	0	5.44131	up
comp107572_c0	5.01e-05	-1.01606	down
comp10762_c0	0.000177294	-4.39588	down
comp107643_c2	2.06e-08	-2.49693	down
comp107706_c0	2.29e-11	2.86313	up
comp107734_c0	0.00103483	-2.51381	down
comp107758_c0	3.13e-05	-4.56483	down
comp107760_c1	0	-5.17857	down
comp107765_c0	0.00158746	-1.55901	down
comp107906_c0	0.000567903	2.73898	up
comp1079132_c0	0.00102847	-4.20449	down
comp108035_c0	0.000156196	1.09857	up
comp108056_c0	3.58e-05	2.00683	up
comp108173_c0	5.33e-15	-5.93442	down
comp108284_c0	3.43e-07	-4.17767	down
comp108354_c0	6.25e-11	3.09766	up
comp108524_c0	0.000218106	1.34716	up
comp108525_c0	0.00427127	1.64966	up
comp108558_c0	4.92e-09	-1.30006	down
comp108565_c0	0.00112481	-2.28516	down
comp108622_c0	0.000131091	3.70155	up
comp108624_c0	0.000352132	-2.21649	down
comp108656_c0	1.15e-07	-5.01729	down
comp108680_c0	2.61e-08	-4.34701	down
comp108794_c0	9.6e-07	3.69615	up
comp108797_c0	4.34e-05	1.16029	up
comp108824_c0	2.45e-07	-1.40614	down
comp108869_c0	0.00917433	-2.87574	down
comp108897_c0	3.43e-07	-4.17767	down
comp108901_c0	0	-5.64678	down
comp108955_c0	3.33e-15	-1.84046	down
comp108959_c0	0.0017981	1.31819	up
comp109042_c0	7.94e-05	4.42963	up
comp109072_c0	1.91e-11	2.31912	up
comp109085_c0	0.00182368	-2.02118	down
comp109232_c0	0.000533679	1.28789	up
comp109261_c0	0.00576927	2.16372	up
comp109261_c1	6.83e-07	3.4422	up
comp109330_c0	1.54e-10	-3.23026	down
comp109461_c0	1.21e-05	2.75631	up
comp109479_c0	0.00102847	-4.20449	down
comp109587_c0	2.99e-06	1.28127	up
comp109603_c1	0	3.89773	up
comp109668_c0	0	3.52987	up
comp109727_c0	1.3e-08	-5.16483	down
comp109829_c0	4.39e-08	5.03383	up
comp109831_c0	0.000264281	-3.24299	down
comp109862_c0	9.84e-05	-2.47717	down
comp109891_c0	0.000145209	-1.07701	down
comp109919_c0	1.66e-05	3.22021	up
comp110050_c0	0	-6.47358	down
comp110097_c0	1.25e-11	-1.69998	down
comp110137_c0	3.38e-10	2.75399	up
comp110140_c0	0.00837566	-1.20885	down
comp110165_c0	7.94e-05	4.42963	up
comp110309_c0	5.66e-06	-4.71605	down
comp110322_c0	2.55e-06	2.74768	up
comp110323_c0	0.00165342	1.05396	up
comp110356_c0	0	3.29828	up
comp110468_c0	0.00344377	2.30967	up
comp110479_c1	0.00249221	3.03475	up
comp110612_c0	0.000435925	-1.20039	down
comp110674_c0	0.00715518	2.49445	up
comp110686_c0	1.81e-06	-1.14028	down
comp110690_c1	3.36e-11	2.74556	up
comp110693_c0	5.52e-07	3.73356	up
comp110724_c1	2.53e-05	2.59904	up
comp110793_c0	1.12e-13	2.62783	up
comp110904_c0	0.00031772	-4.33487	down
comp110942_c0	8.07e-05	2.62223	up
comp111021_c0	0.000506094	-1.92101	down
comp111117_c0	4.32e-05	-1.33967	down
comp111179_c0	5.35e-10	-5.36121	down
comp111217_c0	3.31e-06	4.71263	up
comp111217_c1	8.88e-16	2.4957	up
comp11124_c0	0.00102847	-4.20449	down
comp111298_c1	0.00758349	-1.50567	down
comp111335_c1	4.4e-05	1.69418	up
comp111376_c0	0.000278352	-2.62586	down
comp111388_c0	0	3.47241	up
comp111394_c0	5.09e-06	3.57774	up
comp111414_c0	0	-6.55896	down
comp111427_c0	0.00337227	-2.03264	down
comp111464_c0	1.18e-05	-2.26147	down
comp111468_c0	4.39e-08	5.03383	up
comp111484_c0	0.00437973	2.97353	up
comp111520_c0	0.00352321	1.76076	up
comp111671_c0	5.76e-12	3.11393	up
comp111845_c0	5.37e-09	2.31798	up
comp111855_c1	0	4.32297	up
comp111895_c0	0.00520647	-2.69015	down
comp111978_c0	5.78e-07	-4.14128	down
comp111991_c1	0.000181798	-3.01057	down
comp112018_c0	6.36e-10	-1.76382	down
comp112023_c0	4.79e-05	3.40303	up
comp112045_c0	1.11e-16	3.93562	up
comp112137_c0	0	5.37347	up
comp112173_c0	2.15e-05	2.30618	up
comp1121895_c0	3.22e-06	-4.76313	down
comp112342_c1	0.000260033	3.25654	up
comp112356_c0	6.05e-14	4.25829	up
comp112424_c0	0	-7.68565	down
comp112430_c0	0.000397069	2.00695	up
comp112437_c1	0.00576927	2.16372	up
comp112472_c0	1.12e-05	-2.45463	down
comp112536_c0	0	-7.08887	down
comp112546_c0	2.1e-06	1.81785	up
comp112588_c0	3.13e-05	2.69082	up
comp112590_c0	1.15e-05	1.62188	up
comp112592_c0	6.79e-08	1.24273	up
comp112672_c1	4.58e-09	-2.17685	down
comp112701_c0	4.92e-06	1.21302	up
comp112754_c0	5.71e-05	1.86067	up
comp112825_c0	0.000278352	-2.62586	down
comp112827_c1	5.74e-06	1.83522	up
comp112835_c0	6.08e-07	1.67155	up
comp112849_c0	6.27e-05	2.08716	up
comp112863_c0	0.000201639	-2.19062	down
comp112878_c0	0	-7.4179	down
comp112886_c0	2.39e-05	1.05217	up
comp113000_c0	2.47e-05	-1.67504	down
comp113020_c0	0	2.67845	up
comp113034_c0	3.87e-10	1.36646	up
comp113048_c0	0.00397913	-1.27585	down
comp113053_c0	5.67e-07	2.19928	up
comp113061_c1	1.74e-08	3.66425	up
comp113078_c0	0	-4.14785	down
comp113106_c0	0.00363327	-1.16328	down
comp113107_c0	0	-9.01256	down
comp113115_c0	0.000115484	-3.71573	down
comp113132_c0	0.000118052	-2.84915	down
comp113151_c0	1.15e-05	-1.07623	down
comp113171_c0	6.33e-07	1.81593	up
comp113184_c0	0.000484945	1.64023	up
comp113227_c2	1.03e-05	-3.23796	down
comp113230_c0	6.33e-06	2.38137	up
comp113260_c2	5.27e-07	-1.6117	down
comp113264_c0	1.52e-05	-1.05499	down
comp113268_c0	2.16e-08	-1.36984	down
comp113280_c0	4.04e-06	2.71915	up
comp113323_c0	8.32e-08	3.57323	up
comp113351_c0	0.000567903	2.73898	up
comp113375_c1	1.54e-09	-5.29867	down
comp113480_c0	6.58e-08	2.95763	up
comp113512_c1	0	-2.27744	down
comp113541_c0	0	4.88104	up
comp113561_c0	0.000951554	-1.73777	down
comp113606_c0	0	3.11361	up
comp113661_c1	0.000582994	-3.55902	down
comp113682_c0	0	-3.37039	down
comp113682_c1	0	-6.71077	down
comp113682_c2	0	-4.14597	down
comp113700_c0	0.00636836	-1.10976	down
comp113706_c0	1.56e-05	3.49303	up
comp113708_c0	0.00619464	-1.81125	down
comp113742_c0	0.000129445	2.58666	up
comp113806_c0	1.28e-14	-1.61618	down
comp113839_c0	2.62e-06	2.32304	up
comp113853_c0	0	-5.81793	down
comp113858_c0	3.92e-13	5.68486	up
comp113858_c1	1.3e-10	4.64309	up
comp113890_c0	1.64e-06	1.11955	up
comp113912_c0	0.00170814	-1.08183	down
comp113942_c0	1.77e-06	4.76313	up
comp113943_c0	0	2.28272	up
comp113958_c0	5.11e-15	-5.11999	down
comp113995_c0	1.83e-06	-4.80872	down
comp114022_c0	0.00275656	-1.14374	down
comp114023_c0	6.38e-14	1.59412	up
comp114044_c0	0.00198088	-1.11027	down
comp114051_c0	1.77e-05	-4.61702	down
comp114162_c0	0.00031772	-4.33487	down
comp114222_c0	3.09e-07	-1.73858	down
comp114241_c0	0	-4.90835	down
comp114254_c0	2.41e-06	-2.54904	down
comp114260_c0	0	1.95623	up
comp114298_c0	0.00593241	2.07898	up
comp114300_c0	1.1e-14	-1.62421	down
comp114323_c0	3.18e-05	1.82349	up
comp114381_c2	0.000280277	1.98775	up
comp114402_c0	0	2.94649	up
comp114412_c0	1.89e-15	-5.97498	down
comp114433_c0	0.0084816	1.00989	up
comp114444_c0	2.26e-09	1.6214	up
comp114453_c0	1.53e-08	2.10549	up
comp114482_c0	1.99e-06	3.00542	up
comp114515_c0	0.00725709	-1.12975	down
comp114565_c0	0	-7.27904	down
comp114568_c0	1.67e-15	5.92558	up
comp114578_c0	1.39e-14	-5.89269	down
comp114586_c1	0	3.75261	up
comp114590_c0	0	4.27605	up
comp114595_c0	1.88e-08	-2.99939	down
comp114601_c0	0	-4.76744	down
comp114616_c0	0.000115484	-3.71573	down
comp114673_c0	2.66e-14	-2.71364	down
comp114684_c0	1.33e-10	-1.84655	down
comp114689_c0	0	-2.01164	down
comp114701_c0	0.000140838	1.2352	up
comp114732_c0	6.92e-08	1.78694	up
comp114740_c0	5.93e-08	3.38169	up
comp114835_c0	7.65e-06	-2.47881	down
comp114855_c0	1.89e-05	-2.98951	down
comp114884_c0	0.0047573	-1.17873	down
comp114899_c0	5.69e-09	-4.43982	down
comp114917_c0	0.00260879	1.86419	up
comp114967_c0	0.000115484	-3.71573	down
comp115021_c0	0.000238825	3.64512	up
comp115029_c0	3.13e-05	-4.56483	down
comp115029_c1	1.77e-05	-4.61702	down
comp115071_c0	0.000728906	-3.14724	down
comp115111_c0	0	-3.62527	down
comp115118_c0	0.00322818	1.70108	up
comp115140_c0	6.67e-11	-5.47869	down
comp115164_c0	0.00350519	-1.48423	down
comp115171_c0	1.2e-09	5.26168	up
comp115214_c0	1.88e-09	-1.32506	down
comp115255_c0	0.000150061	2.23774	up
comp115266_c0	0	-6.8055	down
comp115291_c0	0.000964643	-1.57371	down
comp115325_c0	0	2.4112	up
comp115335_c0	0	-9.22448	down
comp115455_c0	0.000105272	-1.40895	down
comp115501_c2	0	1.83671	up
comp115503_c0	3.83e-10	2.23076	up
comp115524_c0	0	-2.8169	down
comp115533_c0	0	-3.86552	down
comp115536_c0	0.000261106	1.66001	up
comp115551_c0	4.01e-10	-1.51048	down
comp115569_c0	2.79e-05	-1.03542	down
comp115599_c0	4.44e-16	4.45805	up
comp115619_c0	0	4.26208	up
comp115638_c0	0.00254888	1.82446	up
comp115651_c0	1.58e-06	-2.86385	down
comp115692_c0	2.25e-14	-5.87136	down
comp115711_c0	3.48e-06	2.48068	up
comp115713_c0	0	2.45074	up
comp115734_c0	2.82e-05	-1.93359	down
comp115742_c0	0	5.26205	up
comp115747_c0	1.88e-06	-1.50632	down
comp115804_c0	0.000340843	2.78327	up
comp115830_c0	1.58e-05	3.02381	up
comp115844_c0	0.00133163	1.44996	up
comp115856_c0	5.66e-12	-2.8951	down
comp115869_c0	0.0017386	-1.45311	down
comp115888_c0	7.96e-05	1.3063	up
comp115931_c0	0	3.96656	up
comp115940_c0	0	-1.82432	down
comp115979_c0	9.88e-13	-3.33615	down
comp115985_c0	5.1e-07	4.85912	up
comp116005_c0	3.43e-14	-2.00886	down
comp116030_c0	0.00100243	-3.50277	down
comp116035_c0	0.000200752	1.53948	up
comp116096_c0	0.00063655	-1.39016	down
comp116102_c0	6.94e-13	2.51742	up
comp116109_c0	1.98e-07	2.25108	up
comp116137_c0	2.04e-08	-2.40912	down
comp116161_c0	0.00355279	1.1945	up
comp116175_c0	1.87e-06	1.15887	up
comp116176_c0	1.95e-13	-1.66186	down
comp116184_c1	1.35e-08	1.85064	up
comp116201_c0	0.00183483	-2.60913	down
comp116241_c0	1.93e-06	-1.35499	down
comp116248_c0	0.000752918	-1.41999	down
comp116308_c0	6.48e-09	4.42583	up
comp116318_c0	0	2.68081	up
comp116358_c0	7.48e-11	4.67162	up
comp116398_c0	2.83e-05	3.17965	up
comp116420_c0	2.08e-09	-4.49854	down
comp116425_c1	1.29e-09	-3.25151	down
comp116425_c2	2.42e-05	-2.405	down
comp116429_c0	0.000442079	1.35453	up
comp116451_c0	1.36e-05	-3.90126	down
comp116493_c0	0.00437973	2.97353	up
comp116553_c0	0.00249221	3.03475	up
comp116647_c0	0.00012709	-1.39918	down
comp116671_c0	0.0011933	1.80882	up
comp116677_c0	0	2.16751	up
comp116716_c0	0.00137005	-1.46885	down
comp116720_c1	0	2.79808	up
comp116724_c0	1.44e-07	-3.52333	down
comp116730_c0	3.08e-10	2.65727	up
comp116751_c0	0.000238825	3.64512	up
comp116771_c0	8.81e-10	-1.69796	down
comp116775_c0	1.35e-11	2.1357	up
comp116784_c0	0	2.54332	up
comp116792_c1	2.31e-07	-2.76688	down
comp116795_c0	1.96e-09	2.01139	up
comp116796_c0	4.95e-06	2.33871	up
comp116842_c0	1.16e-06	3.40749	up
comp116848_c0	0.000411243	2.95774	up
comp116863_c0	0.00586647	-2.34944	down
comp116878_c1	1.52e-09	-1.33327	down
comp116888_c1	0.00271904	-1.14049	down
comp116917_c0	0.00520554	1.58152	up
comp116937_c0	6.91e-07	-1.93681	down
comp116948_c0	2.47e-10	1.7891	up
comp116964_c0	0.00117852	2.08269	up
comp116979_c0	0.00820969	-1.83521	down
comp116983_c0	0.00381185	-2.39232	down
comp116994_c0	6.77e-09	-3.16922	down
comp117000_c0	0.00917401	-1.17319	down
comp117003_c0	0.000686964	-1.27096	down
comp117003_c1	0.000606921	-1.10596	down
comp117007_c0	6.48e-09	4.42583	up
comp117034_c0	8.91e-06	3.536	up
comp117066_c1	6.77e-05	-1.23076	down
comp117066_c2	4.59e-05	-1.21244	down
comp117075_c0	0.000177294	-4.39588	down
comp117089_c0	0	-5.55293	down
comp117090_c0	2.15e-05	1.31781	up
comp117090_c1	8.13e-13	2.9344	up
comp117093_c0	0	4.84659	up
comp117103_c0	0	5.48268	up
comp117106_c2	1.15e-07	-5.01729	down
comp117183_c0	6.54e-10	-2.70273	down
comp117189_c0	8.59e-05	2.11178	up
comp117215_c0	0	-3.18945	down
comp117229_c0	0.00102847	-4.20449	down
comp117246_c0	1.2e-08	3.97132	up
comp117249_c0	0	-7.31897	down
comp117250_c0	7.17e-12	4.35414	up
comp117261_c0	0.000260033	3.25654	up
comp117264_c0	1.85e-06	2.21048	up
comp117278_c0	0.000261026	-1.96745	down
comp117325_c0	0.00582308	1.89174	up
comp117336_c0	0.000102711	-1.91762	down
comp117336_c1	0.00103483	-2.51381	down
comp117336_c2	4.86e-05	-2.17286	down
comp117337_c0	0	4.03118	up
comp117361_c0	0.00180663	1.07027	up
comp117376_c0	0	-6.12669	down
comp117404_c0	0.00277547	-1.45086	down
comp117452_c0	0.000431494	-2.58947	down
comp117453_c0	0.00999803	1.67342	up
comp117459_c0	0	3.70268	up
comp117499_c0	0.00118327	-1.59939	down
comp117512_c0	1.38e-10	2.04651	up
comp117547_c0	1.62e-09	-1.95558	down
comp117560_c0	0.00177896	-1.39977	down
comp117585_c0	6.23e-08	2.86207	up
comp117585_c1	0.000702379	2.90895	up
comp117597_c0	0.00546323	2.26537	up
comp117610_c0	1.2e-08	3.97132	up
comp117618_c0	2.41e-08	-2.80004	down
comp117635_c1	0	-5.6073	down
comp117635_c2	0	-4.22067	down
comp117640_c0	0.00031772	-4.33487	down
comp117662_c1	0	-6.6523	down
comp117663_c0	3.37e-12	2.04571	up
comp117749_c0	0	-7.00094	down
comp117774_c0	8.22e-15	3.77111	up
comp117782_c0	5.7e-09	1.87343	up
comp117815_c0	0.000150944	1.82789	up
comp117832_c0	9.92e-05	-4.45443	down
comp117836_c0	8.13e-07	2.38711	up
comp117837_c0	6.67e-10	5.29639	up
comp117867_c0	0	3.55674	up
comp117880_c1	3.17e-10	-5.39149	down
comp117886_c0	6.29e-12	-4.04811	down
comp117905_c0	0.00661711	1.53908	up
comp117908_c0	0.00206377	1.46171	up
comp117913_c0	0.00289096	-2.56493	down
comp117949_c0	0	-5.03659	down
comp117967_c0	0.0038784	1.87699	up
comp117970_c0	0	2.13152	up
comp117992_c0	5.93e-07	-3.43433	down
comp117997_c0	1.22e-06	3.0364	up
comp118025_c0	0.00295489	-2.11663	down
comp118026_c0	2.38e-07	3.5092	up
comp118035_c0	0.00828564	-1.29414	down
comp118066_c0	0.000161662	-1.58585	down
comp118130_c0	3.98e-10	3.3298	up
comp118141_c0	2.14e-05	-1.76398	down
comp118142_c0	0.000355692	-1.83649	down
comp118192_c0	1.39e-09	1.88043	up
comp118204_c0	0.0020033	-2.78918	down
comp118242_c0	0	-3.4684	down
comp118252_c0	2.93e-13	-2.85303	down
comp118254_c0	3.32e-05	1.69388	up
comp118278_c0	0.00226509	-1.05171	down
comp118298_c0	1.44e-14	5.83405	up
comp118308_c0	0.00183483	-2.60913	down
comp118321_c0	1.89e-15	-5.97498	down
comp118332_c0	1.68e-08	2.36516	up
comp118365_c0	0.00172192	-1.4683	down
comp118386_c0	9.99e-15	1.95232	up
comp118430_c0	3.71e-05	1.44898	up
comp118434_c0	4.01e-06	-1.71226	down
comp118457_c0	1.66e-07	1.24872	up
comp118490_c0	0.00323185	-2.74052	down
comp118550_c1	1.25e-11	-2.40059	down
comp118569_c0	2.96e-05	1.3298	up
comp118619_c0	0	-6.79246	down
comp118633_c0	7.96e-07	-1.91115	down
comp118635_c0	3.34e-06	-2.45744	down
comp118699_c0	1.68e-06	-2.27492	down
comp118720_c0	1.41e-06	2.30931	up
comp118722_c0	0.000147877	3.30704	up
comp118735_c1	0	2.87957	up
comp118786_c0	2.93e-10	-2.79431	down
comp118800_c0	0	2.89008	up
comp118809_c0	3.1e-06	1.1508	up
comp118810_c1	0.0071041	1.55689	up
comp118815_c2	0.00986729	-1.46306	down
comp118830_c0	0	2.76675	up
comp118853_c0	4.78e-05	-1.41582	down
comp118864_c0	0.000569674	1.76863	up
comp118923_c0	0.00534687	1.22538	up
comp118948_c0	0.00712181	-2.21397	down
comp118977_c0	0.00726404	-1.38144	down
comp118978_c0	6.85e-10	4.55395	up
comp118989_c0	3.91e-07	1.75496	up
comp119004_c0	0.000582994	-3.55902	down
comp119008_c0	0.000205074	-1.18647	down
comp119009_c0	1.2e-06	1.84406	up
comp119011_c0	0	-6.26395	down
comp119018_c2	3.13e-05	-4.56483	down
comp119023_c0	0	-5.43096	down
comp119033_c0	0.000240723	3.00494	up
comp119038_c0	0.000112485	-3.05105	down
comp119052_c0	1.12e-05	-2.45463	down
comp119100_c0	0.00500216	1.73223	up
comp119123_c0	2.52e-09	2.72398	up
comp119158_c0	0.0045652	1.54568	up
comp119164_c0	0.000314183	1.35274	up
comp119189_c0	4.36e-08	1.50323	up
comp119330_c0	5.72e-12	-4.80806	down
comp119343_c0	0.00221334	-1.35234	down
comp119379_c0	0.000285457	-1.82006	down
comp119423_c0	0.00058665	1.82646	up
comp119435_c0	6.58e-11	-1.75904	down
comp119436_c0	0	2.79902	up
comp119447_c0	0.000227177	2.20803	up
comp119448_c0	6.48e-09	4.42583	up
comp119456_c0	2.57e-05	-1.42773	down
comp119517_c0	1.13e-07	1.71638	up
comp119541_c0	3.3e-13	4.49149	up
comp119558_c0	0.00187723	-1.82341	down
comp119570_c0	0	-2.60172	down
comp119588_c0	3.14e-07	-3.26283	down
comp119593_c0	4.93e-06	1.76168	up
comp119603_c0	0.000137398	1.64618	up
comp119624_c0	1.21e-07	2.66689	up
comp119626_c0	0	-6.47661	down
comp119632_c0	1.54e-09	-5.29867	down
comp119634_c0	1.11e-16	-6.10857	down
comp119645_c0	0	-5.43762	down
comp119647_c0	0.00432838	2.54678	up
comp119655_c0	0.001199	2.85845	up
comp119661_c0	0	3.16929	up
comp119673_c0	0.00100059	1.16788	up
comp119697_c0	0.00111945	1.56699	up
comp119706_c1	2.19e-05	3.85869	up
comp119720_c0	4.61e-05	1.01988	up
comp119722_c0	3.16e-09	1.31278	up
comp119729_c0	0.00315084	-1.86879	down
comp119731_c0	1.01e-13	2.09124	up
comp119734_c0	4.18e-05	4.49084	up
comp119759_c0	1.86e-05	1.58805	up
comp119762_c0	3.03e-06	1.50912	up
comp119770_c0	0	1.92217	up
comp119773_c0	0.000240807	-2.11818	down
comp119793_c0	9.84e-13	4.88157	up
comp119800_c0	4.37e-12	1.82455	up
comp119803_c0	5.3e-06	2.45562	up
comp119806_c0	0.000222185	-1.04403	down
comp119814_c0	0	5.14697	up
comp119814_c1	2.22e-16	5.22738	up
comp119814_c2	0	5.45779	up
comp119847_c0	1.11e-16	-6.09023	down
comp119852_c0	0	-3.91632	down
comp119865_c0	0.000383702	2.05729	up
comp119903_c0	3.98e-11	-2.46151	down
comp119924_c0	1.44e-08	2.22098	up
comp119941_c1	6.51e-12	-3.26071	down
comp119948_c0	2.24e-06	1.30862	up
comp119950_c0	1.6e-05	2.63002	up
comp119966_c0	2.5e-07	-3.10977	down
comp119981_c0	2.22e-16	6.01165	up
comp119991_c0	5.75e-05	-1.86344	down
comp120003_c0	9.99e-16	1.98107	up
comp120027_c2	8.42e-05	3.35583	up
comp120033_c0	0	-5.49405	down
comp120035_c0	0.00917433	-2.87574	down
comp120042_c0	3.35e-06	-1.74724	down
comp120048_c0	1.11e-16	1.73346	up
comp120056_c1	0	-6.71077	down
comp120073_c0	0	2.85394	up
comp120087_c0	0.004109	-1.89642	down
comp120090_c0	0	4.54044	up
comp120095_c0	0.00029508	-2.7735	down
comp120096_c0	0.00218758	-1.32372	down
comp120097_c0	0.00116776	2.52712	up
comp120098_c0	2.38e-11	-5.53403	down
comp120113_c0	6.71e-07	-1.56526	down
comp120116_c0	0	-2.01708	down
comp120134_c0	0	-6.53203	down
comp120146_c0	6.47e-09	1.53154	up
comp120163_c0	0.00112745	2.15129	up
comp120213_c0	5.89e-07	1.28457	up
comp120262_c0	0.000575678	-1.17332	down
comp120284_c0	0	-7.04192	down
comp120286_c0	0	4.4606	up
comp120294_c0	0.00206377	1.46171	up
comp120296_c0	1.77e-05	1.0425	up
comp120303_c0	0	3.37331	up
comp120309_c0	0	2.92367	up
comp120310_c0	5.78e-07	-4.14128	down
comp120325_c0	2.4e-06	-2.83745	down
comp120326_c0	0	-5.2336	down
comp120332_c1	0	3.32487	up
comp120344_c0	1.06e-08	-2.48129	down
comp120351_c0	0.00617815	1.31181	up
comp120360_c1	7.76e-12	-2.3946	down
comp120378_c0	1.83e-07	3.80558	up
comp120394_c0	3.33e-16	1.86541	up
comp120403_c0	0.0033401	-2.99054	down
comp120405_c0	0.00013153	-1.003	down
comp120419_c0	3.52e-12	-2.68223	down
comp120421_c0	0	3.69737	up
comp120428_c0	0.000411243	2.95774	up
comp12044_c0	1.05e-06	-4.85292	down
comp120459_c0	3.13e-05	1.47074	up
comp120478_c0	4.49e-07	2.36979	up
comp120490_c0	2.68e-11	-4.28528	down
comp120561_c0	3.63e-09	1.9759	up
comp120561_c1	4.65e-08	2.64819	up
comp120566_c0	3.16e-05	-1.56443	down
comp120577_c0	0.00365866	1.79536	up
comp120579_c0	0.000945494	2.69327	up
comp120592_c0	3.62e-05	2.21755	up
comp120603_c0	1.26e-05	1.36058	up
comp120604_c0	0.00511435	-3.31949	down
comp120628_c0	8.48e-13	-4.89805	down
comp120646_c0	2.22e-10	3.04326	up
comp120667_c0	0	2.28932	up
comp120692_c0	0.000138857	-1.56686	down
comp120738_c0	4.73e-09	2.03299	up
comp120738_c1	0.00823439	1.8115	up
comp120741_c0	0	-3.24288	down
comp120757_c0	0.00768263	2.9096	up
comp120761_c0	0	-5.0875	down
comp120763_c1	2.76e-05	-1.51511	down
comp120771_c0	0	-5.26348	down
comp120772_c1	0.00081841	-1.12274	down
comp120780_c0	0	2.54181	up
comp120785_c0	0.00712181	-2.21397	down
comp120788_c0	0	3.55687	up
comp120829_c0	3.84e-12	1.49226	up
comp120849_c0	4.38e-11	2.60961	up
comp120858_c0	2.92e-06	3.6183	up
comp120887_c0	0	-3.44474	down
comp120889_c0	2.18e-08	-1.96939	down
comp120889_c1	0	-2.33235	down
comp120914_c0	0.00786805	1.77122	up
comp120922_c0	0	-4.05462	down
comp120925_c0	4.35e-05	-2.53589	down
comp120934_c0	6.43e-06	1.46075	up
comp120950_c0	5.5e-09	-2.51099	down
comp120952_c0	3.37e-09	-2.16786	down
comp120964_c0	4.48e-07	3.26157	up
comp120979_c1	0.000922903	-2.21583	down
comp120990_c0	0	2.92631	up
comp121009_c0	1.16e-06	3.40749	up
comp121015_c1	0.00236967	2.24601	up
comp121029_c0	0	2.58435	up
comp121029_c1	4.98e-10	2.7377	up
comp121034_c0	2.19e-05	3.85869	up
comp121062_c0	0	5.49018	up
comp121091_c0	4.23e-13	-5.73632	down
comp121107_c0	0.000922903	-2.21583	down
comp121124_c0	1.41e-06	-2.38494	down
comp121126_c0	0.00140212	1.13082	up
comp121134_c0	9.74e-06	-1.96515	down
comp121137_c1	0	-3.94169	down
comp121149_c0	0.000240723	3.00494	up
comp121152_c0	6.12e-08	3.87418	up
comp121158_c0	0	2.55545	up
comp121176_c2	3.97e-11	-4.71208	down
comp121177_c2	3.52e-06	1.63822	up
comp121180_c1	0.000176602	-1.26384	down
comp121198_c0	0	4.04803	up
comp121224_c0	0.00182368	-2.02118	down
comp121242_c0	3.35e-05	-1.04694	down
comp121245_c0	0.00239285	1.75642	up
comp121285_c0	0	3.25657	up
comp121304_c0	0.00820969	-1.83521	down
comp121322_c0	0.00900517	-2.30525	down
comp121327_c0	1.5e-06	2.52954	up
comp121331_c0	3.22e-06	-4.76313	down
comp121364_c0	0.000728906	-3.14724	down
comp121390_c0	0	2.85683	up
comp121393_c0	0.0014554	3.46125	up
comp121402_c0	1.29e-05	2.55212	up
comp121435_c0	1.22e-12	3.90714	up
comp121441_c0	0.00179675	1.8939	up
comp121468_c3	3.72e-06	4.00038	up
comp121490_c0	1.01e-11	3.26503	up
comp121507_c0	1.11e-09	3.16222	up
comp121507_c1	6.34e-08	4.28521	up
comp121508_c0	0.00719783	-1.64363	down
comp121514_c0	3.09e-08	2.66834	up
comp121550_c0	6.12e-08	3.87418	up
comp121551_c0	0.000308796	-1.11451	down
comp121559_c0	6.97e-05	2.00124	up
comp121562_c0	6.01e-07	-4.8958	down
comp121563_c0	6.77e-08	-2.27869	down
comp121565_c0	2.66e-15	1.68167	up
comp121574_c0	9.13e-05	2.06294	up
comp121575_c0	6.75e-05	-3.76439	down
comp121593_c0	1.03e-11	-1.89031	down
comp121596_c0	2.73e-05	3.44873	up
comp121602_c0	0.00201161	-3.04469	down
comp121621_c0	0	1.90157	up
comp121633_c0	4.79e-05	3.40303	up
comp121641_c0	3.33e-16	1.71599	up
comp121645_c0	1.81e-05	1.10129	up
comp121661_c0	1.43e-13	2.9452	up
comp121661_c1	0.0033783	1.72949	up
comp121676_c0	0.00259372	1.20279	up
comp121686_c0	5.77e-14	-1.64373	down
comp121718_c1	5.41e-11	2.0567	up
comp121728_c0	9.21e-10	1.36475	up
comp121730_c0	0.00424996	1.39799	up
comp121735_c0	3.91e-14	2.16106	up
comp121754_c1	0.000357447	1.3663	up
comp121757_c2	0.00450843	-1.16537	down
comp121759_c0	0.00531833	-1.66866	down
comp121765_c0	0.000222314	-2.41596	down
comp121787_c0	7.62e-05	-1.41186	down
comp121812_c0	0.00694185	-1.12268	down
comp121819_c0	3.35e-06	3.33547	up
comp121821_c0	0	2.22257	up
comp121835_c0	4.44e-16	2.28463	up
comp121865_c0	0.0045161	-1.43195	down
comp121874_c0	1.58e-10	3.37219	up
comp121884_c0	6.63e-05	1.18572	up
comp121902_c0	0.00395516	2.04456	up
comp121926_c0	0	2.31238	up
comp121939_c0	0	-6.82857	down
comp121944_c0	1.03e-08	3.69335	up
comp121947_c1	0.000270823	-1.14897	down
comp121999_c0	2.62e-09	1.51819	up
comp122035_c1	0	3.28836	up
comp122050_c0	0.000439984	2.61184	up
comp122057_c0	1.82e-06	2.59123	up
comp122066_c0	0.000593854	-1.71562	down
comp122073_c0	3.99e-06	1.40923	up
comp122080_c1	1.62e-13	2.34064	up
comp122110_c0	1.11e-16	2.45517	up
comp122123_c1	0.00159686	-2.09656	down
comp122124_c0	2.73e-05	1.15114	up
comp122152_c0	0	5.86028	up
comp122182_c0	5.88e-15	2.48651	up
comp122187_c0	0.000201639	-2.19062	down
comp122198_c0	6.14e-09	3.72188	up
comp122200_c0	2.21e-05	4.54957	up
comp122208_c0	0.000109176	-1.13263	down
comp122221_c0	1.57e-08	-4.37862	down
comp122225_c0	3.7e-12	5.57607	up
comp122239_c0	0.00616196	1.52262	up
comp122243_c0	0	2.87834	up
comp122248_c0	0.000408871	1.79097	up
comp122255_c0	0.0004154	-1.28228	down
comp122272_c0	4.97e-13	1.54096	up
comp122272_c1	0.00720787	1.323	up
comp122311_c0	0.000147877	3.30704	up
comp122332_c0	0.000378695	1.10383	up
comp122338_c1	0.00350991	1.42522	up
comp122349_c1	5.64e-06	1.537	up
comp122349_c2	7.2e-10	-4.11857	down
comp122352_c0	0	2.23018	up
comp122354_c0	2.83e-05	2.35079	up
comp122360_c0	0	-5.32766	down
comp122363_c0	0	2.09345	up
comp122386_c0	7.21e-05	3.75585	up
comp122389_c0	0.00768044	-1.89605	down
comp122406_c0	0.00576364	-1.41406	down
comp122410_c0	0	5.33352	up
comp122410_c1	0	3.50337	up
comp122412_c0	6.1e-05	1.02354	up
comp122415_c1	8.97e-09	-1.83311	down
comp122417_c0	4.23e-08	-2.95705	down
comp122444_c0	1.88e-08	-2.99939	down
comp122447_c0	2.84e-06	1.62983	up
comp122460_c0	0.000131091	3.70155	up
comp122462_c0	0.00432838	2.54678	up
comp122469_c0	2.8e-10	1.98091	up
comp122475_c0	0.00722506	1.26149	up
comp122478_c2	1.41e-14	-2.70485	down
comp122481_c2	0.000181798	-3.01057	down
comp122531_c0	9.52e-07	-3.40341	down
comp122533_c0	1.89e-05	-2.98951	down
comp122548_c0	0	-5.48195	down
comp122551_c0	3.79e-05	2.80412	up
comp122577_c0	3.34e-09	2.3092	up
comp122584_c0	0	-8.04598	down
comp122605_c0	0.00235493	1.57337	up
comp122621_c1	3.05e-10	1.45145	up
comp122646_c0	0.00185055	-1.06873	down
comp122663_c1	1.27e-06	1.3804	up
comp122663_c2	3.83e-12	1.68344	up
comp122682_c0	0.000209662	1.80715	up
comp122729_c0	5.88e-05	-1.19802	down
comp122744_c0	3.33e-05	-1.29486	down
comp122760_c0	8.63e-05	-1.03954	down
comp122763_c1	1.24e-09	1.41014	up
comp122763_c2	2.92e-08	1.27794	up
comp122765_c1	1.14e-05	-1.98534	down
comp122813_c0	0.00121365	1.38806	up
comp122819_c0	1.05e-12	2.24188	up
comp122822_c0	7.24e-05	-1.3033	down
comp122833_c0	1.13e-14	1.99469	up
comp122845_c0	0.000234545	1.30053	up
comp122859_c0	9.78e-05	1.38837	up
comp122890_c0	1.08e-13	2.68645	up
comp122893_c0	0.000702379	2.90895	up
comp122921_c0	6.53e-12	5.54754	up
comp122921_c1	5.52e-11	2.53094	up
comp122931_c0	0	3.45963	up
comp122943_c0	6.93e-14	3.56625	up
comp122955_c0	0.00209967	-1.52069	down
comp122984_c0	0.00251544	2.15684	up
comp122994_c0	0.00308125	2.43712	up
comp122998_c1	0.00260667	1.18709	up
comp123004_c0	0.0029881	1.03161	up
comp123005_c0	5.08e-09	1.52955	up
comp123014_c0	0.00151325	2.28547	up
comp123037_c0	8.25e-05	3.09494	up
comp123043_c0	0	2.19772	up
comp123046_c0	0	-5.18946	down
comp123052_c1	8.76e-08	-1.87045	down
comp123058_c1	0.000266055	-1.01723	down
comp123063_c0	0	3.70036	up
comp123064_c0	7.35e-05	2.90855	up
comp123076_c0	0.00172375	-1.16678	down
comp123078_c0	9.2e-05	1.37964	up
comp123104_c0	0.007017	-1.67933	down
comp123114_c0	6.57e-05	-1.01107	down
comp123132_c0	3.51e-06	1.35747	up
comp123155_c0	8.97e-09	-1.83311	down
comp123173_c0	0	2.12664	up
comp123186_c0	1.21e-05	-2.53041	down
comp123206_c1	0	1.91073	up
comp123218_c0	9.2e-05	1.10652	up
comp123240_c1	0	3.25381	up
comp123242_c0	1.29e-06	1.28535	up
comp123246_c0	0.00768263	2.9096	up
comp123251_c0	3.22e-15	5.12794	up
comp123252_c0	1.6e-07	-2.20495	down
comp123272_c0	0.000126903	1.15233	up
comp123285_c0	0.000633534	1.22194	up
comp123290_c0	0.000256768	1.08485	up
comp123298_c0	2.36e-06	-2.25634	down
comp123305_c0	1.79e-08	1.52399	up
comp123306_c1	1.23e-06	-1.43066	down
comp123307_c0	0	-2.53652	down
comp123308_c1	0.000122621	1.0144	up
comp123313_c0	0.000343546	2.1777	up
comp123323_c1	0.00590329	1.11878	up
comp123350_c0	9e-06	1.11254	up
comp123350_c1	4.06e-05	1.41392	up
comp123357_c0	1.04e-09	1.62209	up
comp123358_c0	0	2.7993	up
comp123366_c0	1.22e-09	2.88906	up
comp123383_c0	1.11e-15	1.92206	up
comp123403_c0	8.88e-16	3.42921	up
comp123435_c0	3.96e-08	2.23146	up
comp123449_c1	1.33e-06	-1.63089	down
comp123454_c0	0.00557736	-1.6048	down
comp123468_c0	2.75e-07	2.99203	up
comp123484_c0	0	2.95306	up
comp123509_c0	0	-7.3863	down
comp123526_c0	8.9e-05	-1.1634	down
comp123540_c0	3.1e-11	2.23165	up
comp123543_c0	0.0034019	-1.54535	down
comp123552_c0	2e-05	2.52302	up
comp123552_c1	0	3.41707	up
comp123581_c0	0.000444846	-1.73495	down
comp123591_c2	3.75e-14	2.78536	up
comp123593_c0	1.39e-09	-1.6288	down
comp123595_c0	2.19e-11	1.62494	up
comp123622_c0	0	-2.84588	down
comp123629_c1	0	-1.91667	down
comp123632_c0	4.05e-09	-2.03644	down
comp123636_c0	8.1e-05	1.01349	up
comp123648_c0	0	2.0256	up
comp123655_c0	0.00204501	2.80611	up
comp123661_c0	2.25e-10	4.61399	up
comp123700_c0	1.67e-06	-2.65348	down
comp123742_c0	2.6e-14	2.06395	up
comp123761_c1	0.00994842	-1.53107	down
comp123762_c0	0	4.29639	up
comp123768_c0	1.42e-05	2.87439	up
comp123776_c0	0.00263035	1.60939	up
comp123788_c1	0	1.84422	up
comp1237888_c0	0.00102847	-4.20449	down
comp123790_c0	0.00358439	-1.77202	down
comp123799_c0	6.88e-08	2.30108	up
comp123801_c0	0.000297669	-1.49784	down
comp123802_c0	0.0071041	1.55689	up
comp123810_c0	2.35e-10	2.82698	up
comp123811_c0	0.00249221	3.03475	up
comp123825_c0	0.00442269	-1.84031	down
comp123835_c0	0.000280277	1.98775	up
comp123837_c0	0.000144677	-1.55156	down
comp123854_c0	1.93e-08	2.05822	up
comp123860_c0	0.000810979	-1.53319	down
comp123877_c0	0	-7.4398	down
comp123903_c0	2.83e-05	3.17965	up
comp123916_c0	0.00095132	1.6365	up
comp123916_c2	0.000151285	1.06435	up
comp123924_c0	0.00440442	-1.54801	down
comp123941_c0	3.02e-07	1.53982	up
comp123945_c0	1.03e-05	-3.23796	down
comp123946_c0	9.29e-11	2.61929	up
comp123952_c0	0	3.60528	up
comp123959_c0	5.75e-05	-1.65925	down
comp123961_c1	0	1.84289	up
comp123961_c2	0	2.08251	up
comp123973_c0	7.97e-05	-2.00571	down
comp123996_c0	1.07e-07	-2.02195	down
comp124011_c0	0.00144156	-1.37978	down
comp124012_c0	0	-2.07132	down
comp124029_c0	0	2.99742	up
comp124030_c0	1.21e-11	-2.08254	down
comp124043_c0	0.00205656	-2.33214	down
comp124044_c0	1.1e-06	2.07461	up
comp124046_c0	0	3.71912	up
comp124047_c0	1.57e-05	2.45895	up
comp124057_c0	2.15e-13	-2.8639	down
comp124058_c0	0.000499131	-1.67895	down
comp124071_c0	3.43e-08	2.73095	up
comp124088_c0	0	-5.74705	down
comp124092_c0	3.78e-10	1.43504	up
comp124103_c1	1.19e-11	-2.63754	down
comp124109_c0	0	-3.24288	down
comp124116_c0	0.000432964	1.49466	up
comp124130_c0	1.89e-11	-3.77064	down
comp124130_c1	6.96e-05	-3.09041	down
comp124140_c0	0.00323185	-2.74052	down
comp124142_c0	0	2.10947	up
comp124142_c2	0	2.71575	up
comp124153_c0	6.61e-12	2.00974	up
comp124155_c0	1.15e-09	-2.94599	down
comp124161_c0	0	-6.85899	down
comp124162_c0	1.21e-07	1.7935	up
comp124174_c0	9.88e-14	3.12529	up
comp124215_c0	0	1.9273	up
comp124225_c0	7.8e-05	1.86849	up
comp124249_c0	0.000140903	3.05064	up
comp124288_c0	0	2.43944	up
comp124292_c1	6.99e-05	1.58578	up
comp124322_c0	1.83e-12	-2.8834	down
comp124327_c1	0.00316171	-1.13162	down
comp124336_c0	0.0030036	1.36124	up
comp124345_c0	2.59e-12	1.78987	up
comp124347_c1	0.00616196	1.52262	up
comp124356_c0	0.000932067	1.2365	up
comp124366_c0	1.97e-08	-1.85051	down
comp124379_c0	9.73e-06	3.25966	up
comp124386_c0	8.09e-08	-1.44956	down
comp124395_c0	5.15e-13	-1.74623	down
comp124397_c0	0.00752699	-1.44527	down
comp124409_c0	1.5e-07	-1.96915	down
comp124417_c0	0.000999826	1.25847	up
comp124435_c0	2.39e-06	-1.77749	down
comp124442_c2	5.71e-06	-1.28497	down
comp124449_c0	0.000558813	-1.13738	down
comp124453_c0	0.000411243	2.95774	up
comp124462_c0	2.52e-06	-1.12339	down
comp124473_c0	2.98e-07	2.30472	up
comp124476_c0	0	2.89666	up
comp124477_c0	0.00751615	-1.01714	down
comp124489_c0	2.32e-05	2.83968	up
comp124494_c0	0.00061766	1.19341	up
comp124508_c0	1.3e-08	-5.16483	down
comp124508_c1	0	-7.10723	down
comp124511_c0	0.0034019	-1.54535	down
comp124518_c0	5.71e-05	1.64969	up
comp124542_c0	1.18e-07	2.3114	up
comp124552_c0	0.00109527	-1.46937	down
comp124560_c0	0.000110437	-1.9847	down
comp124602_c0	1.74e-06	1.47869	up
comp124605_c0	1.81e-05	-1.15508	down
comp124606_c0	0.00451912	1.10717	up
comp124626_c0	1.37e-09	-1.41587	down
comp124640_c1	0.000421898	-2.13632	down
comp124654_c0	2.03e-08	2.26088	up
comp124660_c0	0	3.24627	up
comp124667_c0	0.000564338	-2.00335	down
comp124682_c0	8.46e-09	1.40394	up
comp124683_c0	0	-5.52625	down
comp124686_c3	9.84e-08	1.56159	up
comp124706_c0	0.00895379	-1.16812	down
comp124708_c0	4.55e-05	1.02951	up
comp124716_c0	0	2.65179	up
comp124740_c0	6.35e-07	1.18028	up
comp124742_c1	0.00961333	1.22402	up
comp124742_c2	4.01e-05	1.58058	up
comp124773_c0	2.06e-07	-1.39642	down
comp124788_c0	4.58e-07	3.09643	up
comp124795_c1	0.00381185	-2.39232	down
comp124800_c0	0.00408153	-1.29226	down
comp124846_c0	6.61e-06	1.39169	up
comp124849_c0	1.89e-15	2.99544	up
comp124853_c0	1.95e-05	2.72394	up
comp124870_c0	7.64e-10	-4.55496	down
comp124879_c0	0.00434146	-1.21615	down
comp124881_c0	1.97e-08	2.39475	up
comp124892_c0	6.46e-07	2.83003	up
comp124903_c0	1.75e-12	1.61534	up
comp124912_c0	0.000548563	-1.63014	down
comp124912_c1	0.000161662	-1.58585	down
comp124927_c0	2.19e-11	2.63582	up
comp124940_c0	4.37e-08	-1.29422	down
comp124954_c0	4.23e-09	-1.50105	down
comp124964_c0	1.58e-06	-2.50106	down
comp124967_c0	8.42e-06	1.94305	up
comp124974_c0	2.33e-11	2.29329	up
comp124975_c0	0.00179675	1.8939	up
comp124987_c0	0.000414998	1.48532	up
comp124991_c0	0	2.36033	up
comp124996_c0	0	-4.12069	down
comp125000_c0	0	2.2396	up
comp125006_c0	0.0033401	-2.99054	down
comp125008_c0	7e-11	-3.26539	down
comp125013_c0	1.98e-09	1.61448	up
comp125014_c0	6.84e-09	1.61918	up
comp125014_c1	1.1e-10	1.43665	up
comp125023_c0	0	2.33468	up
comp125033_c1	0.00986729	-1.46306	down
comp125040_c0	3.14e-07	-3.26283	down
comp125043_c0	1.23e-11	1.68329	up
comp125045_c0	0	3.21357	up
comp125093_c0	0.00636045	-2.0465	down
comp125097_c0	0	3.36145	up
comp125110_c0	2.47e-08	3.26286	up
comp125122_c0	1.42e-05	2.87439	up
comp125125_c0	1.69e-10	3.9072	up
comp125128_c0	1.44e-10	-3.90087	down
comp125136_c2	1.05e-07	-1.96699	down
comp125136_c3	0.000475045	-2.92605	down
comp125150_c0	0.000269677	2.6524	up
comp125157_c0	2.22e-16	4.78666	up
comp125157_c1	1.97e-06	3.37193	up
comp125175_c0	0	6.42406	up
comp125213_c0	9.44e-15	2.98914	up
comp125225_c1	2.02e-08	1.41417	up
comp125230_c0	0.00983866	-1.58653	down
comp125231_c0	0	-2.90244	down
comp125239_c0	4.24e-09	1.98246	up
comp125246_c0	2.54e-06	1.18732	up
comp125255_c0	0	3.46044	up
comp125270_c0	0.00837023	-2.63796	down
comp125286_c1	0.00251544	2.15684	up
comp125296_c0	0	3.28929	up
comp125309_c0	3.97e-05	-2.45119	down
comp125320_c0	0.00236805	-1.03792	down
comp125327_c0	3.21e-05	1.27256	up
comp125332_c0	3.93e-10	1.74332	up
comp125333_c0	1.11e-06	1.56878	up
comp125340_c0	1.47e-05	-2.19745	down
comp125344_c0	0	3.90702	up
comp125356_c1	1.32e-09	1.59984	up
comp125358_c0	8.96e-05	1.24218	up
comp125359_c0	0.000120741	-1.61749	down
comp125362_c0	2.89e-07	2.06297	up
comp125410_c0	0	7.57119	up
comp125412_c1	0.000287669	1.76123	up
comp125422_c0	0.0038784	1.87699	up
comp125427_c0	0	4.85614	up
comp125428_c0	1.39e-07	1.19256	up
comp125429_c0	3.25e-05	1.63895	up
comp125432_c0	8.46e-10	1.77886	up
comp125439_c0	0.000795936	3.52518	up
comp125450_c0	0	2.12061	up
comp125471_c0	1.62e-05	1.28724	up
comp125477_c0	0.000922903	-2.21583	down
comp125478_c0	3.39e-08	-1.53194	down
comp125491_c1	0	2.54699	up
comp125493_c0	2.17e-08	3.43819	up
comp125520_c0	0.0047284	1.0713	up
comp125524_c0	0	4.63011	up
comp125524_c2	0	2.72623	up
comp125524_c3	7.67e-12	3.184	up
comp125524_c4	0	2.70499	up
comp125541_c3	0.00807367	-1.08218	down
comp125549_c0	8.61e-07	-1.31079	down
comp125555_c0	7.47e-08	-1.23156	down
comp125561_c0	6.66e-16	-2.20874	down
comp125561_c1	4.41e-06	-1.84633	down
comp125585_c0	2.13e-10	1.4277	up
comp125590_c0	2.22e-16	2.73642	up
comp125590_c1	0.00500216	1.73223	up
comp125592_c0	4.4e-05	1.19077	up
comp125594_c0	0	5.55267	up
comp125599_c0	1.13e-05	1.69285	up
comp125600_c0	4.31e-05	1.65072	up
comp125607_c5	9.09e-07	1.85699	up
comp125612_c0	0.00369016	1.38211	up
comp125618_c0	2.47e-08	3.26286	up
comp125619_c0	3.18e-13	-2.14875	down
comp125622_c0	0	2.65339	up
comp125627_c0	0.00668574	1.67407	up
comp125632_c0	6.29e-14	1.6027	up
comp125641_c0	0	2.77464	up
comp125646_c0	3.84e-09	-1.80825	down
comp125671_c0	0	-7.47558	down
comp125751_c1	0.00265068	1.90864	up
comp125787_c0	0.00768748	1.48466	up
comp125797_c0	0	-3.62449	down
comp125799_c0	0.00117852	2.08269	up
comp125800_c1	0.00165644	1.57796	up
comp125803_c0	0	2.24881	up
comp125816_c0	9.61e-05	-2.24295	down
comp125818_c0	0	-3.17518	down
comp125840_c1	6.77e-09	-2.10025	down
comp125847_c0	5.78e-13	2.23573	up
comp125849_c1	0.00115428	-1.40453	down
comp125852_c1	0	3.48405	up
comp125873_c4	0.00427648	-1.15323	down
comp125875_c1	0.00463292	1.0882	up
comp125879_c0	0.0054328	-1.15896	down
comp125885_c0	0	2.31958	up
comp125890_c1	0.000340749	-1.15048	down
comp125890_c2	1.29e-05	-1.69445	down
comp125896_c1	5.33e-08	-1.48097	down
comp125897_c0	0.00581507	-1.50479	down
comp125900_c0	4.88e-05	1.16975	up
comp125901_c0	0	1.95336	up
comp125910_c0	3.15e-05	-2.31804	down
comp125915_c0	0	-6.44809	down
comp125925_c0	3.22e-08	-2.87201	down
comp125933_c0	7.29e-07	-2.79822	down
comp125933_c1	4.44e-07	-2.94028	down
comp125958_c0	0	3.31131	up
comp125967_c0	1.5e-11	2.93854	up
comp125971_c1	0	2.05528	up
comp125975_c0	0.00031627	2.25066	up
comp125978_c1	3.15e-08	-1.60598	down
comp125989_c1	5.72e-08	1.218	up
comp125995_c0	0	2.81075	up
comp126003_c1	0.00936572	1.64554	up
comp126004_c0	0.000261106	1.66001	up
comp126005_c0	0.00280735	1.5217	up
comp126005_c1	0.000355569	1.01603	up
comp126012_c0	1.51e-09	1.46973	up
comp126037_c0	3.74e-14	-2.05894	down
comp126039_c0	0.00715518	2.49445	up
comp126040_c0	0	-4.39764	down
comp126046_c0	0.000343618	1.26249	up
comp126048_c0	3.31e-06	4.71263	up
comp126051_c0	1.31e-06	1.70214	up
comp126056_c0	1.47e-06	-1.71183	down
comp126065_c0	8.04e-11	2.32979	up
comp126089_c0	9.66e-07	1.35932	up
comp126094_c0	0.00576772	1.27707	up
comp126096_c0	0	-2.99887	down
comp126098_c0	0	-2.20661	down
comp126105_c0	3.72e-08	1.69685	up
comp126106_c0	1.93e-06	-3.1477	down
comp126118_c0	4.22e-06	1.36328	up
comp126121_c0	0.000210768	-1.83992	down
comp126134_c0	1.85e-08	2.63214	up
comp126138_c1	2.23e-06	-1.25435	down
comp126162_c0	0	3.18592	up
comp126169_c0	0.000911357	1.16626	up
comp126170_c0	0	-2.50021	down
comp126174_c0	0	2.31635	up
comp126181_c0	2.43e-08	-1.8422	down
comp126183_c0	0.000815859	1.38356	up
comp126185_c0	3.48e-05	-1.30879	down
comp126194_c0	2.07e-06	1.33037	up
comp126213_c0	9.99e-16	2.67779	up
comp126235_c0	1.87e-07	1.2341	up
comp126239_c0	6.39e-14	2.57068	up
comp126262_c0	0.00679218	-1.71872	down
comp126263_c0	2.03e-05	-1.16949	down
comp126274_c0	4.54e-14	-2.35175	down
comp126274_c1	3.62e-09	-1.78278	down
comp126282_c0	0.00350169	-1.1141	down
comp126289_c0	0.000131091	3.70155	up
comp126295_c1	1.08e-09	1.37416	up
comp126299_c0	2.9e-08	1.37842	up
comp126320_c0	0	-2.86921	down
comp126320_c1	2.34e-13	1.55016	up
comp126327_c3	2.98e-05	-2.06698	down
comp126327_c4	3.33e-15	-5.13857	down
comp126332_c1	4.48e-11	1.82891	up
comp126349_c0	0	-4.3844	down
comp126352_c0	4.2e-09	1.86649	up
comp126373_c0	2.94e-12	-3.52402	down
comp126381_c1	3.33e-16	2.50072	up
comp126384_c0	7.04e-08	1.36741	up
comp126401_c0	0.00295489	-2.11663	down
comp126406_c0	1.51e-11	2.22484	up
comp126418_c1	0	3.03621	up
comp126421_c1	0	5.58322	up
comp126434_c1	4.39e-06	1.37603	up
comp126451_c0	0	2.8488	up
comp126451_c1	4.75e-08	2.25282	up
comp126453_c0	1.34e-08	1.26063	up
comp126460_c1	5.15e-07	1.37701	up
comp126486_c0	1.46e-07	1.85387	up
comp126488_c0	1.67e-06	3.65775	up
comp126498_c0	2.98e-07	2.30472	up
comp126516_c0	0.0020033	-2.78918	down
comp126519_c0	3.5e-07	1.4884	up
comp126522_c0	4.77e-15	1.65306	up
comp126541_c0	4.08e-06	1.71727	up
comp126544_c0	0	2.58547	up
comp126551_c0	3.15e-05	1.22814	up
comp126561_c0	1.53e-10	2.97974	up
comp126571_c0	4.2e-13	3.2968	up
comp126571_c1	5.62e-13	2.94769	up
comp126571_c2	0.000207277	1.55023	up
comp126585_c2	0.00143274	-1.98362	down
comp126586_c0	1.39e-06	-1.27381	down
comp126593_c1	1.97e-08	2.39475	up
comp126603_c1	0	-6.43361	down
comp126623_c0	8.13e-13	2.9344	up
comp126625_c0	0	-7.30313	down
comp126642_c0	2.22e-16	1.96739	up
comp126664_c0	8.26e-11	2.54933	up
comp126667_c3	0.000381405	-1.18827	down
comp126670_c1	3.31e-05	1.02288	up
comp126676_c0	0.0029703	-3.3832	down
comp126679_c0	4.87e-08	-1.41533	down
comp126691_c2	0.00678208	-1.32013	down
comp126693_c0	0.0052387	1.76566	up
comp126694_c0	1.48e-08	1.40222	up
comp126698_c0	2.64e-05	2.9864	up
comp126708_c0	0.000580481	1.97951	up
comp126720_c0	0.00386835	2.11844	up
comp126734_c0	2.04e-10	3.50358	up
comp126740_c0	6.95e-10	-1.40891	down
comp126753_c0	3.36e-09	1.35278	up
comp126769_c0	0.000204457	2.82625	up
comp126776_c0	0.00311268	-1.6505	down
comp126785_c0	0	3.8877	up
comp126786_c0	7.3e-05	-1.08137	down
comp126786_c1	0.000134779	-1.06585	down
comp126788_c0	0	-3.33955	down
comp126809_c0	1.11e-16	3.00612	up
comp126809_c1	0	2.95424	up
comp126813_c1	0	3.11305	up
comp126840_c0	0.00856234	1.85704	up
comp126846_c0	1.8e-06	1.13812	up
comp126850_c0	0.000183003	2.36798	up
comp126859_c0	0	-6.51838	down
comp126863_c0	3.17e-10	-1.67038	down
comp126866_c1	6.44e-10	1.36352	up
comp126870_c0	4.91e-05	1.06117	up
comp126873_c0	3.33e-16	1.68313	up
comp126883_c1	0	1.95761	up
comp126883_c2	0	2.20604	up
comp126896_c2	0.000871246	-1.00206	down
comp126901_c0	0	2.77565	up
comp126902_c0	2.04e-07	-4.21317	down
comp126915_c0	0.000252158	-2.50983	down
comp126916_c0	0.00031772	-4.33487	down
comp126933_c0	8.17e-05	-2.19328	down
comp126933_c1	0.000798147	-1.97743	down
comp126933_c2	0.000168075	-2.14365	down
comp126940_c0	5.37e-14	1.88968	up
comp126944_c0	0	-3.61533	down
comp126952_c0	0.00883016	1.90896	up
comp126955_c1	4.08e-10	3.64438	up
comp126956_c0	2.22e-16	3.47981	up
comp126983_c0	1.89e-15	-3.3087	down
comp126988_c0	0	1.99079	up
comp127020_c1	0.00353338	-1.44962	down
comp127028_c1	0	-6.85899	down
comp127033_c0	0.00265752	2.01569	up
comp127044_c0	5.55e-12	2.14176	up
comp127054_c0	0.000634813	-1.94749	down
comp127057_c0	0	4.09598	up
comp127059_c0	0	3.98331	up
comp127066_c0	0.00322818	1.70108	up
comp127074_c0	1e-05	-1.11917	down
comp127076_c0	0.00232257	-2.06495	down
comp127079_c0	1.12e-06	-2.59402	down
comp127094_c0	0.00691125	1.4056	up
comp127095_c1	3.02e-05	1.15309	up
comp127096_c0	0	1.85978	up
comp127106_c0	0	1.78571	up
comp127115_c0	0.000136349	-1.03653	down
comp127119_c0	1.64e-06	-1.13427	down
comp127119_c1	1.84e-11	-1.47661	down
comp127137_c0	0.00402901	1.03288	up
comp127142_c0	0.00341376	-1.33424	down
comp127150_c0	3.97e-05	-2.45119	down
comp127153_c0	8.78e-05	2.34363	up
comp127175_c0	0	3.9863	up
comp127188_c0	0.000105523	1.0727	up
comp127194_c0	0	3.64747	up
comp127201_c0	1.05e-06	-4.85292	down
comp127206_c0	2.23e-08	-3.63405	down
comp127209_c0	0	2.12299	up
comp127210_c0	0	2.70176	up
comp127215_c1	0	2.75682	up
comp127222_c0	0	2.3722	up
comp127233_c0	3.02e-07	2.49287	up
comp127244_c0	4.38e-11	-2.55242	down
comp127252_c0	0	1.94915	up
comp127254_c0	0.00597955	2.00716	up
comp127266_c1	0.000304789	1.09839	up
comp127280_c0	0.000438822	-3.19591	down
comp127305_c1	0	2.94899	up
comp127326_c0	1.04e-12	2.04412	up
comp127327_c0	1.49e-06	1.75205	up
comp127332_c0	0	2.18857	up
comp127349_c0	3.88e-10	1.65283	up
comp127357_c0	1.72e-06	1.30782	up
comp127374_c0	0.00917433	-2.87574	down
comp127384_c0	1.16e-08	-1.67835	down
comp127386_c0	0.000120032	1.03191	up
comp127401_c0	4.31e-05	-1.19335	down
comp127410_c0	2.76e-06	-1.71753	down
comp127412_c0	0.00100734	1.03001	up
comp127426_c0	3.25e-07	1.62534	up
comp127429_c0	5.49e-05	1.61122	up
comp127430_c0	0.000108218	-1.65585	down
comp127439_c0	0.000601211	-1.10091	down
comp127452_c0	0.000227177	2.20803	up
comp127453_c0	0	3.74487	up
comp127465_c1	0.00493569	-1.13946	down
comp127468_c0	4.07e-09	-2.33806	down
comp127486_c0	1.06e-07	3.84029	up
comp127490_c0	0	-4.54868	down
comp127493_c0	0	2.70655	up
comp127494_c0	0.00581519	-1.86614	down
comp127496_c0	0	2.25325	up
comp127497_c0	0.000278352	-2.62586	down
comp127499_c0	2.64e-06	1.10539	up
comp127518_c0	0.000922903	-2.21583	down
comp127521_c0	1.59e-07	1.19802	up
comp127526_c0	2.86e-09	2.92789	up
comp127531_c0	5.56e-09	2.04177	up
comp127532_c0	0.000240723	3.00494	up
comp127548_c1	6.68e-09	-1.2895	down
comp127562_c1	9.39e-05	-1.86157	down
comp127581_c0	0	-3.39243	down
comp127584_c0	2.19e-08	1.27812	up
comp127585_c0	0.00437973	2.97353	up
comp127601_c0	1.1e-13	1.54893	up
comp127604_c1	1.22e-06	1.16031	up
comp127605_c3	0.0037802	1.01345	up
comp127609_c0	1.68e-05	-2.23982	down
comp127611_c0	0	4.2059	up
comp127613_c0	2.26e-08	2.75169	up
comp127644_c0	0.00116526	-1.14543	down
comp127648_c0	3.54e-10	1.35903	up
comp127666_c0	6.02e-06	-1.47729	down
comp127675_c1	3.21e-13	1.68372	up
comp127681_c0	0	2.82543	up
comp127693_c0	3.92e-07	-3.74621	down
comp127714_c0	0	3.29366	up
comp127722_c0	0	3.01623	up
comp127724_c0	8.35e-05	-1.00118	down
comp127725_c0	0	4.19996	up
comp127728_c0	0	-2.91923	down
comp127728_c2	1.15e-10	-1.40597	down
comp127736_c0	4.56e-09	1.28904	up
comp127741_c1	0	2.58585	up
comp127741_c3	1.51e-08	1.27403	up
comp127757_c0	1.55e-15	1.7341	up
comp127758_c1	0	-4.63901	down
comp127768_c0	3.97e-07	1.16234	up
comp127780_c0	0	2.00217	up
comp127786_c0	0	-2.31593	down
comp127796_c0	0	-7.14327	down
comp127806_c0	0	3.51341	up
comp127816_c0	0.00192172	-1.1451	down
comp127821_c0	8.15e-11	-1.71518	down
comp127830_c0	2.4e-06	-1.63047	down
comp127834_c2	0.00068744	-1.24003	down
comp127840_c0	2.81e-07	3.12554	up
comp127842_c0	2.79e-09	2.85112	up
comp127853_c1	3.59e-08	3.41022	up
comp127870_c0	3.98e-10	-3.45137	down
comp127870_c2	6.92e-14	-2.46826	down
comp127872_c0	4.3e-07	1.19536	up
comp127873_c0	0.000362479	1.53052	up
comp127875_c0	0.00900517	-2.30525	down
comp127876_c0	0	3.73651	up
comp127878_c0	0.000228785	1.13194	up
comp127879_c0	3.06e-11	1.58262	up
comp127880_c0	7.11e-15	3.44404	up
comp127880_c1	0	3.1738	up
comp127885_c0	1.73e-06	-3.64468	down
comp127886_c1	0.00358506	1.58633	up
comp127887_c1	0.00220622	-1.34237	down
comp127888_c0	0.00860049	-1.31483	down
comp127888_c1	5.74e-06	-2.16366	down
comp127908_c0	2.48e-07	1.39612	up
comp127909_c0	1.32e-08	3.46564	up
comp127918_c0	5.35e-10	-5.36121	down
comp127921_c0	1.84e-07	2.19014	up
comp127931_c0	0.00854062	-1.11912	down
comp127937_c0	3.44e-05	1.50365	up
comp127952_c0	4.25e-06	1.44585	up
comp127958_c1	0	3.15013	up
comp127986_c1	2.37e-06	1.59712	up
comp127990_c0	0	2.26206	up
comp127995_c0	3.14e-07	-3.26283	down
comp128001_c0	0.000111034	1.40757	up
comp128011_c2	0.00160036	-2.47444	down
comp128017_c0	6.16e-12	-3.17049	down
comp128018_c0	0.000150061	2.23774	up
comp128021_c0	5.07e-05	-1.05932	down
comp128024_c0	0.000703633	-1.89723	down
comp128038_c0	4.13e-10	1.44461	up
comp128047_c0	0	2.07109	up
comp128048_c0	0.000238825	3.64512	up
comp128062_c0	5.57e-05	-4.51069	down
comp128069_c0	0.00497663	1.47992	up
comp128081_c0	4.72e-05	-2.92104	down
comp128081_c1	4.8e-05	-2.76288	down
comp128090_c0	0	2.03486	up
comp128095_c0	0	3.34253	up
comp128096_c1	0.000989648	1.65574	up
comp128100_c0	8.89e-09	2.21634	up
comp128119_c0	1.92e-08	-1.59665	down
comp128125_c0	2.62e-10	1.47383	up
comp128129_c0	2.51e-05	1.66562	up
comp128136_c0	2.04e-09	2.03656	up
comp128136_c1	3.64e-05	1.52639	up
comp128139_c1	4.81e-08	-1.54027	down
comp128155_c1	1.76e-13	-4.51361	down
comp128165_c0	0	3.94426	up
comp128170_c0	5.42e-05	-1.46505	down
comp128172_c0	0	-2.06505	down
comp128173_c1	3.45e-06	-2.94673	down
comp128183_c1	0.000492406	-1.56484	down
comp128199_c0	0.000120216	1.21558	up
comp128216_c0	6.71e-14	1.8643	up
comp128218_c1	5.21e-08	2.70991	up
comp128241_c0	2.3e-11	-1.77449	down
comp128273_c1	3.24e-14	2.86364	up
comp128278_c0	0	-6.28023	down
comp128279_c1	7.57e-05	2.43201	up
comp128282_c0	4.39e-07	1.30259	up
comp128284_c0	2.01e-05	-1.31129	down
comp128286_c4	0	3.49213	up
comp128286_c6	0	2.34149	up
comp128293_c0	0.00121478	1.84311	up
comp128301_c0	3.27e-05	1.09627	up
comp128322_c1	0.00597955	2.00716	up
comp128336_c0	6.84e-14	1.58202	up
comp128340_c0	0.00121356	-1.75052	down
comp128360_c0	0.000703633	-1.89723	down
comp128362_c1	1.09e-06	-2.52239	down
comp128371_c0	5.43e-11	2.32247	up
comp128372_c0	4.02e-05	-1.14921	down
comp128375_c0	0	-4.76165	down
comp128378_c0	0.00475866	1.70205	up
comp128381_c0	1.75e-06	1.47013	up
comp128391_c0	8.93e-07	2.71541	up
comp128404_c1	4.6e-08	2.02202	up
comp128405_c0	0	3.25529	up
comp128407_c0	0	3.39123	up
comp128409_c0	1.27e-09	1.99091	up
comp128414_c0	0	-2.86833	down
comp128418_c0	2.2e-11	2.11968	up
comp128428_c1	8.59e-05	2.11178	up
comp128440_c1	5.27e-07	-1.6117	down
comp128455_c0	0.00371777	-1.24031	down
comp128463_c0	2.86e-08	-3.23285	down
comp128476_c0	3.28e-09	2.47355	up
comp128479_c0	4.21e-09	1.57701	up
comp128492_c1	0.000282504	-1.22582	down
comp128500_c0	0	6.22737	up
comp128506_c0	5.11e-07	1.2107	up
comp128506_c1	2.01e-06	1.11349	up
comp128550_c0	2.43e-05	1.19605	up
comp128576_c0	1.48e-07	1.29435	up
comp128581_c0	0.00714764	1.06867	up
comp128620_c0	0	4.73279	up
comp128645_c0	1.02e-06	1.21759	up
comp128647_c0	9.83e-05	1.61966	up
comp128647_c1	3.51e-08	1.23394	up
comp128649_c0	2.32e-05	-3.85706	down
comp128655_c0	6.13e-06	1.30134	up
comp128679_c2	0.000407159	1.42418	up
comp128680_c0	4.87e-06	1.08473	up
comp128681_c0	1.82e-06	2.87898	up
comp128693_c0	9.3e-05	-1.50791	down
comp128710_c0	1.86e-07	1.38968	up
comp128714_c0	0	2.76885	up
comp128723_c0	3.27e-06	1.20001	up
comp128728_c0	3.63e-10	-2.84848	down
comp128728_c4	0.00168246	-2.25051	down
comp128746_c0	1.52e-05	2.13228	up
comp128767_c0	6.51e-14	1.63256	up
comp128775_c0	1.02e-10	-1.42735	down
comp128776_c0	8.67e-06	2.90828	up
comp128778_c0	0.00844342	-1.30422	down
comp128779_c0	0.000150114	1.10752	up
comp128780_c0	3.56e-12	1.52215	up
comp128808_c0	0.000704411	-2.03896	down
comp128808_c1	5.72e-12	-4.80806	down
comp128813_c0	0	2.61503	up
comp128822_c0	5.49e-09	-1.35839	down
comp128846_c0	5e-05	1.04428	up
comp128847_c0	0	1.80331	up
comp128854_c0	5.87e-05	1.81083	up
comp128869_c0	0	2.11365	up
comp128872_c0	0	3.04352	up
comp128872_c1	0	2.88483	up
comp128882_c1	2.61e-08	-4.34701	down
comp128896_c0	8.77e-15	4.33417	up
comp128901_c0	0	-2.35198	down
comp128902_c1	1.79e-09	-1.36709	down
comp128909_c0	3.93e-12	1.96562	up
comp128927_c0	0.00127967	1.24992	up
comp128932_c2	6.19e-12	1.5978	up
comp128949_c0	1.01e-13	2.00183	up
comp128955_c0	0.000224274	1.38451	up
comp128955_c1	0.00357834	1.10678	up
comp128962_c0	1.6e-08	2.44376	up
comp128964_c0	0.000163626	2.17143	up
comp128968_c0	1.77e-06	1.13108	up
comp128978_c0	0	-2.10505	down
comp128986_c0	1.52e-08	3.28882	up
comp129007_c0	1.12e-12	1.94825	up
comp129031_c0	1.31e-05	-1.94869	down
comp129032_c0	1.04e-06	-1.8636	down
comp129034_c0	2.55e-15	2.06505	up
comp129036_c0	0	1.99164	up
comp129043_c0	2.78e-07	-1.82126	down
comp129045_c1	0	2.40269	up
comp129050_c0	0	3.11925	up
comp129056_c0	0	4.82629	up
comp129067_c0	0	3.14601	up
comp129070_c0	2.77e-06	1.93121	up
comp129091_c2	0.000127491	-1.28779	down
comp129094_c1	2.92e-08	3.63454	up
comp129098_c0	3.33e-16	1.72566	up
comp129101_c1	0	4.85524	up
comp129108_c0	0.000100142	-1.02517	down
comp129110_c1	0	-2.33656	down
comp129119_c0	1.06e-11	1.91283	up
comp129145_c0	2.44e-05	1.22658	up
comp129145_c3	9.9e-13	1.94229	up
comp129146_c0	0	2.2183	up
comp129151_c1	3.31e-11	2.00656	up
comp129154_c0	2.12e-08	-3.41996	down
comp129161_c2	0.00747057	1.41536	up
comp129167_c0	4.58e-09	1.60115	up
comp129172_c0	0	1.9815	up
comp129181_c0	0	2.41425	up
comp129181_c1	0	-4.8847	down
comp129182_c0	2.04e-10	1.446	up
comp129200_c0	0.00221878	-1.36277	down
comp129201_c0	0	2.45474	up
comp129203_c0	1.21e-08	1.77919	up
comp129212_c0	2.32e-05	2.83968	up
comp129214_c0	0	-6.38928	down
comp129220_c0	0	4.7079	up
comp129238_c1	2.04e-12	-2.29108	down
comp129240_c0	0	-6.64944	down
comp129241_c0	0	8.5823	up
comp129242_c0	0.0037599	1.43486	up
comp129268_c1	0.000196412	-1.04437	down
comp129279_c0	2.86e-11	1.50425	up
comp129281_c0	1.95e-06	-1.34606	down
comp129300_c0	0	2.93712	up
comp129310_c0	0.00162137	1.34177	up
comp129311_c1	0.000318747	1.0127	up
comp129314_c0	0.00465294	1.24186	up
comp129324_c0	5.91e-06	-1.09654	down
comp129337_c0	1.89e-15	1.95489	up
comp129346_c0	0	-2.61191	down
comp129361_c1	4.67e-05	-1.02919	down
comp129376_c0	1.71e-05	1.85781	up
comp129379_c0	8.75e-05	-2.39585	down
comp129380_c0	7.25e-05	-1.05764	down
comp129383_c0	2.98e-08	2.1191	up
comp129393_c2	3.78e-05	1.16382	up
comp129396_c0	0	1.87346	up
comp129403_c0	6.7e-08	3.07137	up
comp129408_c0	0	2.64747	up
comp129412_c0	0.00403442	1.62678	up
comp129413_c0	0.00831756	1.0971	up
comp129424_c0	4.53e-07	2.17763	up
comp129440_c0	5.49e-08	-2.68252	down
comp129442_c0	0.00593241	2.07898	up
comp129459_c0	1.19e-08	-2.20787	down
comp129476_c0	0	3.76021	up
comp129486_c0	2.22e-16	4.22878	up
comp129492_c0	0.00191611	-1.10344	down
comp129547_c0	2.59e-07	2.17403	up
comp129549_c0	1.65e-05	1.15148	up
comp129558_c0	0	2.60923	up
comp129566_c0	3.53e-14	-1.6853	down
comp129568_c0	0	3.7347	up
comp129576_c0	0	-4.42607	down
comp129577_c0	1.5e-05	1.05104	up
comp129591_c0	9.5e-11	-1.82585	down
comp129596_c0	0.00183369	1.61272	up
comp129605_c0	0	-2.82563	down
comp129621_c0	0.00132187	-1.20833	down
comp129646_c0	4.08e-06	-2.32453	down
comp129658_c0	0.00289096	-2.56493	down
comp129664_c0	1.11e-16	-4.49211	down
comp129665_c0	0.000855929	-1.05682	down
comp129678_c0	0	2.08466	up
comp129694_c0	3.63e-05	1.44354	up
comp129705_c0	0.00308125	2.43712	up
comp129705_c1	0	2.52212	up
comp129706_c0	0	3.77299	up
comp129714_c0	6.36e-06	1.76394	up
comp129720_c0	0.00119056	1.43264	up
comp129722_c0	1.5e-07	1.19342	up
comp129745_c0	5.64e-09	1.29896	up
comp129756_c0	0	2.36019	up
comp129756_c1	0	2.42371	up
comp129780_c0	1.4e-14	1.93544	up
comp129783_c0	0	4.21196	up
comp129783_c1	8.53e-06	1.51153	up
comp129784_c0	3.34e-08	1.25864	up
comp129789_c0	4.49e-05	1.50704	up
comp129792_c0	0.00742243	-1.13346	down
comp129803_c0	0	-5.13248	down
comp129824_c0	4.58e-09	-2.17685	down
comp129826_c0	0.00022562	-1.12601	down
comp129826_c4	5.99e-07	-2.17306	down
comp129836_c0	0.000696375	-1.48449	down
comp129838_c0	0.00323185	-2.74052	down
comp129847_c0	0	1.92984	up
comp129848_c0	0	-2.79466	down
comp129861_c0	0.00306876	1.46443	up
comp129877_c0	0.000181465	1.23212	up
comp129884_c0	0	7.51235	up
comp129891_c0	0	-2.44067	down
comp129896_c4	5.36e-06	-1.94457	down
comp129917_c0	0	4.33075	up
comp129919_c0	4.36e-07	1.45785	up
comp129919_c1	7.04e-08	1.49926	up
comp129920_c0	4.85e-07	-1.36557	down
comp129938_c0	0	2.37342	up
comp129970_c0	4.55e-08	1.29402	up
comp129971_c0	2.45e-06	1.14189	up
comp129987_c0	1.61e-05	1.90789	up
comp129993_c0	0	2.44138	up
comp130003_c0	0	2.81642	up
comp130006_c0	0.00160036	-2.47444	down
comp130026_c0	1.31e-08	1.30742	up
comp130027_c0	1.55e-09	1.91145	up
comp130033_c0	3.35e-14	1.65459	up
comp130040_c0	0.00565087	-1.16769	down
comp130060_c0	0.00276073	-1.46707	down
comp130062_c0	6.33e-07	1.81593	up
comp130062_c1	1.48e-07	1.21622	up
comp130062_c2	1.22e-06	3.0364	up
comp130080_c0	1.69e-14	1.67902	up
comp130086_c0	0	2.68594	up
comp130111_c0	0	3.22801	up
comp130114_c2	5.06e-07	1.97211	up
comp130115_c1	4.14e-06	2.00676	up
comp130121_c2	0	2.55312	up
comp130132_c0	1.42e-05	2.87439	up
comp130151_c0	0	-2.53631	down
comp130154_c0	3.33e-16	1.99896	up
comp130154_c1	8.47e-09	1.59252	up
comp130156_c0	6.77e-06	1.70544	up
comp130160_c0	6.43e-05	1.06533	up
comp130173_c0	3.12e-09	1.48679	up
comp130174_c1	1.67e-06	3.65775	up
comp130180_c0	0.0034772	1.2764	up
comp130180_c1	0	1.85194	up
comp130183_c0	0.00954816	-1.10194	down
comp130190_c1	1.03e-05	1.4076	up
comp130205_c5	7.13e-13	2.72206	up
comp130209_c0	3.44e-15	1.67733	up
comp130223_c0	4.93e-06	1.12225	up
comp130236_c1	0.00524897	-1.02405	down
comp130242_c0	0	3.18056	up
comp130269_c0	0	2.09794	up
comp130278_c0	0.00960094	-1.25196	down
comp130280_c0	7.68e-12	1.60164	up
comp130280_c1	2.51e-05	1.70867	up
comp130283_c0	0.00177463	-1.17778	down
comp130294_c0	0.00417037	-1.62783	down
comp130305_c0	0.000133848	-1.50905	down
comp130309_c3	4.77e-14	1.78109	up
comp130316_c0	0	1.81885	up
comp130317_c0	0	2.01611	up
comp130320_c2	0.000670514	1.52037	up
comp130325_c0	0	-1.78387	down
comp130343_c0	1.65e-09	2.13809	up
comp130359_c3	1.8e-08	-1.28162	down
comp130363_c0	3.41e-13	-1.54093	down
comp130366_c0	3.55e-05	1.01975	up
comp130379_c0	2.22e-16	2.00016	up
comp130392_c0	1.5e-07	1.23461	up
comp130401_c0	0.00113966	-1.78767	down
comp130402_c0	0	1.97605	up
comp130405_c0	0	-3.4718	down
comp130414_c0	0.00903573	1.24573	up
comp130415_c0	3.7e-14	2.50291	up
comp130418_c1	0	7.86986	up
comp130429_c1	0	1.87223	up
comp130443_c0	0	-1.94812	down
comp130444_c0	0	3.53973	up
comp130446_c0	0.00744408	-1.5814	down
comp130451_c2	1.55e-15	-1.85182	down
comp130491_c0	0.00114409	-1.6232	down
comp130500_c0	0	-6.55896	down
comp130513_c0	4.32e-06	-1.14683	down
comp130529_c0	0	3.27904	up
comp130530_c0	4.35e-08	-1.7179	down
comp130536_c0	0	2.14564	up
comp130538_c0	0	2.97397	up
comp130546_c0	2e-06	1.39327	up
comp130553_c0	1.45e-08	1.26578	up
comp130558_c1	0	2.15892	up
comp130575_c0	0.0092959	-2.0101	down
comp130597_c0	5.5e-08	-3.87134	down
comp130619_c0	4.04e-06	2.71915	up
comp130620_c2	2.94e-09	1.29993	up
comp130622_c0	0.00212938	-1.50195	down
comp130628_c0	0	6.60306	up
comp130628_c2	2.07e-10	5.36339	up
comp130642_c0	2.9e-08	1.24667	up
comp130646_c0	4.82e-07	1.20503	up
comp130653_c0	0.000388263	1.71796	up
comp130667_c0	1.77e-07	-1.66983	down
comp130677_c0	0.000570891	-4.27115	down
comp130677_c1	0	-1.8065	down
comp130679_c0	3.52e-13	2.45204	up
comp130682_c0	0	2.27773	up
comp130693_c0	0	3.38396	up
comp130709_c0	4.82e-12	1.92066	up
comp130722_c1	0.000584532	1.48887	up
comp130733_c0	0.00791857	1.17879	up
comp130734_c1	0	1.93614	up
comp130774_c0	5.1e-09	-2.24374	down
comp130782_c2	2.3e-13	2.2762	up
comp130798_c2	0.00049036	1.139	up
comp130800_c0	2.35e-09	2.67064	up
comp130809_c0	0	1.8999	up
comp130816_c0	0.000310209	1.22525	up
comp130821_c0	4.46e-14	2.65736	up
comp130824_c1	0.00177241	-1.41211	down
comp130824_c2	8.7e-09	-1.43347	down
comp130838_c0	2.34e-11	2.19539	up
comp130841_c0	0	2.80048	up
comp130846_c0	0	1.88549	up
comp130854_c0	3.2e-06	-1.36095	down
comp130854_c1	0.00125919	-1.01818	down
comp130855_c0	2.22e-16	-2.81591	down
comp130868_c0	1.1e-10	-1.51992	down
comp130872_c0	0.00463672	1.46755	up
comp130874_c1	3.72e-10	-2.99712	down
comp130878_c0	0	2.35372	up
comp130898_c0	3.6e-07	2.07669	up
comp130899_c0	8.67e-11	-2.1489	down
comp130917_c0	1.23e-13	-1.60327	down
comp130929_c0	0	-2.40477	down
comp130936_c0	4.66e-13	1.77636	up
comp130937_c0	2.22e-16	-1.73046	down
comp130939_c0	1.19e-06	1.30614	up
comp130940_c0	0.00985744	1.08613	up
comp130948_c0	0	2.45159	up
comp130949_c0	6.79e-12	-1.46958	down
comp130955_c0	1.55e-05	1.15522	up
comp130962_c2	0	5.82088	up
comp130978_c0	1.56e-13	-1.88996	down
comp130978_c1	0.000548563	-1.63014	down
comp130980_c0	3.9e-08	-2.37911	down
comp130982_c0	1.44e-15	1.76388	up
comp130985_c0	3e-07	1.97668	up
comp130993_c0	4.09e-05	1.25691	up
comp130995_c1	0.004638	1.26568	up
comp130996_c0	0	2.0946	up
comp131018_c0	0.0011933	1.80882	up
comp131025_c0	0	7.47641	up
comp131032_c0	0	1.96016	up
comp131034_c0	2.65e-11	1.59227	up
comp131041_c0	1.66e-07	-1.98322	down
comp131042_c1	0	-4.50256	down
comp131066_c1	5.65e-14	1.83725	up
comp131066_c2	7.1e-12	1.5823	up
comp131074_c0	2.51e-05	1.0618	up
comp131080_c0	1.22e-15	2.51423	up
comp131106_c2	2.2e-12	-1.58872	down
comp131109_c0	0.00260879	1.86419	up
comp131119_c0	0	-3.00223	down
comp131130_c0	0.000235866	1.35525	up
comp131134_c0	6.78e-13	2.49477	up
comp131147_c1	0.00268227	-1.13734	down
comp131153_c0	1.51e-08	-2.17316	down
comp131170_c0	4.03e-07	1.27569	up
comp131196_c0	6.17e-09	1.88979	up
comp131226_c0	3.72e-10	1.81143	up
comp131228_c0	8.05e-14	1.55736	up
comp131229_c0	4.19e-10	-1.8577	down
comp131233_c1	5.71e-05	1.86067	up
comp131234_c0	7.07e-05	-1.24655	down
comp131255_c0	6.34e-13	1.52125	up
comp131255_c1	2.99e-11	1.74387	up
comp131262_c0	2.29e-12	-1.49989	down
comp131278_c0	1.1e-05	2.29146	up
comp131283_c0	1.47e-09	1.81287	up
comp131291_c0	1.91e-05	-1.04915	down
comp131296_c0	5.64e-12	1.84546	up
comp131299_c0	9.53e-09	-1.31922	down
comp131301_c0	2.19e-05	1.07277	up
comp131303_c1	1.66e-10	-1.88213	down
comp131310_c0	1.7e-09	1.53636	up
comp131318_c0	0.00171223	-1.11535	down
comp131336_c0	0.000786063	-1.19065	down
comp131357_c0	0	2.77834	up
comp131365_c0	5.5e-13	1.92804	up
comp131394_c0	0.000108193	-1.34676	down
comp131404_c0	4.36e-06	-1.2651	down
comp131425_c0	2.57e-06	-1.13247	down
comp131432_c0	0.00012452	-1.14262	down
comp131459_c0	0.00019834	-1.04138	down
comp131469_c0	0.00039013	2.39773	up
comp131470_c0	0	-4.31517	down
comp131476_c0	0	3.29501	up
comp131512_c0	1.82e-06	-1.22358	down
comp131522_c2	0.00130724	-1.51821	down
comp131540_c0	0.000881607	-1.16036	down
comp131542_c0	0	2.41661	up
comp131544_c0	7.64e-11	2.05575	up
comp131544_c1	3.69e-09	4.45894	up
comp131546_c0	0	4.03466	up
comp131573_c0	5.57e-05	-4.51069	down
comp131573_c1	2.05e-08	-1.45548	down
comp131578_c0	0.00100514	-1.70577	down
comp131591_c1	1.65e-06	-2.74943	down
comp131598_c1	0.000192885	-1.15908	down
comp131602_c0	9.24e-05	1.31959	up
comp131622_c0	1.15e-11	-2.31931	down
comp131628_c0	0	3.31598	up
comp131628_c1	6.48e-09	4.42583	up
comp131628_c2	1e-08	1.27167	up
comp131631_c0	3.1e-05	-1.1063	down
comp131637_c0	0.000116208	-1.23168	down
comp131644_c0	0	3.92876	up
comp131650_c0	1.85e-08	-1.87397	down
comp131657_c0	0	1.90998	up
comp131661_c0	0.00617732	1.23059	up
comp131666_c0	5.02e-05	1.04862	up
comp131680_c0	0.00117852	2.08269	up
comp131689_c1	0.00733882	-1.61113	down
comp131735_c0	0.000627569	1.60492	up
comp131743_c0	2.15e-05	-2.08684	down
comp131746_c0	0	3.81071	up
comp131748_c0	2.31e-06	1.62208	up
comp131751_c1	0	9.14413	up
comp131759_c0	0.00102778	1.67643	up
comp131778_c0	0.00165644	1.57796	up
comp131779_c0	0	1.8331	up
comp131784_c0	6.76e-05	1.24192	up
comp131788_c0	5.22e-15	1.76594	up
comp131800_c0	0	2.87446	up
comp131810_c0	6.81e-05	-1.04812	down
comp131828_c0	1.51e-09	1.35093	up
comp131829_c0	1.31e-05	-2.72673	down
comp131830_c0	0	2.44196	up
comp131842_c1	1.11e-12	1.61525	up
comp131885_c0	0.00698697	-1.34267	down
comp131886_c0	0	-5.33884	down
comp131887_c0	0.000231566	-1.61106	down
comp131899_c0	0	-2.45912	down
comp131936_c0	0	3.11942	up
comp131937_c0	1.46e-13	1.75389	up
comp131940_c0	0	2.62914	up
comp131947_c0	8.12e-10	1.3493	up
comp131954_c0	1.68e-05	-2.23982	down
comp131957_c1	2.22e-07	1.18001	up
comp131958_c0	0.00146829	1.67605	up
comp131969_c0	0	-3.28183	down
comp131972_c0	2.49e-05	-1.03855	down
comp131986_c2	9.52e-08	1.3366	up
comp131990_c0	1.2e-06	-2.29327	down
comp132000_c0	0.000263801	1.04004	up
comp132003_c0	1.43e-07	1.19992	up
comp132003_c1	7.51e-09	1.4569	up
comp132021_c0	0.000810509	-1.31872	down
comp132023_c0	2.47e-10	1.7891	up
comp132059_c0	1.01e-05	1.40039	up
comp132069_c0	0	2.14826	up
comp132082_c0	0	3.3445	up
comp132107_c0	2.05e-07	1.34692	up
comp132108_c0	0.00230369	1.72705	up
comp132126_c0	0.000582994	-3.55902	down
comp132138_c0	2.05e-12	1.91212	up
comp132144_c0	0.00236853	1.42499	up
comp132145_c0	4.53e-06	1.51468	up
comp132168_c0	1.9e-05	1.04331	up
comp132180_c0	2.51e-11	1.70597	up
comp132210_c0	5.55e-16	1.89872	up
comp132220_c0	0.000159382	-1.25073	down
comp132240_c0	7.12e-10	1.49921	up
comp132244_c0	4.77e-05	-1.1521	down
comp132245_c2	3.36e-08	1.25222	up
comp132246_c0	2.45e-05	1.04597	up
comp132251_c1	4.65e-05	-2.63774	down
comp132259_c0	0	2.80222	up
comp132259_c1	0	3.65806	up
comp132260_c0	1.27e-13	1.66015	up
comp132269_c0	1.48e-07	1.90755	up
comp132275_c0	3.49e-05	1.27926	up
comp132277_c1	4.63e-09	2.29566	up
comp132279_c0	1.28e-14	-2.91617	down
comp132281_c0	2.94e-12	1.64801	up
comp132285_c1	3.31e-06	1.20127	up
comp132294_c0	0	4.11637	up
comp132299_c0	2.02e-13	1.62501	up
comp132305_c0	0	2.81386	up
comp132319_c2	7.94e-09	1.44067	up
comp132381_c0	2.36e-08	1.31269	up
comp132393_c1	0	2.17904	up
comp132409_c0	2.24e-08	-5.12933	down
comp132412_c1	1.97e-09	1.3895	up
comp132416_c1	1.76e-08	-1.39783	down
comp132419_c3	7.15e-05	1.01938	up
comp132422_c0	3.96e-11	2.03694	up
comp132438_c0	0	1.84557	up
comp132441_c0	0	1.81616	up
comp132443_c1	0.000175298	2.11271	up
comp132457_c0	0.00144893	-1.34968	down
comp132460_c2	1.54e-07	1.19681	up
comp132472_c1	0	-2.39846	down
comp132478_c0	0	2.86724	up
comp132484_c0	5.78e-05	-1.00935	down
comp132491_c0	0.000106854	1.30829	up
comp132501_c0	0	2.3918	up
comp132506_c0	0.000532885	1.12428	up
comp132507_c0	0	6.2208	up
comp132514_c1	6.52e-11	2.63309	up
comp132523_c1	8.32e-08	1.66633	up
comp132541_c0	8.55e-06	-1.10262	down
comp132570_c0	8.88e-16	2.42365	up
comp132577_c0	0	3.49314	up
comp132581_c0	0	2.47468	up
comp132583_c0	0.00669578	1.25785	up
comp132591_c0	5.78e-08	1.53512	up
comp132594_c3	0.000213919	1.56152	up
comp132597_c0	1.03e-08	-1.46943	down
comp132606_c0	5.22e-07	1.58226	up
comp132611_c0	0.00240871	1.08221	up
comp132616_c0	0	3.82522	up
comp132656_c0	2.87e-06	1.14302	up
comp132658_c0	0.000252158	-2.50983	down
comp132659_c0	0	2.62878	up
comp132660_c0	1.78e-15	1.73182	up
comp132667_c0	0.000796201	-1.20558	down
comp132670_c0	1.58e-13	-5.78275	down
comp132688_c1	4.08e-05	-1.23541	down
comp132695_c2	3.74e-08	1.40069	up
comp132725_c1	4.18e-06	1.43399	up
comp132736_c0	0	2.46474	up
comp132737_c0	4e-06	1.1045	up
comp132747_c0	5.18e-10	1.45345	up
comp132749_c0	0.00158007	1.08375	up
comp132785_c2	0	2.03772	up
comp132805_c0	0	2.69645	up
comp132812_c0	2.31e-13	1.5756	up
comp132823_c2	4.08e-08	1.59782	up
comp132851_c0	0.00178441	-1.34612	down
comp132853_c0	1.71e-06	1.79799	up
comp132872_c0	6.67e-11	-5.47869	down
comp132873_c0	0.000247672	2.4333	up
comp132898_c0	0	2.92078	up
comp132905_c1	0.00407363	-1.07828	down
comp132911_c0	0.00358182	-1.063	down
comp132918_c0	3.38e-06	-2.05157	down
comp132922_c0	0.000408454	1.07854	up
comp132922_c1	0.000483816	2.21829	up
comp132928_c0	3.08e-13	1.53659	up
comp132930_c0	0	2.83146	up
comp132930_c1	0	4.19275	up
comp132937_c0	7.34e-08	1.22602	up
comp132948_c0	2.18e-05	-1.23884	down
comp132956_c1	8.16e-06	1.08904	up
comp132980_c0	0	2.37146	up
comp132994_c0	0	2.22045	up
comp133009_c0	0.000113301	-1.79655	down
comp133010_c0	1.82e-06	1.23322	up
comp133032_c0	0	-2.99316	down
comp133039_c1	9.47e-06	1.34405	up
comp133054_c0	4.4e-06	-1.18294	down
comp133058_c0	7.55e-09	2.19922	up
comp133061_c0	0	2.97568	up
comp133084_c0	6.31e-11	1.49565	up
comp133095_c0	1.49e-05	1.15422	up
comp133100_c0	4.12e-08	1.22727	up
comp133110_c0	2.63e-11	1.51515	up
comp133143_c0	5.63e-14	1.59068	up
comp133157_c0	0.00208846	1.09003	up
comp133161_c0	1.18e-09	-1.33899	down
comp133237_c0	3.44e-09	-4.46948	down
comp133253_c0	3.4e-08	2.33347	up
comp133264_c0	2.33e-10	1.47204	up
comp133271_c0	6.75e-06	1.09923	up
comp133274_c0	7.09e-07	1.15283	up
comp133291_c1	7.34e-08	-1.22946	down
comp133300_c2	6.05e-09	1.41065	up
comp133301_c0	7.27e-09	1.28097	up
comp133312_c0	1.22e-07	1.69839	up
comp133312_c1	4.85e-14	1.62822	up
comp133313_c0	0.00176437	1.01777	up
comp133334_c1	7.83e-06	1.09637	up
comp133342_c0	1.44e-15	1.64545	up
comp133343_c3	0	-2.59103	down
comp133346_c0	0	2.34038	up
comp133350_c0	0	1.79586	up
comp133353_c0	0.00146955	1.27853	up
comp133361_c1	7.32e-05	1.2461	up
comp133363_c0	0.00173907	-1.87107	down
comp133374_c3	0.00305594	1.02155	up
comp133375_c0	0	1.83103	up
[truncated: 1,182 more rows]

## Sheet: b. IME6 vs. ME6
#ID	FDR	log2FC	regulated	up-787	down-1298
comp100105_c0	0.00134768	-4.04762	down
comp100213_c0	3.43e-07	2.34105	up
comp100249_c0	8e-05	-2.63798	down
comp100292_c1	0.00228315	2.29634	up
comp100414_c0	0	2.88398	up
comp100637_c0	0.00305176	1.36056	up
comp100839_c0	0.003838	-2.20736	down
comp101127_c0	0.00981146	1.77467	up
comp101168_c0	0.00116653	1.75312	up
comp101241_c0	0.00084175	1.7348	up
comp101573_c1	1.65e-05	4.40188	up
comp101615_c0	0	-5.6616	down
comp101636_c0	0	-8.17914	down
comp101657_c0	8.82e-13	-4.49575	down
comp101659_c0	3.64e-05	-4.42495	down
comp101761_c0	1.96e-10	-3.73151	down
comp102105_c0	0.000622728	2.04743	up
comp102282_c0	0.000313558	-1.30007	down
comp102328_c0	1.91e-05	-3.01757	down
comp102590_c0	5.17e-06	-1.65507	down
comp102727_c1	8.2e-05	-3.7082	down
comp102747_c0	0.000378354	1.21092	up
comp102779_c0	3.64e-05	-4.42495	down
comp102838_c0	4.88e-15	-2.3535	down
comp102849_c0	0.00045295	2.64744	up
comp102932_c0	5.05e-10	-1.94022	down
comp102952_c0	4.51e-11	-2.94865	down
comp103109_c0	0.000702871	1.61822	up
comp103121_c0	0	-3.2531	down
comp103209_c0	6.01e-06	1.70911	up
comp103606_c0	0.00496585	-1.15195	down
comp103714_c0	1.71e-06	-3.65005	down
comp103838_c0	8.88e-16	-2.84045	down
comp103987_c0	0.00223023	-2.10957	down
comp104084_c0	0.00539375	2.21445	up
comp104800_c0	0.000248774	2.26913	up
comp105089_c0	0.0038926	-3.91881	down
comp105192_c0	0.00664193	-3.84982	down
comp105192_c1	0.00989531	-3.19515	down
comp105335_c1	5.59e-05	1.62533	up
comp105373_c0	0.00143286	-1.44875	down
comp105379_c0	0.000760382	-1.67248	down
comp105379_c1	5.47e-07	-1.9831	down
comp105986_c0	1.86e-07	-1.79033	down
comp106016_c0	0.00297219	3.3261	up
comp106224_c0	0.00755223	-1.35284	down
comp106379_c1	6.82e-06	2.04354	up
comp106425_c0	0	-4.77864	down
comp106539_c0	0	-4.92398	down
comp106689_c0	1e-08	-2.86494	down
comp106951_c0	0.000778118	1.37548	up
comp107005_c0	4.6e-09	-4.43796	down
comp107353_c0	1.59e-08	-2.1681	down
comp107449_c0	0.00320245	-2.7442	down
comp107452_c0	0.000545733	-3.52426	down
comp107532_c0	3.27e-05	3.18637	up
comp107643_c1	0.00664193	-3.84982	down
comp107643_c2	0	-5.53345	down
comp107745_c1	4.22e-06	-3.32298	down
comp107846_c0	0.000517897	1.60187	up
comp108140_c0	8.52e-07	-3.08509	down
comp108173_c0	4.79e-12	-4.82397	down
comp108284_c0	0	-6.21815	down
comp108404_c0	5.1e-06	-3.94644	down
comp108412_c0	0	-6.24873	down
comp108492_c0	3.21e-14	-3.03112	down
comp108565_c0	3.57e-08	-2.94923	down
comp108600_c0	4.17e-05	-2.9567	down
comp108955_c0	1.77e-11	-1.84903	down
comp109085_c0	4.88e-05	-2.29266	down
comp109232_c0	0.000162191	-1.68697	down
comp109330_c0	8.14e-06	-4.56066	down
comp109510_c0	0.00122765	2.86691	up
comp109539_c0	0.000860222	3.13138	up
comp109579_c0	2.1e-07	-2.12392	down
comp109603_c1	7.98e-11	3.00232	up
comp109618_c0	0.00270569	-1.06434	down
comp109831_c0	1.35e-07	-2.96523	down
comp109977_c0	0.000459767	1.70542	up
comp110137_c0	2.23e-06	-2.55615	down
comp110140_c0	0.00170528	-1.58155	down
comp110252_c0	4.63e-06	-1.74997	down
comp110334_c1	0.00142544	-3.42268	down
comp110412_c0	0.00323457	-1.61871	down
comp111074_c0	0.00217307	1.24495	up
comp111117_c0	0.00158251	-1.30281	down
comp111187_c0	0.00539375	2.21445	up
comp111329_c0	9.01e-08	-1.57992	down
comp111444_c0	0.0080067	-1.47559	down
comp111464_c0	3.93e-05	-1.71451	down
comp111499_c0	0.00556547	2.06625	up
comp111573_c0	0.00119123	-3.08693	down
comp111575_c0	1.25e-07	1.47023	up
comp111895_c0	1.73e-07	-3.5436	down
comp112018_c0	3.67e-11	-3.21419	down
comp112038_c0	0.00989531	-3.19515	down
comp112046_c0	3.66e-15	-2.084	down
comp112218_c0	0.00403758	-1.60088	down
comp112459_c0	0.000495272	3.18534	up
comp112461_c0	0.00228705	-3.98465	down
comp112561_c0	0.0022093	-1.42687	down
comp112623_c0	4.97e-06	-4.6032	down
comp112642_c0	4.11e-07	-3.28845	down
comp112653_c0	3.06e-05	3.00975	up
comp112670_c0	5.13e-05	-3.75074	down
comp112672_c1	5.77e-15	-2.91669	down
comp112749_c0	0.00228705	-3.98465	down
comp112845_c0	9.87e-10	-2.13329	down
comp112849_c0	0.000257909	3.01256	up
comp112863_c0	0.00479505	-2.10712	down
comp112899_c0	0.00129053	-1.3921	down
comp113034_c0	2.1e-08	1.53107	up
comp113053_c0	2.33e-15	3.94661	up
comp113078_c0	0.000231583	-1.24118	down
comp113106_c0	3.68e-12	-2.43713	down
comp113126_c0	5.04e-06	-2.34293	down
comp113218_c0	8.23e-06	1.31221	up
comp113264_c0	0	-2.39144	down
comp113268_c0	3.64e-07	-1.52731	down
comp113295_c0	0.00228705	-3.98465	down
comp113350_c0	0.00260427	3.01701	up
comp113548_c0	0.00487848	-2.699	down
comp113625_c0	0.00664193	-3.84982	down
comp113806_c0	1.24e-10	-1.75323	down
comp113880_c0	0.00796344	-1.99031	down
comp113890_c0	2.9e-09	1.60504	up
comp113928_c0	7.77e-16	-2.38505	down
comp113961_c0	0.00483216	-2.52516	down
comp114022_c0	9.86e-14	-2.58323	down
comp114087_c0	0.00143327	-2.39399	down
comp114186_c0	1.62e-05	2.4646	up
comp114197_c0	7.05e-08	-3.11201	down
comp114222_c0	0.00200049	-1.61861	down
comp114241_c0	6.26e-11	-2.88485	down
comp114254_c0	0	-3.34914	down
comp114260_c0	1.73e-13	1.95524	up
comp114281_c0	0.000796662	-4.10795	down
comp114300_c0	0	-2.38506	down
comp114316_c0	0.000299373	-2.79227	down
comp114426_c0	7.91e-11	-1.76826	down
comp114444_c0	0.00253753	1.15241	up
comp114478_c0	0.00119123	-3.08693	down
comp114484_c0	0.000120522	-2.50641	down
comp114505_c0	0.000911379	-2.2578	down
comp114595_c0	0.00666823	-2.07499	down
comp114622_c1	0.00487848	-2.699	down
comp114670_c0	4.69e-05	-1.70412	down
comp114673_c0	8.61e-09	-1.87688	down
comp114684_c0	0	-4.76386	down
comp114689_c0	8.77e-07	-1.48256	down
comp114698_c0	0.00539375	2.21445	up
comp114865_c0	0.0045759	-2.94213	down
comp114899_c0	0.00119123	-3.08693	down
comp114922_c0	0.0045353	2.95623	up
comp114923_c0	0.00374848	-3.31339	down
comp115111_c0	0	-5.85923	down
comp115140_c0	2.29e-11	-4.74199	down
comp115179_c0	0.000383204	4.09691	up
comp115197_c0	0.000285596	3.23735	up
comp115291_c0	0.00187766	-1.68216	down
comp115291_c1	0.000962398	-2.33451	down
comp115432_c0	0.000910329	-1.83849	down
comp115503_c0	4.67e-06	2.68927	up
comp115524_c0	0	-2.20401	down
comp115533_c0	0	-3.05148	down
comp115543_c0	0.000208866	-1.51396	down
comp115589_c0	0.0038926	-3.91881	down
comp115702_c0	3.96e-07	-3.00729	down
comp115734_c0	9.36e-06	-2.79721	down
comp115742_c0	0	3.12826	up
comp115747_c0	0.00813507	-1.16059	down
comp115777_c0	5.03e-06	2.5409	up
comp115796_c1	0.00338077	-1.33209	down
comp115856_c0	2.65e-07	-2.47137	down
comp115856_c1	0.000129191	-3.3	down
comp115869_c0	0.00115772	-1.41182	down
comp115890_c0	1.01e-11	-5.48497	down
comp115931_c0	0	2.9873	up
comp115940_c0	0	-3.42235	down
comp115977_c0	0.000796662	-4.10795	down
comp115979_c0	6.22e-10	-3.16295	down
comp116005_c0	2.99e-08	-1.69918	down
comp116030_c0	2.34e-09	-2.81668	down
comp116055_c0	6.8e-09	-2.45022	down
comp116074_c0	0.00269553	-1.67585	down
comp116085_c0	0.00380178	-1.90114	down
comp116087_c0	3.33e-16	-2.60197	down
comp116109_c0	0.000728298	4.02734	up
comp116137_c0	1.84e-09	-2.54142	down
comp116176_c0	6.43e-11	-1.7896	down
comp116188_c0	0.00204147	-1.50225	down
comp116233_c0	2.75e-07	-4.83505	down
comp116236_c0	6.37e-05	-2.1761	down
comp116240_c0	0.0097208	-2.31456	down
comp116318_c0	0	2.80663	up
comp116338_c0	1.46e-05	-3.48562	down
comp116420_c0	0	-5.49314	down
comp116491_c0	0.00376986	2.04295	up
comp116647_c0	1.44e-05	-1.52658	down
comp116677_c0	0.00417761	-1.1176	down
comp116716_c0	1.02e-11	-2.51299	down
comp116720_c1	0	3.42867	up
comp116771_c0	0.00723766	1.29221	up
comp116775_c0	0.00242159	-1.52704	down
comp116792_c1	0.00290167	-1.55674	down
comp116877_c0	0.00016468	-1.20031	down
comp116878_c1	2.22e-16	-2.14995	down
comp116909_c1	0.00422989	-2.29069	down
comp116919_c0	0	-7.15517	down
comp116929_c1	0.00782457	-1.00834	down
comp116983_c0	2.35e-05	-2.85238	down
comp116984_c0	1.78e-07	-2.53903	down
comp116993_c1	0.00170333	-1.41333	down
comp116994_c0	0.000733599	-1.80027	down
comp117066_c1	2.35e-05	-1.40927	down
comp117066_c2	3.17e-09	-1.74983	down
comp117075_c0	0.00134768	-4.04762	down
comp117131_c0	0.000962164	2.37384	up
comp117183_c0	5.37e-08	-2.34867	down
comp117215_c0	9.2e-11	-1.77819	down
comp117267_c0	8.38e-07	-4.08588	down
comp117278_c0	0.003838	-2.20736	down
comp117290_c0	0.000229129	-2.00603	down
comp117315_c0	0.00507295	-1.04765	down
comp117359_c0	0.00248211	1.86	up
comp117382_c0	2.73e-05	-2.71979	down
comp117409_c0	4.22e-06	-3.32298	down
comp117431_c0	0.00126457	1.88113	up
comp117486_c0	0.00101027	-2.54035	down
comp117547_c0	9.59e-09	-1.88424	down
comp117568_c0	0.00147119	1.69372	up
comp117612_c0	0.00186433	-3.04026	down
comp117614_c0	0.00116653	1.75312	up
comp117640_c0	2.66e-08	-5.00332	down
comp117682_c0	0.00297219	3.3261	up
comp117735_c0	0.00301447	1.08755	up
comp117737_c0	8.96e-05	1.47197	up
comp117767_c1	0.00789483	2.89278	up
comp117872_c0	0.000557573	-1.59333	down
comp117886_c0	0	-4.89966	down
comp117915_c0	0.000281157	-4.22154	down
comp117917_c1	0.000194973	-1.32472	down
comp117967_c0	0.00351188	2.25598	up
comp117984_c0	1.64e-05	-1.43862	down
comp118026_c0	6.71e-06	2.97556	up
comp118035_c0	0.0028822	-1.39154	down
comp118055_c0	2.73e-05	-2.71979	down
comp118066_c0	4.01e-09	-2.44778	down
comp118128_c0	1.53e-10	-2.3152	down
comp118178_c0	0.00718497	-2.48262	down
comp118187_c0	8.45e-07	-3.4375	down
comp118199_c0	1.17e-07	-3.56895	down
comp118204_c0	0.0021021	-2.78804	down
comp118228_c0	0.00176014	-1.26605	down
comp118242_c0	0.0042488	-1.4475	down
comp118252_c0	0	-4.0472	down
comp118300_c0	1.46e-05	-3.48562	down
comp118304_c0	0.0023331	-1.44075	down
comp118308_c0	0.00205675	-2.36037	down
comp118386_c0	2.7e-06	1.5279	up
comp118408_c0	0.00495714	-1.79703	down
comp118429_c0	0.00020155	-2.82669	down
comp118467_c0	0.00139635	-1.13739	down
comp118507_c0	0.000267994	1.69613	up
comp118550_c0	0.00866859	-2.21747	down
comp118550_c1	0.00013019	-1.5116	down
comp118633_c0	9.2e-11	-2.45913	down
comp118635_c0	8.44e-15	-5.12819	down
comp118645_c0	0.00207416	-1.1939	down
comp118671_c1	0.00521029	1.55915	up
comp118685_c1	0.000383204	4.09691	up
comp118699_c0	0.00667845	-2.35473	down
comp118720_c0	0.00552581	2.13436	up
comp118727_c0	0.00989531	-3.19515	down
comp118729_c0	3.55e-05	-2.37281	down
comp118735_c1	0	3.26308	up
comp118748_c0	2.64e-06	4.55805	up
comp118786_c0	0	-3.11216	down
comp118790_c0	0.00935121	-1.70535	down
comp118853_c0	0.00565908	-1.1915	down
comp118857_c0	0	-6.05916	down
comp118866_c0	4.33e-05	1.23934	up
comp118882_c0	0.00989531	-3.19515	down
comp118903_c0	0.000281157	-4.22154	down
comp118934_c0	0.00207192	-1.65372	down
comp118936_c0	2.31e-11	4.70498	up
comp119052_c0	0.000706869	-1.85775	down
comp119123_c0	5.71e-05	2.69986	up
comp119139_c1	0.0038926	-3.91881	down
comp119162_c0	2.07e-10	-2.01775	down
comp119189_c0	0.00277868	1.14234	up
comp119216_c0	0.00146555	-2.64574	down
comp119299_c0	4.82e-12	-1.93822	down
comp119299_c1	1.82e-07	-2.0381	down
comp119372_c0	4.22e-06	-3.32298	down
comp119385_c0	8.62e-08	1.48248	up
comp119456_c0	0	-3.08898	down
comp119570_c0	9.47e-11	-1.84841	down
comp119603_c0	0.00544832	1.95637	up
comp119685_c0	0.000257909	3.01256	up
comp119722_c0	1e-09	1.64495	up
comp119731_c0	5.07e-07	1.79119	up
comp119759_c0	0.00680156	1.4773	up
comp119770_c0	2.2e-05	1.35642	up
comp119800_c0	0.0052559	1.1848	up
comp119806_c0	8.38e-06	-1.38754	down
comp119810_c0	7.05e-08	-2.04589	down
comp119821_c0	0.000648522	1.17653	up
comp119850_c0	0.000433464	2.96563	up
comp119852_c0	2.58e-14	-2.60575	down
comp119927_c0	0.00353807	1.64592	up
comp119941_c1	1.11e-16	-3.9413	down
comp119951_c0	0.00717073	-2.89045	down
comp119966_c0	1.69e-06	-2.71918	down
comp119973_c0	0.0011259	-1.13042	down
comp120000_c0	2.48e-09	2.61989	up
comp120002_c0	1.44e-10	-3.0091	down
comp120033_c0	0	-4.73262	down
comp120034_c0	1.73e-14	-5.09556	down
comp120042_c0	1.11e-16	-2.82176	down
comp120073_c0	3.25e-12	1.81384	up
comp120116_c0	1.59e-11	-1.93544	down
comp120181_c0	0.00161796	-1.23798	down
comp120210_c0	0.00027782	3.57502	up
comp120286_c0	0.00191772	-1.72666	down
comp120298_c0	8.2e-05	-3.7082	down
comp120303_c0	3.7e-06	1.43742	up
comp120326_c0	9.47e-07	-1.60327	down
comp120336_c0	2.32e-06	-2.34641	down
comp120360_c1	4.7e-13	-2.6493	down
comp120419_c0	1.62e-09	-2.13988	down
comp120447_c0	0.00292009	-2.99203	down
comp120490_c0	0	-4.03019	down
comp120514_c0	0.00712754	-1.27215	down
comp120550_c0	2.21e-05	-1.69875	down
comp120566_c0	1.11e-06	-1.76587	down
comp120571_c0	0.00928308	1.60828	up
comp120628_c0	0.000728745	-2.08918	down
comp120640_c0	5.45e-11	-5.39098	down
comp120710_c0	0	-6.46856	down
comp120720_c0	0.000222975	-2.67336	down
comp120761_c0	6.66e-15	-2.86519	down
comp120762_c0	0.00406365	1.70226	up
comp120763_c1	0.00976192	-1.21348	down
comp120771_c0	1.11e-16	-3.05879	down
comp120780_c0	5.86e-10	1.6659	up
comp120784_c0	0.00138018	-2.83058	down
comp120829_c0	1.64e-12	-1.89919	down
comp120863_c0	0.000446987	-1.49456	down
comp120872_c0	0.00582559	-1.05589	down
comp120873_c0	2.35e-05	1.92996	up
comp120895_c0	0.00353626	-1.36915	down
comp120921_c0	0.00122243	2.0869	up
comp120922_c0	0	-5.37088	down
comp120934_c0	1.3e-12	-2.35686	down
comp120943_c0	0.0038926	-3.91881	down
comp120950_c0	0	-3.50527	down
comp120950_c1	0.00314166	-2.43187	down
comp120951_c0	0.0037909	1.0584	up
comp120952_c0	0	-3.24856	down
comp120976_c0	0.00275013	-1.11226	down
comp120982_c0	0.00180367	1.96211	up
comp120983_c1	0.000112272	-3.06242	down
comp121029_c0	1.11e-16	2.70452	up
comp121029_c1	0.000367509	2.23891	up
comp121043_c0	0.000177385	1.19956	up
comp121079_c0	1.07e-07	-4.90473	down
comp121112_c0	7.58e-06	-1.73188	down
comp121137_c1	0	-2.87624	down
comp121176_c2	1.71e-06	-3.65005	down
comp121198_c0	5.87e-09	1.95035	up
comp121201_c0	0.00458246	-2.39382	down
comp121212_c0	3.86e-05	-1.97744	down
comp121223_c0	2.55e-07	-2.03517	down
comp121275_c3	0.000404493	-1.36608	down
comp121285_c0	3.09e-05	1.91351	up
comp121304_c0	4.57e-08	-2.28125	down
comp121305_c0	0.00134768	-4.04762	down
comp121318_c1	2.38e-06	2.30103	up
comp121325_c0	2.47e-11	-2.37586	down
comp121371_c0	2.21e-12	-4.86327	down
comp121383_c0	1.11e-06	1.45205	up
comp121438_c2	0.0038926	-3.91881	down
comp121468_c0	1.96e-05	3.22674	up
comp121468_c1	0.000107523	4.22673	up
comp121468_c3	5.55e-16	4.79684	up
comp121502_c0	0.00278798	-1.72219	down
comp121508_c0	0.00600737	-1.47022	down
comp121511_c0	0.00376183	1.49755	up
comp121555_c0	9.07e-05	-1.47876	down
comp121563_c0	7.12e-07	-2.06091	down
comp121575_c0	2.62e-06	-3.61863	down
comp121593_c0	0	-2.93136	down
comp121606_c0	0.00605904	-2.25454	down
comp121641_c0	1.98e-06	1.42854	up
comp121652_c0	0.000638289	-1.33866	down
comp121686_c0	4.23e-14	-2.1035	down
comp121735_c0	1.81e-06	1.85206	up
comp121752_c0	0.0012226	-1.50601	down
comp121757_c0	5.04e-05	-1.50313	down
comp121782_c0	0.000904489	3.45592	up
comp121790_c0	1.8e-08	-2.83372	down
comp121827_c1	9.39e-12	-3.36242	down
comp121877_c0	1.07e-08	-5.0655	down
comp121884_c0	0.00141767	-1.26306	down
comp121903_c0	1.88e-05	3.04699	up
comp121909_c0	0.00500054	1.83575	up
comp121923_c0	0.00351188	2.25598	up
comp121926_c0	0	3.53204	up
comp121999_c0	2.19e-07	-1.67329	down
comp122017_c0	0.00374031	2.10349	up
comp122023_c0	4.63e-08	-1.70688	down
comp122051_c0	0	-3.69843	down
comp122065_c0	0.00602177	-1.19311	down
comp122066_c0	0.0011877	-1.71717	down
comp122077_c0	0.000812065	-1.98742	down
comp122082_c0	3.22e-05	-3.79206	down
comp122100_c0	0.00347325	-1.28776	down
comp122134_c0	0.00857782	1.29845	up
comp122152_c0	3.27e-05	-2.51885	down
comp122182_c0	0.00791069	1.40537	up
comp122191_c1	4.24e-08	-1.93216	down
comp122235_c0	0.000167865	-4.27514	down
comp122242_c0	0.00235904	-1.06932	down
comp122247_c0	5.22e-13	-3.25619	down
comp122250_c0	3.53e-05	2.4114	up
comp122322_c0	4.06e-05	-1.32283	down
comp122335_c0	1.21e-05	-2.10491	down
comp122343_c0	4.88e-05	-2.29266	down
comp122349_c2	3.91e-12	-3.4018	down
comp122352_c0	6.57e-08	1.50404	up
comp122358_c0	4.4e-06	1.33395	up
comp122360_c0	0	-3.84484	down
comp122394_c0	0.000383204	4.09691	up
comp122412_c0	8.25e-14	-2.05558	down
comp122415_c1	3.77e-06	-1.81412	down
comp122444_c0	8.84e-06	-2.30749	down
comp122451_c0	0	-3.26503	down
comp122463_c0	5.24e-10	-3.51547	down
comp122470_c4	0.000812065	-1.98742	down
comp122478_c2	0	-4.71034	down
comp122505_c1	0.00149604	3.07533	up
comp122529_c0	0.00231952	-1.18534	down
comp122533_c0	3.51e-11	-4.31152	down
comp122548_c0	0	-4.3323	down
comp122595_c0	6.33e-06	-3.29287	down
comp122623_c0	2.31e-07	-1.79524	down
comp122628_c0	0.000187187	-1.22463	down
comp122663_c1	0.00438629	1.27577	up
comp122743_c0	0.00020155	-2.82669	down
comp122763_c0	4.17e-07	2.93034	up
comp122765_c1	0.000322176	-1.60654	down
comp122771_c2	0.00194452	1.21469	up
comp122775_c1	0.00989531	-3.19515	down
comp122841_c0	1.25e-08	-1.75506	down
comp122846_c0	0.000258152	-2.9892	down
comp122870_c0	0.00163791	-1.38222	down
comp122918_c0	0	-3.85714	down
comp122921_c1	3.37e-09	-3.57833	down
comp122955_c0	0.000164974	3.28755	up
comp122966_c0	5.01e-06	-1.624	down
comp123009_c0	2.78e-08	-1.61098	down
comp123011_c0	1.99e-09	-4.48911	down
comp123012_c0	0.00523457	-1.4678	down
comp123041_c0	5.14e-12	-1.97218	down
comp123046_c0	0	-4.82059	down
comp123078_c0	0.00317981	1.39274	up
comp123085_c0	5.71e-06	-1.35544	down
comp123102_c0	6.52e-05	2.09529	up
comp123104_c0	4.96e-05	-2.79514	down
comp123109_c0	1.77e-06	-3.03652	down
comp123112_c0	3.03e-07	-1.85567	down
comp123116_c0	0.00155983	1.73117	up
comp123132_c0	0.00872852	1.11785	up
comp123155_c0	3.27e-11	-2.23632	down
comp123173_c0	2.63e-08	1.54887	up
comp123182_c1	0.000127832	-1.39904	down
comp123233_c0	0.00427056	-1.77526	down
comp123242_c0	7.88e-15	2.30457	up
comp123245_c0	0.000392055	-2.95115	down
comp123271_c0	7.36e-07	-3.71091	down
comp123288_c0	0.000510999	-1.94667	down
comp123307_c0	2.15e-06	-1.60551	down
comp123315_c0	0.000189147	-1.23263	down
comp123317_c0	2.57e-06	-1.45465	down
comp123326_c0	3.63e-09	1.72283	up
comp123334_c0	0.000984653	-2.68379	down
comp123358_c0	7.77e-16	2.15834	up
comp123412_c0	0.00718497	-2.48262	down
comp123431_c1	0.000912834	-1.4211	down
comp123432_c0	0.00413357	-1.35778	down
comp123460_c0	3.79e-09	2.47483	up
comp123470_c0	8.35e-08	-1.51775	down
comp123473_c0	0.00706282	1.01774	up
comp123526_c0	5.77e-05	-1.30782	down
comp123541_c0	0.00179576	1.92279	up
comp123555_c0	0.000285596	3.23735	up
comp123559_c0	2e-05	1.60925	up
comp123581_c0	2.12e-12	-2.77301	down
comp123591_c1	8.26e-06	-1.75305	down
comp123622_c0	2.29e-06	-1.54291	down
comp123632_c0	5.31e-14	-3.13204	down
comp123648_c0	9.12e-06	1.3121	up
comp123668_c0	0.0097208	-2.31456	down
comp123700_c0	0.000355527	-1.85311	down
comp123736_c0	0.000113543	-1.60343	down
comp123745_c0	0.000996863	-1.15993	down
comp12376_c0	5.97e-08	-4.27264	down
comp123761_c1	0.000425288	-1.99737	down
comp123784_c0	0.0086702	-1.00304	down
comp123797_c0	3.28e-12	1.85599	up
comp123801_c0	7.78e-05	-1.84469	down
comp123824_c1	1.11e-09	-4.12285	down
comp123825_c0	2.22e-16	-5.28114	down
comp123833_c1	1.4e-10	-2.11859	down
comp123838_c0	2.75e-05	1.49887	up
comp123849_c0	6.7e-07	-1.46352	down
comp123855_c0	2.3e-05	-1.2966	down
comp123874_c0	5.74e-06	-2.15004	down
comp123916_c2	0.00542911	1.06284	up
comp123952_c0	0	2.79951	up
comp123961_c1	1.38e-11	1.89236	up
comp123961_c2	2.56e-10	1.87841	up
comp123985_c0	6.68e-11	-3.4839	down
comp124002_c0	0.00985068	2.64657	up
comp124009_c0	5.24e-10	-3.51547	down
comp124012_c0	0	-3.11697	down
comp124029_c0	0	2.68824	up
comp124047_c0	0.00179576	1.92279	up
comp124057_c0	7.88e-15	-3.30375	down
comp124064_c0	3.44e-05	-2.44053	down
comp124065_c0	1.33e-07	-3.3607	down
comp124092_c0	2.24e-05	1.30243	up
comp124103_c1	8.95e-13	-2.25654	down
comp124130_c0	1.55e-15	-3.72524	down
comp124130_c1	2.18e-12	-3.52764	down
comp124140_c0	0.00324743	-2.56648	down
comp124142_c0	5.4e-08	1.5022	up
comp124142_c2	1.35e-12	2.18352	up
comp124180_c5	0.00176018	1.14894	up
comp124242_c0	0.00107787	-2.11158	down
comp124243_c0	0.00623381	1.3292	up
comp124246_c0	0.00127084	-1.41217	down
comp124263_c0	9.93e-07	-1.43578	down
comp124308_c0	0.000984653	-2.68379	down
comp124325_c0	1.85e-09	-2.36804	down
comp124327_c1	6.24e-08	-1.81237	down
comp124330_c0	0.00171602	-1.13815	down
comp124345_c0	0.000326488	-1.56472	down
comp124358_c0	0.00422989	-2.29069	down
comp124359_c0	0.000618061	-1.65449	down
comp124366_c0	0.000122969	-1.39333	down
comp124399_c0	0.00115888	-1.2328	down
comp124405_c1	5.5e-05	1.85991	up
comp124435_c0	0	-3.32427	down
comp124449_c0	0.00472725	-1.10679	down
comp124475_c0	0.000126746	-2.01365	down
comp124476_c0	0.000258224	1.18614	up
comp124477_c0	0	-2.8906	down
comp124487_c0	0.00267342	-1.06814	down
comp124494_c0	1.48e-06	1.79376	up
comp124510_c1	0.000346019	2.55633	up
comp124535_c0	9.15e-09	-2.33641	down
comp124561_c0	2.85e-10	-1.90531	down
comp124601_c0	0.000844907	-1.21037	down
comp124614_c0	0.00310544	-1.06598	down
comp124622_c0	0.000240337	-2.36795	down
comp124667_c0	5.74e-06	-2.15004	down
comp124683_c0	0	-5.6895	down
comp124686_c3	0.00766042	1.36884	up
comp124688_c0	0.00493039	-1.09425	down
comp124693_c0	5.54e-09	-2.96813	down
comp124727_c0	0.000210618	-3.61916	down
comp124739_c1	0.0012009	-1.42278	down
comp124740_c0	3.17e-08	1.53584	up
comp124742_c2	0.00252989	1.89436	up
comp124750_c1	0.0056814	1.45372	up
comp124753_c0	1.66e-07	2.81461	up
comp124773_c0	6.31e-05	-1.34958	down
comp124778_c0	0.000904489	3.45592	up
comp124795_c0	0.00989531	-3.19515	down
comp124795_c1	0.00143327	-2.39399	down
comp124801_c0	0.0057733	-1.82146	down
comp124801_c1	0.00720977	-1.72903	down
comp124816_c0	0.000796662	-4.10795	down
comp124822_c0	1.91e-05	-2.74606	down
comp124838_c0	0.00152277	1.08943	up
comp124882_c0	4.61e-06	-2.84661	down
comp124908_c0	4.24e-09	3.18806	up
comp124912_c0	5.35e-09	-2.77543	down
comp124912_c1	1.31e-07	-2.39463	down
comp124921_c0	0	2.45029	up
comp124934_c0	0.0021659	-1.19979	down
comp124936_c1	0.000433464	2.96563	up
comp124940_c0	1.34e-06	-1.41169	down
comp124948_c0	0.00923622	1.01435	up
comp124996_c0	0	-4.70481	down
comp125000_c0	6.93e-08	1.63038	up
comp125008_c0	6.18e-05	-2.92528	down
comp125016_c0	0.003838	-2.20736	down
comp125033_c1	1.81e-08	-3.19063	down
comp125040_c0	0.000164516	-1.99536	down
comp125045_c0	3.77e-13	1.89278	up
comp125048_c0	0.00374848	-3.31339	down
comp125055_c0	0.0027179	-2.24022	down
comp125067_c0	0.00476794	-1.24021	down
comp125083_c0	8.2e-05	-3.7082	down
comp125093_c0	1.4e-07	-3.07103	down
comp125097_c0	3.81e-08	1.5462	up
comp125108_c1	7.19e-07	-2.86347	down
comp125111_c0	1.44e-06	2.29521	up
comp125113_c0	2.57e-07	-3.5178	down
comp125114_c0	0.000299373	-2.79227	down
comp125118_c0	0.00831619	-1.52205	down
comp125119_c0	0	-5.23675	down
comp125129_c0	0.00967272	1.0035	up
comp125136_c2	0.000232347	-1.58635	down
comp125175_c0	0	6.53681	up
comp125183_c0	0	-5.05124	down
comp125195_c0	0.00380178	-1.90114	down
comp125200_c0	0.00730981	-1.57172	down
comp125216_c0	0.0026596	-1.12739	down
comp125222_c0	2.3e-09	2.25725	up
comp125225_c0	0.000323115	-2.018	down
comp125225_c1	4.58e-10	-2.00285	down
comp125231_c0	3.1e-07	-1.75323	down
comp125238_c0	1.67e-05	1.50005	up
comp125247_c0	5.02e-08	-3.02301	down
comp125257_c0	0.000904489	3.45592	up
comp125258_c1	0.00539375	2.21445	up
comp125296_c0	3.08e-06	1.34724	up
comp125309_c0	3.33e-16	-5.9967	down
comp125344_c0	6.36e-07	2.24894	up
comp125395_c1	0.00042033	-1.62473	down
comp125400_c0	0.00612771	1.06679	up
comp125428_c0	0.00104852	1.10523	up
comp125445_c0	2.77e-05	-1.78216	down
comp125456_c0	0.000748429	-1.41025	down
comp125462_c1	0.00720173	-1.00354	down
comp125464_c0	2.68e-05	-2.33423	down
comp125477_c0	6.31e-08	-3.40693	down
comp125523_c0	0.00426958	1.46413	up
comp125528_c0	7.13e-07	-4.76183	down
comp125539_c0	0.00117511	-2.16569	down
comp125543_c0	2.48e-05	1.36402	up
comp125543_c1	0.000101656	1.70524	up
comp125549_c0	0	-4.18488	down
comp125554_c0	1.22e-06	-1.41254	down
comp125555_c0	1.96e-13	-1.95465	down
comp125594_c0	0	3.10979	up
comp125619_c0	0	-3.8426	down
comp125651_c1	6.62e-11	-2.83742	down
comp125690_c0	6.15e-13	-4.51294	down
comp125775_c0	0.00902217	-1.11529	down
comp125797_c0	5.76e-10	-1.83924	down
comp125803_c0	0	2.77738	up
comp125808_c0	0.000165257	-1.60765	down
comp125837_c0	8e-06	-1.35772	down
comp125846_c0	0.00328898	-1.12286	down
comp125847_c0	0.00927981	-1.18179	down
comp125849_c1	0.000356242	2.8076	up
comp125858_c0	0.00627426	1.16787	up
comp125881_c0	0.00196106	1.11771	up
comp125890_c1	0.00909063	-1.1868	down
comp125896_c1	0.00482911	-1.20835	down
comp125897_c0	1.42e-09	-3.21704	down
comp125899_c0	0.00605904	-2.25454	down
comp125910_c0	0.00187766	-1.68216	down
comp125913_c0	1.31e-06	-4.05227	down
comp125925_c0	2.72e-05	-2.28113	down
comp125933_c1	0.000680566	-2.36462	down
comp125951_c0	0.000155697	-1.2357	down
comp126011_c0	0.00292009	-2.99203	down
comp126027_c0	0.00413357	-1.35778	down
comp126033_c0	1.68e-06	1.47272	up
comp126037_c0	9.88e-15	-2.33809	down
comp126040_c0	0	-2.7643	down
comp126051_c0	0.00113922	1.58476	up
comp126079_c0	8.52e-06	1.88884	up
comp126096_c0	0.00367091	-1.04723	down
comp126098_c0	1.25e-05	-1.37496	down
comp126106_c0	8.88e-16	-4.51238	down
comp126118_c0	0.000101576	-1.39882	down
comp126119_c0	5.66e-05	-1.452	down
comp126126_c0	3.33e-16	2.31273	up
comp126159_c0	6.19e-09	-2.31304	down
comp126169_c0	3.55e-10	-2.33575	down
comp126170_c0	8.19e-11	-2.15804	down
comp126183_c0	0.00989585	1.47484	up
comp126193_c0	6.39e-07	-2.78022	down
comp126262_c0	5.45e-08	-2.71077	down
comp126287_c0	0	-4.44257	down
comp126291_c0	1.29e-08	-3.20964	down
comp126297_c0	9.83e-06	2.29322	up
comp126310_c0	2.24e-05	-3.45035	down
comp126320_c0	0	-2.81468	down
comp126327_c0	0.00228705	-3.98465	down
comp126327_c3	0.000123486	-2.42002	down
comp126327_c4	0.000171028	-2.32205	down
comp126332_c1	0.00199786	1.57134	up
comp126349_c0	0	-2.74304	down
comp126352_c0	7.87e-06	-1.63866	down
comp126354_c0	0.00742801	-2.65233	down
comp126358_c0	3.15e-05	-2.01645	down
comp126366_c0	0.0038926	-3.91881	down
comp126421_c1	0	6.49037	up
comp126450_c1	0.00518455	-1.06535	down
comp126482_c0	1.05e-05	-1.41963	down
comp126492_c1	0.00107787	-2.11158	down
comp126506_c0	0.00430955	-1.34745	down
comp126510_c1	6.94e-06	2.31483	up
comp126516_c0	0.000680566	-2.36462	down
comp126544_c0	0	2.99136	up
comp126585_c0	0.000579733	-2.16273	down
comp126585_c2	2.23e-05	-1.85203	down
comp126592_c0	0.000100128	1.21003	up
comp126598_c0	8.87e-06	-1.32753	down
comp126668_c0	0.00325119	-1.06351	down
comp126687_c0	2.29e-08	-2.75736	down
comp126690_c0	1.03e-05	-1.62488	down
comp126701_c0	3.23e-05	-1.27489	down
comp126702_c0	1.13e-06	-1.97334	down
comp126708_c0	6.91e-05	2.80254	up
comp126727_c0	0.000858913	-1.53038	down
comp126754_c0	0.00627656	-1.56454	down
comp126761_c0	0.000403703	-1.17993	down
comp126779_c1	3.18e-05	2.308	up
comp126788_c0	1.11e-16	-2.64325	down
comp126793_c1	0.0011111	1.27335	up
comp126813_c1	0.000808328	-1.26953	down
comp126818_c0	0.000307242	1.27526	up
comp126825_c1	0.00718497	-2.48262	down
comp126828_c0	8.36e-10	-1.82394	down
comp126833_c0	2.74e-12	-2.19368	down
comp126854_c0	0.00174149	2.11127	up
comp126866_c1	0.000921545	1.10067	up
comp126873_c0	2.45e-10	1.68221	up
comp126901_c0	0.000832022	1.23549	up
comp126902_c0	5.1e-06	-3.94644	down
comp126907_c0	2.33e-05	2.7666	up
comp126915_c0	6.57e-09	-3.24691	down
comp126916_c0	2.24e-05	-3.45035	down
comp126931_c0	2.64e-05	-1.61406	down
comp126933_c2	3.96e-07	-3.00729	down
comp126935_c0	1.53e-10	-1.83268	down
comp126942_c0	3.3e-07	-1.89109	down
comp126944_c0	0	-4.21807	down
comp126956_c0	0.00119613	-1.99997	down
comp126961_c0	0.000493441	-1.15358	down
comp126983_c0	3.61e-05	-2.3136	down
comp126985_c0	3.89e-06	1.57068	up
comp126987_c0	0.00674859	-1.12793	down
comp126988_c0	4.5e-08	1.57406	up
comp126991_c2	0.000153709	1.59024	up
comp127053_c0	5.6e-07	-2.70956	down
comp127054_c0	0	-5.15532	down
comp127057_c0	3.45e-08	2.98251	up
comp127074_c0	0	-2.56809	down
comp127079_c0	5.4e-09	-3.05181	down
comp127102_c0	0.00629109	-1.62903	down
comp127115_c0	0.000543638	-1.17152	down
comp127117_c0	0.00494562	1.03064	up
comp127120_c0	2.95e-07	1.453	up
comp127142_c0	0.000101417	-1.66852	down
comp127173_c0	0.000812065	-1.98742	down
comp127175_c0	1.01e-08	1.5911	up
comp127198_c0	0.0012715	-2.22889	down
comp127201_c0	2.48e-08	-3.66611	down
comp127206_c0	4.84e-05	-2.35092	down
comp127215_c1	1.11e-08	2.3986	up
comp127241_c0	0.00436886	-1.40396	down
comp127280_c0	4.88e-11	-3.80241	down
comp127281_c0	1.4e-05	-1.97112	down
comp127283_c4	0.000376193	1.4911	up
comp127289_c0	0.000442619	-1.72853	down
comp127294_c0	0.000846983	-1.22561	down
comp127295_c0	8.9e-11	-2.42527	down
comp127305_c1	0.000122886	1.80942	up
comp127344_c0	3.37e-07	1.8161	up
comp127381_c1	0.000361315	1.77475	up
comp127409_c1	0.00350971	1.11887	up
comp127410_c0	1.57e-08	-2.02325	down
comp127419_c0	0.000258213	1.93845	up
comp127420_c0	1.83e-09	-1.74573	down
comp127459_c0	3.4e-11	-4.72075	down
comp127465_c1	4.24e-07	-1.92587	down
comp127468_c0	1.7e-08	-2.40597	down
comp127475_c0	3.58e-11	1.76542	up
comp127478_c1	0.00147844	-1.16732	down
comp127479_c1	2.59e-07	1.73068	up
comp127479_c2	2.73e-06	1.72274	up
comp127480_c0	0.000256653	-1.55331	down
comp127481_c1	1.96e-05	3.22674	up
comp127484_c1	0.000904489	3.45592	up
comp127490_c0	0	-6.04162	down
comp127496_c0	0.00304531	1.0491	up
comp127497_c0	3.22e-12	-3.93453	down
comp127505_c0	1.09e-05	-2.39442	down
comp127506_c0	2.22e-05	-1.37575	down
comp127518_c0	0.00935121	-1.70535	down
comp127572_c0	0.000517956	-1.23492	down
comp127580_c4	0	2.30752	up
comp127581_c0	0	-3.02057	down
comp127601_c0	0.000923659	1.11934	up
comp127604_c0	9.59e-14	2.27092	up
comp127604_c1	2.13e-05	1.29706	up
comp127613_c0	0.00172068	1.82601	up
comp127614_c0	2.32e-10	4.20529	up
comp127625_c1	0.00255829	-1.19675	down
comp127651_c1	0.000323115	-2.018	down
comp127652_c0	0.00110775	1.12218	up
comp127663_c0	1.65e-06	-1.91327	down
comp127668_c0	0.000362786	1.81524	up
comp127687_c0	0.000580561	-1.13841	down
comp127693_c0	0.0020013	-2.05855	down
comp127697_c0	0.000184807	1.24294	up
comp127714_c0	0	3.66421	up
comp127724_c0	2.55e-05	-1.29908	down
comp127725_c0	1.75e-07	1.49033	up
comp127741_c1	6.44e-15	2.00258	up
comp127752_c0	0.000269984	1.8581	up
comp127780_c0	2.79e-05	1.25759	up
comp127786_c0	1.57e-08	-1.81193	down
comp127797_c0	6.5e-13	-3.18552	down
comp127804_c0	0.000899139	-1.27399	down
comp127830_c0	1.2e-10	-2.20184	down
comp127834_c0	0.00158201	-1.15138	down
comp127875_c0	1.07e-08	-4.38493	down
comp127885_c0	6.66e-16	-3.85908	down
comp127888_c0	0.00220883	-1.40273	down
comp127916_c0	0.00380178	-1.90114	down
comp127917_c0	0.00680132	-1.59931	down
comp127938_c0	0.00684296	-1.94625	down
comp127962_c0	7.72e-05	1.3015	up
comp127979_c0	0.00733552	1.27397	up
comp127980_c0	1.88e-06	-3.18611	down
comp127988_c0	0.00728021	-1.29485	down
comp127990_c0	5.24e-05	-1.31143	down
comp127995_c0	0.00671262	-1.5401	down
comp128011_c2	0	-5.25036	down
comp128017_c0	6.97e-08	-2.39465	down
comp128017_c2	0.00186433	-3.04026	down
comp128024_c0	0	-4.15487	down
comp128049_c0	7.38e-06	-1.43082	down
comp128062_c0	3.31e-13	-4.95709	down
comp128081_c0	8.82e-13	-4.49575	down
comp128081_c1	9.72e-11	-3.60146	down
comp128091_c0	1.98e-05	-2.07402	down
comp128119_c0	2.36e-08	-2.01384	down
comp128121_c0	0.000386545	-1.16955	down
comp128121_c1	0.0038926	-3.91881	down
comp128121_c2	0.00228705	-3.98465	down
comp128129_c0	0	5.45369	up
comp128136_c0	3.08e-05	1.65869	up
comp128136_c1	2.61e-07	2.24399	up
comp128141_c0	0.00828201	-1.3641	down
comp128155_c1	2.66e-15	-3.05532	down
comp128172_c0	2.92e-07	-1.47276	down
comp128173_c1	5.06e-11	-2.64249	down
comp128187_c0	1.16e-06	-1.69145	down
comp128207_c0	4.87e-07	-1.78755	down
comp128224_c0	5.85e-09	-2.48673	down
comp128278_c0	9.93e-08	-3.09166	down
comp128286_c6	2e-05	1.38934	up
comp128286_c8	0.000282893	2.68781	up
comp128317_c0	0.000217611	2.85036	up
comp128321_c0	0.0087631	1.24522	up
comp128324_c1	0.00832884	2.094	up
comp128338_c0	0.0013025	-1.65088	down
comp128349_c2	5.65e-07	1.41348	up
comp128356_c0	1.76e-06	-1.46639	down
comp128362_c1	5.8e-06	-2.0936	down
comp128371_c0	0.00130352	1.47945	up
comp128372_c0	9.65e-09	-1.73361	down
comp128375_c0	0	-3.36947	down
comp128409_c0	1.48e-05	1.67612	up
comp128414_c0	0	-3.40503	down
comp128429_c0	1.57e-05	-1.34617	down
comp128476_c0	0.00229595	1.77471	up
comp128503_c0	0.00100916	-1.37518	down
comp128506_c0	5.6e-14	2.11019	up
comp128530_c0	0.00225812	1.098	up
comp128552_c0	0.000155925	-2.15813	down
comp128574_c0	0.000257909	3.01256	up
comp128604_c0	0.000194745	-1.33537	down
comp128649_c0	1.15e-06	-4.72378	down
comp128654_c0	1.41e-05	-2.43654	down
comp128696_c5	1.72e-10	-2.8392	down
comp128700_c0	0.000637935	-1.13555	down
comp128721_c0	1.64e-06	-2.4113	down
comp128728_c0	1.36e-08	-3.09662	down
comp128728_c4	0.00119123	-3.08693	down
comp128775_c0	0	-2.36985	down
comp128778_c0	8.11e-07	-2.1114	down
comp128808_c0	2.65e-05	-2.11872	down
comp128813_c0	0.00358121	1.19317	up
comp128814_c0	0.000649614	1.96644	up
comp128854_c0	0.000472885	1.9561	up
comp128882_c1	5.44e-15	-5.86305	down
comp128901_c0	5.45e-07	-1.5014	down
comp128902_c0	6.29e-06	1.35251	up
comp128917_c0	8.8e-05	-1.29653	down
comp128955_c1	1.98e-06	-2.00622	down
comp128968_c0	1.13e-05	1.30195	up
comp128975_c0	0.00832884	2.094	up
comp128978_c0	9.15e-12	-1.84055	down
comp129001_c0	3.57e-06	-1.92596	down
comp129009_c0	5.95e-06	-1.58459	down
comp129022_c0	2.22e-16	-3.49603	down
comp129023_c0	7.66e-07	3.71191	up
comp129025_c1	0.0047124	-1.41796	down
comp129031_c0	1.49e-10	-2.6549	down
comp129045_c1	0.0031714	-1.20425	down
comp129049_c0	0.00504335	-1.22876	down
comp129067_c0	0.000311978	1.37676	up
comp129071_c1	2.41e-06	-1.47347	down
comp129074_c0	0.000256653	-1.55331	down
comp129117_c2	4.96e-08	-1.82244	down
comp129145_c2	0.00193944	1.3791	up
comp129146_c0	0	2.15867	up
comp129148_c3	6.31e-05	-1.24155	down
comp129154_c0	1.21e-06	-2.59391	down
comp129163_c0	0.000189602	1.31894	up
comp129171_c0	0.000154139	-1.96819	down
comp129172_c0	0.000118774	-1.2477	down
comp129181_c0	2.29e-07	1.45525	up
comp129181_c1	0	-5.91745	down
comp129206_c0	0.000420513	1.38779	up
comp129211_c0	0.000659265	-1.1438	down
comp129214_c0	1.02e-09	-2.7123	down
comp129231_c0	0.0068778	2.52041	up
comp129235_c0	1.98e-05	-2.07402	down
comp129237_c0	0	-6.75007	down
comp129238_c1	0	-4.51129	down
comp129240_c0	9.2e-09	-3.22839	down
comp129241_c0	0.00328818	2.35418	up
comp129242_c0	1.91e-06	1.88063	up
comp129268_c1	0.00670619	1.02916	up
comp129279_c0	8.93e-06	1.35	up
comp129300_c0	0	2.25306	up
comp129323_c0	0.000998602	-2.42684	down
comp129324_c0	3.86e-05	-1.29883	down
comp129336_c0	0.00160961	-1.09596	down
comp129339_c1	0.00273133	-1.1399	down
comp129346_c0	4.86e-14	-2.29633	down
comp129361_c1	2.31e-05	-1.33145	down
comp129368_c1	0.00185987	2.51908	up
comp129379_c0	2.94e-12	-3.51428	down
comp129380_c0	2.81e-06	-1.41849	down
comp129381_c0	1.87e-05	3.47252	up
comp129396_c0	1.3e-10	1.7006	up
comp129399_c0	0.00161617	1.07396	up
comp129401_c0	0.00380464	1.56761	up
comp129430_c0	0.00283368	1.1379	up
comp129440_c0	0.000236952	-1.9088	down
comp129459_c0	0.00535638	-1.41862	down
comp129476_c0	0	3.39975	up
comp129492_c0	3.25e-07	-1.80662	down
comp129494_c0	2.89e-15	2.03066	up
comp129512_c0	0	-3.36255	down
comp129545_c0	2.84e-06	1.55915	up
comp129549_c0	0	-2.40273	down
comp129558_c0	1.9e-10	1.84432	up
comp129566_c0	0.00258062	-1.06453	down
comp129567_c0	0.00369048	1.14775	up
comp129573_c1	4.17e-05	1.49782	up
comp129581_c0	0.00078437	-1.88052	down
comp129591_c0	4.73e-06	-1.56176	down
comp129605_c0	0	-3.1083	down
comp129616_c0	0	-5.99257	down
comp129646_c0	1.29e-05	-3.04706	down
comp129648_c0	8.56e-05	-1.53593	down
comp129652_c0	3.1e-05	-1.28357	down
comp129664_c0	8.73e-08	-2.62871	down
comp129665_c0	0.00316822	-1.12698	down
comp129674_c0	0.000146293	1.92394	up
comp129715_c0	5.29e-08	-1.53233	down
comp129745_c0	0.000939939	1.16078	up
comp129772_c0	3.82e-06	-1.74471	down
comp129783_c0	6.82e-05	1.59908	up
comp129790_c0	5.25e-06	-1.53173	down
comp129792_c0	0.00819764	-1.26169	down
comp129803_c0	0	-3.75455	down
comp129808_c0	0.000287944	-1.33841	down
comp129810_c0	0	-2.84407	down
comp129824_c0	3.14e-06	-1.81402	down
comp129826_c0	5.01e-05	-1.33757	down
comp129838_c0	1.33e-15	-5.20669	down
comp129848_c0	1.05e-11	-1.94674	down
comp129877_c0	9.06e-10	2.38007	up
comp129882_c0	0.000472885	1.9561	up
comp129891_c0	3.66e-07	-1.70015	down
comp129896_c1	0.00506659	-1.87534	down
comp129920_c0	0.000244633	-1.23393	down
comp129922_c0	0.000125958	-1.3777	down
comp129943_c0	4.72e-05	1.59273	up
comp129958_c0	0	-3.25366	down
comp129962_c0	2.15e-08	1.55987	up
comp129968_c0	0.00054049	1.16676	up
comp129970_c0	8.1e-08	1.53678	up
comp130032_c0	0.000129851	1.26126	up
comp130040_c0	0.00716966	-1.33179	down
comp130051_c0	2.75e-07	-4.83505	down
comp130064_c0	0.00154364	-1.17122	down
comp130096_c2	0.00245882	-1.12077	down
comp130108_c0	5.34e-05	2.04499	up
comp130111_c0	0.00035328	1.27177	up
comp130114_c2	4.6e-05	2.28302	up
comp130116_c0	0.0040549	-1.31325	down
comp130151_c0	1.59e-06	-1.50361	down
comp130160_c0	4.14e-09	1.78688	up
comp130183_c0	6.24e-05	-1.74663	down
comp130201_c0	0.00523078	1.04853	up
comp130209_c0	6.4e-05	-1.25148	down
comp130225_c0	0.00463625	-1.35689	down
comp130236_c1	0.00961799	-1.09414	down
comp130242_c0	0	2.27908	up
comp130267_c1	0.00332629	-1.1154	down
comp130283_c0	7.96e-06	-1.89632	down
comp130287_c1	0.0093016	-1.47857	down
comp130306_c1	0.00953453	-1.14154	down
comp130317_c0	2.79e-05	-1.28242	down
comp130325_c0	0	-2.53402	down
comp130348_c0	9.8e-06	1.30117	up
comp130360_c0	8.81e-07	2.28997	up
comp130390_c0	0.000167865	-4.27514	down
comp130396_c2	0.000159183	-1.76231	down
comp130401_c0	7.04e-13	-3.3894	down
comp130405_c0	6.52e-05	-1.96936	down
comp130406_c0	6.41e-07	1.48671	up
comp130427_c0	0.000147937	-1.2203	down
comp130433_c2	0.00798378	1.31765	up
comp130435_c0	0.0012715	-2.22889	down
comp130444_c0	0	2.4012	up
comp130446_c0	3.42e-07	-2.15705	down
comp130451_c2	7.25e-05	-1.25138	down
comp130465_c0	0.00233669	-1.06802	down
comp130493_c1	0.00119808	-1.1194	down
comp130511_c1	0.000974281	-1.55499	down
comp130515_c0	0.000801453	1.40796	up
comp130515_c4	0.000205018	1.50861	up
comp130530_c0	0.00227297	-1.33692	down
comp130538_c0	8.55e-07	1.84411	up
comp130540_c0	0.00028198	-1.19792	down
comp130549_c0	1.59e-05	-1.36889	down
comp130549_c1	2.69e-08	-1.67006	down
comp130575_c0	0.00218164	-2.60665	down
comp130582_c0	1.14e-10	-1.74568	down
comp130597_c0	5.63e-07	-2.57865	down
comp130634_c1	2.13e-14	-2.63739	down
comp130643_c0	0.000196178	-1.74856	down
comp130650_c0	0.000935266	-1.18856	down
comp130651_c0	0.000228426	-2.23621	down
comp130658_c0	8.25e-09	-3.36626	down
comp130697_c0	2.32e-07	-2.2468	down
comp130722_c0	6.4e-06	3.55681	up
comp130722_c1	8.09e-09	2.21747	up
comp130729_c0	0.000638432	2.00488	up
comp130729_c2	1.01e-06	2.47456	up
comp130729_c3	3.4e-08	2.83157	up
comp130752_c0	0.00661946	-1.14029	down
comp130774_c0	0.00648946	-1.77295	down
comp130785_c0	0.00206199	-1.09732	down
comp130787_c0	8.06e-12	-3.20707	down
comp130809_c0	1.01e-10	1.98113	up
comp130824_c1	0.000175324	-2.02529	down
comp130824_c2	5.78e-14	-2.19128	down
comp130846_c0	9.99e-16	2.04453	up
comp130851_c2	0.00667845	-2.35473	down
comp130855_c0	1.44e-15	-2.62054	down
comp130865_c2	0.00174153	1.62712	up
comp130868_c0	0.00206456	-1.09509	down
comp130874_c1	1.19e-05	-2.07694	down
comp130875_c0	2.39e-11	2.66553	up
comp130877_c0	1.69e-05	-1.93918	down
comp130878_c0	0.000233721	1.16262	up
comp130899_c0	9.99e-16	-2.58506	down
comp130906_c1	7.19e-05	-1.44818	down
comp130913_c0	0.00013545	-1.26953	down
comp130928_c1	1.53e-05	3.83575	up
comp130929_c0	0	-3.53821	down
comp130933_c1	4.3e-06	1.33626	up
comp130937_c0	0	-2.84497	down
comp130949_c0	2.25e-10	-1.72346	down
comp130962_c2	0.00726627	-1.36494	down
comp130977_c1	0.00122602	-1.28306	down
comp130997_c0	0.000383204	4.09691	up
comp131010_c0	0.00110287	-1.45844	down
comp131023_c2	1.85e-13	1.91371	up
comp131037_c0	6.5e-05	1.70905	up
comp131038_c1	0.00205175	-1.08059	down
comp131041_c0	7.04e-05	-1.76712	down
comp131042_c1	0	-3.96319	down
comp131066_c1	0.00103388	1.5552	up
comp131074_c0	2.97e-06	1.38634	up
comp131097_c0	3.48e-05	-1.64018	down
comp131119_c0	0	-3.80904	down
comp131124_c0	0.000240727	-2.45136	down
comp131130_c0	1.34e-06	1.814	up
comp131140_c0	1.87e-05	3.47252	up
comp131142_c0	0.000170307	-2.47915	down
comp131150_c0	6.57e-07	-1.97373	down
comp131152_c0	2.21e-08	-1.97573	down
comp131153_c0	0	-3.93663	down
comp131234_c0	3.36e-06	-1.50122	down
comp131250_c0	0.00376857	1.08084	up
comp131250_c1	5.92e-05	1.23099	up
comp131250_c4	1.21e-13	2.09598	up
comp131270_c0	1.76e-05	-1.78376	down
comp131303_c1	4.06e-08	-1.69242	down
comp131303_c5	8.97e-12	-1.83341	down
comp131318_c0	8.61e-06	-1.71707	down
comp131326_c0	0.000149811	-1.38756	down
comp131329_c1	0.000114956	1.20179	up
comp131336_c0	4.89e-05	-1.56774	down
comp131357_c0	3.24e-09	1.59659	up
comp131381_c0	0	2.1666	up
comp131394_c0	0.000886685	-1.3031	down
comp131402_c0	0.00369177	-1.75575	down
comp131408_c0	4.73e-05	-1.67341	down
comp131432_c0	4.91e-06	-1.50703	down
comp131434_c0	0.000658293	-1.23755	down
comp131446_c0	1.11e-06	2.16783	up
comp131453_c0	1.69e-05	-2.56583	down
comp131470_c0	0	-3.70664	down
comp131476_c0	0	2.63028	up
comp131489_c0	1.42e-05	-1.39414	down
comp131500_c0	0.00516278	-1.05717	down
comp131522_c2	4.86e-09	-2.2076	down
comp131526_c1	0.00213513	-1.9514	down
comp131531_c0	0.000165638	1.17821	up
comp131578_c0	0.00495714	-1.79703	down
comp131586_c0	0.00832884	2.094	up
comp131590_c0	0.00250957	2.13979	up
comp131591_c1	0	-4.95838	down
comp131593_c0	0.00034801	-2.05309	down
comp131602_c0	0.00950091	-1.2811	down
comp131606_c1	7.51e-05	1.46282	up
comp131622_c0	0.000548999	-1.55028	down
comp131631_c0	1.72e-05	-1.33314	down
comp131637_c0	0	2.98851	up
comp131651_c0	0.00161831	1.42474	up
comp131653_c0	0.00254793	1.44164	up
comp131665_c0	0.00212597	-1.09045	down
comp131740_c0	0.00272484	-2.03128	down
comp131743_c0	2.57e-07	-2.1136	down
comp131756_c0	1.73e-09	-2.95475	down
comp131757_c2	0.000366912	1.14324	up
comp131762_c1	1.21e-05	-2.10491	down
comp131778_c0	0.000684675	-1.66318	down
comp131779_c0	0.000544118	1.12658	up
comp131817_c0	0.00229595	1.77471	up
comp131828_c0	0.00841307	1.01738	up
comp131829_c0	0.0012715	-2.22889	down
comp131832_c1	0.00234103	1.05095	up
comp131899_c0	0.000376733	-1.16783	down
comp131910_c0	0.000362446	1.79431	up
comp131936_c0	0.000118699	1.26335	up
comp131940_c0	1.84e-10	2.37766	up
comp131947_c0	0	2.209	up
comp131954_c0	2.23e-06	-2.55615	down
comp131969_c0	0	-4.93124	down
comp131990_c0	4.64e-09	-2.49783	down
comp132008_c0	0	-3.12607	down
comp132034_c0	9.25e-14	-2.2984	down
comp132069_c0	0.00784222	1.01148	up
comp132082_c0	0.000531392	-1.21946	down
comp132089_c0	0.00463328	-1.1547	down
comp132099_c1	0.0020225	-1.07316	down
comp132107_c0	3.32e-10	1.90855	up
comp132116_c1	0.00658496	1.01357	up
comp132126_c0	0.00580239	-2.02106	down
comp132138_c0	5.23e-12	2.24023	up
comp132150_c1	0.000236461	-1.83342	down
comp132162_c0	0.00542195	1.04715	up
comp132166_c0	0.000131264	-3.66436	down
comp132168_c1	3.66e-13	-2.36467	down
comp132173_c0	1.76e-09	-1.7223	down
comp132204_c0	1.48e-05	-1.45358	down
comp132232_c1	0.00556547	2.06625	up
comp132244_c0	0.00134434	-1.17646	down
comp132250_c0	0.00584015	1.58559	up
comp132251_c0	0.000881155	-3.47436	down
comp132251_c1	5.12e-11	-4.29174	down
comp132259_c0	0.00371369	1.12916	up
comp132259_c1	7.95e-05	1.21311	up
comp132272_c0	3.75e-07	1.44644	up
comp132274_c0	8.68e-10	-4.53851	down
comp132274_c1	0.000243355	-1.32119	down
comp132294_c0	3.08e-05	2.1806	up
comp132305_c0	0	4.0016	up
comp132315_c0	0.00126797	-1.09793	down
comp132319_c2	0.00651302	-1.04687	down
comp132321_c0	0.000698456	1.46584	up
comp132409_c0	0	-6.87685	down
comp132410_c0	4.22e-05	-1.46185	down
comp132413_c4	0.00796344	-1.99031	down
comp132419_c3	1.29e-09	1.76059	up
comp132459_c0	3.25e-05	-1.27338	down
comp132461_c0	0	-2.76514	down
comp132470_c1	0.00781842	1.67206	up
comp132472_c1	0	-3.34867	down
comp132500_c0	0.00506659	-1.87534	down
comp132500_c1	1.11e-11	-2.39485	down
comp132516_c0	4.73e-06	-1.75691	down
comp132523_c1	0.00160651	1.46513	up
comp132526_c0	0.00298246	1.17877	up
comp132543_c0	4.87e-08	1.50482	up
comp132554_c0	0.00498488	1.14959	up
comp132599_c0	0.00397646	1.21136	up
comp132610_c0	1.33e-06	-1.79846	down
comp132611_c0	5.59e-05	1.62533	up
comp132621_c0	0.00127218	1.9142	up
comp132635_c2	7.6e-08	-1.74509	down
comp132639_c0	0.00676874	1.53785	up
comp132656_c0	8.88e-16	-2.33317	down
comp132660_c0	2.31e-06	1.47407	up
comp132701_c0	3.81e-05	1.25754	up
comp132730_c1	0.000311578	-1.29713	down
comp132748_c0	3.2e-07	-1.59307	down
comp132784_c2	0.00228705	-3.98465	down
comp132796_c0	3.4e-05	-1.46493	down
comp132802_c0	0.000509573	1.35816	up
comp132805_c0	0	2.29827	up
comp132808_c0	3.68e-05	-1.85507	down
comp132817_c0	0.00659303	-1.01369	down
comp132823_c0	7.44e-09	4.00981	up
comp132823_c2	5.35e-05	1.41824	up
comp132842_c1	0.000219129	-2.18317	down
comp132851_c0	0.00466408	-1.32791	down
comp132853_c0	0.00257631	1.49052	up
comp132867_c0	3.22e-05	-1.30003	down
comp132872_c0	1.33e-07	-3.3607	down
comp132878_c0	2.21e-05	1.84935	up
comp132902_c0	0.000253103	-1.31371	down
comp132918_c0	1.88e-08	-3.07857	down
comp132932_c0	0.00193597	1.15149	up
comp132950_c0	0.000138758	1.21044	up
comp132977_c0	9.77e-14	-2.05579	down
comp132993_c0	5.63e-07	-1.69773	down
comp133032_c0	0	-3.04634	down
comp133054_c0	0.000182209	-1.21293	down
comp133057_c0	0.0022727	1.09452	up
comp133061_c0	0.00142682	1.67689	up
comp133062_c0	0.00723092	-1.0169	down
comp133077_c0	0.00117191	-1.81897	down
comp133081_c0	0.00810598	1.97123	up
comp133084_c0	5.15e-06	1.46179	up
comp133095_c0	0.00124871	1.16052	up
comp133097_c1	0.00246513	-1.18315	down
comp133118_c5	4.57e-10	2.25763	up
comp133152_c0	0.000162933	1.70096	up
comp133161_c0	0.000444143	-1.18648	down
comp133182_c1	0.00159646	2.2491	up
comp133186_c0	0.00330679	1.29985	up
comp133203_c0	0.00604204	-1.05234	down
comp133215_c0	5.48e-06	-2.73105	down
comp133217_c0	1.02e-06	1.59853	up
comp133230_c0	0.00241816	2.21186	up
comp133237_c0	0.000692138	-2.57477	down
comp133291_c1	7.04e-06	-1.33697	down
comp133325_c0	0.000352587	1.42811	up
comp133343_c3	0	-2.4925	down
comp133361_c1	0.000374955	1.57062	up
comp133377_c0	8.66e-08	-2.81861	down
comp133379_c0	0.0027704	-1.11367	down
comp133410_c0	0.00926049	-2.04214	down
comp133413_c1	2.68e-05	-2.33423	down
comp133421_c0	0	-6.78949	down
comp133422_c1	0.00984721	-1.03317	down
comp133438_c3	0.000923306	-1.29775	down
comp133472_c1	0.000332924	1.418	up
comp133474_c0	0.000334458	-1.16325	down
comp133520_c1	0.000757188	1.37277	up
comp133521_c0	6.31e-05	-1.34402	down
comp133536_c0	0.00313426	1.11181	up
comp133536_c1	0.000229485	1.18859	up
comp133563_c0	0.00343789	-1.06278	down
comp133565_c0	2.46e-06	-2.48948	down
comp133566_c0	0.000134157	-1.39909	down
comp133579_c0	3.66e-07	-2.22264	down
comp133584_c0	0.0013244	1.14089	up
comp133603_c0	0.00325074	-1.96236	down
comp133603_c1	7.29e-09	-2.81722	down
comp133611_c0	1.14e-05	-2.33891	down
comp133624_c0	4.61e-06	-2.84661	down
comp133624_c1	3.47e-13	-2.03192	down
comp133649_c0	0.00428821	-1.03634	down
comp133650_c0	0	3.23328	up
comp133671_c1	0.00442632	1.03024	up
comp133693_c2	0.000453427	-1.35928	down
comp133703_c0	1.97e-05	1.80169	up
comp133717_c2	4.55e-06	1.33564	up
comp133731_c0	1.21e-06	-2.59391	down
comp133735_c0	0	-4.27329	down
comp133739_c0	0.00349459	-1.04374	down
comp133748_c0	6.58e-06	-1.34717	down
comp133816_c3	0.000196281	-1.67473	down
comp133840_c0	0	-5.00023	down
comp133860_c0	0.000207774	1.81211	up
comp133861_c0	3.72e-14	3.61645	up
comp133861_c1	0.00699513	1.39464	up
comp133869_c1	0.000124721	-1.69083	down
comp133876_c0	0	-3.87929	down
comp133896_c0	0.00123321	1.17181	up
comp133899_c0	1.13e-06	-2.48256	down
comp133905_c0	1.12e-07	-1.89517	down
comp133917_c0	1.1e-05	1.95586	up
comp133927_c2	1.27e-06	-2.0669	down
comp133949_c0	3.58e-06	-2.41252	down
comp133957_c0	0.00828675	1.69415	up
comp133959_c0	0.000920984	1.61294	up
comp133964_c1	8.42e-06	-1.33078	down
comp133981_c0	0.000589972	-1.13734	down
comp134024_c0	6.6e-05	-2.32869	down
comp134036_c0	0.00156512	-1.10605	down
comp134041_c0	0.00057502	1.17725	up
comp134055_c0	1.83e-08	-2.20829	down
comp134060_c0	0.00088412	1.18715	up
comp134076_c0	4.39e-11	-1.97396	down
comp134084_c0	1.85e-05	1.27357	up
comp134106_c0	1.18e-05	1.3336	up
comp134113_c0	0.00788302	1.9218	up
comp134123_c0	2.36e-11	-1.94097	down
comp134128_c0	0.00154248	1.24848	up
comp134153_c1	7.47e-06	-1.65771	down
comp134166_c0	0	2.26393	up
comp134178_c4	2.22e-16	-2.15986	down
comp134203_c0	0	-2.83831	down
comp134214_c0	1.54e-08	-1.65086	down
comp134219_c0	1.84e-08	2.10101	up
comp134228_c1	9.07e-09	1.62407	up
comp134236_c0	0.000126373	1.75887	up
comp134243_c0	0.00041185	-1.49248	down
comp134253_c2	0.000120126	-2.22797	down
comp134330_c0	0.00252628	1.08	up
comp134338_c0	0.000166988	1.18602	up
comp134344_c2	0.000393589	-1.16948	down
comp134344_c3	0.00831674	-1.00692	down
comp134345_c0	0.000798464	1.5617	up
comp134382_c0	8.34e-05	-1.37941	down
comp134387_c0	0.00826372	2.02802	up
comp134449_c3	0.000113923	2.32773	up
comp134460_c0	1.49e-05	1.28388	up
comp134477_c0	0	-2.32378	down
comp134479_c0	0.0031301	1.16695	up
comp134479_c1	0.000172257	-2.39422	down
comp134486_c0	0.00843092	-1.45659	down
comp134497_c0	0.00139722	1.55775	up
comp134557_c2	1.52e-07	2.41733	up
comp134559_c0	0.000289115	2.15115	up
comp134581_c0	1.99e-13	-1.95873	down
comp134583_c0	9.4e-08	-1.80718	down
comp134588_c0	0.00583972	-1.59072	down
comp134590_c0	0.000162587	-1.23031	down
comp134591_c1	0.00228959	1.11161	up
comp134597_c0	2.77e-10	-2.3948	down
comp134609_c0	3.8e-08	1.51278	up
comp134611_c1	0.000725721	-1.29394	down
comp134612_c0	0.00864563	-1.65252	down
comp134648_c0	0.00132762	-1.25717	down
comp134649_c0	0.00435896	-1.2969	down
comp134661_c0	0.00356302	-1.07377	down
comp134691_c0	0.000126699	1.21048	up
comp134708_c0	0	3.67766	up
comp134740_c1	4.92e-05	1.23317	up
comp134774_c0	6.34e-07	-1.43466	down
comp134795_c0	0.000105983	1.20996	up
comp134801_c0	0.000607701	-1.14256	down
comp134832_c0	0.00180054	1.06974	up
comp134860_c0	0.000141138	1.19932	up
comp134867_c1	2.78e-08	-1.61255	down
comp134868_c3	0	-2.46455	down
comp134875_c4	2.07e-08	-1.67388	down
comp134877_c0	1e-05	-1.75164	down
comp134889_c0	0.00208661	-1.56651	down
comp134890_c0	9.45e-06	-1.69699	down
comp134895_c0	2.52e-05	-1.71954	down
comp134922_c0	4.74e-05	-1.79149	down
comp134922_c1	1.84e-05	-1.58388	down
comp134938_c1	0	-5.47471	down
comp134940_c1	0.00664193	-3.84982	down
comp134941_c0	1.74e-07	-1.62721	down
comp134958_c0	2.9e-10	-2.04267	down
comp134960_c0	0.00701242	1.08159	up
comp134974_c0	1.21e-05	-2.13532	down
comp134985_c2	0	-2.83973	down
comp134985_c3	0.00498412	-1.11873	down
comp135000_c0	0.00250474	1.0584	up
comp135007_c1	5.31e-14	-3.28686	down
comp135043_c3	0.00221418	1.30036	up
comp135044_c0	0.000910329	-1.83849	down
comp135049_c0	0.00144006	-1.35705	down
comp135056_c0	1.62e-05	2.4646	up
comp135065_c0	0.000223976	1.17142	up
comp135066_c0	5.33e-06	1.62691	up
comp135074_c1	1.01e-08	1.61944	up
comp135085_c0	6.2e-05	1.22564	up
comp135088_c0	1.73e-09	-2.35156	down
comp135091_c0	2.51e-06	1.56481	up
comp135091_c1	1.6e-05	1.40904	up
comp135102_c0	0.00261422	1.0474	up
comp135102_c1	0.000104316	1.40262	up
comp135112_c0	0.00880287	-1.01068	down
comp135151_c0	0.00011783	1.19351	up
comp135158_c0	0.000185106	2.23502	up
comp135159_c0	2.19e-05	-1.40894	down
comp135174_c0	0.000846106	1.45348	up
comp135175_c0	5.22e-14	1.94626	up
comp135180_c1	0.00540327	-1.61883	down
comp135184_c0	0.000390489	1.40856	up
comp135210_c1	1.02e-07	1.50898	up
comp135210_c3	4.77e-15	2.73177	up
comp135214_c2	0.000135301	1.29917	up
comp135238_c0	0	-5.55647	down
comp135277_c0	0.0041788	-1.07848	down
comp135277_c3	3.01e-07	1.48155	up
comp135286_c0	0.00553239	1.00831	up
comp135295_c0	0	-3.66426	down
comp135300_c0	1.57e-10	1.79967	up
comp135316_c1	0.00176898	1.54093	up
comp135365_c0	0.000217342	1.16627	up
comp135396_c0	2.29e-05	-1.79318	down
comp135418_c0	7.51e-05	1.38781	up
comp135420_c0	1.29e-05	-1.65307	down
comp135429_c0	1.01e-07	-1.84884	down
comp135429_c1	1.96e-09	-3.20044	down
comp135460_c2	0.00541514	-2.17375	down
comp135464_c0	2.78e-10	-1.71564	down
comp135489_c0	0.00762445	-1.1163	down
comp135491_c0	3.48e-10	-2.40299	down
comp135509_c0	4.48e-06	-2.16477	down
comp135549_c1	0.00588377	1.01893	up
comp135552_c1	7.87e-06	-1.63866	down
comp135568_c1	3.52e-05	-1.59815	down
comp135581_c0	0.0020159	1.06272	up
comp135594_c0	2.12e-12	2.22989	up
comp135598_c0	0.000114464	1.89299	up
comp135605_c0	0.000230892	-1.77319	down
comp135660_c0	0.00248045	1.07057	up
comp135697_c0	0.00148412	-1.13006	down
comp135711_c0	4.44e-16	4.01683	up
comp135712_c0	0.000958947	-1.20099	down
comp135749_c0	0.00446339	-1.03022	down
comp135761_c0	4.57e-06	-1.36009	down
comp135772_c1	0.0045353	2.95623	up
comp135788_c0	1.01e-07	-1.97492	down
comp135796_c0	0.00306195	-1.05281	down
comp135823_c0	0.000199609	1.49825	up
comp135842_c1	0.00655168	-1.10993	down
comp135849_c0	0.000305417	2.10164	up
comp135852_c0	0	-4.70761	down
comp135868_c0	2.15e-05	-1.29079	down
comp135871_c0	3.33e-05	1.8729	up
comp135886_c0	3.66e-15	2.01475	up
comp135908_c0	0.000276085	1.26975	up
comp135916_c0	1.02e-08	-2.23519	down
comp135976_c1	1.28e-11	-1.97508	down
comp135997_c0	0.000198829	1.17075	up
comp136002_c0	0.000510111	1.16299	up
comp136004_c0	4.06e-13	-2.83807	down
comp136033_c0	0.000632712	1.28788	up
comp136043_c0	0.000210595	1.18319	up
comp136045_c0	0	-2.51021	down
comp136050_c0	0	-4.31942	down
comp136057_c0	0.000173391	-1.31431	down
comp136064_c1	8.26e-08	1.58703	up
comp136110_c0	3.93e-08	-1.71364	down
comp136121_c0	1.57e-05	-2.22741	down
comp136122_c0	0.0052559	1.1848	up
comp136125_c0	1.01e-07	1.91989	up
comp136125_c1	9.46e-11	1.735	up
comp136132_c0	0.00409173	1.02234	up
comp136148_c0	0.00535753	1.04389	up
comp136150_c0	1.19e-05	-1.35855	down
comp136156_c0	0.00178325	-1.13474	down
comp136166_c0	9.1e-15	-4.7047	down
comp136195_c0	3.35e-05	-1.2699	down
comp136205_c1	0.00504159	-1.03859	down
comp136211_c0	1.17e-05	-1.32599	down
comp136260_c0	0.00291266	-1.06314	down
comp136273_c0	9.78e-11	-1.76358	down
comp136320_c3	0.00350855	-1.04505	down
comp136345_c0	4.49e-06	-1.96093	down
comp136400_c0	2.36e-10	-4.20976	down
comp136408_c0	7.81e-06	-1.33372	down
comp136461_c0	1.05e-05	-1.33696	down
comp136499_c1	6.66e-16	2.1963	up
comp136502_c1	4.42e-11	-2.30684	down
comp136512_c0	6.82e-05	1.56597	up
comp136517_c0	0.00136919	1.09791	up
comp136525_c0	0.000198423	-1.19203	down
comp136529_c0	8.72e-06	-1.43793	down
comp136541_c1	0.00116653	1.75312	up
comp136561_c0	1.89e-07	-1.64209	down
comp136563_c1	0.00249171	1.05621	up
comp136564_c0	0.00580773	-1.05435	down
comp136572_c0	0.00167786	1.1214	up
comp136587_c0	0.00712754	-1.27215	down
comp136600_c0	1.22e-06	-1.44436	down
comp136602_c3	0.00341058	-1.04573	down
comp136603_c1	0.00021487	-1.36995	down
comp136627_c0	9.16e-13	2.19247	up
comp136628_c0	5.31e-12	-1.86358	down
comp136628_c3	3.9e-06	-2.75398	down
comp136709_c0	0.00102209	-1.40153	down
comp136710_c0	2.68e-11	2.12484	up
comp136720_c0	0.00150919	-1.74542	down
comp136722_c0	0.000666253	-1.20208	down
comp136723_c0	2.77e-07	-1.99173	down
comp136732_c0	0.00262146	1.08126	up
comp136736_c1	3.7e-07	-1.91266	down
comp136736_c2	1.88e-07	-2.09539	down
comp136815_c0	7.86e-05	-1.93136	down
comp136821_c0	0.000858989	1.1131	up
comp136824_c0	0.00115907	1.11213	up
comp136855_c0	8.17e-06	1.33228	up
comp136855_c1	0.00429978	1.42199	up
comp136871_c0	2.83e-05	1.35738	up
comp136895_c0	1.66e-11	-1.86287	down
comp136896_c0	3.56e-08	1.5424	up
comp136910_c0	7.49e-06	1.7984	up
comp136916_c0	5.36e-09	-1.76215	down
comp136919_c0	6.9e-09	-2.28879	down
comp136950_c0	0.00258431	1.30727	up
comp136984_c0	0.000277098	-1.95809	down
comp136986_c1	0.00575213	1.06279	up
comp136998_c0	0.00149822	-1.09494	down
comp137018_c0	9.11e-09	1.73127	up
comp137022_c0	3.83e-09	1.58988	up
comp137029_c1	0.00891831	1.07451	up
comp137033_c0	0	2.77	up
comp137040_c0	2.5e-05	-1.33654	down
comp137045_c0	1.22e-15	-2.13931	down
comp137054_c0	0	-3.78925	down
comp137096_c0	0.00139847	1.07847	up
comp137109_c0	0.00063168	-1.13225	down
comp137121_c1	0.000325191	-2.27179	down
comp137121_c2	3.15e-05	-2.01645	down
comp137125_c2	4.72e-05	-1.60121	down
comp137147_c0	0.00293612	-1.3041	down
comp137152_c0	9.37e-05	-1.59051	down
comp137163_c0	4.88e-09	-2.18062	down
comp137165_c0	0.00105316	1.24967	up
comp137172_c0	3.07e-05	-1.4703	down
comp137195_c0	0	-6.15358	down
comp137215_c0	0.00103388	1.5552	up
comp137230_c0	0.00321488	-1.22119	down
comp137236_c0	0.00539375	2.21445	up
comp137243_c0	0.00584048	-1.25109	down
comp137258_c0	8.6e-05	1.44861	up
comp137292_c0	0.00741384	-1.00256	down
comp137320_c0	1.18e-09	-1.89627	down
comp137326_c0	0.00930035	-1.03686	down
comp137373_c2	0.00477031	1.39596	up
comp137374_c0	0	2.56731	up
comp137396_c0	2.4e-06	1.58769	up
comp137404_c1	0.000402064	-1.2828	down
comp137407_c0	0.00259087	-1.18853	down
comp137411_c0	5.46e-05	-1.28028	down
comp137416_c2	0.000362772	-1.23469	down
comp137424_c0	4.44e-16	-2.15679	down
comp137437_c0	2.54e-07	-1.56711	down
comp137455_c1	0.00277411	1.04502	up
comp137462_c0	0.000255891	-1.25424	down
comp137504_c0	0.000164009	1.2685	up
comp137536_c0	0	3.22572	up
comp137574_c0	0.000656846	1.93154	up
comp137583_c0	0.0069714	-1.01909	down
comp137599_c3	0.0011111	1.27335	up
comp137605_c0	0.000742295	1.12135	up
comp137615_c0	6.12e-08	1.53183	up
comp137664_c0	1.91e-05	-2.74606	down
comp137706_c1	0.000386676	-1.176	down
comp137721_c0	5.44e-06	-1.93355	down
comp137739_c0	0.00753813	1.22879	up
comp137747_c0	0	-3.79194	down
comp137750_c0	0.00191301	-1.16144	down
comp137753_c0	2.94e-06	1.42261	up
comp137771_c0	1.35e-06	2.76836	up
comp137776_c0	2.43e-07	1.44721	up
comp137799_c0	0.00158424	-1.14718	down
comp137812_c1	2.18e-05	-1.66627	down
comp137826_c0	0.00333726	-1.47755	down
comp137857_c0	0.00276975	-1.49156	down
comp137921_c0	2.04e-05	1.68944	up
comp137930_c0	0.00648847	1.06893	up
comp137971_c0	1.13e-06	1.61947	up
comp137971_c1	0.000289115	2.15115	up
comp137988_c1	0.000623144	-1.40085	down
comp137992_c0	1.26e-07	-1.62193	down
comp137996_c3	9.43e-06	-1.73696	down
comp138004_c0	0.000966613	-1.15042	down
comp138023_c0	0.000124612	1.19102	up
comp138024_c0	0	-4.72847	down
comp138049_c0	0.00571917	1.00586	up
comp138057_c0	0.00455557	1.01614	up
comp138064_c0	0.00268004	1.07447	up
comp138070_c1	0.000989448	1.21103	up
comp138072_c0	0.00013303	2.89189	up
comp138080_c1	2.07e-06	-1.39088	down
comp138089_c1	0.00405343	1.08914	up
comp138106_c0	0.000992288	1.09525	up
comp138118_c0	0.00119984	1.08963	up
comp138139_c0	0.00462975	1.77469	up
comp138175_c3	1.53e-05	3.83575	up
comp138194_c0	9.14e-06	1.31407	up
comp138201_c1	1.32e-08	-1.78978	down
comp138222_c1	0.000626529	1.44654	up
comp138267_c1	5.7e-06	1.58067	up
comp138275_c2	1.21e-06	-2.59391	down
comp138292_c3	0.00364582	1.32405	up
comp138292_c4	1.54e-05	1.34816	up
comp138306_c0	0.00447577	-1.13906	down
comp138307_c0	1.89e-05	-1.38206	down
comp138309_c2	0.000324679	-1.21372	down
comp138347_c0	0.0073654	1.00289	up
comp138391_c0	0.00242999	-1.08521	down
comp138392_c0	0.000143262	-1.3467	down
comp138399_c0	0.00616391	1.01661	up
comp138402_c0	0.00577303	1.02073	up
comp138421_c1	0.00574524	1.04112	up
comp138490_c1	3.28e-06	1.36136	up
comp138496_c0	2.52e-14	-2.08084	down
comp138497_c0	0.000288095	1.15284	up
comp138515_c0	7.07e-08	-1.61761	down
comp138521_c0	0.000171186	1.27139	up
comp138541_c1	2.35e-09	-3.59839	down
comp138563_c1	0.00215005	1.12316	up
comp138575_c0	0.00992646	-1.07331	down
comp138576_c0	0.00101821	-1.60429	down
comp138580_c0	5.27e-06	1.43187	up
comp138592_c0	2.08e-06	1.78451	up
comp138603_c0	0.000551847	1.15063	up
comp138616_c0	6.97e-05	-1.42681	down
comp138620_c1	0.00134768	-4.04762	down
comp138642_c0	0.00818476	1.27714	up
comp138643_c0	9.29e-08	-1.87676	down
comp138663_c0	0.00287269	1.09273	up
comp138664_c0	0.000144272	-1.9434	down
comp138679_c0	1.66e-06	1.60178	up
comp138684_c0	0.00209399	1.10749	up
comp138733_c0	7.78e-13	-1.90502	down
comp138737_c0	2.14e-08	-1.60517	down
comp138780_c0	0.00659187	1.11355	up
comp138797_c0	5.74e-07	1.70292	up
comp138816_c0	9.69e-05	-1.36593	down
comp138846_c0	6.29e-08	1.50183	up
comp138847_c1	9.83e-07	1.41036	up
comp138869_c0	0.00273914	-1.08813	down
comp138882_c0	0.00110782	1.35784	up
comp138886_c0	6.51e-05	1.23381	up
comp138893_c0	0.00062065	1.56783	up
comp138906_c0	0.000172034	1.40401	up
comp138932_c0	1.35e-10	-2.04593	down
comp138935_c0	9.22e-05	-1.37035	down
comp138940_c1	0.00191462	-1.08324	down
comp138948_c0	0.000652979	1.11971	up
comp138951_c0	2.29e-05	1.26471	up
comp138956_c0	0.00233514	1.05953	up
comp138978_c0	3.91e-06	1.39232	up
comp138979_c0	0.00466611	-1.28158	down
comp139054_c0	1.68e-08	-1.76643	down
comp139078_c0	0.00334058	1.0953	up
comp139085_c0	1.55e-05	1.28953	up
comp139093_c0	0.00389964	-1.08141	down
comp139150_c0	0.00104474	-1.79975	down
comp139173_c0	3.2e-05	-1.48841	down
comp139174_c0	3.73e-06	-1.58486	down
comp139180_c0	2.4e-13	-3.28827	down
comp139200_c0	0.000682141	-1.13064	down
comp139270_c0	1.65e-06	-1.91327	down
comp139281_c1	0.00620182	1.14078	up
comp139286_c0	5.78e-06	-2.04515	down
comp139299_c0	0.00685775	1.01169	up
comp139300_c0	5.32e-09	-2.18987	down
comp139334_c0	6.9e-08	-1.59554	down
comp139349_c0	0.0021428	1.07804	up
comp139349_c1	0.00514239	1.00964	up
comp139378_c0	0.00723823	-1.06668	down
comp139404_c0	2.2e-06	1.35971	up
comp139418_c0	1.71e-06	1.41572	up
comp139435_c0	8.55e-05	-1.23394	down
comp139438_c0	0.0049259	1.54721	up
comp139445_c0	0.0013208	-1.11581	down
comp139452_c0	0.00780019	1.12003	up
comp139481_c0	1.69e-06	2.49369	up
comp139483_c0	5.12e-09	-1.90617	down
comp139489_c0	3.22e-05	-1.68644	down
comp139499_c0	9.86e-06	-1.44512	down
comp139514_c1	0	7.66649	up
comp139545_c0	0.00541514	-2.17375	down
comp139560_c0	1.93e-07	-1.59946	down
comp139569_c1	0.00405637	-1.03578	down
comp139579_c0	0.00125967	1.08706	up
comp139586_c0	0.00271659	-1.31945	down
comp139598_c2	8.68e-10	-4.53851	down
comp139603_c0	0.000332924	1.418	up
comp139609_c1	0.00370292	1.03127	up
comp139616_c0	0.000147879	1.40926	up
comp139668_c0	0.000873513	-1.31304	down
comp139676_c0	6.36e-08	-1.59442	down
comp139680_c0	1.88e-11	-2.77677	down
comp139700_c0	0.00260773	1.40678	up
comp139747_c1	1.41e-07	1.46337	up
comp139777_c0	0.00123234	-1.11014	down
comp139777_c1	4.99e-05	-1.29765	down
comp139794_c0	0.000171727	1.18306	up
comp139809_c0	0.000122157	1.34057	up
comp139814_c0	0	-2.79493	down
comp139826_c0	0.00082362	-1.13442	down
comp139851_c0	0.00121425	1.79809	up
comp139867_c0	0.000196621	-1.22613	down
comp139878_c0	0	2.23574	up
comp139895_c0	3.43e-07	2.1839	up
comp139920_c1	0.000382683	1.4055	up
comp139933_c0	3.69e-08	-1.5912	down
comp140004_c0	0.0032976	-1.13343	down
comp140021_c0	0.00653991	1.00516	up
comp140031_c0	8.05e-05	1.71942	up
comp140051_c0	8.31e-11	1.74059	up
comp140051_c2	8.59e-14	2.8812	up
comp140066_c0	3.25e-08	1.70836	up
comp140084_c0	7.65e-09	1.9238	up
comp140096_c2	0	-2.50094	down
comp140098_c0	0.00104963	1.16239	up
comp140103_c0	6.81e-12	1.80193	up
comp140107_c0	4.84e-05	-2.35092	down
comp140123_c1	0.00107211	1.22391	up
comp140135_c0	0.000899192	1.09893	up
comp140191_c0	0.00194398	1.14754	up
comp140207_c1	0.000542718	2.20804	up
comp140208_c0	2.79e-05	1.29021	up
comp140211_c0	2.28e-05	1.34564	up
comp140247_c0	0	-2.4006	down
comp140256_c1	3.38e-09	-2.3408	down
comp140257_c0	0.00525336	1.03072	up
comp140266_c0	0.00701713	1.02518	up
comp140292_c0	0.00597336	1.00339	up
comp140305_c0	1.24e-07	1.46771	up
comp140333_c0	6.42e-10	-1.9281	down
comp140351_c0	0.00170699	1.1307	up
comp140351_c1	0.00586524	1.05142	up
comp140354_c0	0.00338859	-1.27606	down
comp140359_c0	0.000371792	-1.35523	down
comp140370_c0	0.00261993	1.04759	up
comp140370_c1	0.000968677	1.30974	up
comp140379_c0	0.00161826	-1.11143	down
comp140380_c0	7.6e-06	-1.61156	down
comp140397_c0	0.00344138	-1.18366	down
comp140405_c0	0.00899613	1.09741	up
comp140416_c0	1.3e-11	4.35404	up
comp140416_c1	3.88e-13	2.29913	up
comp140421_c0	4.42e-07	-2.1233	down
comp140421_c2	0.00781789	-1.16895	down
comp140502_c1	0.00684296	-1.94625	down
comp140523_c1	0	-5.24688	down
comp140534_c1	0.000394427	2.17758	up
comp140574_c0	0.00653384	1.0176	up
comp140577_c0	8.76e-08	-1.75088	down
comp140590_c1	2.73e-10	-1.73327	down
comp140611_c2	0.00053088	1.19554	up
comp140639_c0	5.34e-05	1.2296	up
comp140648_c0	0.000403719	1.3826	up
comp140649_c0	0.00141944	1.08711	up
comp140652_c0	8.01e-05	1.24075	up
comp140659_c0	1.01e-05	1.29915	up
comp140666_c0	5.4e-12	-2.59335	down
comp140673_c0	0.00604402	1.30548	up
comp140676_c0	8.01e-05	1.27449	up
comp140688_c0	0.000711026	1.42667	up
comp140711_c1	0.00112028	1.22452	up
comp140752_c2	1.14e-07	1.48501	up
comp140753_c0	1.48e-05	1.29383	up
comp140753_c1	0.00104834	1.16591	up
comp140763_c0	0.00533251	1.00771	up
comp140774_c0	2.49e-07	1.74839	up
comp140781_c0	1.98e-06	-1.64571	down
comp140807_c0	0.00173733	1.06754	up
comp140850_c0	0.000366376	1.25455	up
comp140873_c0	0.00427398	1.07476	up
comp140875_c0	3.68e-06	-1.49039	down
comp140879_c0	4.76e-11	2.0234	up
comp140913_c0	0.000254554	1.20639	up
comp140915_c0	0.000538071	-1.14088	down
comp140917_c0	0.000106607	1.36945	up
comp140925_c0	0.00772535	-1.07064	down
comp140927_c0	0.00163798	3.39247	up
comp140930_c0	0.00205118	1.06375	up
comp140949_c1	2.54e-05	-1.2816	down
comp141004_c1	5.85e-07	-2.31326	down
comp141009_c0	0.00652545	1.0005	up
comp141065_c0	8.24e-11	-1.98426	down
comp141069_c1	0.00252734	1.04907	up
comp141079_c1	1.11e-16	3.4159	up
comp141080_c1	0.00127189	1.10065	up
comp141129_c0	4.47e-07	1.49456	up
comp141158_c1	1.81e-05	-1.30548	down
comp141170_c0	1.07e-12	-1.89815	down
comp141222_c0	0.000327173	-1.16429	down
comp141268_c0	0.00829699	1.01252	up
comp141274_c0	1.49e-05	-1.64535	down
comp141279_c0	1.36e-06	2.56122	up
comp141279_c1	0.000601774	1.13012	up
comp141285_c1	0.00467372	-1.20173	down
comp141317_c1	2.1e-13	1.94677	up
comp141323_c0	3.33e-06	1.34923	up
comp141335_c0	1.12e-08	1.55595	up
comp141335_c1	2.77e-10	1.67668	up
comp141373_c0	0	-3.46277	down
comp141373_c1	5.55e-16	-3.46176	down
comp141383_c1	0.00152062	-1.26954	down
comp141386_c5	0.000542718	2.20804	up
comp141438_c0	0	6.18763	up
comp141444_c2	0.000878716	1.21447	up
comp141483_c0	0.000424131	1.13491	up
comp141506_c0	0.00938357	1.52768	up
comp141536_c0	7.04e-09	1.87427	up
comp141555_c0	0.00271547	-1.1202	down
comp141571_c1	1.58e-06	-1.55315	down
comp141573_c0	0.000995868	1.10432	up
comp141579_c0	2.15e-12	1.82782	up
comp141585_c0	0.00562978	1.01099	up
comp141621_c0	2.48e-06	1.35742	up
comp141653_c1	0.00747572	1.1381	up
comp141668_c0	3.85e-10	1.70493	up
comp141735_c0	0.00112799	1.10882	up
comp141747_c1	0.00144047	1.20502	up
comp141775_c1	7.08e-06	1.32204	up
comp141781_c0	1.75e-07	-2.45263	down
comp141782_c0	1.24e-07	1.53092	up
comp141817_c1	9.9e-06	1.3241	up
comp141822_c0	7.54e-05	1.31846	up
comp141935_c1	0.0057998	1.16837	up
comp141936_c3	0.00346078	1.83212	up
comp141967_c0	6.91e-05	-1.26622	down
comp141986_c0	0.00616218	1.14701	up
comp142015_c0	0.00672342	-1.08424	down
comp142054_c0	0.00109578	1.22421	up
comp142090_c4	0.00176666	-1.21998	down
comp142142_c0	0.00161075	1.08893	up
comp142158_c0	0.0083919	1.06426	up
comp142162_c0	0.0072549	1.12141	up
comp142184_c0	0.000140616	1.18808	up
comp142221_c1	7.98e-05	1.73224	up
comp142223_c0	2.62e-07	2.86748	up
comp142274_c0	2.28e-06	1.73155	up
comp142299_c0	1.66e-08	2.18534	up
comp142313_c0	0.00291537	1.29475	up
comp142326_c1	7.02e-13	1.90503	up
comp142366_c0	1.34e-06	1.38502	up
comp142420_c0	5.1e-07	1.45338	up
comp142457_c0	0.000982195	1.09551	up
comp142524_c0	9.13e-05	1.21518	up
comp142556_c1	0.000752189	1.43498	up
comp142592_c0	0.000224491	1.24403	up
comp142600_c1	0	-6.01085	down
comp142604_c0	6.11e-06	1.39512	up
comp142625_c0	1.7e-05	1.37308	up
comp142627_c0	0.000984909	1.10576	up
comp142639_c0	3.64e-05	-1.28482	down
comp142646_c0	0.00585695	1.28493	up
comp142662_c0	6.24e-08	-2.18428	down
comp142662_c1	1.56e-08	-1.7298	down
comp142751_c0	7.62e-07	1.4999	up
comp142752_c0	0.000737135	1.37014	up
comp142757_c0	1.81e-06	1.81567	up
comp142758_c0	0.00853448	1.03228	up
comp142760_c0	0.000570429	1.15932	up
comp142768_c0	4.34e-05	1.857	up
comp142811_c1	0.00403024	-1.11782	down
comp142848_c0	0.00437198	1.20235	up
comp142854_c5	3.36e-05	2.13885	up
comp142900_c0	0.000881819	1.13095	up
comp142902_c0	0.000258316	1.64708	up
comp142902_c2	9.87e-08	1.49658	up
comp142908_c0	4.11e-05	1.25254	up
comp142912_c0	1.13e-06	1.61947	up
comp142922_c0	5.58e-06	1.32294	up
comp142927_c0	0.000143042	1.25125	up
comp142928_c0	0.000106904	1.21042	up
comp142929_c0	1.32e-06	1.65333	up
comp142930_c0	1.11e-16	-2.17012	down
comp142932_c0	3.95e-09	1.78678	up
comp142933_c0	3.8e-05	1.32365	up
comp143309_c0	1.4e-05	1.40503	up
comp144138_c0	0	-2.38386	down
comp144337_c0	4.88e-07	2.106	up
comp146497_c0	1.11e-16	2.41748	up
comp146809_c0	0	-2.802	down
comp146975_c0	0.000505423	-1.31298	down
comp147274_c0	4.11e-06	1.55965	up
comp147898_c0	2.33e-15	-2.24829	down
comp148461_c0	3.25e-10	-1.97561	down
comp149522_c0	0.00305128	-1.33337	down
comp152154_c0	3.87e-07	1.76027	up
comp152445_c0	0	-4.14225	down
comp152653_c0	1.17e-08	-1.66096	down
comp153799_c0	0.00644624	-1.17964	down
comp154429_c0	0	-5.58212	down
comp156032_c0	7.26e-10	-1.96903	down
comp156190_c0	3.97e-06	1.44099	up
comp161613_c0	8.82e-05	1.88834	up
comp162414_c0	1.64e-08	-1.76956	down
comp164402_c0	0.00179013	-2.01443	down
comp165571_c0	3.78e-08	1.79827	up
comp168445_c0	1.92e-12	-3.78905	down
comp168666_c0	6.52e-05	-1.96936	down
comp172238_c0	1.26e-06	1.8608	up
comp175739_c0	6.01e-05	-2.09985	down
comp176622_c0	0.00541514	-2.17375	down
comp177265_c0	0.000624053	2.41108	up
comp17771_c0	8.14e-05	2.93225	up
comp179580_c0	0.000728745	-2.08918	down
comp186581_c0	0.00162641	-1.49637	down
comp197481_c0	4.37e-07	2.13052	up
comp20370_c0	7.88e-15	-5.84544	down
comp207749_c0	8.65e-06	-1.95946	down
comp20867_c0	4.97e-06	-4.6032	down
comp209896_c0	5.18e-05	1.72244	up
comp21227_c0	0.00608925	-3.25548	down
comp214533_c0	3.14e-09	-2.21327	down
comp222758_c0	8.96e-10	-3.35328	down
comp23376_c0	0.00122765	2.86691	up
comp234582_c0	0.000909727	1.87556	up
comp236176_c0	0.00267003	1.6682	up
comp2382_c0	0.000167865	-4.27514	down
comp244139_c0	3.19e-07	-3.76931	down
comp244883_c0	0.00015363	3.05802	up
comp265222_c0	0.000100557	-4.32683	down
comp272130_c0	0	-7.43139	down
comp27321_c0	0.000472485	-4.16586	down
comp278900_c0	6.33e-06	-3.29287	down
comp281527_c0	8.32e-05	-3.33908	down
comp28325_c0	1.31e-06	-4.05227	down
comp28855_c0	0.00487848	-2.699	down
comp29663_c0	3.19e-07	-3.76931	down
comp29994_c0	3.57e-11	-5.41505	down
comp305787_c0	3.05e-06	-4.64452	down
comp305908_c0	0.00374848	-3.31339	down
comp311714_c0	2.28e-13	-4.97514	down
comp318228_c0	0	-6.20351	down
comp332762_c0	0	-7.13058	down
comp348822_c0	1.07e-08	-5.0655	down
comp353646_c0	0	-5.84948	down
comp363714_c0	0	-6.2263	down
comp366967_c0	0.00314166	-2.43187	down
comp405043_c0	0.00374848	-3.31339	down
comp412248_c0	0.00344442	-2.13854	down
comp435001_c0	6.31e-08	-3.40693	down
comp442332_c0	0	-6.37368	down
comp443162_c0	0.00260427	3.01701	up
comp461870_c0	3.31e-13	-4.95709	down
comp471056_c0	0.00186433	-3.04026	down
comp48851_c0	7.93e-07	4.65349	up
comp514541_c0	3.64e-05	-4.42495	down
comp539474_c0	0.000545733	-3.52426	down
comp561058_c0	8.35e-11	-5.36649	down
comp64113_c0	5.66e-13	2.73562	up
comp644917_c0	8.35e-11	-5.36649	down
comp64500_c0	0.00608925	-3.25548	down
comp64588_c1	0.000141598	-2.07819	down
comp64836_c0	0	-6.62145	down
comp64963_c0	0.000222975	-2.67336	down
comp64991_c0	0.00501706	-1.52955	down
comp65282_c0	3.25e-12	-4.84375	down
comp65879_c0	0.000472485	-4.16586	down
comp66117_c0	2.24e-05	-3.45035	down
comp66119_c0	0.00684296	-1.94625	down
comp66121_c0	2.26e-10	-2.55146	down
comp66407_c0	0.000235823	-2.29714	down
comp66469_c0	2.97e-10	-1.7727	down
comp66671_c0	0.00783652	-1.34127	down
comp66685_c0	3.76e-05	1.94195	up
comp66685_c1	1.25e-05	2.20182	up
comp67199_c0	0.000235321	-1.56732	down
comp67373_c0	0.000962398	-2.33451	down
comp67710_c0	0	-10.2684	down
comp68482_c0	0.000119589	1.44831	up
comp68523_c1	2.51e-10	-2.9832	down
comp68596_c0	0.000347749	1.94683	up
comp68742_c0	3.68e-09	-3.77903	down
comp688888_c0	3.27e-05	3.18637	up
comp68983_c0	0.00928724	1.74508	up
comp69112_c0	0.00146905	-2.08531	down
comp69270_c0	0.00763165	-2.13933	down
comp69409_c0	3.96e-09	4.41687	up
comp696676_c0	0.00989531	-3.19515	down
comp70282_c0	0.000728298	4.02734	up
comp70336_c0	0.00877737	1.71837	up
comp70754_c0	2.28e-13	-4.97514	down
comp70785_c0	0.000100557	-4.32683	down
comp71494_c0	1.55e-06	3.4132	up
comp71606_c0	8.45e-07	-3.4375	down
comp71868_c0	0.00790209	-1.88054	down
comp724154_c0	0.000472485	-4.16586	down
comp72611_c0	0.00422989	-2.29069	down
comp732358_c0	2.64e-06	4.55805	up
comp73239_c0	0	-6.65216	down
[truncated: 86 more rows]

## Sheet: c. IME15 vs. ME15
#ID	FDR	log2FC	regulated	up-631	down-837
comp100414_c0	1.61e-05	1.52811	up
comp100433_c0	0.000943986	1.23111	up
comp100495_c2	0.0047187	1.17293	up
comp100813_c1	0.0022424	-3.40509	down
comp101344_c0	0.00836002	3.26363	up
comp101533_c0	1.21e-14	-3.93364	down
comp101659_c0	0.00579475	-2.55321	down
comp101817_c0	1.51e-12	-2.10593	down
comp102282_c0	1.54e-07	-1.48465	down
comp102590_c0	0.00138643	-1.21812	down
comp102727_c0	9.58e-09	-4.36581	down
comp102727_c1	0	-4.91108	down
comp102932_c0	2.78e-15	-1.93667	down
comp103121_c0	1.18e-11	-1.62384	down
comp103331_c0	5.84e-07	2.6593	up
comp103485_c0	0.00356628	2.75379	up
comp103649_c0	4.33e-05	2.94602	up
comp103714_c0	3.7e-09	-2.09611	down
comp103755_c0	0	-2.37428	down
comp103807_c1	0.00419888	-1.35625	down
comp103838_c0	1.4e-07	-1.66411	down
comp103970_c0	0.00121999	-3.46867	down
comp103979_c0	0.000664563	-3.52957	down
comp104388_c0	0	3.23539	up
comp105470_c0	0.000210597	-2.70444	down
comp105553_c1	0.00437804	-2.32838	down
comp105610_c0	0.000558389	-1.5793	down
comp105708_c0	3.01e-08	-2.85033	down
comp105804_c0	0.0001908	3.27892	up
comp106232_c0	0.000184389	1.47671	up
comp106300_c0	0	2.23375	up
comp106539_c0	0	2.205	up
comp106649_c0	0.000206666	1.64122	up
comp107005_c0	0	-3.67626	down
comp107126_c0	0.00479296	-2.07261	down
comp107353_c0	8.74e-05	-1.90716	down
comp107449_c0	9.47e-07	-4.07029	down
comp107452_c0	0.000499717	-4.15191	down
comp107654_c0	5.44e-15	-3.81775	down
comp107846_c0	4.17e-06	3.58121	up
comp108173_c0	1.55e-06	-3.40065	down
comp108266_c2	0.00111419	-1.50914	down
comp108284_c0	6.73e-13	-3.77647	down
comp108404_c0	9.91e-05	-2.14529	down
comp108415_c1	0.00186854	1.72587	up
comp108492_c0	3.88e-06	-2.00603	down
comp108558_c0	2.73e-06	1.20674	up
comp108797_c0	0.00627433	1.12775	up
comp108843_c0	0.000369075	-3.23337	down
comp108856_c0	0.00187718	-2.30781	down
comp108865_c0	0.000247074	2.80956	up
comp108937_c0	0.00123874	-1.16694	down
comp108958_c0	1.44e-10	-1.89505	down
comp108979_c0	5.6e-06	-1.96417	down
comp109032_c2	1.79e-05	-2.88642	down
comp109159_c0	1.33e-06	-3.67135	down
comp109232_c0	7.27e-08	-1.7343	down
comp109579_c0	4.44e-16	-2.46703	down
comp109603_c1	0.00142774	2.8431	up
comp109752_c0	7.9e-09	2.74155	up
comp109977_c0	4.87e-05	2.6591	up
comp110097_c0	0.00316367	1.17306	up
comp110117_c0	0.00156934	1.52906	up
comp110252_c0	0	-2.53137	down
comp110276_c1	0.000756335	1.01465	up
comp110748_c0	1.35e-05	2.87508	up
comp110748_c1	0.000913632	2.69801	up
comp110748_c2	4.95e-13	2.58698	up
comp110779_c0	0.0032045	4.01306	up
comp110787_c0	0.00328079	-1.57686	down
comp110857_c0	5.25e-12	1.73441	up
comp110862_c1	0.00143446	-2.0027	down
comp111021_c0	0.000432632	-1.51967	down
comp111117_c0	2.91e-09	-2.01611	down
comp111329_c0	1.03e-05	-1.18304	down
comp111350_c0	0	2.09557	up
comp111353_c0	0.00188909	1.18861	up
comp111514_c0	4.94e-06	2.13188	up
comp111561_c0	0	-6.65565	down
comp111564_c0	0.000826845	1.1861	up
comp111575_c0	2.82e-05	-1.10308	down
comp111804_c0	0.000228659	3.00665	up
comp111895_c0	1.59e-08	-1.78641	down
comp112038_c0	0.00360148	-3.01261	down
comp112043_c1	0.00104917	1.86469	up
comp112046_c0	0	-3.67701	down
comp112218_c0	0.00199367	-2.21964	down
comp112479_c1	0.00245694	-2.49615	down
comp112592_c0	0.00306141	1.04804	up
comp112845_c0	7.2e-06	1.36078	up
comp113007_c0	0.00203745	-3.07105	down
comp113034_c0	0	2.52967	up
comp113126_c0	0.000502694	-1.3466	down
comp113158_c1	0.0047187	1.17293	up
comp113180_c0	2.38e-05	1.55928	up
comp113218_c0	7.23e-08	1.32237	up
comp113264_c0	0	-2.0951	down
comp113287_c0	0.00397395	-1.32428	down
comp113317_c0	0.000487468	1.02976	up
comp113452_c0	3.72e-05	4.47273	up
comp113760_c1	8.18e-08	-2.97822	down
comp113890_c0	0	2.32114	up
comp113891_c0	0.00712467	-1.97553	down
comp113928_c0	3.47e-07	1.29119	up
comp113943_c0	1.93e-06	-1.49198	down
comp113948_c0	5.35e-07	-2.50351	down
comp114023_c0	0	-2.82203	down
comp114034_c0	0.00636013	-2.95171	down
comp114070_c0	2.9e-06	1.20043	up
comp114087_c0	0.000315247	-1.60006	down
comp114189_c0	2.86e-08	-3.91415	down
comp114238_c0	0.00101457	1.15849	up
comp114241_c0	0	-4.33528	down
comp114316_c0	0	3.4192	up
comp114367_c0	3.18e-12	-1.60536	down
comp114484_c0	0.00480874	-1.68779	down
comp114666_c0	2.99e-14	-3.75446	down
comp114666_c1	2e-09	-5.11075	down
comp114670_c0	4.91e-08	-1.91612	down
comp114673_c0	0	-2.64601	down
comp114684_c0	2.41e-06	-2.20374	down
comp114827_c0	0.00103524	4.14242	up
comp114829_c0	1.39e-08	1.9692	up
comp115061_c0	0.000209104	-3.28366	down
comp115111_c0	1.31e-05	-2.14568	down
comp115197_c0	8.7e-07	4.78161	up
comp115243_c0	0.00437804	-2.32838	down
comp115270_c0	0.000136771	1.5106	up
comp115360_c0	0.000260056	-4.21843	down
comp115489_c0	0.00104595	3.49202	up
comp115533_c0	0	2.70846	up
comp115551_c0	6.01e-14	-1.6834	down
comp115558_c0	3.13e-09	1.40407	up
comp115569_c0	1.73e-06	-1.19595	down
comp115620_c0	0.00307585	-1.56268	down
comp115702_c0	7.14e-11	-2.53999	down
comp115734_c0	3.03e-07	-2.06483	down
comp115852_c0	0.00462172	-2.22806	down
comp115856_c1	0.00164416	-2.85357	down
comp115888_c0	6.67e-06	-1.59546	down
comp115940_c0	0	-2.58941	down
comp115941_c0	0.000805429	2.443	up
comp115941_c1	0.000228659	3.00665	up
comp115979_c0	2.71e-11	-2.0665	down
comp116005_c0	0.000414641	-1.00211	down
comp116020_c0	1.36e-07	-1.67036	down
comp116022_c0	0.00207948	1.07419	up
comp116063_c0	2.22e-05	-3.21396	down
comp116074_c0	1e-10	-2.20214	down
comp116087_c0	0	-2.32164	down
comp116096_c0	0.0047187	1.17293	up
comp116137_c0	4.75e-11	-2.13119	down
comp116161_c0	0.00038488	-1.1894	down
comp116188_c0	8.64e-05	-1.29237	down
comp116197_c0	0.000674316	-1.22704	down
comp116236_c0	2.22e-15	-2.53118	down
comp116241_c0	0.0044094	1.02809	up
comp116318_c0	0	3.30124	up
comp116348_c0	0.00225444	-1.34451	down
comp116374_c0	1.07e-12	1.64533	up
comp116423_c0	0.00494487	-1.4489	down
comp116647_c0	0.00079591	-1.08269	down
comp116677_c0	2.48e-13	-1.84982	down
comp116716_c0	0.00415302	-1.03568	down
comp116761_c0	0.00979871	1.13944	up
comp116771_c0	7.46e-10	1.93839	up
comp116846_c1	4.23e-06	1.19603	up
comp116883_c0	6.2e-05	-1.30269	down
comp116885_c0	0.000913632	2.69801	up
comp116937_c0	0	3.3865	up
comp116993_c1	0.000122216	-1.83654	down
comp116995_c0	0.00161647	-1.51155	down
comp117215_c0	0	-2.44785	down
comp117267_c0	0	-4.01665	down
comp117299_c0	0.000912032	-1.23402	down
comp117452_c0	2.81e-11	-2.4438	down
comp117528_c2	0.0048559	1.0829	up
comp117547_c0	0.000956536	-1.0596	down
comp117695_c0	6.62e-06	1.69673	up
comp117721_c0	0.00112212	1.38922	up
comp117802_c0	2.24e-11	1.54699	up
comp117825_c0	2.63e-06	-2.68716	down
comp117827_c0	1.37e-14	1.75324	up
comp117870_c1	0.00573617	-1.76833	down
comp117872_c0	2e-15	-3.09051	down
comp117929_c1	0.00400242	-2.45062	down
comp117966_c0	0.00400242	-2.45062	down
comp117970_c0	0.000176776	-1.33923	down
comp117977_c0	0.000312838	-2.06756	down
comp118030_c0	0.00036257	-3.58801	down
comp118030_c1	1.94e-10	-4.5825	down
comp118033_c0	1.01e-05	-1.56263	down
comp118066_c0	0.00637508	-1.06795	down
comp118137_c0	0.00605198	-1.80089	down
comp118160_c1	0.00997091	-1.55459	down
comp118187_c0	3.78e-10	-3.24453	down
comp118193_c0	0.0082292	-2.69125	down
comp118199_c0	0.00848744	-1.52513	down
comp118204_c0	7.81e-06	-2.71124	down
comp118228_c0	2.65e-06	-1.47204	down
comp118252_c0	5.32e-05	-1.21278	down
comp118386_c0	3.4e-10	2.12464	up
comp118466_c0	0.000105858	1.81386	up
comp118496_c1	0.00439225	1.25801	up
comp118501_c0	0.00124269	-1.02795	down
comp118569_c0	1.43e-06	1.81767	up
comp118575_c0	0.00441432	1.92603	up
comp118642_c0	2.2e-05	-2.4067	down
comp118699_c0	0.00213691	-1.67158	down
comp118711_c0	1.6e-06	1.21422	up
comp118735_c1	0.00197672	1.51351	up
comp118765_c0	0.000337891	4.26113	up
comp118786_c0	0	-2.57255	down
comp118810_c1	0.000465814	-1.99655	down
comp118857_c0	1.79e-09	-3.42279	down
comp118866_c0	0	2.1581	up
comp118896_c1	0.000959199	-2.90386	down
comp118917_c0	0.00156271	2.28811	up
comp118936_c0	2.51e-06	4.69989	up
comp118998_c0	5.64e-07	-1.48524	down
comp119162_c0	0	-2.7654	down
comp119267_c0	6.71e-05	2.05091	up
comp119385_c0	4.44e-16	1.86461	up
comp119411_c0	0.000733505	1.7383	up
comp119428_c0	7.49e-08	1.78563	up
comp119435_c0	1.29e-08	-1.40453	down
comp119467_c0	0.000304503	2.33351	up
comp119481_c0	0.00142274	1.49228	up
comp119521_c0	0	3.07806	up
comp119523_c0	0.00726719	-2.03532	down
comp119562_c0	1.35e-10	1.50086	up
comp119570_c0	0	-2.86664	down
comp119635_c0	0.000421982	1.54241	up
comp119679_c0	0.00731144	1.16321	up
comp119720_c0	3.97e-05	1.11716	up
comp119754_c0	1.08e-12	-3.21946	down
comp119795_c0	8.22e-05	-1.05976	down
comp119821_c0	2.55e-12	1.96589	up
comp119843_c0	9.9e-06	-1.54428	down
comp119852_c0	1.96e-07	-1.3616	down
comp119855_c0	2.96e-06	2.06641	up
comp119855_c1	0.000902982	2.88576	up
comp119991_c0	3.98e-06	-1.71274	down
comp120000_c0	4.58e-06	2.10287	up
comp120002_c0	0	-2.9488	down
comp120033_c0	0.000235841	-1.02015	down
comp120042_c0	1.61e-06	-1.92844	down
comp120045_c1	0.000228684	-1.41967	down
comp120073_c0	5.4e-07	1.24879	up
comp120146_c0	2.79e-08	-1.46163	down
comp120195_c0	1.78e-09	-3.79636	down
comp120267_c0	0.00214794	3.05176	up
comp120268_c0	0	-6.25729	down
comp120274_c0	1.04e-06	-1.21293	down
comp120286_c0	3.41e-06	-2.06287	down
comp120294_c0	0.000187578	1.82759	up
comp120296_c0	9.3e-05	1.06655	up
comp120298_c0	0	-3.34143	down
comp120303_c0	2.74e-07	1.79174	up
comp120322_c0	6.18e-05	-1.66608	down
comp120325_c0	1.52e-08	2.3213	up
comp120326_c0	0	-2.47892	down
comp120347_c0	3.29e-10	1.53039	up
comp120452_c0	0.00733578	1.18832	up
comp120524_c0	1.19e-07	1.36686	up
comp120536_c1	1.54e-09	-2.91707	down
comp120655_c0	3.43e-11	-3.46923	down
comp120667_c0	0.000542031	-1.11208	down
comp120691_c0	0.00712467	-1.97553	down
comp120710_c0	2.78e-15	-3.35989	down
comp120734_c0	1.68e-08	-2.73776	down
comp120761_c0	9.47e-12	-1.77327	down
comp120771_c0	1.11e-16	-2.16064	down
comp120780_c0	0	-1.98286	down
comp120824_c0	2.22e-07	-2.67331	down
comp120829_c0	1.22e-11	-1.54305	down
comp120886_c0	5.72e-09	3.33722	up
comp120887_c0	0.000369073	1.25715	up
comp120922_c0	0.000209104	-3.28366	down
comp120927_c0	1.16e-07	1.33297	up
comp120934_c0	0.000282721	-1.1608	down
comp120938_c0	3.68e-10	1.63246	up
comp120950_c0	2.32e-05	-1.45583	down
comp121000_c0	0.0045191	-1.66544	down
comp121029_c0	0.000160611	1.8121	up
comp121043_c0	1.34e-08	1.36127	up
comp121053_c0	3.89e-05	-2.70831	down
comp121116_c0	0.000326346	-2.99946	down
comp121124_c0	7.22e-06	2.441	up
comp121140_c0	3.17e-07	-1.42091	down
comp121223_c0	0.00448804	-1.19849	down
comp121275_c0	1.15e-06	1.38175	up
comp121305_c0	1.33e-06	-3.67135	down
comp121365_c0	0.00104357	1.2716	up
comp121371_c0	2.11e-15	-3.99835	down
comp121376_c0	8.36e-09	-2.60578	down
comp121383_c0	6.51e-07	1.3772	up
comp121399_c0	2.01e-14	1.80062	up
comp121438_c2	2.42e-05	-2.5475	down
comp121468_c0	2.74e-07	2.99062	up
comp121468_c1	1.05e-05	3.90282	up
comp121468_c3	0	4.65907	up
comp121474_c1	2.61e-11	-1.57327	down
comp121593_c0	1.69e-05	-1.16645	down
comp121599_c0	2.12e-05	1.47363	up
comp121618_c1	1.92e-05	1.89	up
comp121668_c0	1.34e-06	1.2683	up
comp121724_c0	4.11e-06	1.7938	up
comp121735_c0	0.00156934	1.52906	up
comp121769_c0	2.83e-10	1.4725	up
comp121774_c0	9.13e-11	1.55959	up
comp121774_c1	0.000108754	1.13655	up
comp121827_c1	4.44e-15	-2.84427	down
comp121873_c1	0.00136212	-1.1954	down
comp121917_c0	1.48e-06	4.74133	up
comp121991_c0	0.0032045	4.01306	up
comp122023_c0	6.56e-07	-1.33361	down
comp122028_c0	0.00954343	1.41582	up
comp122041_c0	8.53e-05	-2.25771	down
comp122051_c0	0.000709519	-1.12328	down
comp122052_c0	1.11e-07	-3.56593	down
comp122077_c0	0.00291895	-1.48581	down
comp122112_c0	0.00267991	1.56072	up
comp122130_c0	0.00201238	1.27553	up
comp122155_c0	0.00244557	-1.59786	down
comp122247_c0	3.23e-09	-2.30795	down
comp122314_c0	0.00579544	1.31911	up
comp122322_c0	0	-2.03011	down
comp122343_c0	2.8e-06	1.90953	up
comp122349_c2	5.75e-08	-1.6487	down
comp122352_c0	0	2.4655	up
comp122360_c0	0	-2.34802	down
comp122412_c0	0	-3.16535	down
comp122433_c0	6.2e-06	-1.47996	down
comp122443_c0	0.00266366	1.46405	up
comp122451_c0	2.44e-05	1.23102	up
comp122463_c0	0	-5.14945	down
comp122472_c0	6.5e-13	1.77305	up
comp122478_c2	0.000949845	-1.05482	down
comp122513_c0	0.000172009	-1.31724	down
comp122527_c1	0.000637319	1.13958	up
comp122529_c0	4.33e-09	-1.58399	down
comp122540_c0	0.00239927	-1.45921	down
comp122548_c0	0	-2.74085	down
comp122555_c0	0.000978389	-1.43972	down
comp122558_c0	2.72e-06	-2.53402	down
comp122571_c0	0.00475306	-2.14407	down
comp122630_c0	8.87e-05	1.09396	up
comp122688_c0	1.57e-07	-2.24422	down
comp122743_c0	0.00356234	1.52198	up
comp122806_c0	0.000468993	1.74365	up
comp122832_c0	0.00199428	-1.33687	down
comp122841_c0	1.71e-07	-1.4669	down
comp122859_c0	0.000750182	1.37359	up
comp122891_c0	0.00281753	2.15414	up
comp122918_c0	0.000295896	1.0577	up
comp122921_c1	2.82e-12	-1.85791	down
comp122938_c0	0.00348144	-2.6035	down
comp122993_c0	0.00665158	-1.8777	down
comp123020_c0	9.28e-05	1.53162	up
comp123041_c0	0	-2.07108	down
comp123042_c3	2.72e-05	-1.63914	down
comp123044_c0	0.00476105	-2.01099	down
comp123046_c0	0	-3.7046	down
comp123052_c1	0.000157183	1.2551	up
comp123112_c0	1.57e-11	-2.09282	down
comp123173_c0	0	2.61498	up
comp123180_c0	0	3.78395	up
comp123242_c0	0	2.89856	up
comp123250_c0	1.67e-05	-1.70954	down
comp123259_c0	0.0007622	1.00015	up
comp123259_c2	0.000361311	2.96747	up
comp123307_c0	4.79e-06	-1.24114	down
comp123317_c0	0.000423757	-1.10366	down
comp123323_c1	0.00146641	-1.44505	down
comp123357_c0	0	2.70772	up
comp123358_c0	1.25e-12	2.28212	up
comp123431_c0	0.00871222	1.00893	up
comp123432_c0	0	-2.86119	down
comp123465_c0	2.49e-06	1.20845	up
comp123473_c0	0.000313561	1.18625	up
comp123474_c1	0.000669739	-1.8959	down
comp123476_c0	0.0056664	2.94983	up
comp123490_c0	9.72e-09	-3.97662	down
comp123510_c0	7.42e-06	1.16086	up
comp123543_c0	0.0046915	1.18215	up
comp123557_c0	0.00120096	2.40931	up
comp123581_c0	5.11e-15	-2.14717	down
comp123591_c2	0.00162133	2.00799	up
comp123593_c0	4.13e-11	1.67782	up
comp123600_c0	7.62e-06	-3.29156	down
comp123604_c0	7.51e-06	1.57076	up
comp123632_c0	6.25e-07	-2.35145	down
comp123696_c0	0.00271269	1.36054	up
comp123725_c0	1.44e-12	1.61459	up
comp123736_c0	0.00155466	-1.45223	down
comp123761_c1	5.28e-08	-2.18842	down
comp123784_c0	7.44e-15	-1.88908	down
comp123787_c0	0.00220744	1.46323	up
comp123796_c1	0.000248436	-1.2253	down
comp123797_c0	3.33e-16	1.99492	up
comp123801_c0	2.16e-05	-1.72201	down
comp123833_c0	2.68e-06	-1.81274	down
comp123833_c1	6e-12	-1.79929	down
comp123837_c0	3.77e-05	-2.51787	down
comp123874_c0	2.34e-08	-2.02221	down
comp123925_c1	3.24e-05	2.49302	up
comp123926_c0	7.53e-05	1.33647	up
comp123933_c0	0.000725671	-1.04265	down
comp123937_c1	0.000208123	-1.37764	down
comp123952_c0	6.86e-08	1.45667	up
comp123971_c0	0.00439406	-1.55554	down
comp123996_c0	3.96e-05	-1.39199	down
comp124012_c0	0	-1.86374	down
comp124029_c0	0	1.90998	up
comp124042_c0	2.98e-06	-1.88162	down
comp124057_c0	2.08e-08	-3.16294	down
comp124106_c0	0.00028739	-1.70103	down
comp124127_c0	1.14e-08	1.53797	up
comp124142_c0	0	3.28866	up
comp124142_c2	0	3.46107	up
comp124155_c0	2.16e-05	4.52112	up
comp124223_c2	0.000151362	-1.68791	down
comp124247_c0	9.88e-05	1.19788	up
comp124263_c0	7.19e-09	-1.3866	down
comp124288_c0	0.00201455	1.34465	up
comp124308_c0	0.000605229	-1.75879	down
comp124310_c0	0.000105079	1.10615	up
comp124322_c0	2.03e-06	2.18007	up
comp124324_c0	6.59e-06	-1.29347	down
comp124324_c2	5.38e-07	-1.54369	down
comp124347_c1	9.58e-05	-2.91359	down
comp124359_c0	0	-2.95455	down
comp124360_c0	6.49e-07	-1.76568	down
comp124371_c1	7.7e-06	-1.50152	down
comp124388_c0	1.31e-09	1.47058	up
comp124398_c0	0.00203709	-1.88801	down
comp124399_c0	1.36e-07	-1.45013	down
comp124405_c1	2.33e-15	-3.24055	down
comp124419_c0	4.36e-05	1.32332	up
comp124435_c0	0.00146641	-1.44505	down
comp124442_c2	6.88e-08	-1.43766	down
comp124461_c0	1.31e-06	-2.31256	down
comp124469_c0	7.29e-09	1.46644	up
comp124532_c0	0.000736258	-1.44737	down
comp124541_c0	0.00153079	1.71287	up
comp124606_c0	0.000295178	1.50622	up
comp124683_c0	3.38e-06	-1.39578	down
comp124688_c0	4.54e-11	-1.65769	down
comp124721_c1	0.000976786	2.10465	up
comp124739_c1	0.0034563	-1.16214	down
comp124740_c0	2.37e-06	-1.18613	down
comp124750_c3	0.000691953	1.6159	up
comp124769_c0	1.19e-07	-2.39408	down
comp124769_c1	0.00170798	-1.73797	down
comp124773_c0	4.56e-09	-1.46115	down
comp124816_c0	1.19e-08	-2.46301	down
comp124838_c0	4.22e-08	1.33237	up
comp124901_c0	1.54e-05	-1.32273	down
comp124908_c0	6.59e-06	2.79577	up
comp124921_c0	0	2.0617	up
comp124948_c0	0	1.96277	up
comp124996_c0	0	-2.53038	down
comp125004_c0	3.61e-10	1.4737	up
comp125033_c1	2.63e-12	-3.72002	down
comp125045_c0	1.21e-10	1.49957	up
comp125051_c0	2.79e-05	3.43797	up
comp125083_c0	0.00203709	-1.88801	down
comp125093_c0	2.19e-10	-2.56014	down
comp125111_c0	8.86e-05	1.7608	up
comp125113_c0	4.09e-05	-1.57041	down
comp125129_c0	3.55e-06	1.18538	up
comp125174_c5	0.0085393	1.86868	up
comp125175_c0	0	8.35151	up
comp125184_c0	0.00216997	-1.12254	down
comp125203_c1	2.52e-10	3.13296	up
comp125222_c0	1.78e-15	-2.37783	down
comp125225_c0	0.00476105	-2.01099	down
comp125225_c1	0	-2.89325	down
comp125230_c0	0.000774037	-1.45391	down
comp125276_c1	7.3e-12	2.15848	up
comp125281_c0	1.31e-05	-1.28911	down
comp125288_c0	0.000494951	1.33951	up
comp125309_c0	0	-5.20003	down
comp125327_c0	6.65e-05	-1.48419	down
comp125332_c0	0.00161597	-1.0682	down
comp125333_c0	0.00157046	1.80015	up
comp125340_c0	2.07e-05	1.95985	up
comp125344_c0	0.000137867	1.7978	up
comp125400_c0	2.52e-06	1.20994	up
comp125432_c0	0.00138416	-1.55072	down
comp125464_c0	9.89e-10	-2.06793	down
comp125477_c0	0.000121301	-1.79261	down
comp125478_c0	5.48e-08	-1.43628	down
comp125485_c1	0.0003171	-1.38933	down
comp125524_c4	0.000534971	-2.32605	down
comp125543_c0	2.09e-07	1.62068	up
comp125543_c1	0.00760263	1.43303	up
comp125549_c0	0	-4.55565	down
comp125554_c0	1.84e-11	-1.52298	down
comp125594_c0	1.75e-05	1.7342	up
comp125607_c1	0.000528137	-1.04679	down
comp125619_c0	0	-2.21338	down
comp125640_c1	0.000918101	1.01789	up
comp125663_c0	8.31e-08	-3.22065	down
comp125700_c1	0.0014324	-1.23155	down
comp125709_c0	0	3.38227	up
comp125719_c0	1.75e-08	1.69442	up
comp125736_c0	0.00275302	-1.63066	down
comp125755_c0	0.00629266	1.17768	up
comp125769_c1	2.87e-08	-1.52353	down
comp125801_c0	0.000329112	-1.42749	down
comp125803_c0	6.71e-05	1.17868	up
comp125822_c0	1.25e-11	-1.9097	down
comp125837_c0	1.16e-07	-1.34689	down
comp125847_c0	0.000464273	-1.43106	down
comp125890_c1	1.1e-10	1.75136	up
comp125890_c2	3.04e-07	1.83939	up
comp125897_c0	0.000217457	-1.33287	down
comp125906_c0	1.05e-07	2.36819	up
comp125906_c1	3.84e-11	1.80647	up
comp125923_c0	0	-7.5225	down
comp125933_c0	0.000447773	-2.78876	down
comp125936_c1	0.00459711	2.40472	up
comp125978_c1	1.07e-05	-1.18063	down
comp125993_c2	3.01e-06	-1.99616	down
comp126002_c0	2.78e-15	-2.53994	down
comp126012_c0	0	-2.91629	down
comp126028_c0	0.00521108	1.55185	up
comp126031_c1	3.71e-05	-1.75129	down
comp126071_c0	0.00939652	1.43287	up
comp126092_c0	0.000147865	-1.07018	down
comp126118_c0	0	-2.35344	down
comp126131_c0	1.76e-08	-1.44448	down
comp126152_c0	0.000250068	2.65898	up
comp126159_c0	0.00142633	-2.05414	down
comp126170_c0	0	-2.70287	down
comp126174_c0	0.000328536	-1.09183	down
comp126197_c0	3.62e-07	1.60761	up
comp126227_c0	7.55e-15	1.74812	up
comp126248_c0	1.33e-05	1.43577	up
comp126262_c0	0.00012036	-1.77271	down
comp126282_c0	0.00382277	-1.00547	down
comp126287_c0	1.17e-05	1.41259	up
comp126297_c0	4.87e-05	2.6591	up
comp126310_c0	0.00274298	-2.3712	down
comp126326_c0	0.00674371	1.05265	up
comp126327_c4	5.16e-14	-2.55265	down
comp126349_c0	6.96e-08	-1.32207	down
comp126354_c0	0	-2.70614	down
comp126373_c0	0.000160179	-2.87317	down
comp126376_c0	8.01e-06	1.19439	up
comp126381_c0	0.00629266	1.17768	up
comp126421_c1	0	7.74008	up
comp126460_c1	5.89e-05	1.2875	up
comp126492_c1	0.000160836	-2.34059	down
comp126513_c0	0.000445688	1.52674	up
comp126544_c0	2.22e-16	2.39546	up
comp126560_c0	4.68e-05	-1.0813	down
comp126564_c0	1.32e-11	1.55739	up
comp126585_c0	5.17e-10	-1.86286	down
comp126585_c2	2.33e-15	-1.95269	down
comp126641_c0	3.03e-05	1.33998	up
comp126661_c0	0.000802552	-1.71657	down
comp126663_c0	7.43e-06	1.17978	up
comp126786_c0	0.000637036	1.04828	up
comp126786_c1	2.03e-05	1.22916	up
comp126788_c0	2.4e-10	-1.61618	down
comp126818_c0	5.28e-13	2.04928	up
comp126833_c0	1.72e-11	-1.79979	down
comp126869_c0	2.37e-11	-1.92873	down
comp126873_c0	5.24e-09	1.39527	up
comp126944_c0	0.00032454	-1.33912	down
comp126948_c0	0.000730903	1.11575	up
comp126961_c0	3.98e-08	-1.3118	down
comp126967_c0	0.00271847	-1.79316	down
comp126983_c0	1.69e-06	-2.71354	down
comp126986_c1	0.000115977	1.14151	up
comp126990_c0	2.37e-12	1.60266	up
comp127029_c0	3.62e-05	1.29069	up
comp127053_c0	0.00541779	-1.60253	down
comp127054_c0	0.00153688	-1.29997	down
comp127060_c0	0.00547025	1.15134	up
comp127064_c2	0.00217095	-1.56926	down
comp127079_c0	3.95e-12	-2.09751	down
comp127101_c0	5.54e-05	2.10352	up
comp127150_c0	0.000664563	-3.52957	down
comp127188_c0	3.89e-06	1.38047	up
comp127201_c0	1.79e-09	-3.42279	down
comp127206_c0	3.46e-13	-2.55163	down
comp127225_c2	4.88e-10	-1.449	down
comp127278_c0	5.84e-05	1.08929	up
comp127281_c0	0.000478557	-1.63465	down
comp127281_c1	1.09e-09	-2.22501	down
comp127289_c0	3.7e-09	-2.09611	down
comp127295_c0	3.12e-10	-1.85467	down
comp127384_c0	2.14e-06	-1.25902	down
comp127397_c0	2.05e-06	1.20736	up
comp127401_c0	1.25e-10	1.6424	up
comp127410_c0	0.000786038	-1.21892	down
comp127417_c1	0.00292539	-1.15238	down
comp127420_c0	0	-2.70998	down
comp127445_c0	0.00015787	1.06446	up
comp127459_c0	0	-5.76843	down
comp127462_c0	3.77e-06	-2.14588	down
comp127465_c1	0.000240702	-1.31941	down
comp127468_c0	1.49e-06	-1.57299	down
comp127475_c0	0	2.1814	up
comp127478_c1	0	-2.15529	down
comp127479_c1	0.000681765	1.40234	up
comp127479_c2	0.000827385	1.6223	up
comp127490_c0	0	-3.4454	down
comp127496_c0	4.28e-05	1.22441	up
comp127518_c0	8.48e-05	-1.55039	down
comp127536_c0	4.66e-05	-1.18189	down
comp127548_c1	0.000402435	-1.00426	down
comp127577_c1	2.25e-09	-1.40075	down
comp127580_c4	3.44e-15	1.91137	up
comp127595_c0	0.000987911	1.01173	up
comp127601_c0	3.26e-13	1.66189	up
comp127614_c0	6.92e-05	2.18222	up
comp127651_c1	1.27e-09	-2.20133	down
comp127657_c0	0.00694127	2.36444	up
comp127666_c0	5.33e-07	1.93723	up
comp127668_c2	0.000123603	1.30265	up
comp127675_c1	1.89e-05	-1.1739	down
comp127678_c0	0.00204846	-1.25575	down
comp127681_c0	9.09e-06	-1.4847	down
comp127688_c1	7.74e-08	1.32444	up
comp127714_c0	0	4.17005	up
comp127728_c0	3.87e-13	1.65739	up
comp127736_c2	0.000344292	-2.35984	down
comp127741_c1	0	1.86909	up
comp127741_c3	0.000111139	-1.05178	down
comp127775_c0	1.49e-08	1.37308	up
comp127783_c0	5.55e-05	-1.08742	down
comp127821_c0	0	-2.10508	down
comp127825_c0	0.00327317	-1.69003	down
comp127830_c0	1.86e-11	-1.75342	down
comp127870_c0	4.06e-09	2.09955	up
comp127870_c2	2.58e-13	1.88438	up
comp127872_c0	0.000483659	-1.03732	down
comp127980_c0	5.69e-05	-2.28458	down
comp127986_c1	0.00017337	-1.46248	down
comp127990_c0	0.000361008	-1.08151	down
comp128011_c2	0	-4.1664	down
comp128037_c0	0.000806934	1.50263	up
comp128049_c0	1.69e-13	-1.75166	down
comp128062_c0	0.00131055	-1.53945	down
comp128137_c0	0.000290503	1.5522	up
comp128141_c0	0.00457215	-1.33212	down
comp128154_c0	0.00119143	1.19467	up
comp128155_c0	0.0096195	-2.50111	down
comp128155_c1	3.95e-09	-1.64907	down
comp128165_c0	0.00980678	1.05248	up
comp128173_c1	1.91e-09	-1.66844	down
comp128186_c0	3.7e-14	-2.28011	down
comp128202_c0	0	2.4816	up
comp128233_c0	4.87e-06	-1.43399	down
comp128256_c0	2.13e-05	-1.6515	down
comp128278_c0	0.00171358	-1.52179	down
comp128282_c0	4.97e-06	3.10023	up
comp128297_c2	0.00785406	1.01197	up
comp128313_c0	4.1e-06	-2.10998	down
comp128347_c0	0	2.66916	up
comp128349_c2	1.17e-06	1.24113	up
comp128354_c1	0.0049703	3.32421	up
comp128375_c0	1.27e-10	-3.71766	down
comp128403_c0	5.97e-08	2.64238	up
comp128472_c0	3.8e-09	-1.82678	down
comp128473_c0	0.000214778	-1.45091	down
comp128476_c0	0.000382065	2.77332	up
comp128486_c0	3.23e-06	3.12919	up
comp128506_c0	1.08e-06	1.42804	up
comp128563_c0	3.15e-10	1.72673	up
comp128583_c1	7.81e-06	-2.71124	down
comp128606_c0	0.0058091	-1.62072	down
comp128610_c0	8.87e-05	-1.77126	down
comp128610_c1	8.36e-07	-1.38377	down
comp128615_c0	6.94e-11	1.51755	up
comp128645_c0	2.23e-07	1.54546	up
comp128667_c0	1.93e-13	1.93704	up
comp128706_c0	0.000379981	-1.24768	down
comp128728_c0	4.43e-06	-3.13489	down
comp128732_c0	0.00121781	1.35982	up
comp128865_c0	7.08e-10	-1.44553	down
comp128869_c0	3.33e-16	1.91751	up
comp128882_c1	1.11e-16	-3.41414	down
comp128885_c0	0.00356751	1.89426	up
comp128901_c0	0	-2.10655	down
comp128902_c0	3.29e-07	1.27456	up
comp128942_c0	9.71e-05	-1.09843	down
comp128978_c0	1.02e-10	-1.50319	down
comp128998_c0	0.00142867	-1.95693	down
comp129001_c0	5.55e-16	-2.15469	down
comp129011_c0	1.34e-09	-1.53981	down
comp129056_c0	0.00964654	1.97296	up
comp129071_c1	5.6e-13	-1.80575	down
comp129099_c1	0.000557038	-1.45463	down
comp129117_c2	6.66e-16	-2.12283	down
comp129117_c3	0.00142064	-1.65599	down
comp129146_c0	0	2.78286	up
comp129148_c3	0	-2.29728	down
comp129165_c0	5.67e-08	-1.45122	down
comp129171_c0	6.15e-05	-1.95634	down
comp129183_c0	1.67e-05	1.268	up
comp129200_c0	0.000319524	1.57209	up
comp129206_c0	0.00484611	1.04604	up
comp129240_c0	5.83e-07	-2.10099	down
comp129268_c1	2.65e-05	1.16972	up
comp129320_c0	2.71e-08	-2.07795	down
comp129346_c0	0	-2.42937	down
comp129379_c0	0.0065057	-2.40361	down
comp129393_c0	0	2.06034	up
comp129401_c0	5.09e-05	1.7219	up
comp129440_c0	0.000199486	-1.55345	down
comp129453_c0	0.007263	1.24555	up
comp129476_c0	0	3.91489	up
comp129487_c1	5.25e-05	1.17684	up
comp129494_c0	3.75e-12	1.62594	up
comp129512_c0	0	-4.74478	down
comp129532_c0	0.0047187	1.17293	up
comp129542_c1	0.000220628	1.17367	up
comp129549_c0	0	-3.62662	down
comp129554_c0	0.00388841	1.99215	up
comp129556_c0	3.34e-07	-1.29245	down
comp129563_c0	0.000227827	2.44232	up
comp129566_c0	3.88e-05	-1.1016	down
comp129597_c2	0.00731509	1.03073	up
comp129600_c0	0.000323866	1.20393	up
comp129605_c0	0	-2.36248	down
comp129616_c0	0	-2.61622	down
comp129628_c1	0.00118091	-1.00643	down
comp129638_c0	1e-06	-1.34626	down
comp129646_c0	0.000933464	-1.8395	down
comp129648_c0	4.12e-08	-2.30616	down
comp129667_c1	7.75e-06	1.17862	up
comp129673_c0	7.98e-05	1.08911	up
comp129678_c0	2.47e-06	-1.23091	down
comp129681_c0	3.48e-10	1.71212	up
comp129694_c0	0.000160611	1.8121	up
comp129704_c0	1.36e-06	-1.41975	down
comp129715_c0	5.62e-08	-1.3628	down
comp129745_c0	1.11e-15	1.79008	up
comp129803_c0	0	-2.09875	down
comp129805_c0	0.000240032	1.104	up
comp129810_c0	1.75e-06	-1.30001	down
comp129826_c0	3.58e-09	-1.43549	down
comp129848_c0	1.46e-05	-1.17663	down
comp129886_c0	3.65e-06	-2.03351	down
comp129891_c0	0	-2.67694	down
comp129896_c4	0.00286452	1.33048	up
comp129919_c0	7.96e-05	-1.26203	down
comp129919_c1	6.7e-05	-1.26593	down
comp129944_c0	1.3e-05	1.55879	up
comp129961_c0	0.000478557	-1.63465	down
comp129962_c0	7.09e-10	1.45839	up
comp129970_c0	0	3.18623	up
comp129971_c0	2.58e-13	1.66207	up
comp129983_c0	0.00631732	1.72568	up
comp130018_c1	4.1e-06	1.65234	up
comp130051_c0	0	-5.22116	down
comp130071_c0	0.00074849	-2.74463	down
comp130096_c2	0.000705716	-1.02762	down
comp130120_c2	8.5e-07	-4.70956	down
comp130120_c3	1.13e-09	-2.15682	down
comp130206_c0	2.62e-06	-1.52576	down
comp130209_c0	0	-2.01935	down
comp130225_c0	3.47e-08	-1.75685	down
comp130230_c0	0.000287258	1.03548	up
comp130252_c0	0.000212605	1.0377	up
comp130267_c1	1.12e-05	-1.2429	down
comp130275_c1	0.00334053	1.23313	up
comp130355_c0	0.000300946	-1.5093	down
comp130365_c0	2.34e-07	-1.82935	down
comp130372_c2	0.00115841	2.03431	up
comp130390_c0	0	-3.21551	down
comp130390_c1	0.00065197	-3.18127	down
comp130401_c0	0	-2.56347	down
comp130405_c0	6.74e-14	-2.5442	down
comp130426_c1	0.000304663	1.09441	up
comp130427_c0	0.000477452	1.0184	up
comp130435_c1	7.94e-06	-1.92437	down
comp130443_c0	6.46e-05	1.10901	up
comp130444_c0	0	2.04607	up
comp130451_c2	7.45e-05	-1.08686	down
comp130491_c0	0.000468107	-1.88744	down
comp130515_c4	0.00118647	1.36925	up
comp130530_c0	0.00341147	-1.34273	down
comp130549_c0	4.35e-05	-1.1368	down
comp130609_c0	0.00851445	1.04719	up
comp130615_c0	0.00629613	1.17284	up
comp130658_c0	7.21e-08	-2.17451	down
comp130677_c0	9.38e-06	-2.80519	down
comp130677_c1	0.000162711	-1.08069	down
comp130679_c0	2.19e-10	-2.4406	down
comp130708_c0	0.0045191	-1.66544	down
comp130729_c3	0.00031084	2.03263	up
comp130745_c0	0.0030827	-1.15244	down
comp130758_c1	2.83e-14	2.93699	up
comp130758_c3	0.00198099	1.06485	up
comp130824_c1	0	-3.18776	down
comp130824_c2	0	-2.31461	down
comp130846_c0	0	2.22383	up
comp130847_c1	0.000127453	1.06501	up
comp130868_c0	9.83e-06	-1.15221	down
comp130877_c0	0.00199367	-2.21964	down
comp130881_c1	1.48e-05	-1.25074	down
comp130899_c0	2.37e-12	-1.71015	down
comp130913_c0	1.57e-14	-1.81027	down
comp130914_c0	2.65e-05	1.31706	up
comp130924_c2	0.00163475	-1.71506	down
comp130929_c0	0	-2.20378	down
comp130937_c0	3.97e-05	-1.09405	down
comp130949_c0	1.83e-13	-1.64386	down
comp130971_c0	0.00198219	-1.85208	down
comp130971_c2	8.42e-05	-1.69071	down
comp130980_c0	0.00291108	1.32125	up
comp131023_c2	0	2.12022	up
comp131038_c0	1.54e-13	-1.9329	down
comp131038_c1	2.22e-16	-1.95157	down
comp131072_c0	0.000260112	2.09247	up
comp131074_c0	0	1.93532	up
comp131095_c1	0.00438896	-1.01799	down
comp131104_c0	0.000123305	1.15858	up
comp131119_c0	3.56e-09	-1.43032	down
comp131130_c0	1.39e-06	2.0284	up
comp131150_c0	1.74e-13	1.92424	up
comp131223_c2	0.00544958	1.0808	up
comp131241_c0	8.97e-06	1.67124	up
comp131261_c0	1.01e-05	-1.44669	down
comp131275_c0	2.17e-08	-4.96338	down
comp131299_c0	0	1.88304	up
comp131303_c5	3.49e-06	-1.19272	down
comp131357_c0	1.19e-12	1.63901	up
comp131365_c0	2.68e-05	-1.34315	down
comp131367_c1	0.000916312	-1.08061	down
comp131381_c0	0	2.39953	up
comp131381_c1	0.000805045	1.0695	up
comp131470_c0	6e-05	-1.31728	down
comp131476_c0	0.000109055	1.07843	up
comp131481_c0	3.7e-05	-1.78456	down
comp131485_c0	3.8e-10	-1.44896	down
comp131501_c0	0	-2.83512	down
comp131530_c0	4.12e-05	1.22377	up
comp131554_c0	4.74e-06	2.01449	up
comp131573_c1	0.00104924	1.11279	up
comp131578_c0	0.000410892	-1.58415	down
comp131597_c0	0.0020745	-1.12948	down
comp131601_c0	3.85e-07	1.25706	up
comp131617_c0	2.28e-12	1.60449	up
comp131624_c0	1.11e-06	-1.55314	down
comp131628_c5	4.23e-05	1.27433	up
comp131631_c0	2.69e-05	-1.13537	down
comp131637_c0	0	5.27121	up
comp131715_c2	0.000661278	1.45865	up
comp131733_c0	0.000360441	1.63989	up
comp131743_c0	0.00182025	-1.61856	down
comp131757_c2	7.41e-12	1.60934	up
comp131778_c0	0.000880755	-1.42746	down
comp131782_c0	7.12e-05	-1.31212	down
comp131789_c0	0.00198219	-1.85208	down
comp131800_c0	0.000130421	-1.22789	down
comp131871_c0	3.81e-09	-1.80948	down
comp131881_c0	7.74e-11	-1.69487	down
comp131908_c0	1.61e-07	1.59834	up
comp131926_c0	5.81e-12	-1.5526	down
comp131947_c0	3.55e-15	1.76228	up
comp131969_c0	0	-3.32641	down
comp131982_c0	0.00457472	1.36582	up
comp131990_c0	0.00131142	-1.39454	down
comp132010_c0	5.27e-09	1.42908	up
comp132138_c0	0.000177262	1.63511	up
comp132142_c0	3.41e-06	1.33024	up
comp132166_c0	4.17e-13	-2.1248	down
comp132168_c1	3.53e-10	-1.70908	down
comp132172_c0	0.00230421	-1.58309	down
comp132210_c0	0.00104884	-1.34745	down
comp132235_c0	0.00951196	1.00071	up
comp132246_c0	8.95e-07	1.23258	up
comp132250_c0	0.00356751	1.89426	up
comp132251_c0	1.02e-09	-2.93564	down
comp132251_c1	0	-4.73574	down
comp132259_c0	4.25e-05	1.26224	up
comp132259_c1	1.08e-07	1.3019	up
comp132274_c0	7.14e-11	-2.53999	down
comp132274_c1	0.000133704	-1.22856	down
comp132305_c0	0	2.86745	up
comp132344_c1	0.0032839	1.5656	up
comp132376_c0	0.000531857	-1.44838	down
comp132409_c0	1.51e-12	-3.601	down
comp132419_c3	4.11e-05	1.2775	up
comp132420_c0	0.000124542	-1.04391	down
comp132460_c2	5.98e-06	1.18645	up
comp132461_c0	9.7e-09	-1.37563	down
comp132484_c0	0.000382956	-1.01345	down
comp132488_c0	0.00161647	-1.51155	down
comp132533_c0	0.00444636	-1.03062	down
comp132582_c0	0.000406221	1.42427	up
comp132593_c0	7.24e-05	-1.1641	down
comp132617_c0	0.000536804	1.18493	up
comp132656_c0	0	-2.4299	down
comp132701_c0	0.00048533	1.10804	up
comp132736_c0	0.00408072	1.1819	up
comp132741_c0	0	2.2077	up
comp132764_c0	0.00312813	1.48192	up
comp132796_c0	1.29e-14	-1.87137	down
comp132805_c0	0	2.85464	up
comp132823_c0	6.7e-06	3.54671	up
comp132823_c2	0.000931631	1.13874	up
comp132838_c0	9.58e-05	-1.22835	down
comp132842_c1	0.00244557	-1.59786	down
comp132851_c0	4.4e-06	-1.38503	down
comp132858_c0	0.000433809	1.08058	up
comp132870_c0	0.000497109	1.28155	up
comp132918_c0	0.00304108	-1.31044	down
comp132936_c0	1.86e-11	-1.79072	down
comp132982_c0	0.000251777	-1.19177	down
comp133005_c0	1.66e-05	1.16298	up
comp133005_c1	0.00586436	2.08902	up
comp133009_c0	0.000206075	-1.56265	down
comp133026_c0	0	-1.89793	down
comp133032_c0	7.75e-07	-1.57217	down
comp133038_c0	4.54e-13	1.7462	up
comp133117_c0	0.000330351	-1.18046	down
comp133134_c0	0.00467452	-1.95726	down
comp133186_c0	0.00850662	1.1581	up
comp133196_c0	0.000208123	-1.37764	down
comp133291_c1	1.72e-08	-1.34059	down
comp133341_c4	3.22e-06	2.27274	up
comp133367_c0	8.19e-05	1.10068	up
comp133413_c1	0.00605198	-1.80089	down
comp133421_c0	5.45e-12	-1.76666	down
comp133422_c2	1.14e-06	1.23064	up
comp133484_c0	7.93e-05	1.78731	up
comp133505_c0	1.82e-09	-1.39925	down
comp133506_c4	0.00459711	2.40472	up
comp133520_c0	0.00437804	-2.32838	down
comp133521_c0	0	-1.99886	down
comp133545_c0	0.00102254	-1.0936	down
comp133558_c0	1.22e-06	1.28176	up
comp133566_c0	0	-2.5136	down
comp133569_c0	7.45e-05	-1.25917	down
comp133573_c3	0.00933472	1.03314	up
comp133611_c0	3.27e-07	-1.90961	down
comp133624_c0	0.00157155	-1.19718	down
comp133638_c0	0.00609466	1.25739	up
comp133654_c0	0.000402708	-1.01808	down
comp133735_c0	0	-3.20828	down
comp133741_c0	2.88e-05	-1.45541	down
comp133788_c0	5.39e-10	-1.43599	down
comp133791_c0	1.35e-07	-3.062	down
comp133791_c1	7.71e-10	-2.62099	down
comp133806_c1	0.000101623	1.29437	up
comp133840_c0	0	-2.82652	down
comp133855_c0	0.000366045	-1.48833	down
comp133861_c0	8.01e-08	-2.49912	down
comp133861_c1	2.89e-07	-2.00921	down
comp133862_c0	0.00170605	-1.15989	down
comp133867_c0	0.00190452	-1.27047	down
comp133869_c1	2.36e-08	-1.84927	down
comp133873_c1	0.00017817	-1.10992	down
comp133876_c0	6.36e-08	-2.20441	down
comp133896_c0	1.67e-09	1.44186	up
comp133899_c0	6.01e-07	-2.69162	down
comp133905_c0	3.99e-11	-1.66434	down
comp133915_c0	1.63e-05	1.14034	up
comp133921_c0	7.78e-07	-1.23018	down
comp133927_c2	3.86e-07	-1.64455	down
comp133963_c1	0.00131055	-1.53945	down
comp133964_c0	1.26e-05	-1.26105	down
comp134005_c0	3.23e-06	3.12919	up
comp134055_c0	9.75e-08	-1.49751	down
comp134076_c0	8.22e-05	-1.09242	down
comp134084_c0	2.29e-06	1.23271	up
comp134128_c0	0.000967598	1.80307	up
comp134153_c1	1.59e-10	-2.21459	down
comp134166_c0	0	3.01318	up
comp134188_c0	1.86e-05	1.28582	up
comp134203_c0	4.18e-09	-1.52364	down
comp134205_c1	2.64e-06	-1.43685	down
comp134228_c1	7e-06	1.24749	up
comp134233_c0	0.00257451	1.05349	up
comp134243_c0	0.000561604	-1.29155	down
comp134254_c1	6.71e-06	-2.95323	down
comp134272_c0	0.00210289	-1.49411	down
comp134294_c0	2.7e-05	-1.13225	down
comp134314_c0	4.22e-05	-1.58685	down
comp134344_c0	0.000669739	-1.8959	down
comp134363_c1	0.0082275	-1.02392	down
comp134363_c2	0.00283034	-1.8247	down
comp134369_c2	0.00239363	1.02798	up
comp134391_c0	3.64e-08	1.36675	up
comp134428_c2	0.0001	-1.09829	down
comp134460_c0	0.000376608	1.01982	up
comp134482_c0	8.4e-10	-1.46934	down
comp134483_c0	0.00897594	-1.04535	down
comp134539_c0	1.77e-05	1.12744	up
comp134581_c0	0	-2.26942	down
comp134597_c0	1.01e-05	-1.72283	down
comp134609_c0	4.58e-07	1.25723	up
comp134665_c0	0.00959834	-1.47803	down
comp134708_c0	8.17e-09	1.73534	up
comp134747_c3	0.00954343	1.41582	up
comp134774_c0	4.96e-11	-1.49665	down
comp134780_c1	0.000356109	-1.37113	down
comp134795_c0	0.000151705	1.12433	up
comp134814_c0	0	-2.4198	down
comp134833_c0	0.000449596	1.00713	up
comp134860_c0	2.29e-06	1.44108	up
comp134894_c1	0.00456744	-1.22773	down
comp134938_c1	1.97e-05	-4.45751	down
comp134953_c1	1.93e-05	1.18886	up
comp134964_c0	2.07e-09	-1.65414	down
comp134964_c3	1.01e-10	-1.9522	down
comp134985_c2	7.03e-05	1.08907	up
comp134985_c3	0.00240951	1.12782	up
comp135007_c1	0.0027994	-1.09611	down
comp135074_c1	1.48e-12	1.91985	up
comp135090_c1	0.000606148	-1.52238	down
comp135096_c0	3.9e-07	-1.41465	down
comp135103_c0	0.0098397	1.14375	up
comp135109_c1	0.00107908	1.01009	up
comp135110_c1	0.00263953	-1.21711	down
comp135151_c0	2.7e-05	1.11957	up
comp135174_c0	6.24e-11	3.73011	up
comp135175_c0	0	2.42428	up
comp135210_c1	5.83e-06	1.1829	up
comp135210_c3	0.00124336	1.41016	up
comp135238_c0	1.3e-05	-1.24324	down
comp135263_c0	0.000208665	-1.06389	down
comp135277_c3	3.03e-06	1.2172	up
comp135289_c0	6.72e-05	-1.40035	down
comp135295_c0	3.88e-09	-1.64239	down
comp135300_c0	0.000946763	1.20108	up
comp135308_c0	9.71e-05	1.11344	up
comp135322_c1	0.000187578	1.82759	up
comp135331_c0	3.57e-07	1.50007	up
comp135351_c1	0.000359072	1.76107	up
comp135354_c0	5.93e-10	1.69915	up
comp135448_c0	0.00729078	1.46908	up
comp135460_c0	9.4e-08	-2.54006	down
comp135460_c2	0.00294845	-2.26849	down
comp135478_c0	8.81e-09	1.37396	up
comp135487_c0	6.69e-11	2.2894	up
comp135495_c0	0.000660444	-1.63107	down
comp135519_c0	1.55e-15	2.23832	up
comp135554_c0	5.45e-08	-1.93505	down
comp135568_c1	1.47e-09	-1.89256	down
comp135579_c0	3.69e-06	-1.48656	down
comp135594_c0	0.00729353	1.15419	up
comp135594_c1	2.27e-13	1.67764	up
comp135626_c1	5.57e-11	-1.73334	down
comp135626_c2	3.49e-08	-2.34483	down
comp135697_c0	4.57e-11	-1.64236	down
comp135712_c0	0.00164518	-1.09212	down
comp135740_c0	0	-2.57009	down
comp135740_c1	1.23e-12	-2.41456	down
comp135756_c0	1.11e-05	-1.13122	down
comp135788_c0	7.6e-05	-1.61805	down
comp135796_c0	0.000102874	-1.05238	down
comp135842_c1	3.24e-05	-1.213	down
comp135852_c0	2.05e-05	-1.83462	down
comp135886_c0	0	2.43244	up
comp135909_c1	0.000215217	1.3215	up
comp135916_c0	3.57e-07	-1.94959	down
comp136003_c0	0.000672585	1.1089	up
comp136043_c0	0	2.16236	up
comp136043_c1	8.37e-12	1.81553	up
comp136045_c0	0	-2.23417	down
comp136137_c0	0.000137117	-1.0462	down
comp136175_c0	1.73e-06	-1.23354	down
comp136181_c0	1.82e-05	-1.52186	down
comp136188_c0	3.1e-06	1.38577	up
comp136300_c1	0.000333439	1.72065	up
comp136320_c2	0.00129086	1.78241	up
comp136320_c3	1.86e-06	-1.20372	down
comp136331_c0	2.92e-09	-1.38701	down
comp136408_c0	3.2e-05	-1.09641	down
comp136427_c0	4.43e-06	-2.20692	down
comp136433_c0	0.000805429	2.443	up
comp136447_c0	0.000217735	1.18276	up
comp136461_c0	0	-2.08399	down
comp136463_c1	2.93e-14	1.8171	up
comp136497_c0	4.99e-06	-1.44879	down
comp136499_c1	5.98e-06	1.23975	up
comp136502_c1	5.11e-09	-1.58176	down
comp136525_c0	0.000425495	-1.01251	down
comp136585_c0	0.0042812	1.28079	up
comp136600_c0	3.15e-06	-1.26029	down
comp136602_c3	1.07e-05	-1.13414	down
comp136617_c1	0.000410262	-1.00878	down
comp136627_c0	1.55e-15	2.28824	up
comp136710_c0	0.00110032	1.03622	up
comp136715_c0	0.00169077	1.14751	up
comp136736_c1	3.04e-11	-1.79467	down
comp136736_c2	0.000756371	-1.13328	down
comp136777_c1	0	-1.91034	down
comp136791_c0	0.000453489	-1.09967	down
comp136821_c0	0.000165979	1.12211	up
comp136855_c0	4.67e-06	1.17673	up
comp136858_c0	8.99e-09	1.46846	up
comp136871_c0	0	2.12245	up
comp136895_c0	1.08e-11	-1.54312	down
comp136898_c3	6.11e-05	1.25434	up
comp136901_c0	0.000446051	-2.08983	down
comp136916_c0	0	-2.72615	down
comp136919_c0	9.53e-06	-1.42756	down
comp136928_c0	0.00135502	1.03966	up
comp136938_c0	0.00697072	-2.28425	down
comp137005_c0	1.06e-06	-1.20946	down
comp137054_c0	4.53e-11	-1.81497	down
comp137096_c0	2.53e-06	1.22603	up
comp137121_c0	2.42e-05	-2.5475	down
comp137121_c2	2.15e-06	-1.91452	down
comp137125_c2	1.45e-05	-1.36247	down
comp137127_c0	0.00121849	-1.33209	down
comp137184_c2	4.98e-05	-1.09786	down
comp137190_c2	1.25e-08	1.36447	up
comp137207_c0	1.32e-12	-1.9119	down
comp137237_c0	0.000516247	-1.375	down
comp137242_c0	0.000238619	-1.17144	down
comp137260_c1	0.000229499	-1.15011	down
comp137318_c0	1.18e-05	1.25643	up
comp137320_c2	0.000120238	-1.33133	down
comp137462_c0	4.08e-05	-1.12276	down
comp137485_c0	7.32e-07	-1.22106	down
comp137487_c0	8.55e-10	-1.46795	down
comp137553_c0	1.08e-06	-1.41164	down
comp137553_c1	2.15e-11	-1.81812	down
comp137570_c0	0.000162403	-1.03513	down
comp137579_c1	2.16e-08	1.41431	up
comp137587_c0	0.000663082	-1.0385	down
comp137615_c0	2.98e-07	1.28524	up
comp137664_c0	3.3e-13	3.10032	up
comp137682_c1	7.77e-16	-1.78009	down
comp137743_c0	7.37e-10	-1.52896	down
comp137747_c0	2.89e-11	-1.51897	down
comp137779_c1	0.000129025	-1.2709	down
comp137813_c0	0	-4.21182	down
comp137814_c0	0.000114152	-1.07889	down
comp137844_c0	7.83e-05	-1.38839	down
comp137876_c0	0.000145722	1.39406	up
comp137876_c1	0.000644273	1.30364	up
comp137901_c0	0.00492436	1.86746	up
comp137910_c0	0	-2.99851	down
comp137911_c0	1.11e-09	-1.42462	down
comp137939_c0	3.13e-08	1.38688	up
comp137956_c0	6.94e-07	-1.24355	down
comp137992_c0	0.000528414	-1.00284	down
comp137996_c3	1.38e-10	-1.80187	down
comp137999_c0	1.22e-07	-1.52391	down
comp138000_c0	0.000410581	-1.01142	down
comp138004_c0	0.000407198	-1.02907	down
comp138064_c0	8.49e-05	1.22493	up
comp138087_c1	0.00606282	1.26518	up
comp138113_c0	7.67e-05	-1.20734	down
comp138118_c0	2.04e-05	1.12866	up
comp138146_c0	2.03e-12	1.67831	up
comp138170_c0	0.000289844	1.0928	up
comp138229_c0	2.53e-08	-2.04872	down
comp138231_c0	4.46e-12	-1.57539	down
comp138236_c1	0.000383341	1.05682	up
comp138255_c0	7.77e-14	1.70798	up
comp138264_c0	0	2.40321	up
comp138273_c0	0	-1.83048	down
comp138279_c2	4.87e-06	1.18418	up
comp138307_c0	2.12e-12	-1.71613	down
comp138309_c0	0.000359209	-1.32433	down
comp138309_c1	2.47e-08	-1.37889	down
comp138309_c2	5.95e-07	-1.28603	down
comp138351_c0	4.87e-07	-1.45925	down
comp138367_c0	0.000214821	1.03424	up
comp138417_c0	2.75e-06	-1.17785	down
comp138424_c0	0.00494282	-1.05683	down
comp138456_c0	0.00199367	-2.21964	down
comp138456_c2	0.00485417	1.0619	up
comp138466_c1	0.000175089	1.48813	up
comp138515_c0	1.42e-05	-1.17302	down
comp138541_c1	5.52e-06	-1.81975	down
comp138545_c0	0.00012654	1.06612	up
comp138563_c1	0.00240951	1.12782	up
comp138576_c0	0.000681765	1.40234	up
comp138616_c0	3.36e-07	-1.4472	down
comp138631_c2	0.000470119	1.00387	up
comp138714_c1	2.18e-07	-1.2749	down
comp138740_c0	0.000760909	-1.19786	down
comp138753_c0	0.000600454	1.09329	up
comp138829_c1	0	-1.90234	down
comp138861_c0	2.32e-08	1.77586	up
comp138869_c0	1.05e-06	-1.22021	down
comp138905_c0	0	2.93858	up
comp138960_c1	0.0024842	-1.73825	down
comp138978_c0	6.47e-08	1.33887	up
comp138979_c0	1.36e-06	-1.7148	down
comp138984_c0	0.000135434	1.06153	up
comp139008_c0	5.01e-06	-1.1778	down
comp139054_c0	3.23e-06	-1.37049	down
comp139080_c0	1.14e-07	-1.29276	down
comp139173_c0	0.00225444	-1.34451	down
comp139246_c0	2.5e-05	1.16689	up
comp139299_c0	6.04e-08	1.43677	up
comp139351_c1	1.53e-05	1.18979	up
comp139365_c0	0.00108951	-1.45311	down
comp139489_c0	0.0050519	-1.11738	down
comp139490_c0	2.09e-07	1.28052	up
comp139514_c1	0	7.97728	up
comp139527_c0	2.32e-11	1.54586	up
comp139583_c0	0	1.92816	up
comp139598_c2	0.00171536	-2.41279	down
comp139657_c1	0.00021701	1.21941	up
comp139676_c0	5.66e-06	-1.22891	down
comp139730_c0	0.0060003	-1.08072	down
comp139747_c1	3.2e-09	1.41798	up
comp139800_c0	0.000313901	1.0984	up
comp139915_c0	0.000101998	1.1687	up
comp139932_c0	1.92e-12	-1.58264	down
comp139948_c1	4.09e-05	-1.09511	down
comp139965_c0	8.98e-09	-1.82687	down
comp140005_c0	1.63e-08	2.18927	up
comp140013_c0	1.73e-05	1.12863	up
comp140051_c0	0.000148924	1.07512	up
comp140148_c2	5.12e-08	1.55875	up
comp140176_c0	0.00108946	1.04375	up
comp140208_c0	0.00815002	1.10442	up
comp140230_c0	0.00108038	-1.09705	down
comp140286_c0	2.21e-07	-1.30324	down
comp140305_c0	1.22e-11	1.58862	up
comp140322_c2	0.000435793	-1.08894	down
comp140416_c0	0.000108569	2.7241	up
comp140416_c1	1.26e-13	2.43852	up
comp140471_c0	0.00132073	-1.07502	down
comp140487_c0	0.00535006	1.03878	up
comp140493_c0	0.000425787	-1.23894	down
comp140499_c0	5.55e-16	1.81105	up
comp140512_c0	0.0067059	1.53257	up
comp140523_c1	0	-5.46576	down
comp140523_c2	0	-3.78227	down
comp140564_c1	2.25e-08	-1.57971	down
comp140577_c0	5.66e-15	-2.38262	down
comp140590_c1	0	-2.20108	down
comp140615_c1	0.000390588	1.11646	up
comp140648_c0	5.61e-06	1.44165	up
comp140664_c0	0.000129923	1.35576	up
comp140726_c2	0.000870656	1.84301	up
comp140809_c0	6.79e-08	-1.33915	down
comp140813_c0	7.91e-05	1.20076	up
comp140874_c0	0.00139792	1.00969	up
comp140885_c0	3.53e-06	1.20871	up
comp140920_c2	0.000113018	-1.26517	down
comp140947_c0	1.29e-06	-1.23759	down
comp140951_c0	5.92e-09	-1.36535	down
comp141004_c1	0.00239927	-1.45921	down
comp141041_c1	0.000420806	1.34848	up
comp141086_c0	0.0088538	1.01435	up
comp141158_c1	1.91e-10	-1.52088	down
comp141202_c0	9.17e-10	1.44806	up
comp141219_c0	0	-2.11781	down
comp141246_c0	0.00697413	1.31588	up
comp141276_c0	0.0087306	1.05967	up
comp141308_c0	2.51e-05	-1.11145	down
comp141335_c0	4.72e-13	1.66286	up
comp141335_c1	3.41e-14	1.70867	up
comp141343_c0	4.49e-09	1.3944	up
comp141352_c0	1.98e-08	1.49031	up
comp141373_c0	0.00198032	-1.13667	down
comp141373_c1	2.4e-05	-1.46417	down
comp141397_c0	0.00246908	-1.0571	down
comp141401_c0	1.63e-09	-1.42668	down
comp141438_c0	0	5.81366	up
comp141512_c1	8.89e-09	1.37346	up
comp141516_c0	0.00279041	1.25553	up
comp141536_c0	0.000869113	1.42267	up
comp141563_c1	0.000160965	-1.05162	down
comp141571_c1	6.95e-05	-1.16802	down
comp141579_c0	2.03e-08	1.36531	up
comp141622_c0	0.000177053	1.16776	up
comp141675_c0	0.00103232	1.05159	up
comp141731_c1	2.84e-05	1.30963	up
comp141747_c1	1.99e-05	1.44257	up
comp141775_c1	9.99e-16	1.79778	up
comp141781_c0	2.66e-06	-2.16445	down
comp141835_c0	3.34e-13	1.71688	up
comp142017_c0	0.0087306	1.05967	up
comp142074_c0	9.03e-11	-1.97508	down
comp142125_c0	0.000245325	1.0295	up
comp142134_c0	7.16e-08	-1.31619	down
comp142160_c0	3.71e-10	-1.62412	down
comp142288_c1	1.55e-05	-1.40933	down
comp142316_c1	0.000652984	1.13531	up
comp142324_c1	0.000392474	1.33601	up
comp142324_c2	1.38e-09	1.59388	up
comp142326_c1	0.000573608	1.01945	up
comp142336_c1	0.00342741	1.0276	up
comp142345_c1	1.61e-12	1.77758	up
comp142371_c0	2e-15	-2.12457	down
comp142428_c0	0.000175432	1.10524	up
comp142428_c2	9.25e-05	1.26646	up
comp142439_c1	9.9e-05	1.06423	up
comp142519_c0	6.96e-07	1.62111	up
comp142561_c0	0.00158676	-1.02793	down
comp142598_c2	0.00251196	1.0136	up
comp142600_c1	0	-3.71852	down
comp142639_c0	1.42e-08	-1.3598	down
comp142718_c0	3.62e-05	1.29069	up
comp142754_c0	1.54e-05	1.29394	up
comp142776_c0	0.000457744	1.11571	up
comp142806_c0	8.65e-05	1.07801	up
comp142821_c0	3.13e-10	1.48771	up
comp142834_c0	0.00611518	1.07396	up
comp142929_c0	0.00284547	1.09211	up
comp142930_c0	3.53e-05	-1.11731	down
comp142933_c0	3.78e-06	1.30579	up
comp145269_c0	1.11e-16	1.85263	up
comp145369_c0	0.000357262	1.90501	up
comp146334_c0	6.95e-07	1.34951	up
comp146497_c0	2.68e-06	1.56847	up
comp146809_c0	0	-3.46777	down
comp148392_c0	2.93e-05	-2.85181	down
comp149522_c0	3.92e-07	1.65081	up
comp152154_c0	4.63e-14	3.00835	up
comp152445_c0	0	-3.56295	down
comp153874_c0	1.78e-05	2.09431	up
comp154370_c0	0.000329872	-1.94465	down
comp155479_c0	7.98e-05	3.73448	up
comp156032_c0	5.58e-11	-1.79981	down
comp156295_c0	2.22e-16	-2.00479	down
comp160648_c0	0.000564631	1.45812	up
comp162414_c0	2.53e-08	-1.45628	down
comp166985_c0	0	3.35106	up
comp168666_c0	7.37e-05	-1.45347	down
comp175739_c0	0	-3.19792	down
comp177134_c0	3.27e-05	-3.80062	down
comp190369_c0	3.95e-09	-2.63965	down
comp19673_c0	0.000326346	-2.99946	down
comp197481_c0	0.00729078	1.46908	up
comp199133_c0	0.00433735	1.79312	up
comp207749_c0	0.00987529	-1.34839	down
comp211628_c0	0.000501557	3.1923	up
comp217381_c0	0.00153079	1.71287	up
comp249276_c0	0.00211129	-1.97245	down
comp254_c0	9.96e-06	-3.89622	down
comp292708_c0	0.0067059	1.53257	up
comp305787_c0	0.000160836	-2.34059	down
comp306608_c0	0.0037749	1.73337	up
comp31891_c0	0.0080034	2.49049	up
comp338203_c0	2.62e-06	-2.4163	down
comp342849_c0	0.00128763	-2.25599	down
comp35775_c0	0.000563806	-2.62469	down
comp3582_c0	0.00315288	-2.10895	down
comp36392_c0	6.49e-05	-3.13194	down
comp384594_c0	0.00104595	3.49202	up
comp385420_c0	0.000304384	-2.45518	down
comp395691_c0	0.00412457	-3.33857	down
comp423462_c0	0.00103524	4.14242	up
comp439751_c0	0.000209104	-3.28366	down
comp454109_c0	0.00636013	-2.95171	down
comp474842_c0	0.00181923	4.07919	up
comp506136_c0	0.000590635	4.203	up
comp518141_c0	4.51e-05	3.39982	up
comp58501_c0	0.000260056	-4.21843	down
comp616097_c0	5.95e-05	-3.75033	down
comp64113_c0	8.64e-11	3.18062	up
comp643274_c0	0.00121999	-3.46867	down
comp64543_c0	0	-2.66842	down
comp64543_c1	2.22e-16	-2.69797	down
comp64611_c0	0.000553966	1.56628	up
comp646407_c0	9.47e-07	-4.07029	down
comp648666_c0	0.00481917	-2.74741	down
comp65282_c0	0.0045191	-1.66544	down
comp65879_c0	6.67e-10	-3.03168	down
comp66121_c0	4.48e-05	-1.62394	down
comp66361_c0	1.1e-14	-3.2473	down
comp66540_c0	0.000326346	-2.99946	down
comp66606_c0	4.35e-07	1.36069	up
comp66671_c0	1.68e-07	-1.77089	down
comp66671_c1	1.5e-10	-1.80258	down
comp66692_c0	1.1e-05	-2.92021	down
comp66791_c0	3.62e-05	-1.11156	down
comp66810_c0	0.00722601	-2.18648	down
comp66976_c0	0	-2.79974	down
comp66981_c0	0.00364708	1.16085	up
comp67095_c0	0.000515278	1.03361	up
comp67199_c0	3.16e-08	1.71329	up
comp67323_c0	3.91e-06	2.05166	up
comp67373_c0	3.86e-05	-2.08173	down
comp68482_c0	3.33e-15	2.96782	up
comp68596_c0	0.000623368	3.54388	up
comp68742_c0	3.74e-05	-4.40135	down
comp70754_c0	2.89e-09	-3.39902	down
comp70785_c0	0.00191962	-1.81954	down
comp70853_c0	0.00125058	-2.6991	down
comp71061_c0	7.93e-06	-2.54012	down
comp71494_c0	1.48e-06	4.74133	up
comp71549_c0	2.32e-06	-3.63307	down
comp71606_c0	0.000232227	-1.8209	down
comp72073_c0	0.000902982	2.88576	up
comp73347_c0	9.11e-07	-3.43525	down
comp73502_c0	3.43e-05	-2.99119	down
comp73798_c0	9.35e-08	-4.2256	down
comp74779_c0	0.000104747	-2.37084	down
comp74826_c0	1.65e-05	-1.48154	down
comp76818_c0	1.04e-05	-1.65713	down
comp76917_c0	0.000344646	-2.66512	down
comp77662_c0	0.000231158	-1.96842	down
comp77709_c0	2.22e-11	-2.215	down
comp77721_c0	2.29e-05	1.58634	up
comp78174_c0	2.98e-08	-4.29741	down
comp78231_c0	0.00203745	-3.07105	down
comp78404_c0	5.77e-05	-2.02239	down
comp79243_c0	3.82e-14	2.85051	up
comp79315_c0	1.6e-06	-3.20171	down
comp79506_c0	2.35e-05	2.20176	up
comp79513_c0	0.00229196	2.25518	up
comp79750_c0	0	-3.71426	down
comp80215_c0	2.44e-12	-2.9407	down
comp80525_c1	0.00134558	1.97182	up
comp80614_c0	0.00388841	1.99215	up
comp81447_c1	1.93e-08	1.57012	up
comp81756_c0	0.00613597	-1.35009	down
comp81797_c0	0.000612051	1.16024	up
comp82362_c1	7.13e-10	-2.58432	down
comp82389_c0	1.85e-06	-1.76964	down
comp82556_c0	0.000511357	1.17902	up
comp82655_c0	0.00918384	-1.80555	down
comp82659_c1	0.000559471	-2.95245	down
comp829037_c0	0.000111507	4.37081	up
comp83174_c0	3.23e-14	2.00483	up
comp83181_c0	5.45e-12	1.67169	up
comp83518_c0	0.000650242	-1.83416	down
comp83768_c0	1.47e-07	-3.81505	down
comp84135_c0	0.000326346	-2.99946	down
comp84346_c0	0.000108675	2.60059	up
comp84482_c0	1.74e-06	-1.69529	down
comp84759_c0	3.27e-05	-3.80062	down
comp85059_c0	0.00356628	2.75379	up
comp85128_c0	4.07e-14	-2.52385	down
comp85284_c1	0.000885915	-1.78436	down
comp85549_c1	0.00322083	1.25855	up
comp85549_c2	0.000241012	1.51787	up
comp85704_c1	2.16e-05	4.52112	up
comp85907_c0	1.21e-06	-1.94222	down
comp86457_c0	0.0049703	3.32421	up
comp86469_c0	0.00107119	-2.45322	down
comp87237_c0	5.32e-06	-1.50853	down
comp87326_c0	1.55e-05	-2.57654	down
comp88586_c0	0.00266392	2.33946	up
comp89170_c0	3.74e-06	1.64819	up
comp89743_c1	1.56e-06	1.97832	up
comp91593_c1	1.2e-05	2.08202	up
comp91796_c0	2.66e-06	-3.16869	down
comp92052_c0	0.00491196	2.18699	up
comp92257_c0	0.00225025	-1.69205	down
comp92353_c0	0.00456744	-1.22773	down
comp93875_c0	3.8e-05	-3.17353	down
comp94106_c0	2.05e-10	-2.93721	down
comp94830_c0	9.17e-07	2.44046	up
comp95047_c0	0.000552343	-1.2227	down
comp96359_c0	3e-12	-2.26934	down
comp96647_c0	0.00295449	3.38234	up
comp96986_c0	2.86e-05	1.80597	up
comp97288_c0	7.59e-05	2.08344	up
comp97999_c0	0.00408042	-1.4769	down
comp98938_c0	4.41e-07	-1.95581	down
comp99007_c0	0.00697072	-2.28425	down
comp99250_c0	7.5e-09	-3.35027	down
comp99469_c0	0.000104704	-1.39256	down
comp99557_c0	6.73e-05	-3.37926	down

## Sheet: e. IME vs. ME common
#ID	FDR	log2FC 3D	regulated	FDR	log2FC 6D	regulated	FDR	log2FC 15D	regulated
comp99250_c0	0.00100243	CO	down	0.00374848	-3.31339	down	7.5e-09	-3.35027	down
comp128506_c0	5.11e-07	1.2107	up	5.59552e-14	2.11019	up	1.08e-06	1.42804	up
comp129476_c0	0	3.76021	up	0	3.39975	up	0	3.91489	up
comp146809_c0	1.48e-09	-1.51391	down	0	-2.802	down	0	-3.46777	down
comp124012_c0	0	-2.07132	down	0	-3.11697	down	0	-1.86374	down
comp126788_c0	0	-3.33955	down	1.11022e-16	-2.64325	down	2.4e-10	-1.61618	down
comp127465_c1	0.00493569	-1.13946	down	4.24143e-07	-1.92587	down	0.000240702	-1.31941	down
comp130824_c1	0.00177241	-1.41211	down	0.000175324	-2.02529	down	0	-3.18776	down
comp131637_c0	0.000116208	-1.23168	down	0	2.98851	up	0	5.27121	up
comp132823_c2	4.08e-08	1.59782	up	5.34942e-05	1.41824	up	0.000931631	1.13874	up
comp134166_c0	0	2.43047	up	0	2.26393	up	0	3.01318	up
comp125045_c0	0	3.21357	up	3.77254e-13	1.89278	up	1.21e-10	1.49957	up
comp127206_c0	2.23e-08	-3.63405	down	4.84283e-05	-2.35092	down	3.46e-13	-2.55163	down
comp127468_c0	4.07e-09	-2.33806	down	1.69746e-08	-2.40597	down	1.49e-06	-1.57299	down
comp128173_c1	3.45e-06	-2.94673	down	5.06303e-11	-2.64249	down	1.91e-09	-1.66844	down
comp131119_c0	0	-3.00223	down	0	-3.80904	down	3.56e-09	-1.43032	down
comp131743_c0	2.15e-05	-2.08684	down	2.57352e-07	-2.1136	down	0.00182025	-1.61856	down
comp133896_c0	8.49e-07	1.18113	up	0.00123321	1.17181	up	1.67e-09	1.44186	up
comp134203_c0	0	-2.4251	down	0	-2.83831	down	4.18e-09	-1.52364	down
comp137615_c0	0	1.76507	up	6.12465e-08	1.53183	up	2.98e-07	1.28524	up
comp141536_c0	1.37e-13	1.72466	up	7.04376e-09	1.87427	up	0.000869113	1.42267	up
comp142326_c1	0	1.92271	up	7.02327e-13	1.90503	up	0.000573608	1.01945	up
comp120934_c0	6.43e-06	1.46075	up	1.30052e-12	-2.35686	down	0.000282721	-1.1608	down
comp126349_c0	0	-4.3844	down	0	-2.74304	down	6.96e-08	-1.32207	down
comp128901_c0	0	-2.35198	down	5.4472e-07	-1.5014	down	0	-2.10655	down
comp128978_c0	0	-2.10505	down	9.14524e-12	-1.84055	down	1.02e-10	-1.50319	down
comp134128_c0	0	2.7575	up	0.00154248	1.24848	up	0.000967598	1.80307	up
comp136525_c0	0	-2.25006	down	0.000198423	-1.19203	down	0.000425495	-1.01251	down
comp142930_c0	0	-3.95725	down	1.11022e-16	-2.17012	down	3.53e-05	-1.11731	down
comp100414_c0	0	3.17528	up	0	2.88398	up	1.61e-05	1.52811	up
comp103121_c0	0	1.81147	up	0	-3.2531	down	1.18e-11	-1.62384	down
comp103838_c0	0	-6.14086	down	8.88178e-16	-2.84045	down	1.4e-07	-1.66411	down
comp106539_c0	0	-5.55946	down	0	-4.92398	down	0	2.205	up
comp108173_c0	5.33e-15	-5.93442	down	4.78628e-12	-4.82397	down	1.55e-06	-3.40065	down
comp109232_c0	0.000533679	1.28789	up	0.000162191	-1.68697	down	7.27e-08	-1.7343	down
comp111117_c0	4.32e-05	-1.33967	down	0.00158251	-1.30281	down	2.91e-09	-2.01611	down
comp111895_c0	0.00520647	-2.69015	down	1.73437e-07	-3.5436	down	1.59e-08	-1.78641	down
comp113034_c0	3.87e-10	1.36646	up	2.09713e-08	1.53107	up	0	2.52967	up
comp113264_c0	1.52e-05	-1.05499	down	0	-2.39144	down	0	-2.0951	down
comp113890_c0	1.64e-06	1.11955	up	2.90288e-09	1.60504	up	0	2.32114	up
comp114241_c0	0	-4.90835	down	6.25543e-11	-2.88485	down	0	-4.33528	down
comp114673_c0	2.66e-14	-2.71364	down	8.60906e-09	-1.87688	down	0	-2.64601	down
comp114684_c0	1.33e-10	-1.84655	down	0	-4.76386	down	2.41e-06	-2.20374	down
comp115111_c0	0	-3.62527	down	0	-5.85923	down	1.31e-05	-2.14568	down
comp115533_c0	0	-3.86552	down	0	-3.05148	down	0	2.70846	up
comp115734_c0	2.82e-05	-1.93359	down	9.36276e-06	-2.79721	down	3.03e-07	-2.06483	down
comp115940_c0	0	-1.82432	down	0	-3.42235	down	0	-2.58941	down
comp115979_c0	9.88e-13	-3.33615	down	6.22079e-10	-3.16295	down	2.71e-11	-2.0665	down
comp116005_c0	3.43e-14	-2.00886	down	2.98615e-08	-1.69918	down	0.000414641	-1.00211	down
comp116137_c0	2.04e-08	-2.40912	down	1.83605e-09	-2.54142	down	4.75e-11	-2.13119	down
comp116647_c0	0.00012709	-1.39918	down	1.44493e-05	-1.52658	down	0.00079591	-1.08269	down
comp116677_c0	0	2.16751	up	0.00417761	-1.1176	down	2.48e-13	-1.84982	down
comp116716_c0	0.00137005	-1.46885	down	1.01592e-11	-2.51299	down	0.00415302	-1.03568	down
comp116771_c0	8.81e-10	-1.69796	down	0.00723766	1.29221	up	7.46e-10	1.93839	up
comp117215_c0	0	-3.18945	down	9.19814e-11	-1.77819	down	0	-2.44785	down
comp117547_c0	1.62e-09	-1.95558	down	9.5861e-09	-1.88424	down	0.000956536	-1.0596	down
comp118066_c0	0.000161662	-1.58585	down	4.00665e-09	-2.44778	down	0.00637508	-1.06795	down
comp118204_c0	0.0020033	-2.78918	down	0.0021021	-2.78804	down	7.81e-06	-2.71124	down
comp118252_c0	2.93e-13	-2.85303	down	0	-4.0472	down	5.32e-05	-1.21278	down
comp118386_c0	9.99e-15	1.95232	up	2.69622e-06	1.5279	up	3.4e-10	2.12464	up
comp118699_c0	1.68e-06	-2.27492	down	0.00667845	-2.35473	down	0.00213691	-1.67158	down
comp118735_c1	0	2.87957	up	0	3.26308	up	0.00197672	1.51351	up
comp118786_c0	2.93e-10	-2.79431	down	0	-3.11216	down	0	-2.57255	down
comp119570_c0	0	-2.60172	down	9.4705e-11	-1.84841	down	0	-2.86664	down
comp119852_c0	0	-3.91632	down	2.57572e-14	-2.60575	down	1.96e-07	-1.3616	down
comp120033_c0	0	-5.49405	down	0	-4.73262	down	0.000235841	-1.02015	down
comp120042_c0	3.35e-06	-1.74724	down	1.11022e-16	-2.82176	down	1.61e-06	-1.92844	down
comp120073_c0	0	2.85394	up	3.24929e-12	1.81384	up	5.4e-07	1.24879	up
comp120286_c0	0	4.4606	up	0.00191772	-1.72666	down	3.41e-06	-2.06287	down
comp120303_c0	0	3.37331	up	3.70229e-06	1.43742	up	2.74e-07	1.79174	up
comp120326_c0	0	-5.2336	down	9.47066e-07	-1.60327	down	0	-2.47892	down
comp120761_c0	0	-5.0875	down	6.66134e-15	-2.86519	down	9.47e-12	-1.77327	down
comp120771_c0	0	-5.26348	down	1.11022e-16	-3.05879	down	1.11e-16	-2.16064	down
comp120780_c0	0	2.54181	up	5.86381e-10	1.6659	up	0	-1.98286	down
comp120829_c0	3.84e-12	1.49226	up	1.63936e-12	-1.89919	down	1.22e-11	-1.54305	down
comp120922_c0	0	-4.05462	down	0	-5.37088	down	0.000209104	-3.28366	down
comp120950_c0	5.5e-09	-2.51099	down	0	-3.50527	down	2.32e-05	-1.45583	down
comp121029_c0	0	2.58435	up	1.11022e-16	2.70452	up	0.000160611	1.8121	up
comp121468_c3	3.72e-06	4.00038	up	5.55112e-16	4.79684	up	0	4.65907	up
comp121593_c0	1.03e-11	-1.89031	down	0	-2.93136	down	1.69e-05	-1.16645	down
comp121735_c0	3.91e-14	2.16106	up	1.81362e-06	1.85206	up	0.00156934	1.52906	up
comp122349_c2	7.2e-10	-4.11857	down	3.91276e-12	-3.4018	down	5.75e-08	-1.6487	down
comp122352_c0	0	2.23018	up	6.57015e-08	1.50404	up	0	2.4655	up
comp122360_c0	0	-5.32766	down	0	-3.84484	down	0	-2.34802	down
comp122412_c0	6.1e-05	1.02354	up	8.24896e-14	-2.05558	down	0	-3.16535	down
comp122478_c2	1.41e-14	-2.70485	down	0	-4.71034	down	0.000949845	-1.05482	down
comp122548_c0	0	-5.48195	down	0	-4.3323	down	0	-2.74085	down
comp122921_c1	5.52e-11	2.53094	up	3.37e-09	-3.57833	down	2.82e-12	-1.85791	down
comp123046_c0	0	-5.18946	down	0	-4.82059	down	0	-3.7046	down
comp123173_c0	0	2.12664	up	2.62682e-08	1.54887	up	0	2.61498	up
comp123242_c0	1.29e-06	1.28535	up	7.88258e-15	2.30457	up	0	2.89856	up
comp123307_c0	0	-2.53652	down	2.14573e-06	-1.60551	down	4.79e-06	-1.24114	down
comp123358_c0	0	2.7993	up	7.77156e-16	2.15834	up	1.25e-12	2.28212	up
comp123581_c0	0.000444846	-1.73495	down	2.12086e-12	-2.77301	down	5.11e-15	-2.14717	down
comp123761_c1	0.00994842	-1.53107	down	0.000425288	-1.99737	down	5.28e-08	-2.18842	down
comp123801_c0	0.000297669	-1.49784	down	7.78138e-05	-1.84469	down	2.16e-05	-1.72201	down
comp123952_c0	0	3.60528	up	0	2.79951	up	6.86e-08	1.45667	up
comp124029_c0	0	2.99742	up	0	2.68824	up	0	1.90998	up
comp124057_c0	2.15e-13	-2.8639	down	7.88258e-15	-3.30375	down	2.08e-08	-3.16294	down
comp124142_c0	0	2.10947	up	5.39799e-08	1.5022	up	0	3.28866	up
comp124435_c0	2.39e-06	-1.77749	down	0	-3.32427	down	0.00146641	-1.44505	down
comp124683_c0	0	-5.52625	down	0	-5.6895	down	3.38e-06	-1.39578	down
comp124740_c0	6.35e-07	1.18028	up	3.16568e-08	1.53584	up	2.37e-06	-1.18613	down
comp124996_c0	0	-4.12069	down	0	-4.70481	down	0	-2.53038	down
comp125033_c1	0.00986729	-1.46306	down	1.80566e-08	-3.19063	down	2.63e-12	-3.72002	down
comp125175_c0	0	6.42406	up	0	6.53681	up	0	8.35151	up
comp125225_c1	2.02e-08	1.41417	up	4.5821e-10	-2.00285	down	0	-2.89325	down
comp125309_c0	3.97e-05	-2.45119	down	3.33067e-16	-5.9967	down	0	-5.20003	down
comp125344_c0	0	3.90702	up	6.36307e-07	2.24894	up	0.000137867	1.7978	up
comp125477_c0	0.000922903	-2.21583	down	6.3067e-08	-3.40693	down	0.000121301	-1.79261	down
comp125549_c0	8.61e-07	-1.31079	down	0	-4.18488	down	0	-4.55565	down
comp125594_c0	0	5.55267	up	0	3.10979	up	1.75e-05	1.7342	up
comp125619_c0	3.18e-13	-2.14875	down	0	-3.8426	down	0	-2.21338	down
comp125803_c0	0	2.24881	up	0	2.77738	up	6.71e-05	1.17868	up
comp125847_c0	5.78e-13	2.23573	up	0.00927981	-1.18179	down	0.000464273	-1.43106	down
comp125890_c1	0.000340749	-1.15048	down	0.00909063	-1.1868	down	1.1e-10	1.75136	up
comp125897_c0	0.00581507	-1.50479	down	1.42293e-09	-3.21704	down	0.000217457	-1.33287	down
comp126118_c0	4.22e-06	1.36328	up	0.000101576	-1.39882	down	0	-2.35344	down
comp126262_c0	0.00679218	-1.71872	down	5.44661e-08	-2.71077	down	0.00012036	-1.77271	down
comp126327_c4	3.33e-15	-5.13857	down	0.000171028	-2.32205	down	5.16e-14	-2.55265	down
comp126421_c1	0	5.58322	up	0	6.49037	up	0	7.74008	up
comp126544_c0	0	2.58547	up	0	2.99136	up	2.22e-16	2.39546	up
comp126585_c2	0.00143274	-1.98362	down	2.23133e-05	-1.85203	down	2.33e-15	-1.95269	down
comp126873_c0	3.33e-16	1.68313	up	2.45286e-10	1.68221	up	5.24e-09	1.39527	up
comp126944_c0	0	-3.61533	down	0	-4.21807	down	0.00032454	-1.33912	down
comp126983_c0	1.89e-15	-3.3087	down	3.61488e-05	-2.3136	down	1.69e-06	-2.71354	down
comp127054_c0	0.000634813	-1.94749	down	0	-5.15532	down	0.00153688	-1.29997	down
comp127079_c0	1.12e-06	-2.59402	down	5.40366e-09	-3.05181	down	3.95e-12	-2.09751	down
comp127201_c0	1.05e-06	-4.85292	down	2.47763e-08	-3.66611	down	1.79e-09	-3.42279	down
comp127410_c0	2.76e-06	-1.71753	down	1.57175e-08	-2.02325	down	0.000786038	-1.21892	down
comp127490_c0	0	-4.54868	down	0	-6.04162	down	0	-3.4454	down
comp127496_c0	0	2.25325	up	0.00304531	1.0491	up	4.28e-05	1.22441	up
comp127518_c0	0.000922903	-2.21583	down	0.00935121	-1.70535	down	8.48e-05	-1.55039	down
comp127601_c0	1.1e-13	1.54893	up	0.000923659	1.11934	up	3.26e-13	1.66189	up
comp127741_c1	0	2.58585	up	6.43929e-15	2.00258	up	0	1.86909	up
comp127830_c0	2.4e-06	-1.63047	down	1.19693e-10	-2.20184	down	1.86e-11	-1.75342	down
comp127990_c0	0	2.26206	up	5.23824e-05	-1.31143	down	0.000361008	-1.08151	down
comp128011_c2	0.00160036	-2.47444	down	0	-5.25036	down	0	-4.1664	down
comp128062_c0	5.57e-05	-4.51069	down	3.31402e-13	-4.95709	down	0.00131055	-1.53945	down
comp128155_c1	1.76e-13	-4.51361	down	2.66454e-15	-3.05532	down	3.95e-09	-1.64907	down
comp128278_c0	0	-6.28023	down	9.93308e-08	-3.09166	down	0.00171358	-1.52179	down
comp128375_c0	0	-4.76165	down	0	-3.36947	down	1.27e-10	-3.71766	down
comp128476_c0	3.28e-09	2.47355	up	0.00229595	1.77471	up	0.000382065	2.77332	up
comp128728_c0	3.63e-10	-2.84848	down	1.35642e-08	-3.09662	down	4.43e-06	-3.13489	down
comp128882_c1	2.61e-08	-4.34701	down	5.44009e-15	-5.86305	down	1.11e-16	-3.41414	down
comp129146_c0	0	2.2183	up	0	2.15867	up	0	2.78286	up
comp129240_c0	0	-6.64944	down	9.19605e-09	-3.22839	down	5.83e-07	-2.10099	down
comp129268_c1	0.000196412	-1.04437	down	0.00670619	1.02916	up	2.65e-05	1.16972	up
comp129346_c0	0	-2.61191	down	4.86278e-14	-2.29633	down	0	-2.42937	down
comp129379_c0	8.75e-05	-2.39585	down	2.94287e-12	-3.51428	down	0.0065057	-2.40361	down
comp129440_c0	5.49e-08	-2.68252	down	0.000236952	-1.9088	down	0.000199486	-1.55345	down
comp129549_c0	1.65e-05	1.15148	up	0	-2.40273	down	0	-3.62662	down
comp129566_c0	3.53e-14	-1.6853	down	0.00258062	-1.06453	down	3.88e-05	-1.1016	down
comp129605_c0	0	-2.82563	down	0	-3.1083	down	0	-2.36248	down
comp129646_c0	4.08e-06	-2.32453	down	1.2946e-05	-3.04706	down	0.000933464	-1.8395	down
comp129745_c0	5.64e-09	1.29896	up	0.000939939	1.16078	up	1.11e-15	1.79008	up
comp129803_c0	0	-5.13248	down	0	-3.75455	down	0	-2.09875	down
comp129826_c0	0.00022562	-1.12601	down	5.00501e-05	-1.33757	down	3.58e-09	-1.43549	down
comp129848_c0	0	-2.79466	down	1.05255e-11	-1.94674	down	1.46e-05	-1.17663	down
comp129891_c0	0	-2.44067	down	3.65848e-07	-1.70015	down	0	-2.67694	down
comp129970_c0	4.55e-08	1.29402	up	8.09787e-08	1.53678	up	0	3.18623	up
comp130209_c0	3.44e-15	1.67733	up	6.39858e-05	-1.25148	down	0	-2.01935	down
comp130405_c0	0	-3.4718	down	6.51977e-05	-1.96936	down	6.74e-14	-2.5442	down
comp130444_c0	0	3.53973	up	0	2.4012	up	0	2.04607	up
comp130451_c2	1.55e-15	-1.85182	down	7.24609e-05	-1.25138	down	7.45e-05	-1.08686	down
comp130530_c0	4.35e-08	-1.7179	down	0.00227297	-1.33692	down	0.00341147	-1.34273	down
comp130824_c2	8.7e-09	-1.43347	down	5.78426e-14	-2.19128	down	0	-2.31461	down
comp130846_c0	0	1.88549	up	9.99201e-16	2.04453	up	0	2.22383	up
comp130868_c0	1.1e-10	-1.51992	down	0.00206456	-1.09509	down	9.83e-06	-1.15221	down
comp130899_c0	8.67e-11	-2.1489	down	9.99201e-16	-2.58506	down	2.37e-12	-1.71015	down
comp130929_c0	0	-2.40477	down	0	-3.53821	down	0	-2.20378	down
comp130937_c0	2.22e-16	-1.73046	down	0	-2.84497	down	3.97e-05	-1.09405	down
comp130949_c0	6.79e-12	-1.46958	down	2.24915e-10	-1.72346	down	1.83e-13	-1.64386	down
comp131074_c0	2.51e-05	1.0618	up	2.97119e-06	1.38634	up	0	1.93532	up
comp131130_c0	0.000235866	1.35525	up	1.34087e-06	1.814	up	1.39e-06	2.0284	up
comp131357_c0	0	2.77834	up	3.23841e-09	1.59659	up	1.19e-12	1.63901	up
comp131470_c0	0	-4.31517	down	0	-3.70664	down	6e-05	-1.31728	down
comp131476_c0	0	3.29501	up	0	2.63028	up	0.000109055	1.07843	up
comp131578_c0	0.00100514	-1.70577	down	0.00495714	-1.79703	down	0.000410892	-1.58415	down
comp131631_c0	3.1e-05	-1.1063	down	1.72305e-05	-1.33314	down	2.69e-05	-1.13537	down
comp131778_c0	0.00165644	1.57796	up	0.000684675	-1.66318	down	0.000880755	-1.42746	down
comp131947_c0	8.12e-10	1.3493	up	0	2.209	up	3.55e-15	1.76228	up
comp131969_c0	0	-3.28183	down	0	-4.93124	down	0	-3.32641	down
comp131990_c0	1.2e-06	-2.29327	down	4.63554e-09	-2.49783	down	0.00131142	-1.39454	down
comp132138_c0	2.05e-12	1.91212	up	5.22682e-12	2.24023	up	0.000177262	1.63511	up
comp132251_c1	4.65e-05	-2.63774	down	5.12185e-11	-4.29174	down	0	-4.73574	down
comp132259_c0	0	2.80222	up	0.00371369	1.12916	up	4.25e-05	1.26224	up
comp132259_c1	0	3.65806	up	7.95229e-05	1.21311	up	1.08e-07	1.3019	up
comp132305_c0	0	2.81386	up	0	4.0016	up	0	2.86745	up
comp132409_c0	2.24e-08	-5.12933	down	0	-6.87685	down	1.51e-12	-3.601	down
comp132419_c3	7.15e-05	1.01938	up	1.2906e-09	1.76059	up	4.11e-05	1.2775	up
comp132656_c0	2.87e-06	1.14302	up	8.88178e-16	-2.33317	down	0	-2.4299	down
comp132805_c0	0	2.69645	up	0	2.29827	up	0	2.85464	up
comp132851_c0	0.00178441	-1.34612	down	0.00466408	-1.32791	down	4.4e-06	-1.38503	down
comp132918_c0	3.38e-06	-2.05157	down	1.87902e-08	-3.07857	down	0.00304108	-1.31044	down
comp133032_c0	0	-2.99316	down	0	-3.04634	down	7.75e-07	-1.57217	down
comp133291_c1	7.34e-08	-1.22946	down	7.04359e-06	-1.33697	down	1.72e-08	-1.34059	down
comp133421_c0	0	-6.92555	down	0	-6.78949	down	5.45e-12	-1.76666	down
comp133735_c0	3.02e-06	-1.15867	down	0	-4.27329	down	0	-3.20828	down
comp133840_c0	0	-3.36335	down	0	-5.00023	down	0	-2.82652	down
comp133899_c0	1.57e-07	-2.39869	down	1.13142e-06	-2.48256	down	6.01e-07	-2.69162	down
comp133905_c0	8.28e-06	-1.79583	down	1.11805e-07	-1.89517	down	3.99e-11	-1.66434	down
comp133927_c2	0.00485602	-1.26258	down	1.27411e-06	-2.0669	down	3.86e-07	-1.64455	down
comp134055_c0	1.83e-10	-2.28076	down	1.82526e-08	-2.20829	down	9.75e-08	-1.49751	down
comp134076_c0	0.000876678	-1.09727	down	4.39442e-11	-1.97396	down	8.22e-05	-1.09242	down
comp134084_c0	1.2e-06	1.13363	up	1.84626e-05	1.27357	up	2.29e-06	1.23271	up
comp134153_c1	3.84e-05	-1.26614	down	7.47412e-06	-1.65771	down	1.59e-10	-2.21459	down
comp134460_c0	4.65e-09	1.30134	up	1.49408e-05	1.28388	up	0.000376608	1.01982	up
comp134609_c0	0	2.6267	up	3.79811e-08	1.51278	up	4.58e-07	1.25723	up
comp134708_c0	0	3.65225	up	0	3.67766	up	8.17e-09	1.73534	up
comp134985_c3	0.00457451	-1.0297	down	0.00498412	-1.11873	down	0.00240951	1.12782	up
comp135007_c1	0	-6.26395	down	5.30687e-14	-3.28686	down	0.0027994	-1.09611	down
comp135074_c1	0	1.93563	up	1.00873e-08	1.61944	up	1.48e-12	1.91985	up
comp135174_c0	0	3.03683	up	0.000846106	1.45348	up	6.24e-11	3.73011	up
comp135210_c1	1.84e-10	1.3874	up	1.01762e-07	1.50898	up	5.83e-06	1.1829	up
comp135300_c0	0	1.87287	up	1.57221e-10	1.79967	up	0.000946763	1.20108	up
comp135712_c0	4.48e-12	1.61522	up	0.000958947	-1.20099	down	0.00164518	-1.09212	down
comp135852_c0	0	-7.00323	down	0	-4.70761	down	2.05e-05	-1.83462	down
comp135916_c0	1.98e-13	-2.32083	down	1.02375e-08	-2.23519	down	3.57e-07	-1.94959	down
comp136499_c1	0	1.97953	up	6.66134e-16	2.1963	up	5.98e-06	1.23975	up
comp136502_c1	5.84e-06	-1.52789	down	4.41659e-11	-2.30684	down	5.11e-09	-1.58176	down
comp136600_c0	0.000117448	-1.04025	down	1.2174e-06	-1.44436	down	3.15e-06	-1.26029	down
comp136627_c0	7.06e-08	1.4594	up	9.15934e-13	2.19247	up	1.55e-15	2.28824	up
comp136736_c1	8.09e-05	-1.49583	down	3.70431e-07	-1.91266	down	3.04e-11	-1.79467	down
comp136736_c2	5.73e-06	-1.74959	down	1.88173e-07	-2.09539	down	0.000756371	-1.13328	down
comp136871_c0	0.000413368	1.02016	up	2.83228e-05	1.35738	up	0	2.12245	up
comp136895_c0	0.000143114	-1.04361	down	1.65877e-11	-1.86287	down	1.08e-11	-1.54312	down
comp136916_c0	1.25e-13	1.66585	up	5.35689e-09	-1.76215	down	0	-2.72615	down
comp137054_c0	0	-3.52924	down	0	-3.78925	down	4.53e-11	-1.81497	down
comp137125_c2	0.0054543	-1.11947	down	4.72379e-05	-1.60121	down	1.45e-05	-1.36247	down
comp137996_c3	1.33e-07	-1.52281	down	9.43485e-06	-1.73696	down	1.38e-10	-1.80187	down
comp138064_c0	5.57e-08	1.34174	up	0.00268004	1.07447	up	8.49e-05	1.22493	up
comp138118_c0	1.11e-16	1.70735	up	0.00119984	1.08963	up	2.04e-05	1.12866	up
comp138515_c0	0	-2.77957	down	7.06851e-08	-1.61761	down	1.42e-05	-1.17302	down
comp138541_c1	4.12e-13	-3.93591	down	2.35073e-09	-3.59839	down	5.52e-06	-1.81975	down
comp139489_c0	0.00032789	-1.44817	down	3.21653e-05	-1.68644	down	0.0050519	-1.11738	down
comp139514_c1	0	7.8773	up	0	7.66649	up	0	7.97728	up
comp139747_c1	1.3e-14	1.6036	up	1.40506e-07	1.46337	up	3.2e-09	1.41798	up
comp140051_c0	0	3.06083	up	8.30563e-11	1.74059	up	0.000148924	1.07512	up
comp140208_c0	0	2.58819	up	2.78911e-05	1.29021	up	0.00815002	1.10442	up
comp140305_c0	0	1.92075	up	1.2432e-07	1.46771	up	1.22e-11	1.58862	up
comp140416_c1	0.000363586	1.23148	up	3.88467e-13	2.29913	up	1.26e-13	2.43852	up
comp140523_c1	0	-4.47477	down	0	-5.24688	down	0	-5.46576	down
comp140577_c0	6.52e-12	-2.11287	down	8.75846e-08	-1.75088	down	5.66e-15	-2.38262	down
comp141004_c1	0.00017072	-1.64632	down	5.85459e-07	-2.31326	down	0.00239927	-1.45921	down
comp141158_c1	4.22e-15	-1.73906	down	1.80932e-05	-1.30548	down	1.91e-10	-1.52088	down
comp141438_c0	0	4.97413	up	0	6.18763	up	0	5.81366	up
comp141579_c0	0	2.18275	up	2.15128e-12	1.82782	up	2.03e-08	1.36531	up
comp141781_c0	3.26e-12	-2.27574	down	1.75011e-07	-2.45263	down	2.66e-06	-2.16445	down
comp142600_c1	0	-4.55179	down	0	-6.01085	down	0	-3.71852	down
comp146497_c0	0	2.00709	up	1.11022e-16	2.41748	up	2.68e-06	1.56847	up
comp152445_c0	7.07e-08	-1.43408	down	0	-4.14225	down	0	-3.56295	down
comp156032_c0	0.000342369	-1.07785	down	7.26194e-10	-1.96903	down	5.58e-11	-1.79981	down
comp162414_c0	8.89e-07	-1.43729	down	1.64077e-08	-1.76956	down	2.53e-08	-1.45628	down
comp175739_c0	4.4e-10	-3.07941	down	6.00777e-05	-2.09985	down	0	-3.19792	down
comp197481_c0	8.91e-06	1.66756	up	4.36848e-07	2.13052	up	0.00729078	1.46908	up
comp64113_c0	4.17e-08	1.99207	up	5.65659e-13	2.73562	up	8.64e-11	3.18062	up
comp65282_c0	1.3e-08	-5.16483	down	3.25096e-12	-4.84375	down	0.0045191	-1.66544	down
comp66121_c0	0	-4.1717	down	2.26147e-10	-2.55146	down	4.48e-05	-1.62394	down
comp71606_c0	4.8e-05	-2.76288	down	8.45337e-07	-3.4375	down	0.000232227	-1.8209	down
comp77709_c0	0.000419048	-1.08568	down	0.00351542	-1.18853	down	2.22e-11	-2.215	down
comp78404_c0	1.64e-06	-4.06562	down	1.11716e-05	-2.90743	down	5.77e-05	-2.02239	down
comp81447_c1	8.53e-06	-1.3673	down	0.000674116	1.29096	up	1.93e-08	1.57012	up
comp85128_c0	3.92e-07	-3.74621	down	1.33227e-15	-5.20669	down	4.07e-14	-2.52385	down
comp85907_c0	7.12e-08	-2.31207	down	7.24087e-13	-2.71409	down	1.21e-06	-1.94222	down
comp92052_c0	0.00108497	1.3756	up	1.82797e-08	3.69798	up	0.00491196	2.18699	up
comp98938_c0	6.63e-08	-5.05561	down	0	-5.43254	down	4.41e-07	-1.95581	down
comp74826_c0	3.6e-06	1.46637	up	1.59153e-05	-1.71708	down	1.65e-05	-1.48154	down
comp168666_c0	2.51e-05	-2.11911	down	6.51977e-05	-1.96936	down	7.37e-05	-1.45347	down
comp136919_c0	2.78e-15	-2.60598	down	6.90201e-09	-2.28879	down	9.53e-06	-1.42756	down
comp135594_c0	0	2.447	up	2.12252e-12	2.22989	up	0.00729353	1.15419	up
comp135210_c3	0	2.92975	up	4.77396e-15	2.73177	up	0.00124336	1.41016	up
comp134985_c2	5.58e-09	-1.43662	down	0	-2.83973	down	7.03e-05	1.08907	up
comp130401_c0	0.00113966	-1.78767	down	7.04103e-13	-3.3894	down	0	-2.56347	down
comp127714_c0	0	3.29366	up	0	3.66421	up	0	4.17005	up
comp126170_c0	0	-2.50021	down	8.18841e-11	-2.15804	down	0	-2.70287	down
comp125093_c0	0.00636045	-2.0465	down	1.40119e-07	-3.07103	down	2.19e-10	-2.56014	down
comp124773_c0	2.06e-07	-1.39642	down	6.3097e-05	-1.34958	down	4.56e-09	-1.46115	down
comp124142_c2	0	2.71575	up	1.34959e-12	2.18352	up	0	3.46107	up
comp123632_c0	4.05e-09	-2.03644	down	5.30687e-14	-3.13204	down	6.25e-07	-2.35145	down
comp116318_c0	0	2.68081	up	0	2.80663	up	0	3.30124	up
comp109603_c1	0	3.89773	up	7.97907e-11	3.00232	up	0.00142774	2.8431	up
comp108284_c0	3.43e-07	-4.17767	down	0	-6.21815	down	6.73e-13	-3.77647	down

## Sheet: f. 266 function
comp127468_c0	4.07e-09	-2.33806	down	1.69746e-08	-2.40597	down	1.49e-06	-1.57299	down	--	--	Molecular Function: protein serine/threonine kinase activity (GO:0004674);; Molecular Function: ATP binding (GO:0005524);; Biological Process: protein phosphorylation (GO:0006468);; Cellular Component: cytoplasmic membrane-bounded vesicle (GO:0016023);; Biological Process: recognition of pollen (GO:0048544);;	--	--	--	S-locus glycoprotein family;; D-mannose binding lectin	Receptor-like serine/threonine-protein kinase SD1-8 (Precursor) GN=T6K22.110 OS=Arabidopsis thaliana (Mouse-ear cress) PE=1 SV=1	unnamed protein product [Triticum aestivum]	comp142326_c1
comp131119_c0	0	-3.00223	down	0	-3.80904	down	3.56e-09	-1.43032	down	--	--	Cellular Component: anchored component of plasma membrane (GO:0046658);; Biological Process: cellular response to stimulus (GO:0051716);;	--	--	--	DREPP plasma membrane polypeptide	Salt stress root protein RS1 OS=Oryza sativa subsp. japonica (Rice) PE=2 SV=1	hypothetical protein TRIUR3_26766 [Triticum urartu]
comp141536_c0	1.37e-13	1.72466	up	7.04376e-09	1.87427	up	0.000869113	1.42267	up	[C]	Energy production and conversion	Biological Process: response to superoxide (GO:0000303);; Molecular Function: copper ion binding (GO:0005507);; Molecular Function: ATP binding (GO:0005524);; Cellular Component: cell wall (GO:0005618);; Cellular Component: vacuolar membrane (GO:0005774);; Cellular Component: cytosol (GO:0005829);; Biological Process: gluconeogenesis (GO:0006094);; Biological Process: glycolysis (GO:0006096);; Bi…	K01681|0|gmx:100810088|aconitate hydratase 2, mitochondrial-like; K01681 aconitate hydratase [EC:4.2.1.3] (A)	[AJ]	--	Aconitase family (aconitate hydratase);; Aconitase C-terminal domain;; Aconitase C-terminal domain	Aconitate hydratase, cytoplasmic OS=Cucurbita maxima (Pumpkin) PE=2 SV=1	hypothetical protein F383_25649 [Gossypium arboreum]
comp142326_c1	0	1.92271	up	7.02327e-13	1.90503	up	0.000573608	1.01945	up	[L]	Replication, recombination and repair	Molecular Function: catalytic activity (GO:0003824);; Biological Process: DNA repair (GO:0006281);;	--	--	--	RRM in Demeter;; HhH-GPD superfamily base excision DNA repair protein	Transcriptional activator DEMETER GN=T32M21.160/T32M21.170/T32M21.180 OS=Arabidopsis thaliana (Mouse-ear cress) PE=1 SV=2	Transcriptional activator DEMETER [Aegilops tauschii]
comp125045_c0	0	3.21357	up	3.77254e-13	1.89278	up	1.21e-10	1.49957	up	--	--	Cellular Component: monolayer-surrounded lipid storage body (GO:0012511);; Cellular Component: integral component of membrane (GO:0016021);;	--	--	--	Oleosin	Oleosin 16 kDa GN=OLE16 OS=Bromus secalinus (Rye brome) PE=2 SV=1	predicted protein [Hordeum vulgare subsp. vulgare]	comp131119_c0
comp127206_c0	2.23e-08	-3.63405	down	4.84283e-05	-2.35092	down	3.46e-13	-2.55163	down	[GER]	--	Cellular Component: membrane (GO:0016020);;	--	--	--	EamA-like transporter family	WAT1-related protein At1g09380 GN=At1g09380 OS=Arabidopsis thaliana (Mouse-ear cress) PE=2 SV=1	unnamed protein product [Triticum aestivum]	comp141536_c0
comp128173_c1	3.45e-06	-2.94673	down	5.06303e-11	-2.64249	down	1.91e-09	-1.66844	down	--	--	Biological Process: lipid metabolic process (GO:0006629);; Cellular Component: cytoplasmic membrane-bounded vesicle (GO:0016023);; Molecular Function: hydrolase activity, acting on ester bonds (GO:0016788);;	--	--	--	GDSL-like Lipase/Acylhydrolase	GDSL esterase/lipase At2g40250 (Precursor) GN=At2g40250 OS=Arabidopsis thaliana (Mouse-ear cress) PE=2 SV=1	unnamed protein product [Triticum aestivum]	comp127468_c0
comp131743_c0	2.15e-05	-2.08684	down	2.57352e-07	-2.1136	down	0.00182025	-1.61856	down	--	--	--	--	--	--	--	--	unnamed protein product [Triticum aestivum]
comp133896_c0	8.49e-07	1.18113	up	0.00123321	1.17181	up	1.67e-09	1.44186	up	--	--	Cellular Component: mitochondrion (GO:0005739);;	--	[S]	Function unknown	--	Desiccation-related protein PCC3-06 OS=Craterostigma plantagineum (Blue gem) PE=2 SV=1	hypothetical protein F775_29127 [Aegilops tauschii]
comp134203_c0	0	-2.4251	down	0	-2.83831	down	4.18e-09	-1.52364	down	[Q]	Secondary metabolites biosynthesis, transport and catabolism	Molecular Function: monooxygenase activity (GO:0004497);; Molecular Function: iron ion binding (GO:0005506);; Molecular Function: electron carrier activity (GO:0009055);; Cellular Component: integral component of membrane (GO:0016021);; Molecular Function: oxidoreductase activity, acting on paired donors, with incorporation or reduction of molecular oxygen (GO:0016705);; Molecular Function: heme …	K13226|0|zma:103652726|cytochrome P450 71C3; K13226 benzoxazinone N-monooxygenase [EC:1.14.13.140] (A)	[Q]	Secondary metabolites biosynthesis, transport and catabolism	Cytochrome P450	Cytochrome P450 71C3 GN=CYP71C3 OS=Zea mays (Maize) PE=2 SV=1	cytochrome P450 [Triticum aestivum]
comp137615_c0	0	1.76507	up	6.12465e-08	1.53183	up	2.98e-07	1.28524	up	--	--	Cellular Component: mitochondrion (GO:0005739);; Cellular Component: plasmodesma (GO:0009506);; Molecular Function: nutrient reservoir activity (GO:0045735);;	--	--	--	Cupin;; Cupin domain	Antimicrobial peptide 2d (Precursor) OS=Macadamia integrifolia (Macadamia nut) PE=2 SV=1	Vicilin-like antimicrobial peptides 2-2 [Aegilops tauschii]
comp100414_c0	0	3.17528	up	0	2.88398	up	1.61e-05	1.52811	up	--	--	--	--	--	--	--	--	hypothetical protein OsJ_31208 [Oryza sativa Japonica Group]
comp103121_c0	0	1.81147	up	0	-3.2531	down	1.18e-11	-1.62384	down	[QR]	--	Molecular Function: methyltransferase activity (GO:0008168);;	--	[R]	General function prediction only	O-methyltransferase;; Dimerisation domain	O-methyltransferase ZRP4 GN=ZRP4 OS=Zea mays (Maize) PE=2 SV=1	O-methyltransferase ZRP4 [Aegilops tauschii]
comp103838_c0	0	-6.14086	down	8.88178e-16	-2.84045	down	1.4e-07	-1.66411	down	--	--	--	--	--	--	--	--	PREDICTED: uncharacterized protein LOC102708169 [Oryza brachyantha]
comp106539_c0	0	-5.55946	down	0	-4.92398	down	0	2.205	up	[F]	Nucleotide transport and metabolism	Molecular Function: catalytic activity (GO:0003824);; Biological Process: nucleoside metabolic process (GO:0009116);;	--	--	--	Phosphorylase superfamily	Bark storage protein A (Precursor) GN=BSPA OS=Populus deltoides (Eastern poplar) PE=2 SV=1	predicted protein [Hordeum vulgare subsp. vulgare]
comp108173_c0	5.33e-15	-5.93442	down	4.78628e-12	-4.82397	down	1.55e-06	-3.40065	down	--	--	Molecular Function: aspartic-type endopeptidase activity (GO:0004190);; Biological Process: proteolysis (GO:0006508);;	--	[O]	Posttranslational modification, protein turnover, chaperones	Xylanase inhibitor N-terminal;; Xylanase inhibitor C-terminal	Protein ASPARTIC PROTEASE IN GUARD CELL 2 (Precursor) GN=ASPG2 OS=Arabidopsis thaliana (Mouse-ear cress) PE=2 SV=1	predicted protein [Hordeum vulgare subsp. vulgare]
comp109232_c0	0.000533679	1.28789	up	0.000162191	-1.68697	down	7.27e-08	-1.7343	down	--	--	Molecular Function: binding (GO:0005488);;	--	[R]	General function prediction only	Domain of unknown function (DUF4283);; Zinc knuckle	--	hypothetical protein TRIUR3_25852 [Triticum urartu]
comp111117_c0	4.32e-05	-1.33967	down	0.00158251	-1.30281	down	2.91e-09	-2.01611	down	--	--	--	--	[T]	Signal transduction mechanisms	NB-ARC domain;; AAA domain	Disease resistance RPP8-like protein 3 GN=RPP8L3 OS=Arabidopsis thaliana (Mouse-ear cress) PE=2 SV=1	Putative disease resistance protein RXW24L [Aegilops tauschii]
comp111895_c0	0.00520647	-2.69015	down	1.73437e-07	-3.5436	down	1.59e-08	-1.78641	down	--	--	--	--	--	--	Domain of unknown function (DUF4535)	--	hypothetical protein TRIUR3_26818 [Triticum urartu]
comp113034_c0	3.87e-10	1.36646	up	2.09713e-08	1.53107	up	0	2.52967	up	--	--	--	--	--	--	Small hydrophilic plant seed protein	Late embryogenesis abundant protein B19.3 GN=B19.3 OS=Hordeum vulgare (Barley) PE=2 SV=1	hypothetical protein TRIUR3_33004 [Triticum urartu]
comp113264_c0	1.52e-05	-1.05499	down	0	-2.39144	down	0	-2.0951	down	--	--	Molecular Function: serine-type endopeptidase inhibitor activity (GO:0004867);; Cellular Component: extracellular region (GO:0005576);;	--	--	--	--	--	hypothetical protein F775_26894 [Aegilops tauschii]
comp113890_c0	1.64e-06	1.11955	up	2.90288e-09	1.60504	up	0	2.32114	up	--	--	Biological Process: embryo development (GO:0009790);;	--	--	--	Late embryogenesis abundant (LEA) group 1	18 kDa seed maturation protein GN=GMPM1 OS=Glycine max (Soybean) PE=2 SV=1	PREDICTED: 11 kDa late embryogenesis abundant protein [Brachypodium distachyon]
comp114241_c0	0	-4.90835	down	6.25543e-11	-2.88485	down	0	-4.33528	down	--	--	Cellular Component: cytoplasmic membrane-bounded vesicle (GO:0016023);;	--	--	--	Hydrophobic seed protein;; Protease inhibitor/seed storage/LTP family	36.4 kDa proline-rich protein GN=TPRP-F1 OS=Solanum lycopersicum (Tomato) PE=2 SV=1	cold acclimation protein WCOR518, partial [Triticum aestivum]
comp114673_c0	2.66e-14	-2.71364	down	8.60906e-09	-1.87688	down	0	-2.64601	down	--	--	--	--	--	--	--	--	hypothetical protein F775_31687 [Aegilops tauschii]
comp114684_c0	1.33e-10	-1.84655	down	0	-4.76386	down	2.41e-06	-2.20374	down	[Q]	Secondary metabolites biosynthesis, transport and catabolism	Molecular Function: monooxygenase activity (GO:0004497);; Molecular Function: iron ion binding (GO:0005506);; Cellular Component: mitochondrion (GO:0005739);; Molecular Function: electron carrier activity (GO:0009055);; Cellular Component: membrane (GO:0016020);; Cellular Component: cytoplasmic membrane-bounded vesicle (GO:0016023);; Molecular Function: oxidoreductase activity, acting on paired d…	K05917|0|bdi:100844692|obtusifoliol 14-alpha demethylase-like; K05917 sterol 14-demethylase [EC:1.14.13.70] (A)	[Q]	Secondary metabolites biosynthesis, transport and catabolism	Cytochrome P450	Obtusifoliol 14-alpha demethylase GN=CYP51 OS=Sorghum bicolor (Sorghum) PE=1 SV=1	Obtusifoliol 14-alpha demethylase [Aegilops tauschii]
comp115111_c0	0	-3.62527	down	0	-5.85923	down	1.31e-05	-2.14568	down	--	--	Cellular Component: mitochondrion (GO:0005739);; Molecular Function: sulfotransferase activity (GO:0008146);;	--	[R]	General function prediction only	Sulfotransferase domain	Cytosolic sulfotransferase 1 GN=SOT1 OS=Arabidopsis thaliana (Mouse-ear cress) PE=2 SV=1	Sulfotransferase 17 [Aegilops tauschii]
comp115533_c0	0	-3.86552	down	0	-3.05148	down	0	2.70846	up	--	--	--	--	--	--	--	--	hypothetical protein TRIUR3_20993 [Triticum urartu]
comp115734_c0	2.82e-05	-1.93359	down	9.36276e-06	-2.79721	down	3.03e-07	-2.06483	down	[RTKL]	--	Molecular Function: nucleotide binding (GO:0000166);; Molecular Function: transferase activity, transferring phosphorus-containing groups (GO:0016772);;	--	[T]	Signal transduction mechanisms	Protein kinase domain;; Jacalin-like lectin domain;; Protein tyrosine kinase	Probable LRR receptor-like serine/threonine-protein kinase At1g67720 (Precursor) GN=At1g67720 OS=Arabidopsis thaliana (Mouse-ear cress) PE=2 SV=1	Cysteine-rich receptor-like protein kinase 41 [Aegilops tauschii]
comp115940_c0	0	-1.82432	down	0	-3.42235	down	0	-2.58941	down	--	--	Molecular Function: serine-type endopeptidase inhibitor activity (GO:0004867);; Cellular Component: extracellular region (GO:0005576);;	--	--	--	--	--	hypothetical protein F775_26893 [Aegilops tauschii]
comp115979_c0	9.88e-13	-3.33615	down	6.22079e-10	-3.16295	down	2.71e-11	-2.0665	down	--	--	Cellular Component: extracellular region (GO:0005576);; Cellular Component: cell wall (GO:0005618);; Cellular Component: membrane (GO:0016020);; Cellular Component: cytoplasmic membrane-bounded vesicle (GO:0016023);; Biological Process: sexual reproduction (GO:0019953);;	--	--	--	--	Expansin-B3 (Precursor) OS=Oryza sativa subsp. japonica (Rice) PE=2 SV=2	beta-expansin TaEXPB2 [Triticum aestivum]
comp116005_c0	3.43e-14	-2.00886	down	2.98615e-08	-1.69918	down	0.000414641	-1.00211	down	--	--	Cellular Component: mitochondrion (GO:0005739);; Biological Process: fatty acid biosynthetic process (GO:0006633);; Cellular Component: membrane (GO:0016020);; Molecular Function: transferase activity, transferring acyl groups other than amino-acyl groups (GO:0016747);;	K15397|2.26362e-26|bdi:100835770|3-ketoacyl-CoA synthase 11-like; K15397 3-ketoacyl-CoA synthase [EC:2.3.1.199] (A)	--	--	3-Oxoacyl-[acyl-carrier-protein (ACP)] synthase III C terminal	3-ketoacyl-CoA synthase 19 GN=KCS19 OS=Arabidopsis thaliana (Mouse-ear cress) PE=2 SV=1	3-ketoacyl-CoA synthase 11 [Triticum urartu]
comp116137_c0	2.04e-08	-2.40912	down	1.83605e-09	-2.54142	down	4.75e-11	-2.13119	down	--	--	Cellular Component: mitochondrion (GO:0005739);;	--	--	--	--	--	hypothetical protein TRIUR3_00204 [Triticum urartu]
comp116647_c0	0.00012709	-1.39918	down	1.44493e-05	-1.52658	down	0.00079591	-1.08269	down	--	--	--	--	--	--	--	--	predicted protein [Hordeum vulgare subsp. vulgare]
comp116677_c0	0	2.16751	up	0.00417761	-1.1176	down	2.48e-13	-1.84982	down	--	--	--	K09286|1.36541e-08|osa:4344266|Os07g0674800; K09286 EREBP-like factor (A)	--	--	--	--	AP2 domain transcription factor EREBP [Oryza sativa Japonica Group]
comp116716_c0	0.00137005	-1.46885	down	1.01592e-11	-2.51299	down	0.00415302	-1.03568	down	--	--	Cellular Component: plastid (GO:0009536);;	--	--	--	GRAM domain	GLABRA2 expression modulator GN=GEM OS=Arabidopsis thaliana (Mouse-ear cress) PE=1 SV=1	predicted protein [Hordeum vulgare subsp. vulgare]
comp116771_c0	8.81e-10	-1.69796	down	0.00723766	1.29221	up	7.46e-10	1.93839	up	--	--	Molecular Function: monooxygenase activity (GO:0004497);; Molecular Function: iron ion binding (GO:0005506);; Molecular Function: electron carrier activity (GO:0009055);; Molecular Function: oxidoreductase activity, acting on paired donors, with incorporation or reduction of molecular oxygen (GO:0016705);; Molecular Function: heme binding (GO:0020037);; Biological Process: electron transport chai…	--	[Q]	Secondary metabolites biosynthesis, transport and catabolism	Cytochrome P450	Isoflavone 2&apos;-hydroxylase GN=CYP81E1 OS=Glycyrrhiza echinata (Licorice) PE=1 SV=2	Isoflavone 2&apos;-hydroxylase [Aegilops tauschii]
comp117215_c0	0	-3.18945	down	9.19814e-11	-1.77819	down	0	-2.44785	down	--	--	Biological Process: defense response (GO:0006952);; Biological Process: response to biotic stimulus (GO:0009607);;	--	--	--	Pathogenesis-related protein Bet v I family;; Polyketide cyclase / dehydrase and lipid transport	MLP-like protein 423 OS=Arabidopsis thaliana (Mouse-ear cress) PE=2 SV=1	salt tolerant protein [Triticum aestivum]
comp117547_c0	1.62e-09	-1.95558	down	9.5861e-09	-1.88424	down	0.000956536	-1.0596	down	[TZDR]	--	Molecular Function: calcium ion binding (GO:0005509);; Cellular Component: cytoplasm (GO:0005737);; Cellular Component: plasma membrane (GO:0005886);; Biological Process: DNA repair (GO:0006281);;	K13448|2.49566e-99|bdi:100826885|probable calcium-binding protein CML8; K13448 calcium-binding protein CML (A)	[ZD]	--	EF hand;; EF-hand domain pair;; EF-hand domain;; EF-hand domain pair;; EF hand;; Tellurite resistance protein TerB;; Cytoskeletal-regulatory complex EF hand	Probable calcium-binding protein CML8 GN=CML8 OS=Oryza sativa subsp. japonica (Rice) PE=2 SV=1	Putative calcium-binding protein CML8 [Aegilops tauschii]
comp118066_c0	0.000161662	-1.58585	down	4.00665e-09	-2.44778	down	0.00637508	-1.06795	down	[V]	Defense mechanisms	Molecular Function: ATP binding (GO:0005524);; Biological Process: ATP catabolic process (GO:0006200);; Cellular Component: plastid (GO:0009536);; Cellular Component: membrane (GO:0016020);; Molecular Function: ATPase activity (GO:0016887);;	--	[Q]	Secondary metabolites biosynthesis, transport and catabolism	ABC-2 type transporter	Pleiotropic drug resistance protein 5 GN=OJ1372_D12.114 OS=Oryza sativa subsp. japonica (Rice) PE=2 SV=2	Pleiotropic drug resistance protein 5 [Triticum urartu]
comp118204_c0	0.0020033	-2.78918	down	0.0021021	-2.78804	down	7.81e-06	-2.71124	down	--	--	Molecular Function: DNA binding (GO:0003677);; Molecular Function: sequence-specific DNA binding transcription factor activity (GO:0003700);; Cellular Component: nucleus (GO:0005634);; Biological Process: regulation of transcription, DNA-templated (GO:0006355);; Molecular Function: protein dimerization activity (GO:0046983);;	--	[K]	Transcription	SRF-type transcription factor (DNA-binding and dimerisation domain);; K-box region	MADS-box transcription factor 27 GN=B1267B06.20 OS=Oryza sativa subsp. japonica (Rice) PE=2 SV=2	MADS-box transcription factor 27 [Aegilops tauschii]
comp118252_c0	2.93e-13	-2.85303	down	0	-4.0472	down	5.32e-05	-1.21278	down	--	--	Cellular Component: plasma membrane (GO:0005886);; Cellular Component: integral component of membrane (GO:0016021);;	--	--	--	Domain of unknown function (DUF588)	CASP-like protein 1D1 OS=Oryza sativa subsp. japonica (Rice) PE=2 SV=1	hypothetical protein TRIUR3_17102 [Triticum urartu]
comp118386_c0	9.99e-15	1.95232	up	2.69622e-06	1.5279	up	3.4e-10	2.12464	up	--	--	Biological Process: response to oxidative stress (GO:0006979);; Biological Process: anaerobic respiration (GO:0009061);;	--	--	--	--	--	hypothetical protein F775_08244 [Aegilops tauschii]
comp118699_c0	1.68e-06	-2.27492	down	0.00667845	-2.35473	down	0.00213691	-1.67158	down	--	--	Molecular Function: peptidase activity (GO:0008233);; Cellular Component: cytoplasmic membrane-bounded vesicle (GO:0016023);;	--	[O]	Posttranslational modification, protein turnover, chaperones	Xylanase inhibitor N-terminal;; Xylanase inhibitor C-terminal;; Eukaryotic aspartyl protease	Protein ASPARTIC PROTEASE IN GUARD CELL 1 (Precursor) GN=ASPG1 OS=Arabidopsis thaliana (Mouse-ear cress) PE=1 SV=1	PREDICTED: protein ASPARTIC PROTEASE IN GUARD CELL 2-like [Brachypodium distachyon]
comp118735_c1	0	2.87957	up	0	3.26308	up	0.00197672	1.51351	up	--	--	--	--	--	--	--	--	predicted protein [Hordeum vulgare subsp. vulgare]
comp118786_c0	2.93e-10	-2.79431	down	0	-3.11216	down	0	-2.57255	down	--	--	--	--	--	--	--	--	predicted protein [Hordeum vulgare subsp. vulgare]
comp119570_c0	0	-2.60172	down	9.4705e-11	-1.84841	down	0	-2.86664	down	--	--	Cellular Component: cytoplasmic membrane-bounded vesicle (GO:0016023);;	--	--	--	--	Protodermal factor 1 (Precursor) GN=PDF1 OS=Arabidopsis thaliana (Mouse-ear cress) PE=2 SV=1	unnamed protein product [Triticum aestivum]
comp119852_c0	0	-3.91632	down	2.57572e-14	-2.60575	down	1.96e-07	-1.3616	down	--	--	Molecular Function: DNA binding (GO:0003677);; Cellular Component: mitochondrion (GO:0005739);; Biological Process: DNA recombination (GO:0006310);; Cellular Component: plastid (GO:0009536);; Biological Process: DNA integration (GO:0015074);;	--	[R]	General function prediction only	Reverse transcriptase (RNA-dependent DNA polymerase);; gag-polypeptide of LTR copia-type;; gag-polypeptide of LTR copia-type;; gag-polypeptide of LTR copia-type;; Retrotransposon gag protein;; Integrase core domain	Endonuclease OS=Nicotiana tabacum (Common tobacco) PE=2 SV=1	OSJNBa0061G20.2 [Oryza sativa Japonica Group]
comp120033_c0	0	-5.49405	down	0	-4.73262	down	0.000235841	-1.02015	down	[S]	Function unknown	Cellular Component: extracellular region (GO:0005576);; Cellular Component: cytoplasmic membrane-bounded vesicle (GO:0016023);;	--	[S]	Function unknown	Cysteine-rich secretory protein family	Pathogenesis-related protein PRMS (Precursor) GN=PRMS OS=Zea mays (Maize) PE=2 SV=1	pathogenesis related protein-1.2 [Triticum aestivum]
comp120042_c0	3.35e-06	-1.74724	down	1.11022e-16	-2.82176	down	1.61e-06	-1.92844	down	--	--	Molecular Function: chitinase activity (GO:0004568);; Biological Process: carbohydrate metabolic process (GO:0005975);; Biological Process: chitin catabolic process (GO:0006032);; Molecular Function: chitin binding (GO:0008061);; Biological Process: cell wall macromolecule catabolic process (GO:0016998);;	--	[R]	General function prediction only	Chitin recognition protein	Chitinase 5 (Precursor) OS=Oryza sativa subsp. japonica (Rice) PE=2 SV=1	Endochitinase PR4 [Triticum urartu]
comp120073_c0	0	2.85394	up	3.24929e-12	1.81384	up	5.4e-07	1.24879	up	--	--	--	--	--	--	--	--	hypothetical protein TRIUR3_12700 [Triticum urartu]
comp120286_c0	0	4.4606	up	0.00191772	-1.72666	down	3.41e-06	-2.06287	down	--	--	Cellular Component: peroxisome (GO:0005777);;	--	--	--	NADH-ubiquinone reductase complex 1 MLRQ subunit	--	hypothetical protein TRIUR3_19930 [Triticum urartu]
comp120303_c0	0	3.37331	up	3.70229e-06	1.43742	up	2.74e-07	1.79174	up	--	--	Biological Process: cellular process (GO:0009987);; Cellular Component: cytoplasmic membrane-bounded vesicle (GO:0016023);;	--	--	--	--	--	hypothetical protein SORBIDRAFT_01g003080 [Sorghum bicolor]
comp120326_c0	0	-5.2336	down	9.47066e-07	-1.60327	down	0	-2.47892	down	--	--	Cellular Component: cytoplasmic membrane-bounded vesicle (GO:0016023);;	--	--	--	Hydrophobic seed protein;; Protease inhibitor/seed storage/LTP family;; Probable lipid transfer	36.4 kDa proline-rich protein GN=TPRP-F1 OS=Solanum lycopersicum (Tomato) PE=2 SV=1	proline-rich protein [Triticum aestivum]
comp120761_c0	0	-5.0875	down	6.66134e-15	-2.86519	down	9.47e-12	-1.77327	down	--	--	--	--	--	--	--	Expansin-B4 (Precursor) GN=OSJNBa0010C11.2 OS=Oryza sativa subsp. japonica (Rice) PE=2 SV=1	hypothetical protein F775_28898 [Aegilops tauschii]
comp120771_c0	0	-5.26348	down	1.11022e-16	-3.05879	down	1.11e-16	-2.16064	down	--	--	Cellular Component: cytoplasmic membrane-bounded vesicle (GO:0016023);;	--	--	--	Hydrophobic seed protein;; Protease inhibitor/seed storage/LTP family;; Probable lipid transfer	Cortical cell-delineating protein (Precursor) OS=Zea mays (Maize) PE=2 SV=1	Cortical cell-delineating protein [Triticum urartu]
comp120780_c0	0	2.54181	up	5.86381e-10	1.6659	up	0	-1.98286	down	--	--	Molecular Function: serine-type endopeptidase inhibitor activity (GO:0004867);; Biological Process: negative regulation of endopeptidase activity (GO:0010951);; Molecular Function: alpha-amylase inhibitor activity (GO:0015066);; Cellular Component: cytoplasmic membrane-bounded vesicle (GO:0016023);;	--	--	--	Trypsin and protease inhibitor	Endogenous alpha-amylase/subtilisin inhibitor OS=Triticum aestivum (Wheat) PE=1 SV=1	RecName: Full=Endogenous alpha-amylase/subtilisin inhibitor; AltName: Full=WASI [Triticum aestivum]
comp120829_c0	3.84e-12	1.49226	up	1.63936e-12	-1.89919	down	1.22e-11	-1.54305	down	--	--	Molecular Function: calcium ion binding (GO:0005509);;	--	--	--	EF hand;; EF hand;; EF-hand domain pair;; EF-hand domain;; EF-hand domain pair	--	hypothetical protein F775_31534 [Aegilops tauschii]
comp120922_c0	0	-4.05462	down	0	-5.37088	down	0.000209104	-3.28366	down	[E]	Amino acid transport and metabolism	Biological Process: tryptophan biosynthetic process (GO:0000162);; Molecular Function: tryptophan synthase activity (GO:0004834);; Cellular Component: chloroplast stroma (GO:0009570);; Molecular Function: indole-3-glycerol-phosphate lyase activity (GO:0033984);; Biological Process: defense response to bacterium (GO:0042742);; Biological Process: defense response by callose deposition in cell wall…	K13222|1.52215e-158|zma:542117|bx1, trpA; benzoxazinless1 (EC:4.2.1.20 4.1.2.8); K13222 indole-3-glycerol-phosphate lyase [EC:4.1.2.8] (A)	[E]	Amino acid transport and metabolism	Tryptophan synthase alpha chain;; Histidine biosynthesis protein;; PcrB family	Indole-3-glycerol phosphate lyase, chloroplastic (Precursor) GN=BX1 OS=Zea mays (Maize) PE=1 SV=2	indole synthase [Triticum aestivum]
comp120934_c0	6.43e-06	1.46075	up	1.30052e-12	-2.35686	down	0.000282721	-1.1608	down	--	--	Molecular Function: hydrolase activity, hydrolyzing O-glycosyl compounds (GO:0004553);; Cellular Component: cell wall (GO:0005618);; Biological Process: cellular glucan metabolic process (GO:0006073);; Cellular Component: cytoplasmic membrane-bounded vesicle (GO:0016023);; Molecular Function: xyloglucan:xyloglucosyl transferase activity (GO:0016762);; Cellular Component: apoplast (GO:0048046);;	--	--	--	Xyloglucan endo-transglycosylase (XET) C-terminus;; Glycosyl hydrolases family 16	Probable xyloglucan endotransglucosylase/hydrolase protein 23 (Precursor) GN=F14M19.90 OS=Arabidopsis thaliana (Mouse-ear cress) PE=2 SV=1	Xyloglucan endotransglucosylase/hydrolase protein 22 [Aegilops tauschii]
comp120950_c0	5.5e-09	-2.51099	down	0	-3.50527	down	2.32e-05	-1.45583	down	[R]	General function prediction only	Molecular Function: zinc ion binding (GO:0008270);; Molecular Function: 2-alkenal reductase [NAD(P)] activity (GO:0032440);; Biological Process: oxidation-reduction process (GO:0055114);;	K07119|1.34079e-107|bdi:100828038|2-alkenal reductase (NADP(+)-dependent)-like; K07119 (A)	[R]	General function prediction only	--	2-alkenal reductase (NADP(+)-dependent) GN=DBR OS=Nicotiana tabacum (Common tobacco) PE=1 SV=1	Putative NADP-dependent oxidoreductase P1 [Aegilops tauschii]
comp121029_c0	0	2.58435	up	1.11022e-16	2.70452	up	0.000160611	1.8121	up	[R]	General function prediction only	Molecular Function: oxidoreductase activity (GO:0016491);;	--	[QR]	--	2OG-Fe(II) oxygenase superfamily;; non-haem dioxygenase in morphine synthesis N-terminal	Protein SRG1 GN=SRG1 OS=Arabidopsis thaliana (Mouse-ear cress) PE=2 SV=1	Protein SRG1 [Aegilops tauschii]
comp121468_c3	3.72e-06	4.00038	up	5.55112e-16	4.79684	up	0	4.65907	up	--	--	Molecular Function: zinc ion transmembrane transporter activity (GO:0005385);; Cellular Component: plasma membrane (GO:0005886);; Molecular Function: zinc ion binding (GO:0008270);; Cellular Component: integral component of membrane (GO:0016021);; Cellular Component: cytoplasmic membrane-bounded vesicle (GO:0016023);; Biological Process: zinc ion transmembrane transport (GO:0071577);;	K14709|1.81302e-19|sbi:SORBI_07g005140|SORBIDRAFT_07g005140, Sb07g005140; hypothetical protein; K14709 solute carrier family 39 (zinc transporter), member 1/2/3 (A)	[P]	Inorganic ion transport and metabolism	--	Zinc transporter 9 (Precursor) GN=ZIP9 OS=Oryza sativa subsp. japonica (Rice) PE=3 SV=3	metal ion transporter ZIP8 [Hordeum vulgare]
comp121593_c0	1.03e-11	-1.89031	down	0	-2.93136	down	1.69e-05	-1.16645	down	--	--	Biological Process: metal ion transport (GO:0030001);; Molecular Function: metal ion binding (GO:0046872);;	--	[P]	Inorganic ion transport and metabolism	Heavy-metal-associated domain	Heavy metal-associated isoprenylated plant protein 26 (Precursor) GN=F20M13.140 OS=Arabidopsis thaliana (Mouse-ear cress) PE=1 SV=1	heavy metal-associated isoprenylated protein 3 [Triticum aestivum]
comp121735_c0	3.91e-14	2.16106	up	1.81362e-06	1.85206	up	0.00156934	1.52906	up	[O]	Posttranslational modification, protein turnover, chaperones	Molecular Function: Rab GDP-dissociation inhibitor activity (GO:0005093);; Biological Process: protein transport (GO:0015031);; Biological Process: plasma membrane to endosome transport (GO:0048227);;	K17255|0|bdi:100834130|guanosine nucleotide diphosphate dissociation inhibitor 2-like; K17255 Rab GDP dissociation inhibitor (A)	[O]	Posttranslational modification, protein turnover, chaperones	GDP dissociation inhibitor	Guanosine nucleotide diphosphate dissociation inhibitor 2 GN=GDI2 OS=Arabidopsis thaliana (Mouse-ear cress) PE=2 SV=1	GDP dissociation inhibitor protein [Hordeum vulgare]
comp122349_c2	7.2e-10	-4.11857	down	3.91276e-12	-3.4018	down	5.75e-08	-1.6487	down	[R]	General function prediction only	Molecular Function: oxidoreductase activity, acting on paired donors, with incorporation or reduction of molecular oxygen, 2-oxoglutarate as one donor, and incorporation of one atom each of oxygen into both donors (GO:0016706);; Biological Process: oxidation-reduction process (GO:0055114);;	--	[QR]	--	2OG-Fe(II) oxygenase superfamily;; non-haem dioxygenase in morphine synthesis N-terminal	1-aminocyclopropane-1-carboxylate oxidase homolog 1 GN=At1g06620 OS=Arabidopsis thaliana (Mouse-ear cress) PE=2 SV=1	unnamed protein product [Triticum aestivum]
comp122352_c0	0	2.23018	up	6.57015e-08	1.50404	up	0	2.4655	up	--	--	Cellular Component: plastid (GO:0009536);;	--	--	--	--	--	unnamed protein product [Triticum aestivum]
comp122360_c0	0	-5.32766	down	0	-3.84484	down	0	-2.34802	down	--	--	Molecular Function: hydrolase activity, hydrolyzing O-glycosyl compounds (GO:0004553);; Cellular Component: cell wall (GO:0005618);; Biological Process: cellular glucan metabolic process (GO:0006073);; Molecular Function: xyloglucan:xyloglucosyl transferase activity (GO:0016762);; Cellular Component: apoplast (GO:0048046);;	K08235|2.94463e-69|sita:101752480|xyloglucan endotransglycosylase/hydrolase protein 8-like; K08235 xyloglucan:xyloglucosyl transferase [EC:2.4.1.207] (A)	--	--	Xyloglucan endo-transglycosylase (XET) C-terminus;; Glycosyl hydrolases family 16	Xyloglucan endotransglycosylase/hydrolase protein 8 (Precursor) OS=Oryza sativa subsp. japonica (Rice) PE=1 SV=1	unnamed protein product [Triticum aestivum]
comp122412_c0	6.1e-05	1.02354	up	8.24896e-14	-2.05558	down	0	-3.16535	down	--	--	Biological Process: defense response (GO:0006952);; Biological Process: response to biotic stimulus (GO:0009607);;	--	--	--	Pathogenesis-related protein Bet v I family;; Polyketide cyclase / dehydrase and lipid transport	Stress-induced protein SAM22 OS=Glycine max (Soybean) PE=1 SV=1	Pathogenesis-related protein STH-21 [Triticum urartu]
comp122478_c2	1.41e-14	-2.70485	down	0	-4.71034	down	0.000949845	-1.05482	down	[O]	Posttranslational modification, protein turnover, chaperones	Molecular Function: transferase activity (GO:0016740);;	K00799|1.21143e-84|bdi:100831129|glutathione S-transferase 1; K00799 glutathione S-transferase [EC:2.5.1.18] (A)	[O]	Posttranslational modification, protein turnover, chaperones	Glutathione S-transferase, N-terminal domain;; Glutathione S-transferase, C-terminal domain;; Glutathione S-transferase, N-terminal domain;; Glutathione S-transferase, N-terminal domain	Probable glutathione S-transferase GSTF2 OS=Oryza sativa subsp. japonica (Rice) PE=1 SV=3	putative glutathione S-transferase GSTF2 [Triticum urartu]
comp122548_c0	0	-5.48195	down	0	-4.3323	down	0	-2.74085	down	--	--	Cellular Component: extracellular region (GO:0005576);; Biological Process: sexual reproduction (GO:0019953);;	--	--	--	Pollen allergen	Expansin-B7 (Precursor) GN=EXPB7 OS=Oryza sativa subsp. japonica (Rice) PE=2 SV=1	Expansin-B6 [Triticum urartu]
comp122921_c1	5.52e-11	2.53094	up	3.37e-09	-3.57833	down	2.82e-12	-1.85791	down	--	--	--	--	--	--	Protein of unknown function (DUF674)	--	hypothetical protein F775_00563 [Aegilops tauschii]
comp123046_c0	0	-5.18946	down	0	-4.82059	down	0	-3.7046	down	--	--	Cellular Component: cytoplasmic membrane-bounded vesicle (GO:0016023);;	--	--	--	Dirigent-like protein	Dirigent protein 5 (Precursor) GN=DIR5 OS=Arabidopsis thaliana (Mouse-ear cress) PE=2 SV=1	hypothetical protein F775_23242 [Aegilops tauschii]
comp123173_c0	0	2.12664	up	2.62682e-08	1.54887	up	0	2.61498	up	[R]	General function prediction only	Molecular Function: alditol:NADP+ 1-oxidoreductase activity (GO:0004032);; Cellular Component: cytoplasm (GO:0005737);; Biological Process: vernalization response (GO:0010048);; Biological Process: photoperiodism, flowering (GO:0048573);; Biological Process: oxidation-reduction process (GO:0055114);;	--	[R]	General function prediction only	Aldo/keto reductase family	Aldose reductase OS=Hordeum vulgare (Barley) PE=1 SV=1	Aldose reductase [Triticum urartu]
comp123242_c0	1.29e-06	1.28535	up	7.88258e-15	2.30457	up	0	2.89856	up	--	--	Cellular Component: mitochondrion (GO:0005739);; Biological Process: protein folding (GO:0006457);; Biological Process: response to heat (GO:0009408);; Biological Process: response to high light intensity (GO:0009644);; Biological Process: terpenoid biosynthetic process (GO:0016114);; Biological Process: response to hydrogen peroxide (GO:0042542);; Biological Process: positive regulation of trans…	--	--	--	--	--	predicted protein [Hordeum vulgare subsp. vulgare]
comp123307_c0	0	-2.53652	down	2.14573e-06	-1.60551	down	4.79e-06	-1.24114	down	[O]	Posttranslational modification, protein turnover, chaperones	Molecular Function: serine-type endopeptidase activity (GO:0004252);; Biological Process: proteolysis (GO:0006508);; Cellular Component: cytoplasmic membrane-bounded vesicle (GO:0016023);;	--	--	--	Subtilase family;; PA domain	Subtilisin-like protease SBT5.3 (Precursor) OS=Arabidopsis thaliana (Mouse-ear cress) PE=2 SV=1	predicted protein [Hordeum vulgare subsp. vulgare]
comp123358_c0	0	2.7993	up	7.77156e-16	2.15834	up	1.25e-12	2.28212	up	--	--	--	--	--	--	Seed maturation protein	--	hypothetical protein F775_28182 [Aegilops tauschii]
comp123581_c0	0.000444846	-1.73495	down	2.12086e-12	-2.77301	down	5.11e-15	-2.14717	down	--	--	--	--	--	--	--	--	hypothetical protein F775_12969 [Aegilops tauschii]
comp123761_c1	0.00994842	-1.53107	down	0.000425288	-1.99737	down	5.28e-08	-2.18842	down	--	--	Cellular Component: cytoplasmic membrane-bounded vesicle (GO:0016023);;	--	[O]	Posttranslational modification, protein turnover, chaperones	Xylanase inhibitor C-terminal;; Xylanase inhibitor N-terminal	Basic 7S globulin 2 low kDa subunit (Precursor) OS=Glycine max (Soybean) PE=1 SV=1	Basic 7S globulin 2 [Aegilops tauschii]
comp123801_c0	0.000297669	-1.49784	down	7.78138e-05	-1.84469	down	2.16e-05	-1.72201	down	[R]	General function prediction only	Molecular Function: ATP binding (GO:0005524);; Biological Process: apoptotic process (GO:0006915);; Biological Process: defense response (GO:0006952);;	--	[T]	Signal transduction mechanisms	NB-ARC domain	Disease resistance protein RPP13 GN=RPP13 OS=Arabidopsis thaliana (Mouse-ear cress) PE=2 SV=2	Putative disease resistance RPP13-like protein 3 [Aegilops tauschii]
comp123952_c0	0	3.60528	up	0	2.79951	up	6.86e-08	1.45667	up	[C]	Energy production and conversion	Cellular Component: mitochondrial respiratory chain complex II (GO:0005749);; Biological Process: tricarboxylic acid cycle (GO:0006099);; Biological Process: mitochondrial electron transport, succinate to ubiquinone (GO:0006121);; Molecular Function: succinate dehydrogenase (ubiquinone) activity (GO:0008177);; Molecular Function: electron carrier activity (GO:0009055);; Molecular Function: 2 iron…	K00235|0|bdi:100839755|succinate dehydrogenase [ubiquinone] iron-sulfur subunit 3, mitochondrial; K00235 succinate dehydrogenase (ubiquinone) iron-sulfur subunit [EC:1.3.5.1] (A)	[C]	Energy production and conversion	2Fe-2S iron-sulfur cluster binding domain;; 4Fe-4S dicluster domain;; 4Fe-4S dicluster domain	Succinate dehydrogenase [ubiquinone] iron-sulfur subunit 3, mitochondrial (Precursor) GN=SDH2-3 OS=Arabidopsis thaliana (Mouse-ear cress) PE=2 SV=1	predicted protein [Hordeum vulgare subsp. vulgare]
comp124012_c0	0	-2.07132	down	0	-3.11697	down	0	-1.86374	down	--	--	Cellular Component: cell wall (GO:0005618);; Biological Process: response to salt stress (GO:0009651);; Cellular Component: cytoplasmic membrane-bounded vesicle (GO:0016023);; Molecular Function: manganese ion binding (GO:0030145);; Cellular Component: extracellular matrix (GO:0031012);; Molecular Function: nutrient reservoir activity (GO:0045735);; Cellular Component: apoplast (GO:0048046);;	--	--	--	Cupin;; Cupin domain	Germin-like protein 8-4 (Precursor) OS=Oryza sativa subsp. japonica (Rice) PE=2 SV=1	Germin-like protein 8-12 [Aegilops tauschii]
comp124029_c0	0	2.99742	up	0	2.68824	up	0	1.90998	up	--	--	Cellular Component: monolayer-surrounded lipid storage body (GO:0012511);; Cellular Component: integral component of membrane (GO:0016021);;	--	--	--	Oleosin	Oleosin 18 kDa OS=Oryza sativa subsp. japonica (Rice) PE=2 SV=1	high molecular weight oleosin [Hordeum vulgare subsp. vulgare]
comp124057_c0	2.15e-13	-2.8639	down	7.88258e-15	-3.30375	down	2.08e-08	-3.16294	down	--	--	Molecular Function: methyltransferase activity (GO:0008168);;	--	[R]	General function prediction only	O-methyltransferase;; Dimerisation domain	O-methyltransferase ZRP4 GN=ZRP4 OS=Zea mays (Maize) PE=2 SV=1	O-methyltransferase ZRP4 [Aegilops tauschii]
comp124142_c0	0	2.10947	up	5.39799e-08	1.5022	up	0	3.28866	up	--	--	--	--	--	--	--	--	Histone H2B type 1-A [Aegilops tauschii]
comp124435_c0	2.39e-06	-1.77749	down	0	-3.32427	down	0.00146641	-1.44505	down	--	--	Cellular Component: cytoplasmic membrane-bounded vesicle (GO:0016023);;	--	--	--	Probable lipid transfer	Non-specific lipid-transfer protein 2 (Precursor) GN=LTP-2 OS=Oryza sativa subsp. indica (Rice) PE=3 SV=2	unnamed protein product [Triticum aestivum]
comp124683_c0	0	-5.52625	down	0	-5.6895	down	3.38e-06	-1.39578	down	[MG]	--	Cellular Component: mitochondrion (GO:0005739);; Cellular Component: plasma membrane (GO:0005886);; Biological Process: response to oxidative stress (GO:0006979);; Biological Process: response to cadmium ion (GO:0046686);;	--	--	--	NmrA-like family;; NADH(P)-binding;; 3-beta hydroxysteroid dehydrogenase/isomerase family;; NAD dependent epimerase/dehydratase family;; TrkA-N domain	Isoflavone reductase-like protein OS=Olea europaea (Common olive) PE=1 SV=1	unnamed protein product [Triticum aestivum]
comp124740_c0	6.35e-07	1.18028	up	3.16568e-08	1.53584	up	2.37e-06	-1.18613	down	--	--	--	--	--	--	--	--	hypothetical protein TRIUR3_10249 [Triticum urartu]
comp124996_c0	0	-4.12069	down	0	-4.70481	down	0	-2.53038	down	--	--	Cellular Component: extracellular region (GO:0005576);; Cellular Component: cell wall (GO:0005618);; Cellular Component: membrane (GO:0016020);; Cellular Component: cytoplasmic membrane-bounded vesicle (GO:0016023);; Biological Process: sexual reproduction (GO:0019953);;	--	--	--	Rare lipoprotein A (RlpA)-like double-psi beta-barrel	Expansin-B6 (Precursor) GN=OSJNBb0014I11.3 OS=Oryza sativa subsp. japonica (Rice) PE=2 SV=1	expansin EXPB8 [Triticum aestivum]
comp125033_c1	0.00986729	-1.46306	down	1.80566e-08	-3.19063	down	2.63e-12	-3.72002	down	[Q]	Secondary metabolites biosynthesis, transport and catabolism	--	--	[Q]	Secondary metabolites biosynthesis, transport and catabolism	Cytochrome P450	Cytochrome P450 89A2 GN=F13O11.20 OS=Arabidopsis thaliana (Mouse-ear cress) PE=2 SV=2	Cytochrome P450 89A2 [Triticum urartu]
comp125175_c0	0	6.42406	up	0	6.53681	up	0	8.35151	up	--	--	--	--	--	--	--	F-box protein PP2-B11 GN=F18B13.19 OS=Arabidopsis thaliana (Mouse-ear cress) PE=1 SV=1	hypothetical protein TRIUR3_01652 [Triticum urartu]
comp125225_c1	2.02e-08	1.41417	up	4.5821e-10	-2.00285	down	0	-2.89325	down	[Q]	Secondary metabolites biosynthesis, transport and catabolism	Molecular Function: monooxygenase activity (GO:0004497);; Cellular Component: membrane (GO:0016020);; Molecular Function: metal ion binding (GO:0046872);; Biological Process: diterpene phytoalexin biosynthetic process (GO:0051502);;	--	[Q]	Secondary metabolites biosynthesis, transport and catabolism	Cytochrome P450	Cytochrome P450 99A2 OS=Oryza sativa subsp. japonica (Rice) PE=2 SV=2	Cytochrome P450 99A2 [Aegilops tauschii]
comp125309_c0	3.97e-05	-2.45119	down	3.33067e-16	-5.9967	down	0	-5.20003	down	--	--	Molecular Function: hydrolase activity, hydrolyzing O-glycosyl compounds (GO:0004553);; Biological Process: carbohydrate metabolic process (GO:0005975);; Cellular Component: cytoplasmic membrane-bounded vesicle (GO:0016023);;	--	--	--	Glycosyl hydrolases family 17	Glucan endo-1,3-beta-glucosidase 13 (Precursor) GN=At5g56590 OS=Arabidopsis thaliana (Mouse-ear cress) PE=1 SV=1	Glucan endo-1,3-beta-glucosidase 3 [Triticum urartu]
comp125344_c0	0	3.90702	up	6.36307e-07	2.24894	up	0.000137867	1.7978	up	--	--	Cellular Component: membrane (GO:0016020);;	--	--	--	Domain of unknown function (DUF588)	CASP-like protein 5A1 OS=Brachypodium distachyon (Purple false brome) PE=2 SV=1	BnaA04g16420D [Brassica napus]
comp125477_c0	0.000922903	-2.21583	down	6.3067e-08	-3.40693	down	0.000121301	-1.79261	down	--	--	--	--	--	--	Protein of unknown function (DUF506)	--	unnamed protein product [Triticum aestivum]
comp125549_c0	8.61e-07	-1.31079	down	0	-4.18488	down	0	-4.55565	down	[QR]	--	Molecular Function: O-methyltransferase activity (GO:0008171);;	--	[R]	General function prediction only	O-methyltransferase;; Dimerisation domain	Trans-resveratrol di-O-methyltransferase GN=ROMT OS=Vitis vinifera (Grape) PE=1 SV=2	5-pentadecatrienyl resorcinol O-methyltransferase [Triticum urartu]
comp125594_c0	0	5.55267	up	0	3.10979	up	1.75e-05	1.7342	up	--	--	Cellular Component: nucleus (GO:0005634);; Biological Process: transcription, DNA-templated (GO:0006351);;	--	--	--	AP2 domain	Dehydration-responsive element-binding protein 2C OS=Oryza sativa subsp. japonica (Rice) PE=2 SV=1	hypothetical protein TRIUR3_31618 [Triticum urartu]
comp125619_c0	3.18e-13	-2.14875	down	0	-3.8426	down	0	-2.21338	down	--	--	--	--	--	--	--	--	hypothetical protein ZEAMMB73_284819 [Zea mays]
comp125803_c0	0	2.24881	up	0	2.77738	up	6.71e-05	1.17868	up	[IQR]	--	Molecular Function: nucleotide binding (GO:0000166);; Cellular Component: cytoplasmic membrane-bounded vesicle (GO:0016023);; Biological Process: terpenoid biosynthetic process (GO:0016114);; Molecular Function: oxidoreductase activity (GO:0016491);; Biological Process: oxidation-reduction process (GO:0055114);;	--	[Q]	Secondary metabolites biosynthesis, transport and catabolism	short chain dehydrogenase;; Enoyl-(Acyl carrier protein) reductase;; KR domain	11-beta-hydroxysteroid dehydrogenase-like 5 GN=HSD5 OS=Arabidopsis thaliana (Mouse-ear cress) PE=2 SV=1	predicted protein [Hordeum vulgare subsp. vulgare]
comp125847_c0	5.78e-13	2.23573	up	0.00927981	-1.18179	down	0.000464273	-1.43106	down	--	--	Cellular Component: cytoplasmic membrane-bounded vesicle (GO:0016023);;	--	--	--	--	--	Histidinol-phosphate aminotransferase, chloroplastic [Aegilops tauschii]
comp125890_c1	0.000340749	-1.15048	down	0.00909063	-1.1868	down	1.1e-10	1.75136	up	--	--	Molecular Function: peroxidase activity (GO:0004601);; Biological Process: response to oxidative stress (GO:0006979);; Cellular Component: membrane (GO:0016020);; Cellular Component: cytoplasmic membrane-bounded vesicle (GO:0016023);; Molecular Function: heme binding (GO:0020037);; Molecular Function: metal ion binding (GO:0046872);; Biological Process: oxidation-reduction process (GO:0055114);;	K00430|5.16838e-68|bdi:100841946|peroxidase 1-like; K00430 peroxidase [EC:1.11.1.7] (A)	--	--	Peroxidase	Peroxidase 1 (Precursor) GN=OJ1057_B02.6 OS=Oryza sativa subsp. japonica (Rice) PE=2 SV=2	Peroxidase 1 [Triticum urartu]
comp125897_c0	0.00581507	-1.50479	down	1.42293e-09	-3.21704	down	0.000217457	-1.33287	down	--	--	Cellular Component: mitochondrion (GO:0005739);; Biological Process: response to freezing (GO:0050826);;	--	--	--	GDSL/SGNH-like Acyl-Esterase family found in Pmr5 and Cas1p	Protein ESKIMO 1 GN=F27K19.170 OS=Arabidopsis thaliana (Mouse-ear cress) PE=1 SV=1	unnamed protein product [Triticum aestivum]
comp126118_c0	4.22e-06	1.36328	up	0.000101576	-1.39882	down	0	-2.35344	down	--	--	Cellular Component: cytoplasmic membrane-bounded vesicle (GO:0016023);; Biological Process: macromolecule metabolic process (GO:0043170);; Biological Process: primary metabolic process (GO:0044238);;	--	[O]	Posttranslational modification, protein turnover, chaperones	Xylanase inhibitor C-terminal;; Xylanase inhibitor N-terminal	Basic 7S globulin low kDa subunit (Precursor) GN=BG OS=Glycine max (Soybean) PE=1 SV=2	unnamed protein product [Triticum aestivum]
comp126262_c0	0.00679218	-1.71872	down	5.44661e-08	-2.71077	down	0.00012036	-1.77271	down	--	--	Molecular Function: zinc ion binding (GO:0008270);; Cellular Component: plastid (GO:0009536);;	--	[A]	RNA processing and modification	Protein of unknown function (DUF3675);; RING-variant domain	Probable E3 ubiquitin ligase SUD1 GN=F28A23.140 OS=Arabidopsis thaliana (Mouse-ear cress) PE=1 SV=1	hypothetical protein F775_52324 [Aegilops tauschii]
comp126327_c4	3.33e-15	-5.13857	down	0.000171028	-2.32205	down	5.16e-14	-2.55265	down	--	--	Molecular Function: peroxidase activity (GO:0004601);; Biological Process: response to oxidative stress (GO:0006979);; Cellular Component: cytoplasmic membrane-bounded vesicle (GO:0016023);; Molecular Function: heme binding (GO:0020037);; Molecular Function: metal ion binding (GO:0046872);; Biological Process: oxidation-reduction process (GO:0055114);;	K00430|1.26649e-51|sita:101759264|peroxidase 2-like; K00430 peroxidase [EC:1.11.1.7] (A)	--	--	Peroxidase	Peroxidase 2 (Precursor) GN=PER2 OS=Zea mays (Maize) PE=2 SV=1	Peroxidase 2 [Aegilops tauschii]
comp126349_c0	0	-4.3844	down	0	-2.74304	down	6.96e-08	-1.32207	down	--	--	Molecular Function: hydrolase activity, hydrolyzing O-glycosyl compounds (GO:0004553);; Cellular Component: cell wall (GO:0005618);; Biological Process: cellular glucan metabolic process (GO:0006073);; Cellular Component: cytoplasmic membrane-bounded vesicle (GO:0016023);; Molecular Function: xyloglucan:xyloglucosyl transferase activity (GO:0016762);; Cellular Component: apoplast (GO:0048046);;	K08235|2.51258e-171|sita:101759668|probable xyloglucan endotransglucosylase/hydrolase protein 32-like; K08235 xyloglucan:xyloglucosyl transferase [EC:2.4.1.207] (A)	--	--	Glycosyl hydrolases family 16;; Xyloglucan endo-transglycosylase (XET) C-terminus	Probable xyloglucan endotransglucosylase/hydrolase protein 32 (Precursor) GN=XTH32 OS=Arabidopsis thaliana (Mouse-ear cress) PE=2 SV=1	predicted protein [Hordeum vulgare subsp. vulgare]
comp126421_c1	0	5.58322	up	0	6.49037	up	0	7.74008	up	--	--	--	--	--	--	--	--	hypothetical protein F775_22623 [Aegilops tauschii]
comp126544_c0	0	2.58547	up	0	2.99136	up	2.22e-16	2.39546	up	--	--	--	--	--	--	--	--	predicted protein [Hordeum vulgare subsp. vulgare]
comp126585_c2	0.00143274	-1.98362	down	2.23133e-05	-1.85203	down	2.33e-15	-1.95269	down	--	--	Cellular Component: extracellular region (GO:0005576);; Cellular Component: cell wall (GO:0005618);; Cellular Component: membrane (GO:0016020);; Cellular Component: cytoplasmic membrane-bounded vesicle (GO:0016023);; Biological Process: sexual reproduction (GO:0019953);;	--	--	--	Rare lipoprotein A (RlpA)-like double-psi beta-barrel;; Pollen allergen	Expansin-B18 (Precursor) GN=OSJNBa0037H06.12 OS=Oryza sativa subsp. japonica (Rice) PE=2 SV=1	hypothetical protein F775_28155 [Aegilops tauschii]
comp126788_c0	0	-3.33955	down	1.11022e-16	-2.64325	down	2.4e-10	-1.61618	down	--	--	Molecular Function: DNA binding (GO:0003677);; Molecular Function: sequence-specific DNA binding transcription factor activity (GO:0003700);; Cellular Component: nucleus (GO:0005634);; Biological Process: regulation of transcription, DNA-templated (GO:0006355);;	K09286|2.55197e-42|sita:101773791|ethylene-responsive transcription factor 1-like; K09286 EREBP-like factor (A)	--	--	AP2 domain	Ethylene-responsive transcription factor RAP2-6 GN=F1I21.18 OS=Arabidopsis thaliana (Mouse-ear cress) PE=2 SV=2	root abundant factor [Hordeum vulgare]
comp126873_c0	3.33e-16	1.68313	up	2.45286e-10	1.68221	up	5.24e-09	1.39527	up	--	--	--	--	--	--	Seed maturation protein	Late embryogenesis abundant protein D-34 OS=Gossypium hirsutum (Upland cotton) PE=4 SV=1	predicted protein [Hordeum vulgare subsp. vulgare]
comp126944_c0	0	-3.61533	down	0	-4.21807	down	0.00032454	-1.33912	down	--	--	--	--	--	--	--	--	hypothetical protein F775_19606 [Aegilops tauschii]
comp126983_c0	1.89e-15	-3.3087	down	3.61488e-05	-2.3136	down	1.69e-06	-2.71354	down	--	--	Molecular Function: nucleotide binding (GO:0000166);;	--	--	--	--	Putative disease resistance RPP13-like protein 1 GN=RPPL1 OS=Arabidopsis thaliana (Mouse-ear cress) PE=3 SV=1	hypothetical protein TRIUR3_09066 [Triticum urartu]
comp127054_c0	0.000634813	-1.94749	down	0	-5.15532	down	0.00153688	-1.29997	down	[S]	Function unknown	Cellular Component: extracellular region (GO:0005576);; Cellular Component: cytoplasmic membrane-bounded vesicle (GO:0016023);;	K13449|4.61924e-72|dosa:Os07t0129200-01|Os07g0129200, PATHOGENESIS-RELATED_GENE_1A, PR1A; Similar to Pathogenesis-related protein PR1a.; K13449 pathogenesis-related protein 1 (A)	[S]	Function unknown	Cysteine-rich secretory protein family	Pathogenesis-related protein 1 (Precursor) OS=Hordeum vulgare (Barley) PE=2 SV=1	Pathogenesis-related protein PRMS [Aegilops tauschii]
comp127079_c0	1.12e-06	-2.59402	down	5.40366e-09	-3.05181	down	3.95e-12	-2.09751	down	--	--	--	--	--	--	Core-2/I-Branching enzyme	--	unnamed protein product [Triticum aestivum]
comp127201_c0	1.05e-06	-4.85292	down	2.47763e-08	-3.66611	down	1.79e-09	-3.42279	down	--	--	Cellular Component: vacuole (GO:0005773);; Cellular Component: plasma membrane (GO:0005886);;	--	--	--	Remorin, C-terminal region	Remorin OS=Solanum tuberosum (Potato) PE=1 SV=1	hypothetical protein [Triticum aestivum]
comp127410_c0	2.76e-06	-1.71753	down	1.57175e-08	-2.02325	down	0.000786038	-1.21892	down	[MG]	--	Biological Process: metabolic process (GO:0008152);; Molecular Function: oxidoreductase activity (GO:0016491);;	--	[V]	Defense mechanisms	NAD dependent epimerase/dehydratase family;; 3-beta hydroxysteroid dehydrogenase/isomerase family;; NADH(P)-binding;; Male sterility protein	Tetraketide alpha-pyrone reductase 1 GN=F23E12.20 OS=Arabidopsis thaliana (Mouse-ear cress) PE=2 SV=1	Bifunctional dihydroflavonol 4-reductase/flavanone 4-reductase [Triticum urartu]
comp127465_c1	0.00493569	-1.13946	down	4.24143e-07	-1.92587	down	0.000240702	-1.31941	down	--	--	Cellular Component: nucleus (GO:0005634);; Molecular Function: metal ion binding (GO:0046872);;	--	--	--	YABBY protein	Protein YABBY 2 OS=Oryza sativa subsp. japonica (Rice) PE=2 SV=1	YABBY2 [Triticum aestivum]
comp127490_c0	0	-4.54868	down	0	-6.04162	down	0	-3.4454	down	[Q]	Secondary metabolites biosynthesis, transport and catabolism	Molecular Function: monooxygenase activity (GO:0004497);; Molecular Function: iron ion binding (GO:0005506);; Molecular Function: electron carrier activity (GO:0009055);; Cellular Component: cytoplasmic membrane-bounded vesicle (GO:0016023);; Molecular Function: oxidoreductase activity, acting on paired donors, with incorporation or reduction of molecular oxygen (GO:0016705);; Molecular Function:…	--	[QI]	--	Cytochrome P450	Cytochrome P450 87A3 GN=OSJNBa0088I22.16 OS=Oryza sativa subsp. japonica (Rice) PE=2 SV=3	Cytochrome P450 87A3 [Aegilops tauschii]
comp127496_c0	0	2.25325	up	0.00304531	1.0491	up	4.28e-05	1.22441	up	--	--	Biological Process: signal transduction (GO:0007165);; Molecular Function: electron carrier activity (GO:0009055);; Biological Process: response to salicylic acid (GO:0009751);; Molecular Function: protein disulfide oxidoreductase activity (GO:0015035);; Cellular Component: intracellular part (GO:0044424);; Biological Process: cell redox homeostasis (GO:0045454);; Molecular Function: iron-sulfur …	--	[O]	Posttranslational modification, protein turnover, chaperones	Glutaredoxin	Monothiol glutaredoxin-S5 OS=Oryza sativa subsp. japonica (Rice) PE=2 SV=1	Monothiol glutaredoxin-S5 [Aegilops tauschii]
comp127518_c0	0.000922903	-2.21583	down	0.00935121	-1.70535	down	8.48e-05	-1.55039	down	[O]	Posttranslational modification, protein turnover, chaperones	Molecular Function: acid-amino acid ligase activity (GO:0016881);;	K06689|7.02774e-90|bdi:100834849|ubiquitin-conjugating enzyme E2 5A-like; K06689 ubiquitin-conjugating enzyme E2 D/E [EC:6.3.2.19] (A)	[O]	Posttranslational modification, protein turnover, chaperones	Ubiquitin-conjugating enzyme;; Prokaryotic E2 family B	Ubiquitin-conjugating enzyme E2 28 GN=F22C12.2 OS=Arabidopsis thaliana (Mouse-ear cress) PE=2 SV=1	Ubiquitin-conjugating enzyme E2 28 [Triticum urartu]
comp127601_c0	1.1e-13	1.54893	up	0.000923659	1.11934	up	3.26e-13	1.66189	up	--	--	Cellular Component: mitochondrion (GO:0005739);; Cellular Component: chloroplast (GO:0009507);;	--	--	--	--	--	UFG2 [Triticum aestivum]
comp127741_c1	0	2.58585	up	6.43929e-15	2.00258	up	0	1.86909	up	--	--	Cellular Component: monolayer-surrounded lipid storage body (GO:0012511);; Cellular Component: integral component of membrane (GO:0016021);;	--	--	--	Oleosin	Oleosin 16 kDa GN=OSJNBa0079A21.14 OS=Oryza sativa subsp. japonica (Rice) PE=2 SV=2	predicted protein [Hordeum vulgare subsp. vulgare]
comp127830_c0	2.4e-06	-1.63047	down	1.19693e-10	-2.20184	down	1.86e-11	-1.75342	down	--	--	Cellular Component: membrane (GO:0016020);;	--	--	--	Protein of unknown function (DUF679)	--	predicted protein [Hordeum vulgare subsp. vulgare]
comp127990_c0	0	2.26206	up	5.23824e-05	-1.31143	down	0.000361008	-1.08151	down	[RTKL]	--	Molecular Function: protein serine/threonine kinase activity (GO:0004674);; Molecular Function: ATP binding (GO:0005524);; Biological Process: protein phosphorylation (GO:0006468);; Biological Process: organ senescence (GO:0010260);;	K08867|0|osa:4343738|Os07g0584100; K08867 WNK lysine deficient protein kinase [EC:2.7.11.1] (A)	[R]	General function prediction only	Protein kinase domain;; Protein tyrosine kinase	Probable serine/threonine-protein kinase WNK5 OS=Oryza sativa subsp. japonica (Rice) PE=2 SV=1	predicted protein [Hordeum vulgare subsp. vulgare]
comp128011_c2	0.00160036	-2.47444	down	0	-5.25036	down	0	-4.1664	down	--	--	Cellular Component: ribosome (GO:0005840);; Biological Process: lipid transport (GO:0006869);; Molecular Function: lipid binding (GO:0008289);; Cellular Component: chloroplast (GO:0009507);; Molecular Function: hydrolase activity (GO:0016787);;	--	--	--	--	--	hypothetical protein CH29B_p069 (chloroplast) (chloroplast) [Chlorella sp. ArM0029B]
comp128062_c0	5.57e-05	-4.51069	down	3.31402e-13	-4.95709	down	0.00131055	-1.53945	down	--	--	Cellular Component: vacuole (GO:0005773);; Cellular Component: cytoplasmic membrane-bounded vesicle (GO:0016023);;	--	--	--	Protein of unknown function, DUF538	--	unnamed protein product [Triticum aestivum]
comp128155_c1	1.76e-13	-4.51361	down	2.66454e-15	-3.05532	down	3.95e-09	-1.64907	down	--	--	Molecular Function: peroxidase activity (GO:0004601);; Biological Process: response to oxidative stress (GO:0006979);; Cellular Component: cytoplasmic membrane-bounded vesicle (GO:0016023);; Molecular Function: heme binding (GO:0020037);; Molecular Function: metal ion binding (GO:0046872);; Biological Process: oxidation-reduction process (GO:0055114);;	K00430|8.53432e-175|bdi:100843651|peroxidase 56-like; K00430 peroxidase [EC:1.11.1.7] (A)	--	--	Peroxidase	Peroxidase 56 (Precursor) GN=F8M21_70 OS=Arabidopsis thaliana (Mouse-ear cress) PE=2 SV=1	Peroxidase 56 [Aegilops tauschii]
comp128278_c0	0	-6.28023	down	9.93308e-08	-3.09166	down	0.00171358	-1.52179	down	[M]	Cell wall/membrane/envelope biogenesis	Cellular Component: plasma membrane (GO:0005886);; Molecular Function: zinc ion binding (GO:0008270);; Cellular Component: chloroplast (GO:0009507);; Biological Process: secondary cell wall biogenesis (GO:0009834);; Biological Process: xylem development (GO:0010089);; Biological Process: vegetative to reproductive phase transition of meristem (GO:0010228);; Biological Process: rhamnogalacturonan …	K10999|0|bdi:100843814|cellulose synthase A catalytic subunit 9 [UDP-forming]; K10999 cellulose synthase A [EC:2.4.1.12] (A)	--	--	Cellulose synthase;; Glycosyl transferase family group 2	Cellulose synthase A catalytic subunit 9 [UDP-forming] OS=Oryza sativa subsp. japonica (Rice) PE=2 SV=1	predicted protein [Hordeum vulgare subsp. vulgare]
comp128375_c0	0	-4.76165	down	0	-3.36947	down	1.27e-10	-3.71766	down	--	--	--	--	--	--	Dirigent-like protein;; Jacalin-like lectin domain	Dirigent protein 6 (Precursor) GN=DIR6 OS=Arabidopsis thaliana (Mouse-ear cress) PE=1 SV=1	hypothetical protein TRIUR3_16631 [Triticum urartu]
comp128476_c0	3.28e-09	2.47355	up	0.00229595	1.77471	up	0.000382065	2.77332	up	--	--	Biological Process: transcription, DNA-templated (GO:0006351);; Molecular Function: sequence-specific DNA binding (GO:0043565);;	--	--	--	Seed dormancy control	--	unnamed protein product [Triticum aestivum]
comp128506_c0	5.11e-07	1.2107	up	5.59552e-14	2.11019	up	1.08e-06	1.42804	up	--	--	--	K09286|1.18404e-12|bdi:100832588|	--	--	AP2 domain	Ethylene-responsive transcription factor RAP2-2 GN=MLN21.1 OS=Arabidopsis thaliana (Mouse-ear cress) PE=1 SV=2	predicted protein [Hordeum vulgare subsp. vulgare]
comp128728_c0	3.63e-10	-2.84848	down	1.35642e-08	-3.09662	down	4.43e-06	-3.13489	down	--	--	--	--	--	--	Wall-associated receptor kinase galacturonan-binding;; Calcium-binding EGF domain	Wall-associated receptor kinase 3 (Precursor) GN=WAK3 OS=Arabidopsis thaliana (Mouse-ear cress) PE=2 SV=2	unnamed protein product [Triticum aestivum]
comp128882_c1	2.61e-08	-4.34701	down	5.44009e-15	-5.86305	down	1.11e-16	-3.41414	down	--	--	--	--	--	--	Leucine rich repeat;; Leucine Rich repeats (2 copies);; Leucine Rich Repeat;; Leucine rich repeat;; Leucine rich repeat N-terminal domain	Phytosulfokine receptor 2 (Precursor) GN=PSKR2 OS=Arabidopsis thaliana (Mouse-ear cress) PE=2 SV=1	Phytosulfokine receptor 2 [Aegilops tauschii]
comp128901_c0	0	-2.35198	down	5.4472e-07	-1.5014	down	0	-2.10655	down	--	--	Cellular Component: cytoplasmic membrane-bounded vesicle (GO:0016023);;	--	--	--	Root cap	--	predicted protein [Hordeum vulgare subsp. vulgare]
comp128978_c0	0	-2.10505	down	9.14524e-12	-1.84055	down	1.02e-10	-1.50319	down	--	--	Biological Process: proteolysis (GO:0006508);; Molecular Function: peptidase activity (GO:0008233);; Cellular Component: cytoplasmic membrane-bounded vesicle (GO:0016023);;	--	--	--	Hydrophobic seed protein;; Protease inhibitor/seed storage/LTP family	--	Cortical cell-delineating protein [Aegilops tauschii]
comp129146_c0	0	2.2183	up	0	2.15867	up	0	2.78286	up	[L]	Replication, recombination and repair	Molecular Function: nucleic acid binding (GO:0003676);; Molecular Function: catalytic activity (GO:0003824);;	--	[R]	General function prediction only	Replication factor-A C terminal domain;; Domain of unknown function DUF223;; Endonuclease/Exonuclease/phosphatase family	Replication protein A 70 kDa DNA-binding subunit B OS=Oryza sativa subsp. japonica (Rice) PE=1 SV=1	hypothetical protein SORBIDRAFT_0011s003210 [Sorghum bicolor]
comp129240_c0	0	-6.64944	down	9.19605e-09	-3.22839	down	5.83e-07	-2.10099	down	--	--	Cellular Component: plasma membrane (GO:0005886);; Molecular Function: zinc ion binding (GO:0008270);; Biological Process: secondary cell wall biogenesis (GO:0009834);; Biological Process: glucuronoxylan metabolic process (GO:0010413);; Cellular Component: integral component of membrane (GO:0016021);; Molecular Function: cellulose synthase (UDP-forming) activity (GO:0016760);; Molecular Function:…	K10999|0|bdi:100830844|cellulose synthase A catalytic subunit 7 [UDP-forming]; K10999 cellulose synthase A [EC:2.4.1.12] (A)	--	--	Cellulose synthase;; Zinc-binding RING-finger	Cellulose synthase A catalytic subunit 7 [UDP-forming] GN=OSJNBa0006L06.10 OS=Oryza sativa subsp. japonica (Rice) PE=2 SV=1	cellulose synthase [Hordeum vulgare subsp. vulgare]
comp129268_c1	0.000196412	-1.04437	down	0.00670619	1.02916	up	2.65e-05	1.16972	up	--	--	Molecular Function: transporter activity (GO:0005215);; Cellular Component: mitochondrion (GO:0005739);; Cellular Component: plasma membrane (GO:0005886);; Biological Process: transport (GO:0006810);; Biological Process: response to nematode (GO:0009624);;	--	[E]	Amino acid transport and metabolism	Mobile element transfer protein;; POT family	Protein NRT1/ PTR FAMILY 5.14 GN=F28P5.2 OS=Arabidopsis thaliana (Mouse-ear cress) PE=2 SV=2	unnamed protein product [Triticum aestivum]
comp129346_c0	0	-2.61191	down	4.86278e-14	-2.29633	down	0	-2.42937	down	--	--	Cellular Component: mitochondrion (GO:0005739);; Molecular Function: transferase activity, transferring glycosyl groups (GO:0016757);;	K18207|0|bdi:100843951|uncharacterized LOC100843951; K18207 protein O-mannose beta-1,4-N-acetylglucosaminyltransferase [EC:2.4.1.312] (A)	[S]	Function unknown	Protein of unknown function (DUF563)	--	glycosyltransferase, HGA-like, putative,expressed [Triticum aestivum]
comp129379_c0	8.75e-05	-2.39585	down	2.94287e-12	-3.51428	down	0.0065057	-2.40361	down	--	--	Molecular Function: calcium ion binding (GO:0005509);; Molecular Function: calcium-dependent phospholipid binding (GO:0005544);; Biological Process: response to osmotic stress (GO:0006970);; Cellular Component: plasmodesma (GO:0009506);; Biological Process: response to abscisic acid (GO:0009737);; Cellular Component: cell surface (GO:0009986);;	K17099|0|obr:102711531|annexin D4-like; K17099 annexin A13 (A)	[U]	Intracellular trafficking, secretion, and vesicular transport	Annexin	Annexin D4 GN=T6A23.5 OS=Arabidopsis thaliana (Mouse-ear cress) PE=2 SV=1	Annexin D4 [Aegilops tauschii]
comp129440_c0	5.49e-08	-2.68252	down	0.000236952	-1.9088	down	0.000199486	-1.55345	down	--	--	Cellular Component: mitochondrion (GO:0005739);; Biological Process: lipid metabolic process (GO:0006629);; Cellular Component: cytoplasmic membrane-bounded vesicle (GO:0016023);; Molecular Function: hydrolase activity, acting on ester bonds (GO:0016788);;	--	--	--	--	GDSL esterase/lipase At5g45910 (Precursor) GN=At5g45910 OS=Arabidopsis thaliana (Mouse-ear cress) PE=2 SV=1	predicted protein [Hordeum vulgare subsp. vulgare]
comp129476_c0	0	3.76021	up	0	3.39975	up	0	3.91489	up	--	--	Biological Process: response to stress (GO:0006950);;	--	--	--	Small hydrophilic plant seed protein	Late embryogenesis abundant protein B19.3 GN=B19.3 OS=Hordeum vulgare (Barley) PE=2 SV=1	hypothetical protein TRIUR3_08907 [Triticum urartu]
comp129549_c0	1.65e-05	1.15148	up	0	-2.40273	down	0	-3.62662	down	--	--	Cellular Component: mitochondrion (GO:0005739);;	--	--	--	Cotton fibre expressed protein	--	hypothetical protein F775_04318 [Aegilops tauschii]
comp129566_c0	3.53e-14	-1.6853	down	0.00258062	-1.06453	down	3.88e-05	-1.1016	down	--	--	--	--	--	--	--	--	PREDICTED: uncharacterized protein LOC100827827, partial [Brachypodium distachyon]
comp129605_c0	0	-2.82563	down	0	-3.1083	down	0	-2.36248	down	--	--	Molecular Function: binding (GO:0005488);; Cellular Component: cytoplasmic membrane-bounded vesicle (GO:0016023);; Molecular Function: oxidoreductase activity (GO:0016491);;	--	--	--	Peroxidase	Peroxidase 2 (Precursor) GN=PER2 OS=Zea mays (Maize) PE=2 SV=1	Peroxidase 2 [Triticum urartu]
comp129646_c0	4.08e-06	-2.32453	down	1.2946e-05	-3.04706	down	0.000933464	-1.8395	down	--	--	--	--	--	--	--	--	unnamed protein product [Triticum aestivum]
comp129745_c0	5.64e-09	1.29896	up	0.000939939	1.16078	up	1.11e-15	1.79008	up	--	--	Cellular Component: membrane (GO:0016020);;	--	[S]	Function unknown	Domain of unknown function (DUF4149)	--	hypothetical protein F775_30700 [Aegilops tauschii]
comp129803_c0	0	-5.13248	down	0	-3.75455	down	0	-2.09875	down	--	--	Molecular Function: peroxidase activity (GO:0004601);; Biological Process: response to oxidative stress (GO:0006979);; Cellular Component: cytoplasmic membrane-bounded vesicle (GO:0016023);; Molecular Function: heme binding (GO:0020037);; Molecular Function: metal ion binding (GO:0046872);; Biological Process: oxidation-reduction process (GO:0055114);;	K00430|0|bdi:100822838|peroxidase 5-like; K00430 peroxidase [EC:1.11.1.7] (A)	--	--	Peroxidase	Peroxidase 2 (Precursor) GN=PER2 OS=Zea mays (Maize) PE=2 SV=1	Peroxidase 2 [Triticum urartu]
comp129826_c0	0.00022562	-1.12601	down	5.00501e-05	-1.33757	down	3.58e-09	-1.43549	down	--	--	Molecular Function: DNA binding (GO:0003677);; Biological Process: regulation of transcription, DNA-templated (GO:0006355);;	--	--	--	No apical meristem (NAM) protein	NAC domain-containing protein 100 GN=NAC100 OS=Arabidopsis thaliana (Mouse-ear cress) PE=2 SV=1	NAC domain-containing protein 21/22 [Aegilops tauschii]
comp129848_c0	0	-2.79466	down	1.05255e-11	-1.94674	down	1.46e-05	-1.17663	down	--	--	Cellular Component: cytoplasmic membrane-bounded vesicle (GO:0016023);; Biological Process: metal ion transport (GO:0030001);; Molecular Function: metal ion binding (GO:0046872);;	--	[P]	Inorganic ion transport and metabolism	Heavy-metal-associated domain	--	hypothetical protein F775_06638 [Aegilops tauschii]
comp129891_c0	0	-2.44067	down	3.65848e-07	-1.70015	down	0	-2.67694	down	[R]	General function prediction only	Molecular Function: calmodulin binding (GO:0005516);; Cellular Component: mitochondrion (GO:0005739);; Cellular Component: plasma membrane (GO:0005886);; Cellular Component: plastid (GO:0009536);; Biological Process: response to abscisic acid (GO:0009737);;	K06911|6.84129e-158|bdi:100825215|pirin-like protein; K06911 (A)	--	--	Pirin;; Pirin C-terminal cupin domain	Pirin-like protein OS=Solanum lycopersicum (Tomato) PE=2 SV=1	predicted protein [Hordeum vulgare subsp. vulgare]
comp129970_c0	4.55e-08	1.29402	up	8.09787e-08	1.53678	up	0	3.18623	up	--	--	--	--	--	--	F-box-like;; F-box domain	--	hypothetical protein TRIUR3_25528 [Triticum urartu]
comp130209_c0	3.44e-15	1.67733	up	6.39858e-05	-1.25148	down	0	-2.01935	down	--	--	Molecular Function: monooxygenase activity (GO:0004497);; Molecular Function: iron ion binding (GO:0005506);; Biological Process: defense response (GO:0006952);; Molecular Function: electron carrier activity (GO:0009055);; Cellular Component: integral component of membrane (GO:0016021);; Molecular Function: oxidoreductase activity, acting on paired donors, with incorporation or reduction of molec…	--	[Q]	Secondary metabolites biosynthesis, transport and catabolism	Cytochrome P450	Cytochrome P450 99A2 OS=Oryza sativa subsp. japonica (Rice) PE=2 SV=2	hypothetical protein F775_52046 [Aegilops tauschii]
comp130405_c0	0	-3.4718	down	6.51977e-05	-1.96936	down	6.74e-14	-2.5442	down	--	--	--	--	--	--	Protein of unknown function (DUF3049)	--	hypothetical protein F775_01498 [Aegilops tauschii]
comp130444_c0	0	3.53973	up	0	2.4012	up	0	2.04607	up	[IQR]	--	Cellular Component: plastid (GO:0009536);; Molecular Function: oxidoreductase activity (GO:0016491);; Biological Process: oxidation-reduction process (GO:0055114);;	--	[R]	General function prediction only	Enoyl-(Acyl carrier protein) reductase;; short chain dehydrogenase;; KR domain	Glucose and ribitol dehydrogenase homolog OS=Oryza sativa subsp. japonica (Rice) PE=2 SV=2	predicted protein [Hordeum vulgare subsp. vulgare]
comp130451_c2	1.55e-15	-1.85182	down	7.24609e-05	-1.25138	down	7.45e-05	-1.08686	down	--	--	Biological Process: metabolic process (GO:0008152);; Molecular Function: trans-zeatin O-beta-D-glucosyltransferase activity (GO:0050403);; Molecular Function: cis-zeatin O-beta-D-glucosyltransferase activity (GO:0050502);;	--	[GC]	--	UDP-glucoronosyl and UDP-glucosyl transferase	7-deoxyloganetin glucosyltransferase GN=UGT85A24 OS=Gardenia jasminoides (Cape jasmine) PE=1 SV=1	Cytokinin-O-glucosyltransferase 2 [Aegilops tauschii]
comp130530_c0	4.35e-08	-1.7179	down	0.00227297	-1.33692	down	0.00341147	-1.34273	down	--	--	Molecular Function: protein serine/threonine kinase activity (GO:0004674);; Molecular Function: calcium ion binding (GO:0005509);; Molecular Function: ATP binding (GO:0005524);; Biological Process: protein phosphorylation (GO:0006468);; Cellular Component: cytoplasmic membrane-bounded vesicle (GO:0016023);;	--	--	--	Wall-associated receptor kinase galacturonan-binding;; Calcium-binding EGF domain	Wall-associated receptor kinase 4 (Precursor) GN=WAK4 OS=Arabidopsis thaliana (Mouse-ear cress) PE=2 SV=1	Wall-associated receptor kinase 2 [Aegilops tauschii]
comp130824_c1	0.00177241	-1.41211	down	0.000175324	-2.02529	down	0	-3.18776	down	--	--	Molecular Function: peroxidase activity (GO:0004601);; Cellular Component: extracellular region (GO:0005576);; Molecular Function: heme binding (GO:0020037);; Biological Process: hydrogen peroxide catabolic process (GO:0042744);; Molecular Function: metal ion binding (GO:0046872);; Biological Process: oxidation-reduction process (GO:0055114);;	--	--	--	Peroxidase	Peroxidase (Precursor) OS=Triticum aestivum (Wheat) PE=2 SV=1	class III peroxidase [Aegilops ventricosa]
comp130824_c2	8.7e-09	-1.43347	down	5.78426e-14	-2.19128	down	0	-2.31461	down	--	--	Molecular Function: peroxidase activity (GO:0004601);; Cellular Component: extracellular region (GO:0005576);; Cellular Component: cytoplasmic membrane-bounded vesicle (GO:0016023);; Molecular Function: heme binding (GO:0020037);; Biological Process: hydrogen peroxide catabolic process (GO:0042744);; Molecular Function: metal ion binding (GO:0046872);; Biological Process: oxidation-reduction proc…	K00430|2.99078e-123|bdi:100834556|peroxidase 2-like; K00430 peroxidase [EC:1.11.1.7] (A)	--	--	Peroxidase	Peroxidase 2 (Precursor) OS=Oryza sativa subsp. japonica (Rice) PE=2 SV=1	Peroxidase 2 [Triticum urartu]
comp130846_c0	0	1.88549	up	9.99201e-16	2.04453	up	0	2.22383	up	--	--	--	--	--	--	--	--	predicted protein [Hordeum vulgare subsp. vulgare]
comp130868_c0	1.1e-10	-1.51992	down	0.00206456	-1.09509	down	9.83e-06	-1.15221	down	--	--	Molecular Function: serine-type carboxypeptidase activity (GO:0004185);; Cellular Component: mitochondrion (GO:0005739);; Biological Process: proteolysis (GO:0006508);; Cellular Component: cytoplasmic membrane-bounded vesicle (GO:0016023);;	K16297|0|bdi:100830060|serine carboxypeptidase II-3-like; K16297 serine carboxypeptidase-like clade II [EC:3.4.16.-] (A)	[OE]	--	Serine carboxypeptidase	Serine carboxypeptidase II-3 chain B (Precursor) GN=CXP;2-3 OS=Hordeum vulgare (Barley) PE=2 SV=1	predicted protein [Hordeum vulgare subsp. vulgare]
comp130899_c0	8.67e-11	-2.1489	down	9.99201e-16	-2.58506	down	2.37e-12	-1.71015	down	--	--	Cellular Component: cytoplasmic membrane-bounded vesicle (GO:0016023);;	--	--	--	Nucleotide-diphospho-sugar transferase	Uncharacterized protein At4g15970 GN=At4g15970 OS=Arabidopsis thaliana (Mouse-ear cress) PE=2 SV=1	predicted protein [Hordeum vulgare subsp. vulgare]
comp130929_c0	0	-2.40477	down	0	-3.53821	down	0	-2.20378	down	--	--	Cellular Component: cytoplasmic membrane-bounded vesicle (GO:0016023);;	--	--	--	PLAT/LH2 domain;; Embryo-specific protein 3, (ATS3)	--	hypothetical protein F775_21354 [Aegilops tauschii]
comp130937_c0	2.22e-16	-1.73046	down	0	-2.84497	down	3.97e-05	-1.09405	down	--	--	Molecular Function: nutrient reservoir activity (GO:0045735);;	--	--	--	Cupin;; Cupin domain	Legumin type B beta chain (Precursor) GN=LEB4 OS=Vicia faba (Broad bean) PE=3 SV=1	predicted protein [Hordeum vulgare subsp. vulgare]
comp130949_c0	6.79e-12	-1.46958	down	2.24915e-10	-1.72346	down	1.83e-13	-1.64386	down	--	--	Molecular Function: aspartic-type endopeptidase activity (GO:0004190);; Biological Process: proteolysis (GO:0006508);; Biological Process: xylan catabolic process (GO:0045493);;	--	[O]	Posttranslational modification, protein turnover, chaperones	Xylanase inhibitor C-terminal;; Xylanase inhibitor N-terminal	--	predicted protein [Hordeum vulgare subsp. vulgare]
comp131074_c0	2.51e-05	1.0618	up	2.97119e-06	1.38634	up	0	1.93532	up	--	--	--	--	--	--	Seed maturation protein;; Seed maturation protein	Late embryogenesis abundant protein D-34 OS=Gossypium hirsutum (Upland cotton) PE=4 SV=1	predicted protein [Hordeum vulgare subsp. vulgare]
comp131130_c0	0.000235866	1.35525	up	1.34087e-06	1.814	up	1.39e-06	2.0284	up	[Q]	Secondary metabolites biosynthesis, transport and catabolism	Molecular Function: monooxygenase activity (GO:0004497);; Molecular Function: iron ion binding (GO:0005506);; Molecular Function: electron carrier activity (GO:0009055);; Molecular Function: oxidoreductase activity, acting on paired donors, with incorporation or reduction of molecular oxygen (GO:0016705);; Molecular Function: heme binding (GO:0020037);; Biological Process: oxidation-reduction pro…	--	[Q]	Secondary metabolites biosynthesis, transport and catabolism	Cytochrome P450	3,9-dihydroxypterocarpan 6A-monooxygenase GN=CYP93A1 OS=Glycine max (Soybean) PE=1 SV=1	predicted protein [Hordeum vulgare subsp. vulgare]
comp131357_c0	0	2.77834	up	3.23841e-09	1.59659	up	1.19e-12	1.63901	up	[IQR]	--	Biological Process: steroid metabolic process (GO:0008202);; Cellular Component: chloroplast (GO:0009507);; Biological Process: response to abscisic acid (GO:0009737);; Biological Process: response to brassinosteroid (GO:0009741);; Cellular Component: cytoplasmic membrane-bounded vesicle (GO:0016023);; Biological Process: oxidation-reduction process (GO:0055114);; Molecular Function: 11-beta-hydr…	--	[Q]	Secondary metabolites biosynthesis, transport and catabolism	short chain dehydrogenase;; KR domain	11-beta-hydroxysteroid dehydrogenase 1B GN=HSD1 OS=Arabidopsis thaliana (Mouse-ear cress) PE=1 SV=1	predicted protein [Hordeum vulgare subsp. vulgare]
comp131470_c0	0	-4.31517	down	0	-3.70664	down	6e-05	-1.31728	down	--	--	Biological Process: proteolysis (GO:0006508);; Molecular Function: cysteine-type peptidase activity (GO:0008234);; Cellular Component: cytoplasmic membrane-bounded vesicle (GO:0016023);;	--	[O]	Posttranslational modification, protein turnover, chaperones	Papain family cysteine protease;; Cathepsin propeptide inhibitor domain (I29);; Peptidase C1-like family	Senescence-specific cysteine protease SAG12 {ECO:0000305} (Precursor) OS=Arabidopsis thaliana (Mouse-ear cress) PE=1 SV=1	KDEL-tailed cysteine endopeptidase CEP1 [Triticum urartu]
comp131476_c0	0	3.29501	up	0	2.63028	up	0.000109055	1.07843	up	[T]	Signal transduction mechanisms	Molecular Function: protein serine/threonine phosphatase activity (GO:0004722);; Biological Process: metabolic process (GO:0008152);;	K17506|5.34565e-114|zma:103647710|putative protein phosphatase 2C 63; K17506 protein phosphatase 1L [EC:3.1.3.16] (A)	[T]	Signal transduction mechanisms	Protein phosphatase 2C;; Protein phosphatase 2C	Probable protein phosphatase 2C 58 GN=At4g28400 OS=Arabidopsis thaliana (Mouse-ear cress) PE=2 SV=1	Putative protein phosphatase 2C 62 [Aegilops tauschii]
comp131578_c0	0.00100514	-1.70577	down	0.00495714	-1.79703	down	0.000410892	-1.58415	down	--	--	--	--	--	--	Plant mobile domain	--	hypothetical protein F775_00448 [Aegilops tauschii]
comp131631_c0	3.1e-05	-1.1063	down	1.72305e-05	-1.33314	down	2.69e-05	-1.13537	down	--	--	Molecular Function: nucleotide binding (GO:0000166);;	--	[T]	Signal transduction mechanisms	NB-ARC domain;; AAA domain;; NACHT domain	Putative disease resistance RPP13-like protein 1 GN=RPPL1 OS=Arabidopsis thaliana (Mouse-ear cress) PE=3 SV=1	Putative disease resistance RPP13-like protein 1 [Aegilops tauschii]
comp131637_c0	0.000116208	-1.23168	down	0	2.98851	up	0	5.27121	up	--	--	Molecular Function: DNA binding (GO:0003677);; Cellular Component: nucleus (GO:0005634);; Molecular Function: protein dimerization activity (GO:0046983);;	--	--	--	Helix-loop-helix DNA-binding domain	Transcription factor ORG2 GN=F24I3.50 OS=Arabidopsis thaliana (Mouse-ear cress) PE=1 SV=1	basic helix-loop-helix protein [Hordeum vulgare subsp. vulgare]
comp131778_c0	0.00165644	1.57796	up	0.000684675	-1.66318	down	0.000880755	-1.42746	down	[E]	Amino acid transport and metabolism	Biological Process: amino acid transport (GO:0006865);; Molecular Function: transaminase activity (GO:0008483);; Biological Process: ethylene biosynthetic process (GO:0009693);; Molecular Function: 1-aminocyclopropane-1-carboxylate synthase activity (GO:0016847);; Molecular Function: pyridoxal phosphate binding (GO:0030170);; Biological Process: 1-aminocyclopropane-1-carboxylate biosynthetic proc…	K01762|0|obr:102701486|1-aminocyclopropane-1-carboxylate synthase 7-like; K01762 1-aminocyclopropane-1-carboxylate synthase [EC:4.4.1.14] (A)	[T]	Signal transduction mechanisms	Aminotransferase class I and II	1-aminocyclopropane-1-carboxylate synthase 7 GN=ACS7 OS=Arabidopsis thaliana (Mouse-ear cress) PE=1 SV=1	unnamed protein product [Triticum aestivum]
comp131947_c0	8.12e-10	1.3493	up	0	2.209	up	3.55e-15	1.76228	up	--	--	--	--	--	--	--	--	putative late embryogenesis abundant protein [Hordeum vulgare]
comp131969_c0	0	-3.28183	down	0	-4.93124	down	0	-3.32641	down	--	--	Cellular Component: extracellular region (GO:0005576);; Biological Process: sexual reproduction (GO:0019953);;	--	--	--	Pollen allergen;; Rare lipoprotein A (RlpA)-like double-psi beta-barrel	Expansin-B11 (Precursor) OS=Oryza sativa subsp. japonica (Rice) PE=2 SV=1	expansin EXPB9 [Triticum aestivum]
comp131990_c0	1.2e-06	-2.29327	down	4.63554e-09	-2.49783	down	0.00131142	-1.39454	down	--	--	Molecular Function: DNA binding (GO:0003677);; Cellular Component: nucleus (GO:0005634);; Biological Process: apoptotic process (GO:0006917);; Biological Process: defense response, incompatible interaction (GO:0009814);; Biological Process: negative regulation of plant-type hypersensitive response (GO:0034051);; Biological Process: positive regulation of plant-type hypersensitive response (GO:003…	--	--	--	LSD1 zinc finger	Protein LSD1 GN=OsJ_26122 OS=Oryza sativa subsp. japonica (Rice) PE=2 SV=1	LSD1-type zinc finger protein [Triticum aestivum]
comp132138_c0	2.05e-12	1.91212	up	5.22682e-12	2.24023	up	0.000177262	1.63511	up	--	--	Molecular Function: transferase activity, transferring acyl groups other than amino-acyl groups (GO:0016747);;	--	--	--	Transferase family	Anthocyanin 5-aromatic acyltransferase OS=Gentiana triflora (Clustered gentian) PE=1 SV=1	Os10g0402400 [Oryza sativa Japonica Group]
comp132251_c1	4.65e-05	-2.63774	down	5.12185e-11	-4.29174	down	0	-4.73574	down	--	--	Cellular Component: plant-type vacuole (GO:0000325);; Molecular Function: sucrose alpha-glucosidase activity (GO:0004575);; Biological Process: carbohydrate metabolic process (GO:0005975);; Cellular Component: plant-type cell wall (GO:0009505);; Molecular Function: sucrose 1F-fructosyltransferase activity (GO:0050306);; Molecular Function: fructan beta-fructosidase activity (GO:0051669);;	K01193|2.72247e-140|sita:101769910|sucrose:sucrose 1-fructosyltransferase-like; K01193 beta-fructofuranosidase [EC:3.2.1.26] (A)	[G]	Carbohydrate transport and metabolism	Glycosyl hydrolases family 32 C terminal;; Glycosyl hydrolases family 32 N-terminal domain	Sucrose:sucrose 1-fructosyltransferase (Precursor) GN=1-SST OS=Festuca arundinacea (Tall fescue) PE=1 SV=1	Beta-fructofuranosidase 1 [Aegilops tauschii]
comp132259_c0	0	2.80222	up	0.00371369	1.12916	up	4.25e-05	1.26224	up	[M]	Cell wall/membrane/envelope biogenesis	Cellular Component: vacuole (GO:0005773);; Cellular Component: plasma membrane (GO:0005886);; Biological Process: sucrose metabolic process (GO:0005985);; Biological Process: response to osmotic stress (GO:0006970);; Biological Process: biosynthetic process (GO:0009058);; Biological Process: response to cold (GO:0009409);; Biological Process: response to flooding (GO:0009413);; Biological Process…	K00695|1.21754e-169|osa:4333062|Os03g0401300; K00695 sucrose synthase [EC:2.4.1.13] (A)	[M]	Cell wall/membrane/envelope biogenesis	Glycosyl transferases group 1	Sucrose synthase 1 OS=Oryza sativa subsp. japonica (Rice) PE=1 SV=1	Sucrose synthase 1 [Aegilops tauschii]
comp132259_c1	0	3.65806	up	7.95229e-05	1.21311	up	1.08e-07	1.3019	up	[M]	Cell wall/membrane/envelope biogenesis	Cellular Component: vacuole (GO:0005773);; Cellular Component: plasma membrane (GO:0005886);; Biological Process: sucrose metabolic process (GO:0005985);; Biological Process: response to osmotic stress (GO:0006970);; Biological Process: biosynthetic process (GO:0009058);; Biological Process: response to cold (GO:0009409);; Biological Process: response to flooding (GO:0009413);; Molecular Function…	K00695|0|bdi:100841916|sucrose synthase 2; K00695 sucrose synthase [EC:2.4.1.13] (A)	[M]	Cell wall/membrane/envelope biogenesis	Sucrose synthase;; Glycosyl transferases group 1	Sucrose synthase 2 GN=SS2 OS=Hordeum vulgare (Barley) PE=1 SV=1	Sucrose synthase 2 [Triticum urartu]
comp132305_c0	0	2.81386	up	0	4.0016	up	0	2.86745	up	--	--	Molecular Function: zinc ion transmembrane transporter activity (GO:0005385);; Cellular Component: plasma membrane (GO:0005886);; Molecular Function: zinc ion binding (GO:0008270);; Cellular Component: integral component of membrane (GO:0016021);; Cellular Component: cytoplasmic membrane-bounded vesicle (GO:0016023);; Biological Process: zinc ion transmembrane transport (GO:0071577);;	K14709|1.82787e-178|bdi:100822110|zinc transporter 5-like; K14709 solute carrier family 39 (zinc transporter), member 1/2/3 (A)	[P]	Inorganic ion transport and metabolism	ZIP Zinc transporter	Zinc transporter 5 (Precursor) OS=Oryza sativa subsp. japonica (Rice) PE=2 SV=1	predicted protein [Hordeum vulgare subsp. vulgare]
comp132409_c0	2.24e-08	-5.12933	down	0	-6.87685	down	1.51e-12	-3.601	down	--	--	Biological Process: carbohydrate metabolic process (GO:0005975);; Biological Process: defense response (GO:0006952);; Molecular Function: glucan endo-1,3-beta-D-glucosidase activity (GO:0042973);;	--	--	--	Glycosyl hydrolases family 17	Glucan endo-1,3-beta-glucosidase GIII (Precursor) OS=Hordeum vulgare (Barley) PE=1 SV=1	glucan endo-1,3-beta-glucosidase GII precursor,putative, expressed [Triticum aestivum]
comp132419_c3	7.15e-05	1.01938	up	1.2906e-09	1.76059	up	4.11e-05	1.2775	up	--	--	Cellular Component: ribosome (GO:0005840);; Cellular Component: intracellular membrane-bounded organelle (GO:0043231);;	--	[R]	General function prediction only	ENT domain	--	predicted protein [Hordeum vulgare subsp. vulgare]
comp132656_c0	2.87e-06	1.14302	up	8.88178e-16	-2.33317	down	0	-2.4299	down	--	--	Biological Process: metabolic process (GO:0008152);; Molecular Function: transferase activity, transferring hexosyl groups (GO:0016758);;	--	[GC]	--	UDP-glucoronosyl and UDP-glucosyl transferase	UDP-glycosyltransferase 73C4 GN=UGT73C4 OS=Arabidopsis thaliana (Mouse-ear cress) PE=2 SV=1	UDP-glucosyltransferase [Triticum aestivum]
comp132805_c0	0	2.69645	up	0	2.29827	up	0	2.85464	up	[M]	Cell wall/membrane/envelope biogenesis	Biological Process: response to heat (GO:0009408);; Biological Process: response to cold (GO:0009409);; Biological Process: response to water deprivation (GO:0009414);; Biological Process: response to high light intensity (GO:0009644);; Biological Process: response to hydrogen peroxide (GO:0042542);; Molecular Function: inositol 3-alpha-galactosyltransferase activity (GO:0047216);;	K18819|0|bdi:100823302|galactinol synthase 1; K18819 inositol 3-alpha-galactosyltransferase [EC:2.4.1.123] (A)	[G]	Carbohydrate transport and metabolism	Glycosyl transferase family 8	Galactinol synthase 2 GN=GOLS2 OS=Solanum lycopersicum (Tomato) PE=2 SV=1	Glycogenin-2 [Triticum urartu]
comp132823_c2	4.08e-08	1.59782	up	5.34942e-05	1.41824	up	0.000931631	1.13874	up	--	--	Biological Process: iron ion transport (GO:0006826);; Biological Process: zinc ion transport (GO:0006829);; Cellular Component: membrane (GO:0016020);; Biological Process: ion transmembrane transport (GO:0034220);; Molecular Function: transition metal ion transmembrane transporter activity (GO:0046915);; Biological Process: response to stimulus (GO:0050896);;	K14709|1.91586e-18|obr:102718373|zinc transporter 10-like; K14709 solute carrier family 39 (zinc transporter), member 1/2/3 (A)	[P]	Inorganic ion transport and metabolism	--	Zinc transporter 10 (Precursor) OS=Oryza sativa subsp. japonica (Rice) PE=3 SV=2	hypothetical protein F775_43133 [Aegilops tauschii]
comp132851_c0	0.00178441	-1.34612	down	0.00466408	-1.32791	down	4.4e-06	-1.38503	down	--	--	Cellular Component: cytoplasmic membrane-bounded vesicle (GO:0016023);;	--	--	--	--	--	hypothetical protein F775_31052 [Aegilops tauschii]
comp132918_c0	3.38e-06	-2.05157	down	1.87902e-08	-3.07857	down	0.00304108	-1.31044	down	[I]	Lipid transport and metabolism	--	--	[I]	Lipid transport and metabolism	Putative lysophospholipase;; Alpha/beta hydrolase family;; Alpha/beta hydrolase family;; Dienelactone hydrolase family	Caffeoylshikimate esterase GN=CSE OS=Arabidopsis thaliana (Mouse-ear cress) PE=1 SV=1	predicted protein [Hordeum vulgare subsp. vulgare]
comp133032_c0	0	-2.99316	down	0	-3.04634	down	7.75e-07	-1.57217	down	[G]	Carbohydrate transport and metabolism	Molecular Function: hydrolase activity, hydrolyzing O-glycosyl compounds (GO:0004553);; Biological Process: carbohydrate metabolic process (GO:0005975);; Molecular Function: sucrose 1F-fructosyltransferase activity (GO:0050306);;	K01193|0|sita:101769910|sucrose:sucrose 1-fructosyltransferase-like; K01193 beta-fructofuranosidase [EC:3.2.1.26] (A)	[G]	Carbohydrate transport and metabolism	Glycosyl hydrolases family 32 N-terminal domain;; Glycosyl hydrolases family 32 C terminal	Sucrose:sucrose 1-fructosyltransferase (Precursor) GN=1-SST OS=Festuca arundinacea (Tall fescue) PE=1 SV=1	sucrose:fructan 6-fructosyltransferase [Triticum urartu]
comp133291_c1	7.34e-08	-1.22946	down	7.04359e-06	-1.33697	down	1.72e-08	-1.34059	down	--	--	Cellular Component: mitochondrion (GO:0005739);; Biological Process: fatty acid biosynthetic process (GO:0006633);; Cellular Component: membrane (GO:0016020);; Molecular Function: transferase activity, transferring acyl groups other than amino-acyl groups (GO:0016747);;	K15397|0|bdi:100835770|3-ketoacyl-CoA synthase 11-like; K15397 3-ketoacyl-CoA synthase [EC:2.3.1.199] (A)	--	--	FAE1/Type III polyketide synthase-like protein;; Chalcone and stilbene synthases, N-terminal domain;; 3-Oxoacyl-[acyl-carrier-protein (ACP)] synthase III	3-ketoacyl-CoA synthase 11 GN=KCS11 OS=Arabidopsis thaliana (Mouse-ear cress) PE=2 SV=1	predicted protein [Hordeum vulgare subsp. vulgare]
comp133421_c0	0	-6.92555	down	0	-6.78949	down	5.45e-12	-1.76666	down	[G]	Carbohydrate transport and metabolism	Biological Process: carbohydrate metabolic process (GO:0005975);; Molecular Function: beta-glucosidase activity (GO:0008422);; Cellular Component: plastid (GO:0009536);;	K01188|3.63175e-147|zma:100174972|dhurrinase-like B-glucosidase; K01188 beta-glucosidase [EC:3.2.1.21] (A)	[G]	Carbohydrate transport and metabolism	Glycosyl hydrolase family 1	4-hydroxy-7-methoxy-3-oxo-3,4-dihydro-2H-1,4-benzoxazin-2-yl glucoside beta-D-glucosidase 1b, chloroplastic (Precursor) GN=GLU1B OS=Triticum aestivum (Wheat) PE=1 SV=1	RecName: Full=4-hydroxy-7-methoxy-3-oxo-3,4-dihydro-2H-1,4-benzoxazin-2-yl glucoside beta-D-glucosidase 1b, chloroplastic; AltName: Full=Beta-glucosidase 1b; Short=Taglu1b; Flags: Precursor [Triticum aestivum]
comp133735_c0	3.02e-06	-1.15867	down	0	-4.27329	down	0	-3.20828	down	[Q]	Secondary metabolites biosynthesis, transport and catabolism	Molecular Function: copper ion binding (GO:0005507);; Biological Process: vegetative to reproductive phase transition of meristem (GO:0010228);; Cellular Component: cytoplasmic membrane-bounded vesicle (GO:0016023);; Biological Process: lignin catabolic process (GO:0046274);; Biological Process: response to copper ion (GO:0046688);; Cellular Component: apoplast (GO:0048046);; Molecular Function: …	--	[Q]	Secondary metabolites biosynthesis, transport and catabolism	Multicopper oxidase;; Multicopper oxidase;; Multicopper oxidase	Laccase-19 (Precursor) GN=OsJ_033252 OS=Oryza sativa subsp. japonica (Rice) PE=2 SV=1	predicted protein [Hordeum vulgare subsp. vulgare]
comp133840_c0	0	-3.36335	down	0	-5.00023	down	0	-2.82652	down	[G]	Carbohydrate transport and metabolism	Molecular Function: hydrolase activity, hydrolyzing O-glycosyl compounds (GO:0004553);; Biological Process: carbohydrate metabolic process (GO:0005975);; Molecular Function: protein binding, bridging (GO:0030674);; Molecular Function: actin filament binding (GO:0051015);;	--	--	--	Cellulase (glycosyl hydrolase family 5)	--	Glucan 1,3-beta-glucosidase [Aegilops tauschii]
comp133899_c0	1.57e-07	-2.39869	down	1.13142e-06	-2.48256	down	6.01e-07	-2.69162	down	--	--	Cellular Component: membrane (GO:0016020);; Cellular Component: cytoplasmic membrane-bounded vesicle (GO:0016023);;	--	--	--	EamA-like transporter family	WAT1-related protein At3g30340 GN=At3g30340 OS=Arabidopsis thaliana (Mouse-ear cress) PE=2 SV=1	PREDICTED: WAT1-related protein At4g01440-like [Brachypodium distachyon]
comp133905_c0	8.28e-06	-1.79583	down	1.11805e-07	-1.89517	down	3.99e-11	-1.66434	down	--	--	--	--	[I]	Lipid transport and metabolism	CRAL/TRIO domain;; Divergent CRAL/TRIO domain	Patellin-4 GN=PATL4 OS=Arabidopsis thaliana (Mouse-ear cress) PE=1 SV=2	hypothetical protein TRIUR3_00754 [Triticum urartu]
comp133927_c2	0.00485602	-1.26258	down	1.27411e-06	-2.0669	down	3.86e-07	-1.64455	down	--	--	Molecular Function: serine-type carboxypeptidase activity (GO:0004185);; Cellular Component: extracellular region (GO:0005576);; Cellular Component: mitochondrion (GO:0005739);; Cellular Component: vacuole (GO:0005773);; Biological Process: proteolysis (GO:0006508);; Cellular Component: cytoplasmic membrane-bounded vesicle (GO:0016023);;	K16297|2.82378e-112|bdi:100846804|serine carboxypeptidase 2-like; K16297 serine carboxypeptidase-like clade II [EC:3.4.16.-] (A)	[OE]	--	Serine carboxypeptidase	Serine carboxypeptidase 2 chain B (Precursor) GN=CBP2 OS=Triticum aestivum (Wheat) PE=1 SV=2	Serine carboxypeptidase 2 [Triticum urartu]
comp134055_c0	1.83e-10	-2.28076	down	1.82526e-08	-2.20829	down	9.75e-08	-1.49751	down	--	--	Cellular Component: lytic vacuole (GO:0000323);; Molecular Function: cysteine-type endopeptidase activity (GO:0004197);; Biological Process: proteolysis (GO:0006508);;	K01369|0|bdi:100833939|	[O]	Posttranslational modification, protein turnover, chaperones	Peptidase C13 family	Vacuolar-processing enzyme (Precursor) OS=Vicia sativa (Spring vetch) PE=1 SV=1	Vacuolar-processing enzyme [Aegilops tauschii]
comp134076_c0	0.000876678	-1.09727	down	4.39442e-11	-1.97396	down	8.22e-05	-1.09242	down	--	--	Cellular Component: extracellular region (GO:0005576);; Cellular Component: mitochondrion (GO:0005739);; Biological Process: lipid metabolic process (GO:0006629);; Cellular Component: cytoplasmic membrane-bounded vesicle (GO:0016023);; Molecular Function: hydrolase activity, acting on ester bonds (GO:0016788);;	--	--	--	GDSL-like Lipase/Acylhydrolase	GDSL esterase/lipase At1g20120 (Precursor) GN=At1g20120 OS=Arabidopsis thaliana (Mouse-ear cress) PE=2 SV=2	predicted protein [Hordeum vulgare subsp. vulgare]
comp134084_c0	1.2e-06	1.13363	up	1.84626e-05	1.27357	up	2.29e-06	1.23271	up	[G]	Carbohydrate transport and metabolism	Biological Process: myo-inositol hexakisphosphate biosynthetic process (GO:0010264);;	--	--	--	AAA domain;; AAA domain;; AAA domain	--	hypothetical protein F775_19985 [Aegilops tauschii]
comp134128_c0	0	2.7575	up	0.00154248	1.24848	up	0.000967598	1.80307	up	--	--	--	--	--	--	U-box domain	E3 ubiquitin-protein ligase PUB24 GN=PUB24 OS=Arabidopsis thaliana (Mouse-ear cress) PE=1 SV=1	PREDICTED: E3 ubiquitin-protein ligase PUB23-like [Setaria italica]
comp134153_c1	3.84e-05	-1.26614	down	7.47412e-06	-1.65771	down	1.59e-10	-2.21459	down	[Q]	Secondary metabolites biosynthesis, transport and catabolism	Molecular Function: monooxygenase activity (GO:0004497);; Molecular Function: iron ion binding (GO:0005506);; Molecular Function: electron carrier activity (GO:0009055);; Molecular Function: oxidoreductase activity, acting on paired donors, with incorporation or reduction of molecular oxygen (GO:0016705);; Molecular Function: heme binding (GO:0020037);; Biological Process: oxidation-reduction pro…	--	[Q]	Secondary metabolites biosynthesis, transport and catabolism	Cytochrome P450	indole-2-monooxygenase GN=CYP71C4 OS=Zea mays (Maize) PE=1 SV=1	Cytochrome P450 71C4 [Aegilops tauschii]
comp134166_c0	0	2.43047	up	0	2.26393	up	0	3.01318	up	--	--	Molecular Function: sequence-specific DNA binding transcription factor activity (GO:0003700);; Cellular Component: nucleus (GO:0005634);; Biological Process: regulation of transcription, DNA-templated (GO:0006355);; Biological Process: response to cold (GO:0009409);; Biological Process: response to water deprivation (GO:0009414);; Biological Process: response to salt stress (GO:0009651);; Biologi…	K14432|2.76205e-96|obr:102722443|protein ABSCISIC ACID-INSENSITIVE 5-like; K14432 ABA responsive element binding factor (A)	--	--	bZIP transcription factor;; Basic region leucine zipper	ABSCISIC ACID-INSENSITIVE 5-like protein 2 GN=T8M16_180 OS=Arabidopsis thaliana (Mouse-ear cress) PE=1 SV=1	unnamed protein product [Triticum aestivum]
comp134460_c0	4.65e-09	1.30134	up	1.49408e-05	1.28388	up	0.000376608	1.01982	up	[G]	Carbohydrate transport and metabolism	Molecular Function: aldose 1-epimerase activity (GO:0004034);; Biological Process: galactose metabolic process (GO:0006012);; Molecular Function: carbohydrate binding (GO:0030246);;	K01792|0|bdi:100835217|putative glucose-6-phosphate 1-epimerase; K01792 glucose-6-phosphate 1-epimerase [EC:5.1.3.15] (A)	[G]	Carbohydrate transport and metabolism	Aldose 1-epimerase	Putative glucose-6-phosphate 1-epimerase OS=Cenchrus ciliaris (Buffelgrass) PE=2 SV=1	Putative glucose-6-phosphate 1-epimerase [Triticum urartu]
comp134609_c0	0	2.6267	up	3.79811e-08	1.51278	up	4.58e-07	1.25723	up	[O]	Posttranslational modification, protein turnover, chaperones	Molecular Function: ATP binding (GO:0005524);; Cellular Component: nucleus (GO:0005634);; Cellular Component: cytosol (GO:0005829);; Biological Process: ATP catabolic process (GO:0006200);; Biological Process: protein folding (GO:0006457);; Cellular Component: chloroplast stroma (GO:0009570);; Biological Process: response to high light intensity (GO:0009644);; Cellular Component: chloroplast enve…	K03695|0|bdi:100825913|chaperone protein ClpB1; K03695 ATP-dependent Clp protease ATP-binding subunit ClpB (A)	[O]	Posttranslational modification, protein turnover, chaperones	AAA domain (Cdc48 subfamily);; ATPase family associated with various cellular activities (AAA);; C-terminal, D2-small domain, of ClpB protein;; Clp amino terminal domain;; AAA domain (dynein-related subfamily);; AAA ATPase domain;; AAA domain;; Sigma-54 interaction domain;; AAA domain;; IstB-like ATP binding protein;; AAA domain;; AAA domain;; Archaeal ATPase;; Zeta toxin;; RNA helicase;; NACHT d…	Chaperone protein ClpB1 OS=Oryza sativa subsp. japonica (Rice) PE=2 SV=1	heat shock protein 101 [Triticum aestivum]
comp134708_c0	0	3.65225	up	0	3.67766	up	8.17e-09	1.73534	up	--	--	--	--	--	--	--	--	hypothetical protein TRIUR3_34061 [Triticum urartu]
comp134985_c3	0.00457451	-1.0297	down	0.00498412	-1.11873	down	0.00240951	1.12782	up	[O]	Posttranslational modification, protein turnover, chaperones	Molecular Function: glutathione transferase activity (GO:0004364);; Biological Process: defense response (GO:0006952);;	K00799|6.78062e-94|bdi:100829746|glutathione transferase GST 23-like; K00799 glutathione S-transferase [EC:2.5.1.18] (A)	[O]	Posttranslational modification, protein turnover, chaperones	Glutathione S-transferase, C-terminal domain;; Glutathione S-transferase, C-terminal domain	Glutathione transferase GST 23 OS=Zea mays (Maize) PE=2 SV=1	hypothetical protein F775_31981 [Aegilops tauschii]
comp135007_c1	0	-6.26395	down	5.30687e-14	-3.28686	down	0.0027994	-1.09611	down	--	--	--	--	[GC]	--	UDP-glucoronosyl and UDP-glucosyl transferase	UDP-glycosyltransferase 87A2 GN=UGT87A2 OS=Arabidopsis thaliana (Mouse-ear cress) PE=1 SV=1	UDP-glycosyltransferase 87A2 [Triticum urartu]
comp135074_c1	0	1.93563	up	1.00873e-08	1.61944	up	1.48e-12	1.91985	up	--	--	Cellular Component: cytoplasmic membrane-bounded vesicle (GO:0016023);;	--	--	--	--	--	hypothetical protein F775_04940 [Aegilops tauschii]
comp135174_c0	0	3.03683	up	0.000846106	1.45348	up	6.24e-11	3.73011	up	--	--	--	--	[O]	Posttranslational modification, protein turnover, chaperones	--	EID1-like F-box protein 3 GN=EDL3 OS=Arabidopsis thaliana (Mouse-ear cress) PE=2 SV=1	predicted protein [Hordeum vulgare subsp. vulgare]
comp135210_c1	1.84e-10	1.3874	up	1.01762e-07	1.50898	up	5.83e-06	1.1829	up	--	--	Molecular Function: zinc ion binding (GO:0008270);; Cellular Component: membrane (GO:0016020);; Cellular Component: cytoplasmic membrane-bounded vesicle (GO:0016023);; Molecular Function: transferase activity (GO:0016740);;	--	--	--	AWPM-19-like family;; GTP1/OBG	Probable protein S-acyltransferase 17 GN=PAT17 OS=Arabidopsis thaliana (Mouse-ear cress) PE=2 SV=1	hypothetical protein F775_29429 [Aegilops tauschii]
comp135300_c0	0	1.87287	up	1.57221e-10	1.79967	up	0.000946763	1.20108	up	[R]	General function prediction only	Molecular Function: catalytic activity (GO:0003824);; Biological Process: metabolic process (GO:0008152);; Cellular Component: plastid (GO:0009536);;	--	[R]	General function prediction only	Alpha/beta hydrolase family;; alpha/beta hydrolase fold	--	hypothetical protein F775_13684 [Aegilops tauschii]
comp135712_c0	4.48e-12	1.61522	up	0.000958947	-1.20099	down	0.00164518	-1.09212	down	--	--	Molecular Function: magnesium ion binding (GO:0000287);; Cellular Component: plastid (GO:0009536);; Molecular Function: ent-kaurene synthase activity (GO:0009899);; Molecular Function: syn-pimara-7,15-diene synthase activity (GO:0034279);; Biological Process: diterpene phytoalexin metabolic process (GO:0051501);;	K14046|0|osa:4335094|Os04g0179700; K14046 syn-pimara-7,15-diene synthase [EC:4.2.3.35] (A)	--	--	Terpene synthase, N-terminal domain;; Terpene synthase family, metal binding domain;; Terpene synthase family, metal binding domain	Syn-pimara-7,15-diene synthase GN=KSL4 OS=Oryza sativa subsp. indica (Rice) PE=2 SV=1	ent-kaurene synthase like 1 [Triticum aestivum]
comp135852_c0	0	-7.00323	down	0	-4.70761	down	2.05e-05	-1.83462	down	[Q]	Secondary metabolites biosynthesis, transport and catabolism	Molecular Function: copper ion binding (GO:0005507);; Molecular Function: L-ascorbate oxidase activity (GO:0008447);; Biological Process: response to water deprivation (GO:0009414);; Biological Process: lignin catabolic process (GO:0046274);; Cellular Component: apoplast (GO:0048046);; Molecular Function: hydroquinone:oxygen oxidoreductase activity (GO:0052716);; Biological Process: oxidation-red…	--	[Q]	Secondary metabolites biosynthesis, transport and catabolism	Multicopper oxidase;; Multicopper oxidase;; Multicopper oxidase	Putative laccase-5 (Precursor) OS=Oryza sativa subsp. japonica (Rice) PE=3 SV=1	unnamed protein product [Triticum aestivum]
comp135916_c0	1.98e-13	-2.32083	down	1.02375e-08	-2.23519	down	3.57e-07	-1.94959	down	[Q]	Secondary metabolites biosynthesis, transport and catabolism	Molecular Function: monooxygenase activity (GO:0004497);; Molecular Function: iron ion binding (GO:0005506);; Molecular Function: electron carrier activity (GO:0009055);; Molecular Function: oxidoreductase activity, acting on paired donors, with incorporation or reduction of molecular oxygen (GO:0016705);; Molecular Function: heme binding (GO:0020037);; Biological Process: oxidation-reduction pro…	K13029|8.37527e-140|sita:101784688|4-hydroxyphenylacetaldehyde oxime monooxygenase-like; K13029 4-hydroxyphenylacetaldehyde oxime monooxygenase [EC:1.14.13.68] (A)	[Q]	Secondary metabolites biosynthesis, transport and catabolism	Cytochrome P450	4-hydroxyphenylacetaldehyde oxime monooxygenase GN=CYP71E1 OS=Sorghum bicolor (Sorghum) PE=2 SV=1	unnamed protein product [Triticum aestivum]
comp136499_c1	0	1.97953	up	6.66134e-16	2.1963	up	5.98e-06	1.23975	up	--	--	Molecular Function: zinc ion transmembrane transporter activity (GO:0005385);; Biological Process: iron ion transport (GO:0006826);; Cellular Component: integral component of membrane (GO:0016021);; Biological Process: response to stimulus (GO:0050896);; Biological Process: zinc ion transmembrane transport (GO:0071577);;	K14709|1.57781e-98|obr:102718373|zinc transporter 10-like; K14709 solute carrier family 39 (zinc transporter), member 1/2/3 (A)	[P]	Inorganic ion transport and metabolism	ZIP Zinc transporter;; ZIP Zinc transporter	Zinc transporter 10 (Precursor) OS=Oryza sativa subsp. japonica (Rice) PE=3 SV=2	PREDICTED: zinc transporter 10-like [Oryza brachyantha]
comp136502_c1	5.84e-06	-1.52789	down	4.41659e-11	-2.30684	down	5.11e-09	-1.58176	down	--	--	Cellular Component: cytoplasmic membrane-bounded vesicle (GO:0016023);; Molecular Function: kinase activity (GO:0016301);; Biological Process: phosphorylation (GO:0016310);;	--	[R]	General function prediction only	Carbohydrate-binding protein of the ER;; Leucine Rich repeats (2 copies)	Probable LRR receptor-like serine/threonine-protein kinase At1g67720 (Precursor) GN=At1g67720 OS=Arabidopsis thaliana (Mouse-ear cress) PE=2 SV=1	predicted protein [Hordeum vulgare subsp. vulgare]
comp136525_c0	0	-2.25006	down	0.000198423	-1.19203	down	0.000425495	-1.01251	down	--	--	Cellular Component: mitochondrion (GO:0005739);; Cellular Component: membrane (GO:0016020);; Molecular Function: transferase activity (GO:0016740);;	K13508|7.14377e-156|sita:101761462|probable glycerol-3-phosphate acyltransferase 2-like; K13508 glycerol-3-phosphate acyltransferase [EC:2.3.1.15] (A)	--	--	Acyltransferase	Probable glycerol-3-phosphate acyltransferase 2 GN=GPAT2 OS=Arabidopsis thaliana (Mouse-ear cress) PE=2 SV=1	PREDICTED: probable glycerol-3-phosphate acyltransferase 2-like [Setaria italica]
comp136600_c0	0.000117448	-1.04025	down	1.2174e-06	-1.44436	down	3.15e-06	-1.26029	down	--	--	--	K13457|0|bdi:100824945|putative disease resistance RPP13-like protein 3; K13457 disease resistance protein RPM1 (A)	[T]	Signal transduction mechanisms	NB-ARC domain;; AAA domain	Disease resistance protein RPM1 GN=F17A9.20 OS=Arabidopsis thaliana (Mouse-ear cress) PE=1 SV=1	Disease resistance protein RPM1 [Aegilops tauschii]
comp136627_c0	7.06e-08	1.4594	up	9.15934e-13	2.19247	up	1.55e-15	2.28824	up	--	--	Molecular Function: copper ion transmembrane transporter activity (GO:0005375);; Molecular Function: iron ion transmembrane transporter activity (GO:0005381);; Molecular Function: zinc ion transmembrane transporter activity (GO:0005385);; Cellular Component: plasma membrane (GO:0005886);; Biological Process: response to nematode (GO:0009624);; Biological Process: response to zinc ion (GO:0010043)…	K14709|0|bdi:100826969|zinc transporter 7-like; K14709 solute carrier family 39 (zinc transporter), member 1/2/3 (A)	[P]	Inorganic ion transport and metabolism	ZIP Zinc transporter	Zinc transporter 7 (Precursor) OS=Oryza sativa subsp. japonica (Rice) PE=2 SV=1	putative zinc transporter [Triticum aestivum]
comp136736_c1	8.09e-05	-1.49583	down	3.70431e-07	-1.91266	down	3.04e-11	-1.79467	down	[M]	Cell wall/membrane/envelope biogenesis	Cellular Component: Golgi membrane (GO:0000139);; Cellular Component: integral component of membrane (GO:0016021);; Molecular Function: cellulose synthase (UDP-forming) activity (GO:0016760);; Biological Process: cellulose biosynthetic process (GO:0030244);;	--	--	--	Cellulose synthase	Probable mixed-linked glucan synthase 3 OS=Oryza sativa subsp. japonica (Rice) PE=3 SV=1	Putative mixed-linked glucan synthase 3 [Aegilops tauschii]
comp136736_c2	5.73e-06	-1.74959	down	1.88173e-07	-2.09539	down	0.000756371	-1.13328	down	--	--	Cellular Component: Golgi membrane (GO:0000139);; Cellular Component: integral component of membrane (GO:0016021);; Molecular Function: cellulose synthase (UDP-forming) activity (GO:0016760);; Biological Process: cellulose biosynthetic process (GO:0030244);;	--	--	--	Cellulose synthase	Probable mixed-linked glucan synthase 3 OS=Oryza sativa subsp. japonica (Rice) PE=3 SV=1	predicted protein [Hordeum vulgare subsp. vulgare]
comp136871_c0	0.000413368	1.02016	up	2.83228e-05	1.35738	up	0	2.12245	up	--	--	Cellular Component: mitochondrion (GO:0005739);; Biological Process: post-embryonic development (GO:0009791);; Biological Process: single-organism developmental process (GO:0044767);; Biological Process: reproductive structure development (GO:0048608);;	--	--	--	Late embryogenesis abundant protein	Late embryogenesis abundant protein 1 GN=LEA1 OS=Oryza sativa subsp. indica (Rice) PE=1 SV=2	predicted protein [Hordeum vulgare subsp. vulgare]
comp136895_c0	0.000143114	-1.04361	down	1.65877e-11	-1.86287	down	1.08e-11	-1.54312	down	[E]	Amino acid transport and metabolism	Biological Process: metabolic process (GO:0008152);; Molecular Function: transferase activity (GO:0016740);; Molecular Function: pyridoxal phosphate binding (GO:0030170);;	--	[R]	General function prediction only	Aminotransferase class-V	--	unnamed protein product [Triticum aestivum]
comp136916_c0	1.25e-13	1.66585	up	5.35689e-09	-1.76215	down	0	-2.72615	down	--	--	Molecular Function: magnesium ion binding (GO:0000287);; Cellular Component: plastid (GO:0009536);; Biological Process: gibberellin metabolic process (GO:0009685);; Molecular Function: ent-copalyl diphosphate synthase activity (GO:0009905);; Molecular Function: terpene synthase activity (GO:0010333);; Molecular Function: syn-copalyl diphosphate synthase activity (GO:0051498);; Biological Process:…	K14043|0|osa:4335090|Os04g0178300; K14043 syn-copalyl-diphosphate synthase [EC:5.5.1.14] (A)	--	--	Terpene synthase, N-terminal domain;; Terpene synthase family, metal binding domain	Syn-copalyl diphosphate synthase GN=OSJNBa0096F01.12 OS=Oryza sativa subsp. japonica (Rice) PE=2 SV=1	ent-copalyl diphosphate synthase [Triticum aestivum]
comp137054_c0	0	-3.52924	down	0	-3.78925	down	4.53e-11	-1.81497	down	[Q]	Secondary metabolites biosynthesis, transport and catabolism	Molecular Function: iron ion binding (GO:0005506);; Molecular Function: electron carrier activity (GO:0009055);; Cellular Component: integral component of membrane (GO:0016021);; Molecular Function: heme binding (GO:0020037);; Molecular Function: indolin-2-one monooxygenase activity (GO:0036191);; Biological Process: oxidation-reduction process (GO:0055114);;	K13224|0|zma:103652724|indolin-2-one monooxygenase-like; K13224 indolin-2-one monooxygenase [EC:1.14.13.138] (A)	[Q]	Secondary metabolites biosynthesis, transport and catabolism	Cytochrome P450	indolin-2-one monooxygenase GN=CYP71C2 OS=Zea mays (Maize) PE=1 SV=1	P450 [Triticum aestivum]
comp137125_c2	0.0054543	-1.11947	down	4.72379e-05	-1.60121	down	1.45e-05	-1.36247	down	--	--	--	--	--	--	--	--	hypothetical protein F775_03500 [Aegilops tauschii]
comp137996_c3	1.33e-07	-1.52281	down	9.43485e-06	-1.73696	down	1.38e-10	-1.80187	down	--	--	Molecular Function: sucrose alpha-glucosidase activity (GO:0004575);; Cellular Component: cell wall (GO:0005618);; Cellular Component: vacuole (GO:0005773);; Biological Process: starch metabolic process (GO:0005982);; Biological Process: response to wounding (GO:0009611);; Cellular Component: cytoplasmic membrane-bounded vesicle (GO:0016023);; Molecular Function: levanase activity (GO:0031219);; …	K01193|1.12789e-129|sita:101781847|beta-fructofuranosidase, insoluble isoenzyme 7-like; K01193 beta-fructofuranosidase [EC:3.2.1.26] (A)	[G]	Carbohydrate transport and metabolism	Glycosyl hydrolases family 32 C terminal;; Glycosyl hydrolases family 32 N-terminal domain	Fructan 6-exohydrolase {ECO:0000312|EMBL:CAJ28591.1} (Precursor) OS=Triticum aestivum (Wheat) PE=1 SV=1	fructan 6-exohydrolase [Triticum aestivum]
comp138064_c0	5.57e-08	1.34174	up	0.00268004	1.07447	up	8.49e-05	1.22493	up	--	--	Molecular Function: hydrolase activity, hydrolyzing O-glycosyl compounds (GO:0004553);; Biological Process: sucrose biosynthetic process (GO:0005986);; Biological Process: galactose metabolic process (GO:0006012);; Biological Process: response to water deprivation (GO:0009414);; Cellular Component: chloroplast (GO:0009507);; Biological Process: response to abscisic acid (GO:0009737);; Biological …	K06617|0|sita:101762997|galactinol--sucrose galactosyltransferase-like; K06617 raffinose synthase [EC:2.4.1.82] (A)	--	--	Raffinose synthase or seed imbibition protein Sip1;; Ethylene insensitive 3	Galactinol--sucrose galactosyltransferase OS=Oryza sativa subsp. japonica (Rice) PE=1 SV=1	unnamed protein product [Triticum aestivum]
comp138118_c0	1.11e-16	1.70735	up	0.00119984	1.08963	up	2.04e-05	1.12866	up	--	--	Cellular Component: mitochondrion (GO:0005739);; Cellular Component: plasma membrane (GO:0005886);; Biological Process: response to cold (GO:0009409);; Biological Process: response to water deprivation (GO:0009414);; Biological Process: response to high light intensity (GO:0009644);; Biological Process: response to salt stress (GO:0009651);;	--	--	--	Senescence-associated protein	--	predicted protein [Hordeum vulgare subsp. vulgare]
comp138515_c0	0	-2.77957	down	7.06851e-08	-1.61761	down	1.42e-05	-1.17302	down	--	--	Cellular Component: integral component of membrane (GO:0016021);;	K15015|0|bdi:100845305|vacuolar amino acid transporter 1-like; K15015 solute carrier family 32 (vesicular inhibitory amino acid transporter) (A)	[E]	Amino acid transport and metabolism	Transmembrane amino acid transporter protein	Lysine histidine transporter 1 GN=LHT1 OS=Arabidopsis thaliana (Mouse-ear cress) PE=1 SV=1	predicted protein [Hordeum vulgare subsp. vulgare]
comp138541_c1	4.12e-13	-3.93591	down	2.35073e-09	-3.59839	down	5.52e-06	-1.81975	down	--	--	Molecular Function: peroxidase activity (GO:0004601);; Biological Process: response to oxidative stress (GO:0006979);; Cellular Component: cytoplasmic membrane-bounded vesicle (GO:0016023);; Molecular Function: heme binding (GO:0020037);; Molecular Function: metal ion binding (GO:0046872);; Biological Process: oxidation-reduction process (GO:0055114);;	K00430|1.82509e-25|bdi:100826951|	--	--	Peroxidase	Peroxidase 52 (Precursor) GN=K18I23.14 OS=Arabidopsis thaliana (Mouse-ear cress) PE=2 SV=1	Peroxidase 52 [Aegilops tauschii]
comp139489_c0	0.00032789	-1.44817	down	3.21653e-05	-1.68644	down	0.0050519	-1.11738	down	--	--	Molecular Function: structural constituent of ribosome (GO:0003735);; Cellular Component: ribosome (GO:0005840);; Biological Process: translation (GO:0006412);;	--	--	--	Protein of unknown function (DUF1666)	--	predicted protein [Hordeum vulgare subsp. vulgare]
comp139514_c1	0	7.8773	up	0	7.66649	up	0	7.97728	up	--	--	Molecular Function: nucleotide binding (GO:0000166);; Molecular Function: double-stranded DNA binding (GO:0003690);; Molecular Function: single-stranded DNA binding (GO:0003697);; Cellular Component: cell wall (GO:0005618);; Cellular Component: nucleolus (GO:0005730);; Cellular Component: peroxisome (GO:0005777);; Cellular Component: plasma membrane (GO:0005886);; Biological Process: mRNA export …	--	[R]	General function prediction only	RNA recognition motif. (a.k.a. RRM, RBD, or RNP domain);; RNA recognition motif (a.k.a. RRM, RBD, or RNP domain);; RNA recognition motif. (a.k.a. RRM, RBD, or RNP domain)	Glycine-rich RNA-binding protein GRP1A OS=Sinapis alba (White mustard) PE=2 SV=1	Chain A, Structural And Functional Analysis Of The Hordeum Vulgare L. Hvgr-rbp1 Protein, A Glycine-rich Rna Binding Protein Implicated In The Regulation Of Barley Leaf Senescence And Environmental Adaptation
comp139747_c1	1.3e-14	1.6036	up	1.40506e-07	1.46337	up	3.2e-09	1.41798	up	[R]	General function prediction only	--	--	--	--	WD domain, G-beta repeat	Katanin p80 WD40 repeat-containing subunit B1 homolog {ECO:0000255|HAMAP-Rule:MF_03022} GN=At5g23430 OS=Arabidopsis thaliana (Mouse-ear cress) PE=2 SV=3	predicted protein [Hordeum vulgare subsp. vulgare]
comp140051_c0	0	3.06083	up	8.30563e-11	1.74059	up	0.000148924	1.07512	up	--	--	Cellular Component: intracellular membrane-bounded organelle (GO:0043231);; Cellular Component: cytoplasmic part (GO:0044444);;	--	--	--	--	--	hypothetical protein F775_28004 [Aegilops tauschii]
comp140208_c0	0	2.58819	up	2.78911e-05	1.29021	up	0.00815002	1.10442	up	[O]	Posttranslational modification, protein turnover, chaperones	Molecular Function: ATP binding (GO:0005524);; Biological Process: protein folding (GO:0006457);; Biological Process: heat acclimation (GO:0010286);;	K09489|0|bdi:100829842|heat shock 70 kDa protein 8; K09489 heat shock 70kDa protein 4 (A)	[O]	Posttranslational modification, protein turnover, chaperones	Hsp70 protein	Heat shock 70 kDa protein 8 GN=F22D22.13 OS=Arabidopsis thaliana (Mouse-ear cress) PE=1 SV=1	78 kDa glucose-regulated protein-like protein [Triticum urartu]
comp140305_c0	0	1.92075	up	1.2432e-07	1.46771	up	1.22e-11	1.58862	up	[T]	Signal transduction mechanisms	Biological Process: response to stress (GO:0006950);;	--	--	--	Universal stress protein family	Universal stress protein A-like protein GN=At3g01520 OS=Arabidopsis thaliana (Mouse-ear cress) PE=1 SV=2	universal stress protein 9308 [Hordeum vulgare subsp. vulgare]
comp140416_c1	0.000363586	1.23148	up	3.88467e-13	2.29913	up	1.26e-13	2.43852	up	--	--	--	--	--	--	Ulp1 protease family, C-terminal catalytic domain	Putative ubiquitin-like-specific protease 1B GN=ULP1B OS=Arabidopsis thaliana (Mouse-ear cress) PE=5 SV=2	PREDICTED: ubiquitin-like-specific protease ESD4 [Brachypodium distachyon]
comp140523_c1	0	-4.47477	down	0	-5.24688	down	0	-5.46576	down	--	--	Molecular Function: hydrolase activity, hydrolyzing O-glycosyl compounds (GO:0004553);; Cellular Component: extracellular region (GO:0005576);; Biological Process: carbohydrate metabolic process (GO:0005975);; Biological Process: defense response (GO:0006952);; Cellular Component: cytoplasmic membrane-bounded vesicle (GO:0016023);; Biological Process: single-organism cellular process (GO:0044763)…	K01183|8.92992e-115|bdi:100831596|xylanase inhibitor protein 1-like; K01183 chitinase [EC:3.2.1.14] (A)	[M]	Cell wall/membrane/envelope biogenesis	Glycosyl hydrolases family 18	Xylanase inhibitor protein 1 (Precursor) OS=Oryza sativa subsp. japonica (Rice) PE=1 SV=1	PREDICTED: xylanase inhibitor protein 1-like [Brachypodium distachyon]
comp140577_c0	6.52e-12	-2.11287	down	8.75846e-08	-1.75088	down	5.66e-15	-2.38262	down	--	--	Molecular Function: DNA binding (GO:0003677);; Molecular Function: chromatin binding (GO:0003682);;	--	--	--	Myb-like DNA-binding domain	Probable transcription factor GLK2 OS=Oryza sativa subsp. japonica (Rice) PE=2 SV=1	unnamed protein product [Triticum aestivum]
comp141004_c1	0.00017072	-1.64632	down	5.85459e-07	-2.31326	down	0.00239927	-1.45921	down	[M]	Cell wall/membrane/envelope biogenesis	Molecular Function: phospholipase C activity (GO:0004629);; Cellular Component: vacuole (GO:0005773);; Cellular Component: cytosol (GO:0005829);; Cellular Component: plasma membrane (GO:0005886);; Biological Process: glycolipid biosynthetic process (GO:0009247);; Biological Process: phospholipid catabolic process (GO:0009395);; Biological Process: response to abiotic stimulus (GO:0009628);; Biolo…	K01114|5.0248e-154|sbi:SORBI_01g000860|SORBIDRAFT_01g000860, Sb01g000860; hypothetical protein; K01114 phospholipase C [EC:3.1.4.3] (A)	--	--	Phosphoesterase family	Non-specific phospholipase C4 GN=NPC4 OS=Arabidopsis thaliana (Mouse-ear cress) PE=1 SV=1	predicted protein [Hordeum vulgare subsp. vulgare]
comp141158_c1	4.22e-15	-1.73906	down	1.80932e-05	-1.30548	down	1.91e-10	-1.52088	down	--	--	Cellular Component: plant-type vacuole (GO:0000325);; Molecular Function: cysteine-type endopeptidase activity (GO:0004197);; Molecular Function: transporter activity (GO:0005215);; Cellular Component: cell wall (GO:0005618);; Cellular Component: nucleus (GO:0005634);; Biological Process: proteolysis (GO:0006508);; Biological Process: transport (GO:0006810);; Biological Process: developmental pro…	K16290|0|bdi:100821698|xylem cysteine proteinase 1-like; K16290 xylem cysteine proteinase [EC:3.4.22.-] (A)	[O]	Posttranslational modification, protein turnover, chaperones	Papain family cysteine protease;; Cathepsin propeptide inhibitor domain (I29)	Xylem cysteine proteinase 1 (Precursor) GN=XCP1 OS=Arabidopsis thaliana (Mouse-ear cress) PE=1 SV=1	Xylem cysteine proteinase 1 [Aegilops tauschii]
comp141438_c0	0	4.97413	up	0	6.18763	up	0	5.81366	up	[E]	Amino acid transport and metabolism	Molecular Function: serine-type endopeptidase activity (GO:0004252);; Biological Process: proteolysis (GO:0006508);; Cellular Component: chloroplast (GO:0009507);; Cellular Component: membrane (GO:0016020);; Biological Process: transmembrane transport (GO:0055085);; Molecular Function: serine-type exopeptidase activity (GO:0070008);;	K01322|0|bdi:100820865|prolyl endopeptidase; K01322 prolyl oligopeptidase [EC:3.4.21.26] (A)	[O]	Posttranslational modification, protein turnover, chaperones	Prolyl oligopeptidase, N-terminal beta-propeller domain;; Prolyl oligopeptidase family	--	predicted protein [Hordeum vulgare subsp. vulgare]
comp141579_c0	0	2.18275	up	2.15128e-12	1.82782	up	2.03e-08	1.36531	up	--	--	Molecular Function: NAD+ ADP-ribosyltransferase activity (GO:0003950);; Cellular Component: nucleus (GO:0005634);; Biological Process: protein ADP-ribosylation (GO:0006471);; Molecular Function: oxidoreductase activity (GO:0016491);;	K10798|0|bdi:100844295|poly [ADP-ribose] polymerase 3; K10798 poly [ADP-ribose] polymerase [EC:2.4.2.30] (A)	[KLO]	--	Poly(ADP-ribose) polymerase catalytic domain;; PADR1 (NUC008) domain;; WGR domain;; Poly(ADP-ribose) polymerase, regulatory domain;; BRCA1 C Terminus (BRCT) domain	Poly [ADP-ribose] polymerase 3 GN=P0476H10.38 OS=Oryza sativa subsp. japonica (Rice) PE=2 SV=1	Poly [ADP-ribose] polymerase 3 [Triticum urartu]
comp141781_c0	3.26e-12	-2.27574	down	1.75011e-07	-2.45263	down	2.66e-06	-2.16445	down	--	--	Biological Process: response to stress (GO:0006950);; Biological Process: plant-type cell wall cellulose metabolic process (GO:0052541);; Biological Process: cell wall pectin metabolic process (GO:0052546);;	--	--	--	--	--	hypothetical protein TRIUR3_11299 [Triticum urartu]
comp142600_c1	0	-4.55179	down	0	-6.01085	down	0	-3.71852	down	[S]	Function unknown	Cellular Component: cytoplasmic membrane-bounded vesicle (GO:0016023);;	--	[S]	Function unknown	Cysteine-rich secretory protein family	Pathogenesis-related protein 1A (Precursor) OS=Nicotiana tabacum (Common tobacco) PE=1 SV=1	Pathogenesis-related protein 1A [Triticum urartu]
comp142930_c0	0	-3.95725	down	1.11022e-16	-2.17012	down	3.53e-05	-1.11731	down	--	--	Molecular Function: binding (GO:0005488);; Cellular Component: mitochondrion (GO:0005739);; Cellular Component: plastid (GO:0009536);;	--	[R]	General function prediction only	Reverse transcriptase (RNA-dependent DNA polymerase);; Integrase core domain;; GAG-pre-integrase domain;; gag-polypeptide of LTR copia-type;; gag-polypeptide of LTR copia-type;; Domain of unknown function (DUF4219)	Endonuclease OS=Nicotiana tabacum (Common tobacco) PE=2 SV=1	OSJNBb0034I13.10 [Oryza sativa Japonica Group]
comp146497_c0	0	2.00709	up	1.11022e-16	2.41748	up	2.68e-06	1.56847	up	--	--	--	--	--	--	--	--	hypothetical protein F775_29429 [Aegilops tauschii]
comp146809_c0	1.48e-09	-1.51391	down	0	-2.802	down	0	-3.46777	down	--	--	Biological Process: lipid transport (GO:0006869);; Molecular Function: lipid binding (GO:0008289);;	--	--	--	Protease inhibitor/seed storage/LTP family;; Probable lipid transfer	Non-specific lipid-transfer protein (Precursor) OS=Zea mays (Maize) PE=1 SV=1	Non-specific lipid-transfer protein [Triticum urartu]
comp152445_c0	7.07e-08	-1.43408	down	0	-4.14225	down	0	-3.56295	down	[QR]	--	Molecular Function: O-methyltransferase activity (GO:0008171);; Biological Process: methylation (GO:0032259);; Molecular Function: protein dimerization activity (GO:0046983);;	--	[R]	General function prediction only	O-methyltransferase;; Dimerisation domain	Probable O-methyltransferase 2 GN=OMT2 OS=Sorghum bicolor (Sorghum) PE=2 SV=1	O-methyltransferase ZRP4 [Aegilops tauschii]
comp156032_c0	0.000342369	-1.07785	down	7.26194e-10	-1.96903	down	5.58e-11	-1.79981	down	--	--	--	--	--	--	--	--	hypothetical protein TRIUR3_29830 [Triticum urartu]
comp162414_c0	8.89e-07	-1.43729	down	1.64077e-08	-1.76956	down	2.53e-08	-1.45628	down	--	--	Cellular Component: membrane (GO:0016020);;	--	--	--	EamA-like transporter family;; Multidrug resistance efflux transporter	WAT1-related protein At1g68170 GN=At1g68170 OS=Arabidopsis thaliana (Mouse-ear cress) PE=3 SV=1	Auxin-induced protein 5NG4 [Triticum urartu]
comp175739_c0	4.4e-10	-3.07941	down	6.00777e-05	-2.09985	down	0	-3.19792	down	--	--	--	--	--	--	--	--	hypothetical protein F775_18857 [Aegilops tauschii]
comp197481_c0	8.91e-06	1.66756	up	4.36848e-07	2.13052	up	0.00729078	1.46908	up	--	--	--	--	--	--	--	--	hypothetical protein F775_08668 [Aegilops tauschii]
comp64113_c0	4.17e-08	1.99207	up	5.65659e-13	2.73562	up	8.64e-11	3.18062	up	[IQR]	--	Molecular Function: oxidoreductase activity (GO:0016491);; Biological Process: oxidation-reduction process (GO:0055114);;	K00059|3.6603e-127|bdi:100822296|short-chain type dehydrogenase/reductase-like; K00059 3-oxoacyl-[acyl-carrier protein] reductase [EC:1.1.1.100] (A)	[R]	General function prediction only	Enoyl-(Acyl carrier protein) reductase;; short chain dehydrogenase;; KR domain;; NAD dependent epimerase/dehydratase family	Short-chain type dehydrogenase/reductase OS=Picea abies (Norway spruce) PE=2 SV=1	predicted protein [Hordeum vulgare subsp. vulgare]
comp65282_c0	1.3e-08	-5.16483	down	3.25096e-12	-4.84375	down	0.0045191	-1.66544	down	[Q]	Secondary metabolites biosynthesis, transport and catabolism	Cellular Component: chloroplast (GO:0009507);; Biological Process: secondary shoot formation (GO:0010223);; Biological Process: carotene catabolic process (GO:0016121);; Molecular Function: oxidoreductase activity, acting on single donors with incorporation of molecular oxygen, incorporation of two atoms of oxygen (GO:0016702);; Molecular Function: metal ion binding (GO:0046872);; Biological Proc…	K17913|2.82937e-102|sita:101763948|carotenoid cleavage dioxygenase 8 homolog A, chloroplastic-like; K17913 carlactone synthase / all-trans-10'-apo-beta-carotenal 13,14-cleaving dioxygenase [EC:1.13.11.69 1.13.11.70] (A)	[Q]	Secondary metabolites biosynthesis, transport and catabolism	Retinal pigment epithelial membrane protein	Carotenoid cleavage dioxygenase 8 homolog B, chloroplastic (Precursor) GN=OSJNBa0014K08.38 OS=Oryza sativa subsp. japonica (Rice) PE=1 SV=1	hypothetical protein F775_04736 [Aegilops tauschii]
comp66121_c0	0	-4.1717	down	2.26147e-10	-2.55146	down	4.48e-05	-1.62394	down	--	--	--	--	[O]	Posttranslational modification, protein turnover, chaperones	Xylanase inhibitor C-terminal	Aspartic proteinase nepenthesin-1 (Precursor) GN=nep1 OS=Nepenthes gracilis (Slender pitcher plant) PE=1 SV=1	Aspartic proteinase nepenthesin-1 [Triticum urartu]
comp71606_c0	4.8e-05	-2.76288	down	8.45337e-07	-3.4375	down	0.000232227	-1.8209	down	--	--	Cellular Component: membrane (GO:0016020);; Biological Process: transmembrane transport (GO:0055085);;	--	--	--	OPT oligopeptide transporter protein	Probable metal-nicotianamine transporter YSL7 OS=Oryza sativa subsp. japonica (Rice) PE=2 SV=1	Putative metal-nicotianamine transporter YSL7 [Aegilops tauschii]
comp77709_c0	0.000419048	-1.08568	down	0.00351542	-1.18853	down	2.22e-11	-2.215	down	[RTKL]	--	Molecular Function: protein serine/threonine kinase activity (GO:0004674);; Molecular Function: ATP binding (GO:0005524);; Biological Process: protein phosphorylation (GO:0006468);; Cellular Component: cytoplasmic membrane-bounded vesicle (GO:0016023);;	--	--	--	Protein kinase domain;; Protein tyrosine kinase	L-type lectin-domain containing receptor kinase IX.1 (Precursor) GN=LECRK91 OS=Arabidopsis thaliana (Mouse-ear cress) PE=2 SV=1	L-type lectin-domain containing receptor kinase IX.1 [Triticum urartu]
comp78404_c0	1.64e-06	-4.06562	down	1.11716e-05	-2.90743	down	5.77e-05	-2.02239	down	--	--	Biological Process: defense response (GO:0006952);; Molecular Function: ADP binding (GO:0043531);;	--	[T]	Signal transduction mechanisms	NB-ARC domain;; AAA domain;; Leucine Rich repeats (2 copies);; AAA ATPase domain;; Leucine Rich Repeat	Disease resistance protein RPP13 GN=RPP13 OS=Arabidopsis thaliana (Mouse-ear cress) PE=2 SV=2	predicted protein [Hordeum vulgare subsp. vulgare]
comp81447_c1	8.53e-06	-1.3673	down	0.000674116	1.29096	up	1.93e-08	1.57012	up	--	--	--	--	--	--	--	--	pg1, putative, expressed [Triticum aestivum]
comp85128_c0	3.92e-07	-3.74621	down	1.33227e-15	-5.20669	down	4.07e-14	-2.52385	down	--	--	--	--	[K]	Transcription	SRF-type transcription factor (DNA-binding and dimerisation domain)	Agamous-like MADS-box protein AGL61 GN=F27C12.24 OS=Arabidopsis thaliana (Mouse-ear cress) PE=1 SV=1	Agamous-like MADS-box protein AGL62 [Aegilops tauschii]
comp85907_c0	7.12e-08	-2.31207	down	7.24087e-13	-2.71409	down	1.21e-06	-1.94222	down	--	--	--	--	--	--	--	--	hypothetical protein F775_30886 [Aegilops tauschii]
comp92052_c0	0.00108497	1.3756	up	1.82797e-08	3.69798	up	0.00491196	2.18699	up	--	--	Molecular Function: protein kinase inhibitor activity (GO:0004860);; Biological Process: negative regulation of protein kinase activity (GO:0006469);;	--	--	--	--	Cyclin-dependent protein kinase inhibitor EL2 GN=OsJ_09102 OS=Oryza sativa subsp. japonica (Rice) PE=1 SV=1	predicted protein [Hordeum vulgare subsp. vulgare]
comp98938_c0	6.63e-08	-5.05561	down	0	-5.43254	down	4.41e-07	-1.95581	down	--	--	Molecular Function: DNA binding (GO:0003677);; Cellular Component: mitochondrion (GO:0005739);; Biological Process: DNA recombination (GO:0006310);; Biological Process: transport (GO:0006810);; Cellular Component: plastid (GO:0009536);;	--	[R]	General function prediction only	GAG-pre-integrase domain;; gag-polypeptide of LTR copia-type;; gag-polypeptide of LTR copia-type;; gag-polypeptide of LTR copia-type	Endonuclease OS=Nicotiana tabacum (Common tobacco) PE=2 SV=1	retrotransposon protein, putative, Ty1-copia subclass [Oryza sativa Japonica Group]
#ID	FDR	log2FC 3D	regulated	FDR	log2FC 6D	regulated	FDR	log2FC 15D	regulated	COG_class	COG_class_annotation	GO_annotation	KEGG_annotation	KOG_class	KOG_class_annotation	Pfam_annotation	Swissprot_annotation	nr_annotation
