# Supplementary material for: De novo assembly and comparative analysis of the transcriptome of embryogenic callus formation in bread wheat (Triticum aestivum L.)
Source: BMC Plant Biol. 2017 Dec 19;17:244. doi: 10.1186/s12870-017-1204-2 (PMC5735865; doi:10.1186/s12870-017-1204-2)
Supplement: Supplementary file 8 — Functional annotation of all DEG against Nr, Pfam, Swissprot, KOG, KEGG, GO and COG databases. (XLSX 1510 kb) [file 12870_2017_1204_MOESM8_ESM.xlsx]

## Sheet: a.IME3 vs. ME3
#ID	FDR	log2FC	regulated	COG_class	COG_class_annotation	GO_annotation	KEGG_annotation	KOG_class	KOG_class_annotation	Pfam_annotation	Swissprot_annotation	nr_annotation
comp140669_c0	0	3.27697	up	--	--	Cellular Component: nucleus (GO:0005634);; Biological Process: regulation of transcription, DNA-templated (GO:0006355);;	--	--	--	GRAS domain family	Chitin-inducible gibberellin-responsive protein 2 GN=OJ1127_E01.113 OS=Oryza sativa subsp. japonica (Rice) PE=2 SV=1	hypothetical protein F775_28371 [Aegilops tauschii]
comp134175_c1	9.04e-07	1.46568	up	--	--	Cellular Component: Golgi apparatus (GO:0005794);; Biological Process: starch metabolic process (GO:0005982);; Biological Process: glucuronoxylan biosynthetic process (GO:0010417);; Molecular Function: glucuronoxylan glucuronosyltransferase activity (GO:0080116);;	--	[G]	Carbohydrate transport and metabolism	Glycosyl transferase family 8	UDP-glucuronate:xylan alpha-glucuronosyltransferase 1 GN=MVE11.2 OS=Arabidopsis thaliana (Mouse-ear cress) PE=2 SV=1	Glycogenin-1 [Aegilops tauschii]
comp130280_c1	2.51e-05	1.70867	up	--	--	Molecular Function: DNA binding (GO:0003677);; Molecular Function: chromatin binding (GO:0003682);;	K09422|1.14661e-38|zma:100273393|MYB166; putative MYB DNA-binding domain superfamily protein; K09422 myb proto-oncogene protein, plant (A)	[K]	Transcription	Myb-like DNA-binding domain;; Myb-like DNA-binding domain	Transcription factor LAF1 GN=M7J2.70 OS=Arabidopsis thaliana (Mouse-ear cress) PE=1 SV=2	Transcription factor LAF1 [Triticum urartu]
comp118809_c0	3.1e-06	1.1508	up	--	--	Biological Process: lipid transport (GO:0006869);; Molecular Function: lipid binding (GO:0008289);; Cellular Component: cytoplasmic membrane-bounded vesicle (GO:0016023);;	--	--	--	Probable lipid transfer;; Protease inhibitor/seed storage/LTP family	Non-specific lipid-transfer protein A (Precursor) GN=WAX9A OS=Brassica oleracea var. italica (Broccoli) PE=3 SV=1	PREDICTED: non-specific lipid-transfer protein 2A-like, partial [Setaria italica]
comp114701_c0	0.000140838	1.2352	up	--	--	Cellular Component: intracellular membrane-bounded organelle (GO:0043231);; Cellular Component: cytoplasmic part (GO:0044444);;	K00799|1.83957e-54|sita:101765264|probable glutathione S-transferase GSTU6-like; K00799 glutathione S-transferase [EC:2.5.1.18] (A)	[O]	Posttranslational modification, protein turnover, chaperones	Glutathione S-transferase, C-terminal domain;; Glutathione S-transferase, N-terminal domain;; Glutathione S-transferase, N-terminal domain;; Glutathione S-transferase, N-terminal domain	Probable glutathione S-transferase GSTU6 GN=OSJNBb0038A07.2 OS=Oryza sativa subsp. japonica (Rice) PE=2 SV=2	hypothetical protein F775_11604 [Aegilops tauschii]
comp135178_c2	0.000156326	1.31634	up	--	--	--	K10643|2.57135e-72|osa:4325536|Os01g0209500; K10643 CCR4-NOT transcription complex subunit 4 [EC:6.3.2.19] (A)	--	--	--	--	CCR4-NOT transcription complex subunit 4 [Aegilops tauschii]
comp133334_c1	7.83e-06	1.09637	up	--	--	Biological Process: protein targeting to membrane (GO:0006612);; Biological Process: salicylic acid mediated signaling pathway (GO:0009863);; Biological Process: jasmonic acid mediated signaling pathway (GO:0009867);; Biological Process: regulation of plant-type hypersensitive response (GO:0010363);;	--	--	--	--	--	hypothetical protein F775_27640 [Aegilops tauschii]
comp112546_c0	2.1e-06	1.81785	up	[O]	Posttranslational modification, protein turnover, chaperones	--	--	[O]	Posttranslational modification, protein turnover, chaperones	Skp1 family, dimerisation domain;; Skp1 family, tetramerisation domain	SKP1-like protein 4 GN=ASK4 OS=Arabidopsis thaliana (Mouse-ear cress) PE=1 SV=1	SKP1-like protein 4 [Aegilops tauschii]
comp103625_c0	4.41e-05	2.948	up	--	--	Molecular Function: enzyme inhibitor activity (GO:0004857);; Cellular Component: plastid (GO:0009536);; Cellular Component: cytoplasmic membrane-bounded vesicle (GO:0016023);; Molecular Function: pectinesterase activity (GO:0030599);; Biological Process: negative regulation of catalytic activity (GO:0043086);;	--	--	--	Plant invertase/pectin methylesterase inhibitor	Cell wall / vacuolar inhibitor of fructosidase 2 (Precursor) GN=MUB3.14 OS=Arabidopsis thaliana (Mouse-ear cress) PE=1 SV=1	predicted protein [Hordeum vulgare subsp. vulgare]
comp139776_c1	7.83e-13	1.58504	up	--	--	--	K13457|0|bdi:100824961|disease resistance protein RPM1-like; K13457 disease resistance protein RPM1 (A)	[T]	Signal transduction mechanisms	NB-ARC domain;; Leucine Rich repeats (2 copies);; Leucine rich repeat;; AAA ATPase domain	Disease resistance protein RPM1 GN=F17A9.20 OS=Arabidopsis thaliana (Mouse-ear cress) PE=1 SV=1	Disease resistance protein RPM1 [Aegilops tauschii]
comp138589_c0	0	2.28222	up	[RTKL]	--	Molecular Function: protein serine/threonine kinase activity (GO:0004674);; Molecular Function: ATP binding (GO:0005524);; Biological Process: protein phosphorylation (GO:0006468);;	--	--	--	Calmodulin binding protein-like;; Protein kinase domain;; Protein tyrosine kinase;; Protein kinase domain;; Protein tyrosine kinase	Cysteine-rich receptor-like protein kinase 19 (Precursor) GN=CRK19 OS=Arabidopsis thaliana (Mouse-ear cress) PE=2 SV=2	unnamed protein product [Triticum aestivum]
comp137040_c0	4.55e-15	-1.86101	down	[G]	Carbohydrate transport and metabolism	Biological Process: iron ion transport (GO:0006826);; Cellular Component: plastid (GO:0009536);; Biological Process: cellular response to iron ion starvation (GO:0010106);; Biological Process: response to nitrate (GO:0010167);; Molecular Function: arsenite transmembrane transporter activity (GO:0015105);; Molecular Function: glycerol transmembrane transporter activity (GO:0015168);; Molecular Fun…	K09874|2.27963e-169|sita:101768250|aquaporin NIP3-1-like; K09874 aquaporin NIP (A)	[G]	Carbohydrate transport and metabolism	Major intrinsic protein	Aquaporin NIP3-1 OS=Oryza sativa subsp. japonica (Rice) PE=2 SV=2	RecName: Full=Aquaporin NIP3-1; AltName: Full=NOD26-like intrinsic protein 3-1; AltName: Full=OsNIP3;1 [Oryza sativa Japonica Group]
comp107396_c0	3.86e-06	2.03826	up	--	--	--	--	--	--	Domain of unknown function (DUF1719)	--	hypothetical protein F775_24501 [Aegilops tauschii]
comp132023_c0	2.47e-10	1.7891	up	--	--	Biological Process: regulation of cyclin-dependent protein serine/threonine kinase activity (GO:0000079);; Molecular Function: protein kinase binding (GO:0019901);;	--	--	--	Cyclin	Cyclin-P4-1 OS=Oryza sativa subsp. japonica (Rice) PE=2 SV=1	hypothetical protein TRIUR3_21707 [Triticum urartu]
comp132658_c0	0.000252158	-2.50983	down	[S]	Function unknown	Cellular Component: cytoplasmic membrane-bounded vesicle (GO:0016023);;	--	--	--	Leucine Rich repeats (2 copies);; Leucine rich repeat;; Leucine Rich Repeat;; Leucine rich repeat;; Leucine Rich repeat	LRR receptor-like serine/threonine-protein kinase GSO1 (Precursor) GN=GSO1 OS=Arabidopsis thaliana (Mouse-ear cress) PE=2 SV=1	LRR receptor-like serine/threonine-protein kinase GSO1 [Triticum urartu]
comp8597_c0	0.000570891	-4.27115	down	[R]	General function prediction only	--	K05757|3.72802e-88|ppp:PHYPADRAFT_160291|hypothetical protein; K05757 actin related protein 2/3 complex, subunit 1A/1B (A)	[Z]	Cytoskeleton	WD domain, G-beta repeat	Actin-related protein 2/3 complex subunit 1B GN=ARPC1B OS=Arabidopsis thaliana (Mouse-ear cress) PE=2 SV=1	hypothetical protein GLOINDRAFT_308845 [Rhizophagus irregularis DAOM 181602]
comp123509_c0	0	-7.3863	down	[IQR]	--	Molecular Function: 3-oxoacyl-[acyl-carrier-protein] reductase (NADPH) activity (GO:0004316);; Biological Process: oxidation-reduction process (GO:0055114);;	--	[R]	General function prediction only	Enoyl-(Acyl carrier protein) reductase	Glucose and ribitol dehydrogenase GN=CAISE5 OS=Daucus carota (Wild carrot) PE=2 SV=1	RecName: Full=Glucose and ribitol dehydrogenase; AltName: Full=Carrot ABA-induced in somatic embryos 5 protein [Daucus carota]
comp126883_c2	0	2.20604	up	--	--	--	--	--	--	Phosphate-induced protein 1 conserved region	Protein EXORDIUM (Precursor) GN=EXO OS=Arabidopsis thaliana (Mouse-ear cress) PE=2 SV=1	hypothetical protein TRIUR3_33062 [Triticum urartu]
comp113107_c0	0	-9.01256	down	--	--	--	--	--	--	Dehydrin	--	--
comp120914_c0	0.00786805	1.77122	up	--	--	--	--	--	--	--	--	Putative protein phosphatase 2C 34 [Aegilops tauschii]
comp101873_c0	6.55e-05	1.46346	up	--	--	--	--	--	--	--	--	hypothetical protein ZEAMMB73_382096, partial [Zea mays]
comp133274_c0	7.09e-07	1.15283	up	--	--	Biological Process: fatty acid biosynthetic process (GO:0006633);; Biological Process: response to cold (GO:0009409);; Biological Process: response to light stimulus (GO:0009416);; Cellular Component: membrane (GO:0016020);; Molecular Function: transferase activity, transferring acyl groups other than amino-acyl groups (GO:0016747);;	K15397|0|bdi:100831254|3-ketoacyl-CoA synthase 11; K15397 3-ketoacyl-CoA synthase [EC:2.3.1.199] (A)	--	--	FAE1/Type III polyketide synthase-like protein;; 3-Oxoacyl-[acyl-carrier-protein (ACP)] synthase III C terminal;; Chalcone and stilbene synthases, C-terminal domain;; Chalcone and stilbene synthases, N-terminal domain	3-ketoacyl-CoA synthase 11 GN=KCS11 OS=Arabidopsis thaliana (Mouse-ear cress) PE=2 SV=1	predicted protein [Hordeum vulgare subsp. vulgare]
comp128463_c0	2.86e-08	-3.23285	down	--	--	--	--	[K]	Transcription	--	--	hypothetical protein TRIUR3_13836 [Triticum urartu]
comp683284_c0	5.52e-07	3.73356	up	--	--	Molecular Function: peptidase inhibitor activity (GO:0030414);;	K13963|2.02217e-101|sbi:SORBI_05g022570|SORBIDRAFT_05g022570, Sb05g022570; hypothetical protein; K13963 serpin B (A)	[V]	Defense mechanisms	Serpin (serine protease inhibitor);; Serpin (serine protease inhibitor)	Putative serpin-Z8 OS=Oryza sativa subsp. japonica (Rice) PE=3 SV=2	Serpin-ZXA [Aegilops tauschii]
comp162414_c0	8.89e-07	-1.43729	down	--	--	Cellular Component: membrane (GO:0016020);;	--	--	--	EamA-like transporter family;; Multidrug resistance efflux transporter	WAT1-related protein At1g68170 GN=At1g68170 OS=Arabidopsis thaliana (Mouse-ear cress) PE=3 SV=1	Auxin-induced protein 5NG4 [Triticum urartu]
comp127142_c0	0.00341376	-1.33424	down	[Q]	Secondary metabolites biosynthesis, transport and catabolism	Molecular Function: monooxygenase activity (GO:0004497);; Molecular Function: iron ion binding (GO:0005506);; Molecular Function: electron carrier activity (GO:0009055);; Cellular Component: plastid (GO:0009536);; Molecular Function: oxidoreductase activity, acting on paired donors, with incorporation or reduction of molecular oxygen (GO:0016705);; Molecular Function: heme binding (GO:0020037);; …	--	[QI]	--	Cytochrome P450;; Cytochrome P450	Cytochrome P450 704C1 GN=CYP704C1 OS=Pinus taeda (Loblolly pine) PE=2 SV=1	Cytochrome P450 704C1 [Aegilops tauschii]
comp117336_c0	0.000102711	-1.91762	down	--	--	Molecular Function: hydrolase activity, hydrolyzing O-glycosyl compounds (GO:0004553);; Biological Process: carbohydrate metabolic process (GO:0005975);; Cellular Component: plant-type cell wall (GO:0009505);; Biological Process: embryo development ending in seed dormancy (GO:0009793);; Biological Process: pollen exine formation (GO:0010584);; Cellular Component: cytoplasmic membrane-bounded vesi…	--	--	--	Glycosyl hydrolases family 17	Probable glucan endo-1,3-beta-glucosidase A6 (Precursor) GN=A6 OS=Arabidopsis thaliana (Mouse-ear cress) PE=2 SV=1	Os03g0845600 [Oryza sativa Japonica Group]
comp130343_c0	1.65e-09	2.13809	up	--	--	Molecular Function: sequence-specific DNA binding transcription factor activity (GO:0003700);; Biological Process: regulation of transcription, DNA-templated (GO:0006355);;	K08064|9.17811e-69|bdi:100846922|nuclear transcription factor Y subunit A-4-like; K08064 nuclear transcription factor Y, alpha (A)	[K]	Transcription	CCAAT-binding transcription factor (CBF-B/NF-YA) subunit B	Nuclear transcription factor Y subunit A-5 GN=NFYA5 OS=Arabidopsis thaliana (Mouse-ear cress) PE=2 SV=1	Nuclear transcription factor Y subunit A-5 [Triticum urartu]
comp134483_c0	0.000311917	1.06802	up	--	--	Biological Process: response to light stimulus (GO:0009416);; Cellular Component: plastid (GO:0009536);; Biological Process: response to auxin (GO:0009733);; Molecular Function: ligase activity (GO:0016874);;	K14487|0|bdi:100824783|probable indole-3-acetic acid-amido synthetase GH3.1; K14487 auxin responsive GH3 gene family (A)	--	--	GH3 auxin-responsive promoter	Probable indole-3-acetic acid-amido synthetase GH3.1 GN=B1070A12.26 OS=Oryza sativa subsp. japonica (Rice) PE=2 SV=1	unnamed protein product [Triticum aestivum]
comp125359_c0	0.000120741	-1.61749	down	--	--	--	--	--	--	--	--	hypothetical protein F775_11952 [Aegilops tauschii]
comp137706_c1	2.11e-05	-1.12802	down	--	--	Cellular Component: cytoplasmic membrane-bounded vesicle (GO:0016023);;	--	--	--	--	--	hypothetical protein F775_43889 [Aegilops tauschii]
comp129664_c0	1.11e-16	-4.49211	down	--	--	Biological Process: regulation of cell growth (GO:0001558);; Cellular Component: endoplasmic reticulum (GO:0005783);; Biological Process: post-embryonic organ development (GO:0048569);; Biological Process: regulation of cell division (GO:0051302);;	--	--	--	--	--	hypothetical protein TRIUR3_08813 [Triticum urartu]
comp122893_c0	0.000702379	2.90895	up	[IQR]	--	Cellular Component: mitochondrion (GO:0005739);; Molecular Function: oxidoreductase activity (GO:0016491);; Biological Process: oxidation-reduction process (GO:0055114);;	K08081|3.23223e-115|bdi:100839685|tropinone reductase homolog At1g07440-like; K08081 Tropinone reductase 1 [EC:1.1.1.206] (A)	[R]	General function prediction only	Enoyl-(Acyl carrier protein) reductase;; short chain dehydrogenase;; KR domain;; Male sterility protein	Tropinone reductase homolog At1g07440 GN=At1g07440 OS=Arabidopsis thaliana (Mouse-ear cress) PE=1 SV=1	PREDICTED: tropinone reductase homolog At1g07440-like [Brachypodium distachyon]
comp127106_c0	0	1.78571	up	[E]	Amino acid transport and metabolism	Cellular Component: cytoplasm (GO:0005737);; Biological Process: L-phenylalanine catabolic process (GO:0006559);; Biological Process: cinnamic acid biosynthetic process (GO:0009800);; Molecular Function: phenylalanine ammonia-lyase activity (GO:0045548);;	K10775|3.72937e-86|bdi:100845653|phenylalanine ammonia-lyase; K10775 phenylalanine ammonia-lyase [EC:4.3.1.24] (A)	[Q]	Secondary metabolites biosynthesis, transport and catabolism	Aromatic amino acid lyase	Phenylalanine ammonia-lyase GN=PAL OS=Triticum aestivum (Wheat) PE=3 SV=1	Phenylalanine ammonia-lyase [Aegilops tauschii]
comp114673_c0	2.66e-14	-2.71364	down	--	--	--	--	--	--	--	--	hypothetical protein F775_31687 [Aegilops tauschii]
comp119033_c0	0.000240723	3.00494	up	--	--	--	--	--	--	--	MADS-box transcription factor 50 OS=Oryza sativa subsp. japonica (Rice) PE=2 SV=1	predicted protein [Hordeum vulgare subsp. vulgare]
comp126623_c0	8.13e-13	2.9344	up	--	--	--	--	--	--	--	--	hypothetical protein F775_26862 [Aegilops tauschii]
comp123961_c1	0	1.84289	up	--	--	Biological Process: response to light stimulus (GO:0009416);; Biological Process: response to auxin (GO:0009733);; Molecular Function: indole-3-acetic acid amido synthetase activity (GO:0010279);; Cellular Component: cytoplasmic membrane-bounded vesicle (GO:0016023);; Biological Process: secretion by cell (GO:0032940);;	K14487|1.16989e-16|bdi:100833271|probable indole-3-acetic acid-amido synthetase GH3.2; K14487 auxin responsive GH3 gene family (A)	--	--	--	Probable indole-3-acetic acid-amido synthetase GH3.2 GN=GH3.2 OS=Oryza sativa subsp. japonica (Rice) PE=2 SV=1	PREDICTED: probable indole-3-acetic acid-amido synthetase GH3.2 [Brachypodium distachyon]
comp139486_c3	9.99e-16	1.74293	up	--	--	Molecular Function: protein kinase activity (GO:0004672);; Molecular Function: ATP binding (GO:0005524);; Biological Process: protein phosphorylation (GO:0006468);; Cellular Component: integral component of membrane (GO:0016021);;	--	--	--	Protein tyrosine kinase;; Protein kinase domain	Probable LRR receptor-like serine/threonine-protein kinase MRH1 (Precursor) GN=MRH1 OS=Arabidopsis thaliana (Mouse-ear cress) PE=2 SV=1	predicted protein [Hordeum vulgare subsp. vulgare]
comp113700_c0	0.00636836	-1.10976	down	[J]	Translation, ribosomal structure and biogenesis	Molecular Function: structural constituent of ribosome (GO:0003735);; Cellular Component: ribosome (GO:0005840);; Biological Process: translation (GO:0006412);;	K02995|2.81235e-85|sbi:SORBI_06g004770|SORBIDRAFT_06g004770, Sb06g004770; hypothetical protein; K02995 small subunit ribosomal protein S8e (A)	[J]	Translation, ribosomal structure and biogenesis	Ribosomal protein S8e	40S ribosomal protein S8 GN=RPS8 OS=Zea mays (Maize) PE=1 SV=2	predicted protein [Hordeum vulgare subsp. vulgare]
comp137688_c0	0	2.95106	up	[GEPR]	--	Cellular Component: integral component of plasma membrane (GO:0005887);; Molecular Function: sucrose transmembrane transporter activity (GO:0008515);; Biological Process: sucrose transport (GO:0015770);;	K15378|0|bdi:100821749|sucrose transport protein SUT1; K15378 solute carrier family 45, member 1/2/4 (A)	[G]	Carbohydrate transport and metabolism	MFS/sugar transport protein;; PUCC protein	Sucrose transport protein SUT1 GN=OSJNBa0091P11.1 OS=Oryza sativa subsp. japonica (Rice) PE=1 SV=1	sucrose transporter SUT1A [Triticum aestivum]
comp127412_c0	0.00100734	1.03001	up	--	--	--	--	--	--	BNR repeat-like domain;; BNR/Asp-box repeat	--	hypothetical protein F775_30840 [Aegilops tauschii]
comp138604_c0	1.77e-09	1.33353	up	--	--	Cellular Component: mitochondrion (GO:0005739);;	--	--	--	--	--	hypothetical protein TRIUR3_23951 [Triticum urartu]
comp125344_c0	0	3.90702	up	--	--	Cellular Component: membrane (GO:0016020);;	--	--	--	Domain of unknown function (DUF588)	CASP-like protein 5A1 OS=Brachypodium distachyon (Purple false brome) PE=2 SV=1	BnaA04g16420D [Brassica napus]
comp81543_c0	1.3e-08	-5.16483	down	--	--	--	--	[O]	Posttranslational modification, protein turnover, chaperones	Xylanase inhibitor C-terminal	Protein ASPARTIC PROTEASE IN GUARD CELL 2 (Precursor) GN=ASPG2 OS=Arabidopsis thaliana (Mouse-ear cress) PE=2 SV=1	Eukaryotic aspartyl protease family protein, expressed [Oryza sativa Japonica Group]
comp134832_c0	0	2.4849	up	--	--	--	--	--	--	C2 domain	--	predicted protein [Hordeum vulgare subsp. vulgare]
comp134239_c0	0	3.82814	up	--	--	Molecular Function: sequence-specific DNA binding transcription factor activity (GO:0003700);; Biological Process: regulation of transcription, DNA-templated (GO:0006355);; Cellular Component: plastid (GO:0009536);; Molecular Function: sequence-specific DNA binding (GO:0043565);;	--	--	--	WRKY DNA -binding domain	Probable WRKY transcription factor 70 GN=WRKY70 OS=Arabidopsis thaliana (Mouse-ear cress) PE=2 SV=1	putative WRKY transcription factor 70 [Triticum urartu]
comp122360_c0	0	-5.32766	down	--	--	Molecular Function: hydrolase activity, hydrolyzing O-glycosyl compounds (GO:0004553);; Cellular Component: cell wall (GO:0005618);; Biological Process: cellular glucan metabolic process (GO:0006073);; Molecular Function: xyloglucan:xyloglucosyl transferase activity (GO:0016762);; Cellular Component: apoplast (GO:0048046);;	K08235|2.94463e-69|sita:101752480|xyloglucan endotransglycosylase/hydrolase protein 8-like; K08235 xyloglucan:xyloglucosyl transferase [EC:2.4.1.207] (A)	--	--	Xyloglucan endo-transglycosylase (XET) C-terminus;; Glycosyl hydrolases family 16	Xyloglucan endotransglycosylase/hydrolase protein 8 (Precursor) OS=Oryza sativa subsp. japonica (Rice) PE=1 SV=1	unnamed protein product [Triticum aestivum]
comp139311_c0	0	1.95297	up	--	--	Biological Process: calcium ion transport (GO:0006816);; Biological Process: Golgi organization (GO:0007030);; Cellular Component: plastid (GO:0009536);; Biological Process: response to salt stress (GO:0009651);;	--	[S]	Function unknown	Armadillo/beta-catenin-like repeat	U-box domain-containing protein 4 GN=PUB4 OS=Arabidopsis thaliana (Mouse-ear cress) PE=1 SV=3	predicted protein [Hordeum vulgare subsp. vulgare]
comp506136_c0	0.000177294	-4.39588	down	--	--	--	--	--	--	--	--	hypothetical protein F775_42649 [Aegilops tauschii]
comp116109_c0	1.98e-07	2.25108	up	--	--	Cellular Component: mitochondrion (GO:0005739);;	--	--	--	Arabidopsis protein of unknown function	--	predicted protein [Hordeum vulgare subsp. vulgare]
comp139566_c1	1.91e-06	1.11477	up	--	--	--	--	--	--	--	Protein TIME FOR COFFEE GN=TIC OS=Arabidopsis thaliana (Mouse-ear cress) PE=1 SV=2	Protein TIME FOR COFFEE [Aegilops tauschii]
comp77629_c0	0.000360266	1.65907	up	--	--	--	--	--	--	BTB And C-terminal Kelch	BTB/POZ domain-containing protein At2g46260 GN=At2g46260 OS=Arabidopsis thaliana (Mouse-ear cress) PE=2 SV=2	PREDICTED: BTB/POZ domain-containing protein POB1-like isoform X4 [Musa acuminata subsp. malaccensis]
comp127357_c0	1.72e-06	1.30782	up	--	--	--	--	--	--	Voltage-dependent anion channel	S-type anion channel SLAH2 GN=SLAH2 OS=Arabidopsis thaliana (Mouse-ear cress) PE=2 SV=1	unnamed protein product [Triticum aestivum]
comp142766_c0	9.97e-08	1.30243	up	[V]	Defense mechanisms	Molecular Function: ATP binding (GO:0005524);; Cellular Component: mitochondrion (GO:0005739);; Biological Process: ATP catabolic process (GO:0006200);; Cellular Component: membrane (GO:0016020);; Molecular Function: ATPase activity (GO:0016887);;	--	[Q]	Secondary metabolites biosynthesis, transport and catabolism	ABC-2 type transporter;; Plant PDR ABC transporter associated;; ABC transporter;; ABC-2 type transporter;; ABC transporter;; AAA domain	Pleiotropic drug resistance protein 3 GN=P0410E03.8 OS=Oryza sativa subsp. japonica (Rice) PE=2 SV=1	Pleiotropic drug resistance protein 4 [Aegilops tauschii]
comp138433_c2	7.47e-05	-2.88554	down	--	--	Molecular Function: magnesium ion binding (GO:0000287);; Molecular Function: electron carrier activity (GO:0009055);; Cellular Component: photosystem I (GO:0009522);; Cellular Component: chloroplast thylakoid membrane (GO:0009535);; Biological Process: photosynthesis (GO:0015979);; Cellular Component: integral component of membrane (GO:0016021);; Molecular Function: chlorophyll binding (GO:001616…	K02689|0|bdi:6439778|psaA, BrdiC_p025; psaA; K02689 photosystem I P700 chlorophyll a apoprotein A1 (A)	--	--	Photosystem I psaA/psaB protein	Photosystem I P700 chlorophyll a apoprotein A1 {ECO:0000255|HAMAP-Rule:MF_00458} OS=Triticum aestivum (Wheat) PE=3 SV=1	photosystem I P700 chlorophyll A apoprotein A1 [Oryza sativa Indica Group]
comp139514_c1	0	7.8773	up	--	--	Molecular Function: nucleotide binding (GO:0000166);; Molecular Function: double-stranded DNA binding (GO:0003690);; Molecular Function: single-stranded DNA binding (GO:0003697);; Cellular Component: cell wall (GO:0005618);; Cellular Component: nucleolus (GO:0005730);; Cellular Component: peroxisome (GO:0005777);; Cellular Component: plasma membrane (GO:0005886);; Biological Process: mRNA export …	--	[R]	General function prediction only	RNA recognition motif. (a.k.a. RRM, RBD, or RNP domain);; RNA recognition motif (a.k.a. RRM, RBD, or RNP domain);; RNA recognition motif. (a.k.a. RRM, RBD, or RNP domain)	Glycine-rich RNA-binding protein GRP1A OS=Sinapis alba (White mustard) PE=2 SV=1	Chain A, Structural And Functional Analysis Of The Hordeum Vulgare L. Hvgr-rbp1 Protein, A Glycine-rich Rna Binding Protein Implicated In The Regulation Of Barley Leaf Senescence And Environmental Adaptation
comp129938_c0	0	2.37342	up	--	--	--	K13456|1.48356e-55|bdi:100831447|RPM1-interacting protein 4; K13456 RPM1-interacting protein 4 (A)	--	--	Cleavage site for pathogenic type III effector avirulence factor Avr	RPM1-interacting protein 4 GN=RIN4 OS=Arabidopsis thaliana (Mouse-ear cress) PE=1 SV=1	RIN4 [Hordeum vulgare subsp. vulgare]
comp131296_c0	5.64e-12	1.84546	up	--	--	Molecular Function: DNA binding (GO:0003677);; Molecular Function: sequence-specific DNA binding transcription factor activity (GO:0003700);; Cellular Component: nucleus (GO:0005634);; Biological Process: regulation of transcription, DNA-templated (GO:0006355);;	--	--	--	AP2 domain	--	hypothetical protein [Hordeum vulgare subsp. vulgare]
comp132501_c0	0	2.3918	up	[H]	Coenzyme transport and metabolism	Biological Process: cellular aromatic compound metabolic process (GO:0006725);; Biological Process: sulfur compound metabolic process (GO:0006790);; Biological Process: phosphate-containing compound metabolic process (GO:0006796);; Cellular Component: plastid (GO:0009536);; Molecular Function: transferase activity, transferring phosphorus-containing groups (GO:0016772);; Biological Process: pyrim…	K00949|9.05898e-99|bdi:100828492|thiamine pyrophosphokinase 3; K00949 thiamine pyrophosphokinase [EC:2.7.6.2] (A)	[H]	Coenzyme transport and metabolism	Thiamin pyrophosphokinase, vitamin B1 binding domain;; Thiamin pyrophosphokinase, catalytic domain	Thiamine pyrophosphokinase 3 OS=Oryza sativa subsp. japonica (Rice) PE=2 SV=1	PREDICTED: thiamine pyrophosphokinase 3 [Brachypodium distachyon]
comp118635_c0	3.34e-06	-2.45744	down	--	--	Molecular Function: serine-type endopeptidase activity (GO:0004252);; Biological Process: proteolysis (GO:0006508);; Cellular Component: cytoplasmic membrane-bounded vesicle (GO:0016023);; Molecular Function: identical protein binding (GO:0042802);; Biological Process: negative regulation of catalytic activity (GO:0043086);;	--	--	--	Peptidase inhibitor I9	Subtilisin-like protease SBT3.3 {ECO:0000303|PubMed:16193095} (Precursor) OS=Arabidopsis thaliana (Mouse-ear cress) PE=2 SV=1	unnamed protein product [Triticum aestivum]
comp112437_c1	0.00576927	2.16372	up	--	--	Cellular Component: plastid (GO:0009536);; Biological Process: chlorophyll catabolic process (GO:0015996);; Cellular Component: cytoplasmic membrane-bounded vesicle (GO:0016023);; Molecular Function: chlorophyllase activity (GO:0047746);;	K08099|4.1896e-118|bdi:100839712|chlorophyllase-2, chloroplastic-like; K08099 chlorophyllase [EC:3.1.1.14] (A)	--	--	Chlorophyllase enzyme;; Chlorophyllase	Chlorophyllase-2, chloroplastic (Precursor) GN=CLH2 OS=Arabidopsis thaliana (Mouse-ear cress) PE=1 SV=1	predicted protein [Hordeum vulgare subsp. vulgare]
comp127605_c3	0.0037802	1.01345	up	--	--	Molecular Function: monooxygenase activity (GO:0004497);; Molecular Function: iron ion binding (GO:0005506);; Molecular Function: electron carrier activity (GO:0009055);; Molecular Function: oxidoreductase activity, acting on paired donors, with incorporation or reduction of molecular oxygen (GO:0016705);; Molecular Function: heme binding (GO:0020037);; Biological Process: oxidation-reduction pro…	--	[Q]	Secondary metabolites biosynthesis, transport and catabolism	Cytochrome P450	Isoflavone 2&apos;-hydroxylase {ECO:0000303|PubMed:14617078} OS=Medicago truncatula (Barrel medic) PE=1 SV=1	Cytochrome P450 81D1 [Aegilops tauschii]
comp125014_c1	1.1e-10	1.43665	up	[C]	Energy production and conversion	Molecular Function: magnesium ion binding (GO:0000287);; Molecular Function: inorganic diphosphatase activity (GO:0004427);; Cellular Component: nucleus (GO:0005634);; Cellular Component: vacuolar membrane (GO:0005774);; Biological Process: phosphate-containing compound metabolic process (GO:0006796);; Biological Process: ion transport (GO:0006811);; Cellular Component: integral component of memb…	K01507|5.12695e-113|bdi:100835404|soluble inorganic pyrophosphatase-like; K01507 inorganic pyrophosphatase [EC:3.6.1.1] (A)	[C]	Energy production and conversion	Inorganic pyrophosphatase	Soluble inorganic pyrophosphatase GN=IPP OS=Zea mays (Maize) PE=2 SV=1	PREDICTED: soluble inorganic pyrophosphatase-like [Brachypodium distachyon]
comp127872_c0	4.3e-07	1.19536	up	[E]	Amino acid transport and metabolism	Molecular Function: serine-type carboxypeptidase activity (GO:0004185);; Cellular Component: cell wall (GO:0005618);; Biological Process: proteolysis (GO:0006508);;	K16297|0|bdi:100839952|serine carboxypeptidase-like 42; K16297 serine carboxypeptidase-like clade II [EC:3.4.16.-] (A)	[OE]	--	Serine carboxypeptidase	Serine carboxypeptidase-like 42 (Precursor) GN=SCPL42 OS=Arabidopsis thaliana (Mouse-ear cress) PE=2 SV=1	PREDICTED: serine carboxypeptidase-like 42 [Brachypodium distachyon]
comp122410_c1	0	3.50337	up	--	--	--	K04506|4.63377e-58|bdi:100831018|E3 ubiquitin-protein ligase SINA-like 10; K04506 E3 ubiquitin-protein ligase SIAH1 [EC:6.3.2.19] (A)	[R]	General function prediction only	Seven in absentia protein family;; TRAF-type zinc finger	E3 ubiquitin-protein ligase SINA-like 4 GN=At1g66650 OS=Arabidopsis thaliana (Mouse-ear cress) PE=2 SV=1	PREDICTED: E3 ubiquitin-protein ligase SINA-like 10 [Brachypodium distachyon]
comp130062_c1	1.48e-07	1.21622	up	[I]	Lipid transport and metabolism	Molecular Function: sphingosine hydroxylase activity (GO:0000170);; Molecular Function: iron ion binding (GO:0005506);; Cellular Component: Golgi apparatus (GO:0005794);; Biological Process: fatty acid biosynthetic process (GO:0006633);; Biological Process: photomorphogenesis (GO:0009640);; Cellular Component: integral component of membrane (GO:0016021);; Cellular Component: cytoplasmic membrane-…	K04713|3.26321e-176|osa:9268279|Os06g0226950; K04713 sphinganine C4-monooxygenase [EC:1.14.13.169] (A)	[I]	Lipid transport and metabolism	Fatty acid hydroxylase superfamily	Sphinganine C(4)-monooxygenase 2 GN=SBH2 OS=Arabidopsis thaliana (Mouse-ear cress) PE=1 SV=1	Putative hydroxylase [Aegilops tauschii]
comp132145_c0	4.53e-06	1.51468	up	--	--	--	--	--	--	--	--	hypothetical protein F775_17935 [Aegilops tauschii]
comp84930_c0	0.00260879	1.86419	up	--	--	--	--	--	--	--	--	hypothetical protein TRIUR3_15934 [Triticum urartu]
comp120979_c1	0.000922903	-2.21583	down	--	--	Molecular Function: sequence-specific DNA binding transcription factor activity (GO:0003700);; Cellular Component: nucleus (GO:0005634);; Biological Process: regulation of transcription, DNA-templated (GO:0006355);; Biological Process: toxin catabolic process (GO:0009407);; Biological Process: response to heat (GO:0009408);; Molecular Function: sequence-specific DNA binding (GO:0043565);;	K09419|3.89568e-22|osa:4336701|Os04g0568700; K09419 heat shock transcription factor, other eukaryote (A)	[K]	Transcription	HSF-type DNA-binding	Heat stress transcription factor B-2a GN=OSJNBb0032E06.3 OS=Oryza sativa subsp. japonica (Rice) PE=2 SV=2	heat shock factor protein 4 [Zea mays]
comp142043_c1	4.28e-06	-1.1309	down	[RTKL]	--	Molecular Function: protein serine/threonine kinase activity (GO:0004674);; Molecular Function: ATP binding (GO:0005524);; Cellular Component: plasma membrane (GO:0005886);; Biological Process: protein phosphorylation (GO:0006468);; Cellular Component: integral component of membrane (GO:0016021);; Cellular Component: cytoplasmic membrane-bounded vesicle (GO:0016023);;	--	--	--	Leucine rich repeat;; Leucine Rich repeats (2 copies);; Leucine Rich Repeat;; Protein kinase domain;; Protein tyrosine kinase;; Leucine Rich repeat;; Leucine rich repeat;; Leucine rich repeat N-terminal domain	Serine/threonine-protein kinase BRI1-like 1 (Precursor) GN=BRL1 OS=Arabidopsis thaliana (Mouse-ear cress) PE=1 SV=1	predicted protein [Hordeum vulgare subsp. vulgare]
comp9123_c0	0.00102847	-4.20449	down	[J]	Translation, ribosomal structure and biogenesis	Molecular Function: structural constituent of ribosome (GO:0003735);; Cellular Component: ribosome (GO:0005840);; Biological Process: translation (GO:0006412);;	K02885|7.06268e-58|ccp:CHC_T00006661001|hypothetical protein; K02885 large subunit ribosomal protein L19e (A)	[J]	Translation, ribosomal structure and biogenesis	Ribosomal protein L19e	60S ribosomal protein L19-1 GN=F22D16.23 OS=Arabidopsis thaliana (Mouse-ear cress) PE=2 SV=1	unnamed protein product [Chondrus crispus]
comp137320_c0	0	-2.60757	down	[Q]	Secondary metabolites biosynthesis, transport and catabolism	Cellular Component: cytoplasmic membrane-bounded vesicle (GO:0016023);; Molecular Function: oxidoreductase activity (GO:0016491);; Molecular Function: metal ion binding (GO:0046872);;	--	[Q]	Secondary metabolites biosynthesis, transport and catabolism	Cytochrome P450	Cytochrome P450 89A2 GN=F13O11.20 OS=Arabidopsis thaliana (Mouse-ear cress) PE=2 SV=2	Cytochrome P450 89A2 [Aegilops tauschii]
comp113280_c0	4.04e-06	2.71915	up	[Q]	Secondary metabolites biosynthesis, transport and catabolism	Molecular Function: monooxygenase activity (GO:0004497);; Molecular Function: iron ion binding (GO:0005506);; Molecular Function: electron carrier activity (GO:0009055);; Cellular Component: cytoplasmic membrane-bounded vesicle (GO:0016023);; Molecular Function: oxidoreductase activity, acting on paired donors, with incorporation or reduction of molecular oxygen (GO:0016705);; Molecular Function:…	--	[Q]	Secondary metabolites biosynthesis, transport and catabolism	Cytochrome P450	Premnaspirodiene oxygenase GN=CYP71D55 OS=Hyoscyamus muticus (Egyptian henbane) PE=1 SV=1	predicted protein [Hordeum vulgare subsp. vulgare]
comp129200_c0	0.00221878	-1.36277	down	--	--	--	--	--	--	--	--	Putative disease resistance protein RGA3 [Triticum urartu]
comp128927_c0	0.00127967	1.24992	up	--	--	Biological Process: regulation of transcription, DNA-templated (GO:0006355);; Molecular Function: protein dimerization activity (GO:0046983);;	K16189|5.88782e-79|sita:101760676|transcription factor PIF1-like; K16189 phytochrome-interacting factor 4 (A)	--	--	--	--	predicted protein [Hordeum vulgare subsp. vulgare]
comp123648_c0	0	2.0256	up	--	--	Molecular Function: sequence-specific DNA binding transcription factor activity (GO:0003700);; Cellular Component: nucleus (GO:0005634);; Biological Process: response to water deprivation (GO:0009414);; Biological Process: response to abscisic acid (GO:0009737);; Biological Process: ethylene-activated signaling pathway (GO:0009873);; Molecular Function: sequence-specific DNA binding (GO:0043565);…	K09286|6.9164e-23|sita:101759686|ethylene-responsive transcription factor 7-like; K09286 EREBP-like factor (A)	--	--	AP2 domain	Ethylene-responsive transcription factor 7 GN=MQC12.5 OS=Arabidopsis thaliana (Mouse-ear cress) PE=1 SV=1	salinity inducible transcription factor ERF4 [Triticum aestivum]
comp129824_c0	4.58e-09	-2.17685	down	[Q]	Secondary metabolites biosynthesis, transport and catabolism	Molecular Function: monooxygenase activity (GO:0004497);; Molecular Function: iron ion binding (GO:0005506);; Cellular Component: endoplasmic reticulum (GO:0005783);; Molecular Function: electron carrier activity (GO:0009055);; Cellular Component: cytoplasmic membrane-bounded vesicle (GO:0016023);; Molecular Function: oxidoreductase activity, acting on paired donors, with incorporation or reducti…	--	[QI]	--	Cytochrome P450	Cytochrome P450 72A14 GN=CYP72A14 OS=Arabidopsis thaliana (Mouse-ear cress) PE=2 SV=1	Secologanin synthase [Aegilops tauschii]
comp124605_c0	1.81e-05	-1.15508	down	--	--	Biological Process: cell morphogenesis (GO:0000902);; Cellular Component: plasma membrane (GO:0005886);; Biological Process: amino acid transport (GO:0006865);; Biological Process: response to light stimulus (GO:0009416);; Biological Process: response to external stimulus (GO:0009605);; Biological Process: auxin-activated signaling pathway (GO:0009734);; Molecular Function: symporter activity (GO…	K13946|1.02226e-34|bdi:100835087|auxin transporter-like protein 1; K13946 auxin influx carrier (AUX1 LAX family) (A)	[E]	Amino acid transport and metabolism	Transmembrane amino acid transporter protein	Auxin transporter-like protein 1 OS=Oryza sativa subsp. japonica (Rice) PE=2 SV=2	hypothetical protein F775_18243 [Aegilops tauschii]
comp130948_c0	0	2.45159	up	--	--	Molecular Function: monooxygenase activity (GO:0004497);; Molecular Function: iron ion binding (GO:0005506);; Cellular Component: mitochondrion (GO:0005739);; Molecular Function: electron carrier activity (GO:0009055);; Cellular Component: chloroplast thylakoid membrane (GO:0009535);; Biological Process: response to wounding (GO:0009611);; Biological Process: response to fungus (GO:0009620);; Bio…	K01723|0|bdi:100839139|allene oxide synthase 1, chloroplastic; K01723 hydroperoxide dehydratase [EC:4.2.1.92] (A)	--	--	Cytochrome P450	Allene oxide synthase 1, chloroplastic (Precursor) OS=Oryza sativa subsp. japonica (Rice) PE=2 SV=1	predicted protein [Hordeum vulgare subsp. vulgare]
comp125555_c0	7.47e-08	-1.23156	down	--	--	Molecular Function: alpha-L-fucosidase activity (GO:0004560);; Cellular Component: mitochondrion (GO:0005739);; Biological Process: lipid metabolic process (GO:0006629);; Cellular Component: plant-type cell wall (GO:0009505);; Cellular Component: cytoplasmic membrane-bounded vesicle (GO:0016023);; Molecular Function: hydrolase activity, acting on ester bonds (GO:0016788);;	--	--	--	GDSL-like Lipase/Acylhydrolase	GDSL esterase/lipase At3g26430 (Precursor) GN=At3g26430 OS=Arabidopsis thaliana (Mouse-ear cress) PE=2 SV=1	GDSL esterase/lipase [Aegilops tauschii]
comp129314_c0	0.00465294	1.24186	up	[GEPR]	--	Molecular Function: sugar:hydrogen symporter activity (GO:0005351);; Biological Process: fatty acid beta-oxidation (GO:0006635);; Biological Process: toxin catabolic process (GO:0009407);; Cellular Component: chloroplast thylakoid membrane (GO:0009535);; Cellular Component: plant-type vacuole membrane (GO:0009705);; Biological Process: response to cyclopentenone (GO:0010583);; Biological Process:…	K08202|4.19317e-152|dosa:Os04t0631100-01|Os04g0631100; Similar to H0105C05.5 protein.; K08202 MFS transporter, OCT family, solute carrier family 22 (organic cation transporter), member 4/5 (A)	[R]	General function prediction only	Sugar (and other) transporter;; Major Facilitator Superfamily;; Sugar (and other) transporter	Organic cation/carnitine transporter 4 GN=F3H11.5 OS=Arabidopsis thaliana (Mouse-ear cress) PE=2 SV=1	Organic cation transporter protein [Triticum urartu]
comp136499_c1	0	1.97953	up	--	--	Molecular Function: zinc ion transmembrane transporter activity (GO:0005385);; Biological Process: iron ion transport (GO:0006826);; Cellular Component: integral component of membrane (GO:0016021);; Biological Process: response to stimulus (GO:0050896);; Biological Process: zinc ion transmembrane transport (GO:0071577);;	K14709|1.57781e-98|obr:102718373|zinc transporter 10-like; K14709 solute carrier family 39 (zinc transporter), member 1/2/3 (A)	[P]	Inorganic ion transport and metabolism	ZIP Zinc transporter;; ZIP Zinc transporter	Zinc transporter 10 (Precursor) OS=Oryza sativa subsp. japonica (Rice) PE=3 SV=2	PREDICTED: zinc transporter 10-like [Oryza brachyantha]
comp119004_c0	0.000582994	-3.55902	down	--	--	Cellular Component: cytoplasmic membrane-bounded vesicle (GO:0016023);;	--	--	--	Probable lipid transfer	--	hypothetical protein F775_09058 [Aegilops tauschii]
comp135103_c1	0	-2.0712	down	[R]	General function prediction only	Biological Process: lipid metabolic process (GO:0006629);; Molecular Function: hydrolase activity (GO:0016787);;	--	[I]	Lipid transport and metabolism	Patatin-like phospholipase	Patatin-like protein 1 GN=OSJNBa0093I13.16 OS=Oryza sativa subsp. japonica (Rice) PE=3 SV=1	Patatin group A-3 [Aegilops tauschii]
comp116248_c0	0.000752918	-1.41999	down	--	--	--	--	[W]	Extracellular structures	Collagen triple helix repeat (20 copies);; Fibrillar collagen C-terminal domain;; von Willebrand factor type C domain	--	hypothetical protein PDIG_60120 [Penicillium digitatum PHI26]
comp123366_c0	1.22e-09	2.88906	up	--	--	Biological Process: pentose-phosphate shunt (GO:0006098);; Biological Process: rRNA processing (GO:0006364);; Biological Process: unsaturated fatty acid biosynthetic process (GO:0006636);; Biological Process: response to cold (GO:0009409);; Cellular Component: chloroplast thylakoid membrane (GO:0009535);; Cellular Component: chloroplast thylakoid lumen (GO:0009543);; Cellular Component: chloropla…	--	--	--	--	Thylakoid lumenal 16.5 kDa protein, chloroplastic (Precursor) GN=At4g02530 OS=Arabidopsis thaliana (Mouse-ear cress) PE=1 SV=3	PREDICTED: thylakoid lumenal 16.5 kDa protein, chloroplastic [Brachypodium distachyon]
comp121508_c0	0.00719783	-1.64363	down	[MG]	--	Molecular Function: catalytic activity (GO:0003824);; Biological Process: cellular metabolic process (GO:0044237);; Biological Process: response to cadmium ion (GO:0046686);; Molecular Function: coenzyme binding (GO:0050662);;	--	[V]	Defense mechanisms	NAD dependent epimerase/dehydratase family;; 3-beta hydroxysteroid dehydrogenase/isomerase family;; NADH(P)-binding;; Male sterility protein;; KR domain	Cinnamoyl-CoA reductase 2 GN=CCR2 OS=Arabidopsis thaliana (Mouse-ear cress) PE=1 SV=1	predicted protein [Hordeum vulgare subsp. vulgare]
comp137894_c0	0	3.71628	up	--	--	Cellular Component: cytoplasm (GO:0005737);; Biological Process: L-phenylalanine catabolic process (GO:0006559);; Biological Process: cinnamic acid biosynthetic process (GO:0009800);; Molecular Function: phenylalanine ammonia-lyase activity (GO:0045548);;	K10775|3.91128e-139|bdi:100845653|phenylalanine ammonia-lyase; K10775 phenylalanine ammonia-lyase [EC:4.3.1.24] (A)	[Q]	Secondary metabolites biosynthesis, transport and catabolism	Aromatic amino acid lyase	Phenylalanine ammonia-lyase GN=PAL OS=Triticum aestivum (Wheat) PE=3 SV=1	predicted protein [Hordeum vulgare subsp. vulgare]
comp133291_c1	7.34e-08	-1.22946	down	--	--	Cellular Component: mitochondrion (GO:0005739);; Biological Process: fatty acid biosynthetic process (GO:0006633);; Cellular Component: membrane (GO:0016020);; Molecular Function: transferase activity, transferring acyl groups other than amino-acyl groups (GO:0016747);;	K15397|0|bdi:100835770|3-ketoacyl-CoA synthase 11-like; K15397 3-ketoacyl-CoA synthase [EC:2.3.1.199] (A)	--	--	FAE1/Type III polyketide synthase-like protein;; Chalcone and stilbene synthases, N-terminal domain;; 3-Oxoacyl-[acyl-carrier-protein (ACP)] synthase III	3-ketoacyl-CoA synthase 11 GN=KCS11 OS=Arabidopsis thaliana (Mouse-ear cress) PE=2 SV=1	predicted protein [Hordeum vulgare subsp. vulgare]
comp111117_c0	4.32e-05	-1.33967	down	--	--	--	--	[T]	Signal transduction mechanisms	NB-ARC domain;; AAA domain	Disease resistance RPP8-like protein 3 GN=RPP8L3 OS=Arabidopsis thaliana (Mouse-ear cress) PE=2 SV=1	Putative disease resistance protein RXW24L [Aegilops tauschii]
comp140512_c0	1.21e-14	2.55696	up	--	--	Cellular Component: ubiquitin ligase complex (GO:0000151);; Molecular Function: ubiquitin-protein ligase activity (GO:0004842);; Biological Process: protein ubiquitination (GO:0016567);;	--	[S]	Function unknown	U-box domain;; Armadillo/beta-catenin-like repeat;; Zinc-finger of the MIZ type in Nse subunit;; Neurochondrin	U-box domain-containing protein 19 GN=PUB19 OS=Arabidopsis thaliana (Mouse-ear cress) PE=2 SV=1	predicted protein [Hordeum vulgare subsp. vulgare]
comp141202_c0	1.98e-12	-1.49842	down	--	--	--	--	--	--	Protein of unknown function (DUF1399)	--	conserved hypothetical protein, Hv-pg1 homolog,putative, expressed [Triticum aestivum]
comp117662_c1	0	-6.6523	down	--	--	Cellular Component: lytic vacuole (GO:0000323);; Molecular Function: cysteine-type endopeptidase activity (GO:0004197);; Biological Process: proteolysis (GO:0006508);;	K01369|2.1199e-163|vvi:100244137|vacuolar-processing enzyme; K01369 legumain [EC:3.4.22.34] (A)	[O]	Posttranslational modification, protein turnover, chaperones	Peptidase C13 family	Vacuolar-processing enzyme (Precursor) OS=Citrus sinensis (Sweet orange) PE=2 SV=1	PREDICTED: vacuolar-processing enzyme isoform X2 [Populus euphratica]
comp142379_c0	0.000171202	-1.03742	down	[G]	Carbohydrate transport and metabolism	Molecular Function: hydrolase activity, hydrolyzing O-glycosyl compounds (GO:0004553);; Biological Process: carbohydrate metabolic process (GO:0005975);; Cellular Component: plastid (GO:0009536);; Molecular Function: carbohydrate binding (GO:0030246);;	--	[G]	Carbohydrate transport and metabolism	Glycosyl hydrolases family 31	Putative alpha-xylosidase 2 (Precursor) GN=XYL2 OS=Arabidopsis thaliana (Mouse-ear cress) PE=5 SV=1	predicted protein [Hordeum vulgare subsp. vulgare]
comp124366_c0	1.97e-08	-1.85051	down	--	--	--	--	--	--	--	--	hypothetical protein F775_02322 [Aegilops tauschii]
comp130824_c2	8.7e-09	-1.43347	down	--	--	Molecular Function: peroxidase activity (GO:0004601);; Cellular Component: extracellular region (GO:0005576);; Cellular Component: cytoplasmic membrane-bounded vesicle (GO:0016023);; Molecular Function: heme binding (GO:0020037);; Biological Process: hydrogen peroxide catabolic process (GO:0042744);; Molecular Function: metal ion binding (GO:0046872);; Biological Process: oxidation-reduction proc…	K00430|2.99078e-123|bdi:100834556|peroxidase 2-like; K00430 peroxidase [EC:1.11.1.7] (A)	--	--	Peroxidase	Peroxidase 2 (Precursor) OS=Oryza sativa subsp. japonica (Rice) PE=2 SV=1	Peroxidase 2 [Triticum urartu]
comp96718_c0	3.22e-06	-4.76313	down	[J]	Translation, ribosomal structure and biogenesis	Molecular Function: RNA binding (GO:0003723);; Molecular Function: structural constituent of ribosome (GO:0003735);; Cellular Component: nucleolus (GO:0005730);; Cellular Component: vacuole (GO:0005773);; Cellular Component: plasma membrane (GO:0005886);; Biological Process: translation (GO:0006412);; Cellular Component: chloroplast (GO:0009507);; Cellular Component: cytosolic large ribosomal sub…	K02938|1.83501e-120|mis:MICPUN_95460|hypothetical protein; K02938 large subunit ribosomal protein L8e (A)	[J]	Translation, ribosomal structure and biogenesis	Ribosomal Proteins L2, C-terminal domain;; Ribosomal Proteins L2, RNA binding domain	60S ribosomal protein L8 GN=RPL8 OS=Solanum lycopersicum (Tomato) PE=2 SV=1	60S ribosomal protein L8 [Rozella allomycis CSF55]
comp132126_c0	0.000582994	-3.55902	down	--	--	--	--	--	--	--	--	ATP-dependent Clp protease ATP-binding subunit clpC [Aegilops tauschii]
comp131628_c2	1e-08	1.27167	up	--	--	Molecular Function: DNA binding (GO:0003677);; Cellular Component: nucleus (GO:0005634);; Molecular Function: protein dimerization activity (GO:0046983);;	--	--	--	--	Transcription factor bHLH113 GN=MLD14.24 OS=Arabidopsis thaliana (Mouse-ear cress) PE=2 SV=1	Transcription factor bHLH113 [Aegilops tauschii]
comp138971_c1	0	3.25241	up	--	--	Cellular Component: extracellular region (GO:0005576);; Cellular Component: plant-type cell wall (GO:0009505);; Cellular Component: membrane (GO:0016020);; Cellular Component: cytoplasmic membrane-bounded vesicle (GO:0016023);;	--	--	--	Rare lipoprotein A (RlpA)-like double-psi beta-barrel	Expansin-like A2 (Precursor) GN=OSJNBb0015I11.10 OS=Oryza sativa subsp. japonica (Rice) PE=2 SV=1	predicted protein [Hordeum vulgare subsp. vulgare]
comp129486_c0	2.22e-16	4.22878	up	--	--	--	--	--	--	--	--	hypothetical protein F775_22425 [Aegilops tauschii]
comp124476_c0	0	2.89666	up	--	--	--	K13464|7.8223e-34|bdi:100834439|protein TIFY 10A-like; K13464 jasmonate ZIM domain-containing protein (A)	--	--	tify domain;; Divergent CCT motif	Protein TIFY 10B OS=Arabidopsis thaliana (Mouse-ear cress) PE=1 SV=1	predicted protein [Hordeum vulgare subsp. vulgare]
comp835921_c0	6.01e-07	-4.8958	down	--	--	--	K10529|2.81178e-15|tcc:TCM_016830|Peroxidase superfamily protein isoform 1; K10529 alpha-dioxygenase [EC:1.-.-.-] (A)	[R]	General function prediction only	Animal haem peroxidase	Alpha-dioxygenase 2 (Precursor) GN=F25P22.10 OS=Arabidopsis thaliana (Mouse-ear cress) PE=2 SV=1	prostaglandin endoperoxide synthase [Gracilaria vermiculophylla]
comp125524_c0	0	4.63011	up	--	--	Molecular Function: iron ion binding (GO:0005506);; Biological Process: gibberellin metabolic process (GO:0009685);; Molecular Function: C-20 gibberellin 2-beta-dioxygenase activity (GO:0052635);; Biological Process: oxidation-reduction process (GO:0055114);;	--	[QR]	--	--	Gibberellin 2-beta-dioxygenase 8 GN=GA2OX8 OS=Arabidopsis thaliana (Mouse-ear cress) PE=1 SV=2	unnamed protein product [Oryza sativa Japonica Group]
comp135210_c1	1.84e-10	1.3874	up	--	--	Molecular Function: zinc ion binding (GO:0008270);; Cellular Component: membrane (GO:0016020);; Cellular Component: cytoplasmic membrane-bounded vesicle (GO:0016023);; Molecular Function: transferase activity (GO:0016740);;	--	--	--	AWPM-19-like family;; GTP1/OBG	Probable protein S-acyltransferase 17 GN=PAT17 OS=Arabidopsis thaliana (Mouse-ear cress) PE=2 SV=1	hypothetical protein F775_29429 [Aegilops tauschii]
comp139246_c0	0.00013533	-1.0451	down	--	--	--	--	--	--	--	--	hypothetical protein TRIUR3_02695 [Triticum urartu]
comp128405_c0	0	3.25529	up	--	--	Cellular Component: mitochondrion (GO:0005739);; Cellular Component: plastid (GO:0009536);;	--	--	--	--	--	predicted protein [Hordeum vulgare subsp. vulgare]
comp127210_c0	0	2.70176	up	--	--	Molecular Function: copper ion binding (GO:0005507);; Molecular Function: electron carrier activity (GO:0009055);; Cellular Component: cytoplasmic membrane-bounded vesicle (GO:0016023);;	--	--	--	Plastocyanin-like domain	Mavicyanin OS=Cucurbita pepo (Vegetable marrow) PE=1 SV=1	predicted protein [Hordeum vulgare subsp. vulgare]
comp439751_c0	3.22e-06	-4.76313	down	[QR]	--	Molecular Function: O-methyltransferase activity (GO:0008171);; Biological Process: methylation (GO:0032259);; Molecular Function: protein dimerization activity (GO:0046983);;	--	[R]	General function prediction only	O-methyltransferase;; Dimerisation domain	O-methyltransferase ZRP4 GN=ZRP4 OS=Zea mays (Maize) PE=2 SV=1	O-methyltransferase ZRP4 [Triticum urartu]
comp130872_c0	0.00463672	1.46755	up	--	--	Cellular Component: nucleus (GO:0005634);; Cellular Component: cytoplasm (GO:0005737);; Biological Process: intracellular protein transport (GO:0006886);; Biological Process: jasmonic acid metabolic process (GO:0009694);; Cellular Component: membrane (GO:0016020);; Biological Process: cellular component organization (GO:0016043);; Biological Process: primary metabolic process (GO:0044238);; Biolo…	--	--	--	Tropomyosin	WPP domain-interacting tail-anchored protein 1 GN=WIT1 OS=Arabidopsis thaliana (Mouse-ear cress) PE=1 SV=2	hypothetical protein F775_02302 [Aegilops tauschii]
comp131628_c1	6.48e-09	4.42583	up	[TZDR]	--	Molecular Function: calcium ion binding (GO:0005509);; Cellular Component: nucleus (GO:0005634);; Cellular Component: cytosol (GO:0005829);; Biological Process: response to water deprivation (GO:0009414);; Biological Process: response to salt stress (GO:0009651);; Biological Process: response to abscisic acid (GO:0009737);; Biological Process: calcium-mediated signaling (GO:0019722);; Biological …	--	[T]	Signal transduction mechanisms	EF-hand domain pair;; EF-hand domain pair;; EF hand;; EF hand;; EF-hand domain	Calmodulin-like protein 5 GN=OsJ_035343 OS=Oryza sativa subsp. japonica (Rice) PE=2 SV=1	Calmodulin-like protein 5 [Triticum urartu]
comp127880_c0	7.11e-15	3.44404	up	--	--	Molecular Function: transferase activity, transferring acyl groups other than amino-acyl groups (GO:0016747);;	--	--	--	Transferase family	Agmatine coumaroyltransferase-2 {ECO:0000303|PubMed:18270436, ECO:0000312|EMBL:BAF97627.1} GN=ACT-2 OS=Hordeum vulgare (Barley) PE=1 SV=1	Agmatine coumaroyltransferase-2 [Triticum urartu]
comp136704_c0	1.42e-08	1.34323	up	--	--	Molecular Function: calmodulin binding (GO:0005516);; Biological Process: defense response (GO:0006952);; Biological Process: response to biotic stimulus (GO:0009607);; Cellular Component: integral component of membrane (GO:0016021);; Cellular Component: cytoplasmic membrane-bounded vesicle (GO:0016023);;	K08472|0|bdi:100830319|MLO-like protein 1; K08472 mlo protein (A)	--	--	Mlo family	MLO-like protein 1 GN=T10P11.12 OS=Arabidopsis thaliana (Mouse-ear cress) PE=1 SV=1	seven trans-membrane protein [Triticum aestivum]
comp130955_c0	1.55e-05	1.15522	up	--	--	Cellular Component: mitochondrion (GO:0005739);;	--	--	--	Senescence regulator	--	predicted protein [Hordeum vulgare subsp. vulgare]
comp115742_c0	0	5.26205	up	--	--	--	--	--	--	Plant antimicrobial peptide	--	L-1 [Triticum timopheevii]
comp114967_c0	0.000115484	-3.71573	down	[G]	Carbohydrate transport and metabolism	Molecular Function: glycogen (starch) synthase activity (GO:0004373);; Molecular Function: starch synthase activity (GO:0009011);; Biological Process: glucan biosynthetic process (GO:0009250);;	K13679|0|bdi:100832486|granule-bound starch synthase 1, chloroplastic/amyloplastic-like; K13679 granule-bound starch synthase [EC:2.4.1.242] (A)	--	--	Starch synthase catalytic domain;; Glycosyl transferases group 1;; Glycosyl transferases group 1	Granule-bound starch synthase 1, chloroplastic/amyloplastic (Precursor) GN=WAXY OS=Triticum aestivum (Wheat) PE=1 SV=1	waxy-A [Triticum aestivum]
comp126089_c0	9.66e-07	1.35932	up	--	--	--	--	--	--	--	--	predicted protein [Hordeum vulgare subsp. vulgare]
comp128090_c0	0	2.03486	up	--	--	Cellular Component: mitochondrion (GO:0005739);;	--	[S]	Function unknown	Armadillo/beta-catenin-like repeat	U-box domain-containing protein 2 GN=PUB2 OS=Arabidopsis thaliana (Mouse-ear cress) PE=2 SV=1	PREDICTED: U-box domain-containing protein 4 [Brachypodium distachyon]
comp136433_c0	2.41e-14	2.03144	up	[I]	Lipid transport and metabolism	Molecular Function: triglyceride lipase activity (GO:0004806);; Biological Process: lipid metabolic process (GO:0006629);; Cellular Component: plastid (GO:0009536);;	--	[I]	Lipid transport and metabolism	Lipase (class 3);; Protein of unknown function (DUF2974)	Phospholipase A1-Ibeta2, chloroplastic (Precursor) GN=At4g16820 OS=Arabidopsis thaliana (Mouse-ear cress) PE=1 SV=2	predicted protein [Hordeum vulgare subsp. vulgare]
comp130677_c1	0	-1.8065	down	--	--	Cellular Component: cytoplasmic membrane-bounded vesicle (GO:0016023);;	--	--	--	Hydrophobic seed protein;; Protease inhibitor/seed storage/LTP family	pEARLI1-like lipid transfer protein 1 (Precursor) GN=AZI1 OS=Arabidopsis thaliana (Mouse-ear cress) PE=1 SV=1	hypothetical HPS-like protein [Triticum aestivum]
comp142288_c2	0.000244847	2.1429	up	--	--	--	--	--	--	--	--	PREDICTED: sugar carrier protein C-like [Setaria italica]
comp133353_c0	0.00146955	1.27853	up	--	--	Molecular Function: binding (GO:0005488);; Cellular Component: intracellular membrane-bounded organelle (GO:0043231);;	--	--	--	Salt stress response/antifungal	--	unnamed protein product [Triticum aestivum]
comp128649_c0	2.32e-05	-3.85706	down	[L]	Replication, recombination and repair	Molecular Function: nucleic acid binding (GO:0003676);; Molecular Function: hydrolase activity, acting on ester bonds (GO:0016788);;	--	--	--	Staphylococcal nuclease homologue	Probable staphylococcal-like nuclease CAN3 GN=OSJNBa0024J08 OS=Oryza sativa subsp. japonica (Rice) PE=2 SV=2	Putative 38.1 kDa protein [Aegilops tauschii]
comp136050_c0	0	-3.92879	down	--	--	Molecular Function: cysteine-type endopeptidase activity (GO:0004197);; Biological Process: proteolysis (GO:0006508);;	--	[DO]	--	Caspase domain	Metacaspase-1 GN=T7I23.17 OS=Arabidopsis thaliana (Mouse-ear cress) PE=1 SV=1	Metacaspase-1 [Aegilops tauschii]
comp117249_c0	0	-7.31897	down	--	--	Molecular Function: ATP binding (GO:0005524);; Cellular Component: plasma membrane (GO:0005886);; Biological Process: ATP catabolic process (GO:0006200);; Molecular Function: heme-transporting ATPase activity (GO:0015439);;	K06185|0|pop:POPTR_0009s01320g|POPTRDRAFT_650512; ABC transporter family protein; K06185 ATP-binding cassette, subfamily F, member 2 (A)	[R]	General function prediction only	ABC transporter;; AAA domain;; ABC transporter	ABC transporter F family member 1 GN=MAE1.10 OS=Arabidopsis thaliana (Mouse-ear cress) PE=1 SV=1	ABC transporter family protein [Populus trichocarpa]
comp81835_c0	0.00037633	-1.21476	down	[R]	General function prediction only	Molecular Function: oxidoreductase activity, acting on single donors with incorporation of molecular oxygen, incorporation of two atoms of oxygen (GO:0016702);; Molecular Function: oxidoreductase activity, acting on paired donors, with incorporation or reduction of molecular oxygen, 2-oxoglutarate as one donor, and incorporation of one atom each of oxygen into both donors (GO:0016706);; Biologica…	--	[QR]	--	non-haem dioxygenase in morphine synthesis N-terminal;; 2OG-Fe(II) oxygenase superfamily	Protein SRG1 GN=SRG1 OS=Arabidopsis thaliana (Mouse-ear cress) PE=2 SV=1	Protein SRG1 [Aegilops tauschii]
comp133350_c0	0	1.79586	up	--	--	Molecular Function: DNA binding (GO:0003677);; Molecular Function: chromatin binding (GO:0003682);; Molecular Function: sequence-specific DNA binding transcription factor activity (GO:0003700);; Cellular Component: Golgi apparatus (GO:0005794);; Biological Process: regulation of transcription, DNA-templated (GO:0006355);; Molecular Function: transferase activity, transferring glycosyl groups (GO:…	--	[K]	Transcription	Myb/SANT-like DNA-binding domain;; Alcohol dehydrogenase transcription factor Myb/SANT-like	Trihelix transcription factor ASIL2 {ECO:0000305} OS=Arabidopsis thaliana (Mouse-ear cress) PE=2 SV=1	predicted protein [Hordeum vulgare subsp. vulgare]
comp136125_c0	0	2.2088	up	--	--	Cellular Component: membrane (GO:0016020);; Molecular Function: transferase activity, transferring glycosyl groups (GO:0016757);;	--	--	--	C2 domain	--	predicted protein [Hordeum vulgare subsp. vulgare]
comp129783_c1	8.53e-06	1.51153	up	--	--	Molecular Function: transcription regulatory region sequence-specific DNA binding (GO:0000976);; Molecular Function: sequence-specific DNA binding transcription factor activity (GO:0003700);; Cellular Component: nucleus (GO:0005634);; Biological Process: regulation of transcription, DNA-templated (GO:0006355);;	--	[K]	Transcription	Homeobox domain	Homeobox-leucine zipper protein HOX22 OS=Oryza sativa subsp. japonica (Rice) PE=2 SV=2	Homeobox-leucine zipper protein HOX22 [Aegilops tauschii]
comp112590_c0	1.15e-05	1.62188	up	--	--	Molecular Function: zinc ion binding (GO:0008270);; Cellular Component: cytoplasmic membrane-bounded vesicle (GO:0016023);;	K16282|1.22877e-28|bdi:100821449|E3 ubiquitin-protein ligase Os03g0188200-like; K16282 E3 ubiquitin-protein ligase RHA2 [EC:6.3.2.19] (A)	[O]	Posttranslational modification, protein turnover, chaperones	Ring finger domain;; RING-H2 zinc finger;; Zinc finger, C3HC4 type (RING finger);; Zinc finger, C3HC4 type (RING finger);; zinc-RING finger domain;; Zinc finger, C3HC4 type (RING finger);; Anaphase-promoting complex subunit 11 RING-H2 finger	Probable E3 ubiquitin-protein ligase RHA2B GN=RHA2B OS=Arabidopsis thaliana (Mouse-ear cress) PE=1 SV=2	PREDICTED: E3 ubiquitin-protein ligase Os03g0188200-like [Brachypodium distachyon]
comp127693_c0	3.92e-07	-3.74621	down	[M]	Cell wall/membrane/envelope biogenesis	Cellular Component: Golgi apparatus (GO:0005794);; Molecular Function: transferase activity, transferring glycosyl groups (GO:0016757);;	--	[G]	Carbohydrate transport and metabolism	Glycosyl transferase family 8	UDP-glucuronate:xylan alpha-glucuronosyltransferase 2 GN=F17M5.90/F17M5.100 OS=Arabidopsis thaliana (Mouse-ear cress) PE=2 SV=1	hypothetical protein SORBIDRAFT_01g044930 [Sorghum bicolor]
comp132069_c0	0	2.14826	up	--	--	--	--	--	--	Cotton fibre expressed protein;; Domain of unknown function (DUF4408)	--	predicted protein [Hordeum vulgare subsp. vulgare]
comp131666_c0	5.02e-05	1.04862	up	[RTKL]	--	Molecular Function: DNA binding (GO:0003677);; Molecular Function: protein serine/threonine kinase activity (GO:0004674);; Molecular Function: ATP binding (GO:0005524);; Biological Process: regulation of transcription, DNA-templated (GO:0006355);; Biological Process: protein phosphorylation (GO:0006468);; Cellular Component: cytoplasmic membrane-bounded vesicle (GO:0016023);;	--	[T]	Signal transduction mechanisms	Protein tyrosine kinase;; Protein kinase domain	Probable LRR receptor-like serine/threonine-protein kinase At1g56140 (Precursor) GN=At1g56140 OS=Arabidopsis thaliana (Mouse-ear cress) PE=2 SV=2	predicted protein [Hordeum vulgare subsp. vulgare]
comp135611_c1	8.73e-07	-1.57795	down	[O]	Posttranslational modification, protein turnover, chaperones	Molecular Function: serine-type endopeptidase activity (GO:0004252);; Cellular Component: vacuole (GO:0005773);; Cellular Component: plasma membrane (GO:0005886);; Biological Process: proteolysis (GO:0006508);; Cellular Component: plant-type cell wall (GO:0009505);; Cellular Component: cytoplasmic membrane-bounded vesicle (GO:0016023);; Molecular Function: identical protein binding (GO:0042802);;…	--	--	--	Subtilase family;; PA domain	Subtilisin-like protease (Precursor) GN=At5g67360 OS=Arabidopsis thaliana (Mouse-ear cress) PE=1 SV=1	senescence-associated subtilisin protease [Triticum aestivum]
comp748315_c0	0.00454786	-2.51934	down	--	--	--	--	[T]	Signal transduction mechanisms	NB-ARC domain;; AAA ATPase domain;; Leucine rich repeat;; Leucine Rich repeats (2 copies);; Leucine Rich Repeat	Disease resistance protein RPM1 GN=F17A9.20 OS=Arabidopsis thaliana (Mouse-ear cress) PE=1 SV=1	Putative disease resistance protein [Aegilops tauschii]
comp124174_c0	9.88e-14	3.12529	up	--	--	Molecular Function: copper ion binding (GO:0005507);; Molecular Function: electron carrier activity (GO:0009055);; Cellular Component: cytoplasmic membrane-bounded vesicle (GO:0016023);;	--	--	--	Plastocyanin-like domain	Chemocyanin (Precursor) OS=Lilium longiflorum (Trumpet lily) PE=1 SV=1	Basic blue protein [Triticum urartu]
comp122584_c0	0	-8.04598	down	[C]	Energy production and conversion	Molecular Function: catalytic activity (GO:0003824);; Cellular Component: membrane (GO:0016020);;	K02261|1.7415e-36|cvr:OJ20_p06|cox2; cytochrome c oxidase subunit 2; K02261 cytochrome c oxidase subunit 2 (A)	[R]	General function prediction only	Fibrinogen alpha/beta chain family;; Fibrinogen alpha C domain;; Fibrinogen beta and gamma chains, C-terminal globular domain	Cytochrome c oxidase subunit 2 GN=COX2 OS=Marchantia polymorpha (Liverwort) PE=3 SV=3	Putative Cytochrome c oxidase subunit 2 [Rhizopus microsporus]
comp112356_c0	6.05e-14	4.25829	up	--	--	Cellular Component: mitochondrion (GO:0005739);; Biological Process: biosynthetic process (GO:0009058);; Cellular Component: cytoplasmic membrane-bounded vesicle (GO:0016023);; Molecular Function: strictosidine synthase activity (GO:0016844);;	--	--	--	--	--	hypothetical protein TRIUR3_23665 [Triticum urartu]
comp135115_c3	0.00397913	-1.27585	down	[O]	Posttranslational modification, protein turnover, chaperones	Molecular Function: ATP binding (GO:0005524);; Cellular Component: mitochondrion (GO:0005739);; Cellular Component: endoplasmic reticulum (GO:0005783);; Biological Process: response to abscisic acid (GO:0009737);; Molecular Function: nucleoside-triphosphatase activity (GO:0017111);;	--	[O]	Posttranslational modification, protein turnover, chaperones	ATPase family associated with various cellular activities (AAA)	--	Putative AAA family ATPase L572 [Aegilops tauschii]
comp127548_c1	6.68e-09	-1.2895	down	--	--	Cellular Component: cytoplasmic membrane-bounded vesicle (GO:0016023);;	--	--	--	Salt stress response/antifungal	Cysteine-rich repeat secretory protein 55 (Precursor) GN=CRRSP55 OS=Arabidopsis thaliana (Mouse-ear cress) PE=2 SV=1	predicted protein [Hordeum vulgare subsp. vulgare]
comp81192_c0	0	-6.38928	down	[LKJ]	--	Molecular Function: nucleic acid binding (GO:0003676);; Molecular Function: ATP-dependent RNA helicase activity (GO:0004004);; Molecular Function: ATP binding (GO:0005524);; Biological Process: ATP catabolic process (GO:0006200);;	K12823|0|pxb:103965833|DEAD-box ATP-dependent RNA helicase 14-like; K12823 ATP-dependent RNA helicase DDX5/DBP2 [EC:3.6.4.13] (A)	[A]	RNA processing and modification	DEAD/DEAH box helicase;; Helicase conserved C-terminal domain;; WW domain;; Type III restriction enzyme, res subunit	ATP-dependent RNA helicase-like protein DB10 OS=Nicotiana sylvestris (Wood tobacco) PE=2 SV=1	hypothetical protein JCGZ_10276 [Jatropha curcas]
comp126933_c2	0.000168075	-2.14365	down	[V]	Defense mechanisms	Cellular Component: plant-type vacuole (GO:0000325);; Molecular Function: ATP binding (GO:0005524);; Cellular Component: vacuolar membrane (GO:0005774);; Cellular Component: plasma membrane (GO:0005886);; Biological Process: ATP catabolic process (GO:0006200);; Molecular Function: folic acid transporter activity (GO:0008517);; Biological Process: response to water deprivation (GO:0009414);; Cellu…	--	[Q]	Secondary metabolites biosynthesis, transport and catabolism	ABC transporter	ABC transporter C family member 14 GN=F26K9.130 OS=Arabidopsis thaliana (Mouse-ear cress) PE=1 SV=1	ABC transporter C family member 9 [Aegilops tauschii]
comp125097_c0	0	3.36145	up	--	--	Molecular Function: metal ion binding (GO:0046872);;	--	[R]	General function prediction only	--	Zinc finger CCCH domain-containing protein 33 GN=OSJNBa0056I11.7 OS=Oryza sativa subsp. japonica (Rice) PE=2 SV=1	ZnFP [Triticum aestivum]
comp130316_c0	0	1.81885	up	--	--	Molecular Function: hydrolase activity, hydrolyzing O-glycosyl compounds (GO:0004553);; Cellular Component: nucleus (GO:0005634);; Biological Process: carbohydrate metabolic process (GO:0005975);; Cellular Component: cytoplasmic membrane-bounded vesicle (GO:0016023);; Cellular Component: anchored component of plasma membrane (GO:0046658);;	--	--	--	Glycosyl hydrolases family 17	Glucan endo-1,3-beta-glucosidase 14 (Precursor) GN=At2g27500 OS=Arabidopsis thaliana (Mouse-ear cress) PE=1 SV=2	unnamed protein product [Triticum aestivum]
comp125971_c1	0	2.05528	up	--	--	Cellular Component: membrane (GO:0016020);;	--	--	--	PLAC8 family	Cell number regulator 10 GN=CNR10 OS=Zea mays (Maize) PE=2 SV=1	hypothetical protein TRIUR3_04649 [Triticum urartu]
comp125427_c0	0	4.85614	up	--	--	Cellular Component: membrane (GO:0016020);;	--	[R]	General function prediction only	Aluminium activated malate transporter;; Fusaric acid resistance protein-like	Aluminum-activated malate transporter 10 OS=Arabidopsis thaliana (Mouse-ear cress) PE=3 SV=2	hypothetical protein F775_06446 [Aegilops tauschii]
comp127806_c0	0	3.51341	up	--	--	Cellular Component: endoplasmic reticulum (GO:0005783);; Biological Process: xylem and phloem pattern formation (GO:0010051);; Biological Process: glucuronoxylan biosynthetic process (GO:0010417);; Molecular Function: transferase activity, transferring glycosyl groups (GO:0016757);; Biological Process: multicellular organism reproduction (GO:0032504);; Biological Process: leaf development (GO:004…	--	--	--	Glycosyl transferase family 8	Probable galacturonosyltransferase-like 2 GN=GATL2 OS=Arabidopsis thaliana (Mouse-ear cress) PE=2 SV=1	PREDICTED: probable galacturonosyltransferase-like 1 [Brachypodium distachyon]
comp138275_c2	2.82e-05	-1.55022	down	--	--	--	--	--	--	--	--	hypothetical protein TRIUR3_33315 [Triticum urartu]
comp128081_c1	4.8e-05	-2.76288	down	--	--	Molecular Function: transcription regulatory region sequence-specific DNA binding (GO:0000976);; Molecular Function: sequence-specific DNA binding transcription factor activity (GO:0003700);; Cellular Component: nucleus (GO:0005634);; Biological Process: regulation of transcription, DNA-templated (GO:0006355);;	K09338|4.7265e-31|bdi:100836063|homeobox-leucine zipper protein HOX25-like; K09338 homeobox-leucine zipper protein (A)	[K]	Transcription	Homeobox associated leucine zipper	Homeobox-leucine zipper protein HOX25 OS=Oryza sativa subsp. japonica (Rice) PE=2 SV=2	hypothetical protein F775_52266 [Aegilops tauschii]
comp141474_c0	1.27e-05	1.05359	up	--	--	Molecular Function: protein serine/threonine kinase activity (GO:0004674);; Molecular Function: ATP binding (GO:0005524);; Cellular Component: mitochondrion (GO:0005739);; Cellular Component: cytosol (GO:0005829);; Cellular Component: plasma membrane (GO:0005886);; Biological Process: protein phosphorylation (GO:0006468);;	--	[T]	Signal transduction mechanisms	--	Serine/threonine-protein kinase HT1 GN=HT1 OS=Arabidopsis thaliana (Mouse-ear cress) PE=1 SV=1	unnamed protein product [Triticum aestivum]
comp126519_c0	3.5e-07	1.4884	up	--	--	--	--	--	--	No apical meristem (NAM) protein	--	PREDICTED: uncharacterized protein LOC104584188 [Brachypodium distachyon]
comp142658_c0	2.07e-09	-1.35435	down	[V]	Defense mechanisms	Molecular Function: ATP binding (GO:0005524);; Biological Process: ATP catabolic process (GO:0006200);; Biological Process: response to nematode (GO:0009624);; Cellular Component: integral component of membrane (GO:0016021);; Molecular Function: ATPase activity, coupled to transmembrane movement of substances (GO:0042626);; Biological Process: transmembrane transport (GO:0055085);;	--	[Q]	Secondary metabolites biosynthesis, transport and catabolism	ABC transporter transmembrane region;; ABC transporter;; AAA domain;; Miro-like protein;; 50S ribosome-binding GTPase;; P-loop containing region of AAA domain;; Domain of unknown function DUF87;; Type II/IV secretion system protein	ABC transporter C family member 9 GN=T2O9.140 OS=Arabidopsis thaliana (Mouse-ear cress) PE=2 SV=2	ABC transporter C family member 9 [Aegilops tauschii]
comp134285_c0	0.000124456	-1.5356	down	--	--	Biological Process: metabolic process (GO:0008152);; Molecular Function: transferase activity, transferring hexosyl groups (GO:0016758);;	--	[GC]	--	UDP-glucoronosyl and UDP-glucosyl transferase	Crocetin glucosyltransferase, chloroplastic (Precursor) GN=UGT75L6 OS=Gardenia jasminoides (Cape jasmine) PE=1 SV=1	predicted protein [Hordeum vulgare subsp. vulgare]
comp106428_c0	6.21e-06	4.6603	up	--	--	--	--	--	--	Reverse transcriptase-like	--	hypothetical protein F775_07878 [Aegilops tauschii]
comp101487_c0	0.00722506	1.26149	up	--	--	Molecular Function: nucleic acid binding (GO:0003676);; Molecular Function: protein dimerization activity (GO:0046983);;	--	--	--	Domain of unknown function (DUF4371)	--	Os02g0236500 [Oryza sativa Japonica Group]
comp180547_c0	0.000309453	-1.78577	down	[J]	Translation, ribosomal structure and biogenesis	Molecular Function: structural constituent of ribosome (GO:0003735);; Cellular Component: ribosome (GO:0005840);; Biological Process: translation (GO:0006412);;	K02908|1.38145e-62|ppp:PHYPADRAFT_207769|hypothetical protein; K02908 large subunit ribosomal protein L30e (A)	[J]	Translation, ribosomal structure and biogenesis	Ribosomal protein L7Ae/L30e/S12e/Gadd45 family	60S ribosomal protein L30 GN=RPL30 OS=Lupinus luteus (European yellow lupin) PE=3 SV=1	predicted protein [Physcomitrella patens]
comp131544_c0	7.64e-11	2.05575	up	--	--	Cellular Component: mitochondrion (GO:0005739);;	--	[R]	General function prediction only	Protein of unknown function, DUF607	Calcium uniporter protein 5, mitochondrial (Precursor) OS=Arabidopsis thaliana (Mouse-ear cress) PE=2 SV=1	unnamed protein product [Triticum aestivum]
comp128479_c0	4.21e-09	1.57701	up	[E]	Amino acid transport and metabolism	Molecular Function: transporter activity (GO:0005215);; Cellular Component: plasma membrane (GO:0005886);; Biological Process: oligopeptide transport (GO:0006857);; Biological Process: response to nematode (GO:0009624);; Cellular Component: integral component of membrane (GO:0016021);;	--	[E]	Amino acid transport and metabolism	POT family	Protein NRT1/ PTR FAMILY 4.3 GN=F23H11.6 OS=Arabidopsis thaliana (Mouse-ear cress) PE=2 SV=1	PREDICTED: protein NRT1/ PTR FAMILY 4.3-like [Brachypodium distachyon]
comp107479_c0	0.000115484	-3.71573	down	[C]	Energy production and conversion	Molecular Function: electron carrier activity (GO:0009055);; Biological Process: electron transport chain (GO:0022900);; Molecular Function: metal ion binding (GO:0046872);; Molecular Function: 2 iron, 2 sulfur cluster binding (GO:0051537);;	K02639|1.24271e-77|sot:102599873|ferredoxin-3, chloroplastic-like; K02639 ferredoxin (A)	--	--	2Fe-2S iron-sulfur cluster binding domain	Ferredoxin-3, chloroplastic (Precursor) GN=FDX3 OS=Zea mays (Maize) PE=2 SV=1	PREDICTED: ferredoxin-3, chloroplastic-like [Solanum tuberosum]
comp129803_c0	0	-5.13248	down	--	--	Molecular Function: peroxidase activity (GO:0004601);; Biological Process: response to oxidative stress (GO:0006979);; Cellular Component: cytoplasmic membrane-bounded vesicle (GO:0016023);; Molecular Function: heme binding (GO:0020037);; Molecular Function: metal ion binding (GO:0046872);; Biological Process: oxidation-reduction process (GO:0055114);;	K00430|0|bdi:100822838|peroxidase 5-like; K00430 peroxidase [EC:1.11.1.7] (A)	--	--	Peroxidase	Peroxidase 2 (Precursor) GN=PER2 OS=Zea mays (Maize) PE=2 SV=1	Peroxidase 2 [Triticum urartu]
comp123622_c0	0	-2.84588	down	--	--	Cellular Component: extracellular region (GO:0005576);;	--	--	--	Pollen allergen	Pollen allergen Lol p 2-A OS=Lolium perenne (Perennial ryegrass) PE=1 SV=1	group 2 grass pollen allergen [Secale cereale x Triticum turgidum subsp. durum]
comp67675_c0	1.61e-05	1.26802	up	--	--	Cellular Component: exocyst (GO:0000145);; Biological Process: exocytosis (GO:0006887);; Cellular Component: plastid (GO:0009536);;	--	[U]	Intracellular trafficking, secretion, and vesicular transport	Exo70 exocyst complex subunit	Exocyst complex component EXO70A1 GN=EXO70A1 OS=Arabidopsis thaliana (Mouse-ear cress) PE=1 SV=1	predicted protein [Hordeum vulgare subsp. vulgare]
comp645207_c0	1.05e-06	-4.85292	down	[J]	Translation, ribosomal structure and biogenesis	Molecular Function: structural constituent of ribosome (GO:0003735);; Cellular Component: ribosome (GO:0005840);; Biological Process: translation (GO:0006412);; Molecular Function: 5S rRNA binding (GO:0008097);;	K02932|3.37962e-101|cvr:CHLNCDRAFT_37575|hypothetical protein; K02932 large subunit ribosomal protein L5e (A)	[J]	Translation, ribosomal structure and biogenesis	Ribosomal L18p/L5e family;; Ribosomal L18 C-terminal region	60S ribosomal protein L5 GN=RPL5A OS=Helianthus annuus (Common sunflower) PE=2 SV=1	RecName: Full=60S ribosomal protein L5 [Helianthus annuus]
comp127878_c0	0.000228785	1.13194	up	--	--	--	--	--	--	--	--	hypothetical protein F775_24401 [Aegilops tauschii]
comp127821_c0	8.15e-11	-1.71518	down	--	--	--	--	--	--	Protein of unknown function (DUF3049)	Protein FAF-like, chloroplastic (Precursor) GN=At5g22090 OS=Arabidopsis thaliana (Mouse-ear cress) PE=2 SV=1	hypothetical protein F775_12429 [Aegilops tauschii]
comp129346_c0	0	-2.61191	down	--	--	Cellular Component: mitochondrion (GO:0005739);; Molecular Function: transferase activity, transferring glycosyl groups (GO:0016757);;	K18207|0|bdi:100843951|uncharacterized LOC100843951; K18207 protein O-mannose beta-1,4-N-acetylglucosaminyltransferase [EC:2.4.1.312] (A)	[S]	Function unknown	Protein of unknown function (DUF563)	--	glycosyltransferase, HGA-like, putative,expressed [Triticum aestivum]
comp121124_c0	1.41e-06	-2.38494	down	--	--	Molecular Function: nucleic acid binding (GO:0003676);; Molecular Function: catalytic activity (GO:0003824);; Cellular Component: mitochondrion (GO:0005739);;	--	[R]	General function prediction only	Domain of unknown function (DUF4283);; Zinc knuckle;; Endonuclease/Exonuclease/phosphatase family	--	putative non-LTR retroelement reverse transcriptase [Oryza sativa Japonica Group]
comp129884_c0	0	7.51235	up	--	--	Molecular Function: DNA binding (GO:0003677);; Molecular Function: sequence-specific DNA binding transcription factor activity (GO:0003700);; Cellular Component: nucleus (GO:0005634);; Biological Process: regulation of transcription, DNA-templated (GO:0006355);;	--	--	--	--	Ethylene-responsive transcription factor ERF109 GN=ERF109 OS=Arabidopsis thaliana (Mouse-ear cress) PE=1 SV=1	ethylene responsive transcription factor 6 [Triticum turgidum subsp. durum]
comp124606_c0	0.00451912	1.10717	up	--	--	--	--	--	--	--	--	hypothetical protein TRIUR3_07861 [Triticum urartu]
comp123186_c0	1.21e-05	-2.53041	down	--	--	Cellular Component: cytoplasmic membrane-bounded vesicle (GO:0016023);;	K13457|4.52127e-52|bdi:100842395|putative disease resistance RPP13-like protein 3; K13457 disease resistance protein RPM1 (A)	[T]	Signal transduction mechanisms	NB-ARC domain	Disease resistance protein RPP13 GN=RPP13 OS=Arabidopsis thaliana (Mouse-ear cress) PE=2 SV=2	Disease resistance RPP8-like protein 3 [Aegilops tauschii]
comp126005_c1	0.000355569	1.01603	up	--	--	Molecular Function: DNA binding (GO:0003677);; Molecular Function: sequence-specific DNA binding transcription factor activity (GO:0003700);; Cellular Component: nucleus (GO:0005634);; Biological Process: regulation of transcription, DNA-templated (GO:0006355);;	K09286|2.91781e-44|sita:101771564|ethylene-responsive transcription factor RAP2-10-like; K09286 EREBP-like factor (A)	--	--	AP2 domain	Ethylene-responsive transcription factor ERF008 GN=ERF008 OS=Arabidopsis thaliana (Mouse-ear cress) PE=2 SV=1	dehydration responsive element binding protein [Triticum aestivum]
comp129568_c0	0	3.7347	up	--	--	Molecular Function: DNA binding (GO:0003677);; Molecular Function: chromatin binding (GO:0003682);;	K09422|1.73108e-54|bdi:100820870|myb-related protein P-like; K09422 myb proto-oncogene protein, plant (A)	[K]	Transcription	--	Transcription factor MYB108 GN=F5E6.18 OS=Arabidopsis thaliana (Mouse-ear cress) PE=1 SV=1	Myb-related protein 305 [Aegilops tauschii]
comp127644_c0	0.00116526	-1.14543	down	--	--	--	--	--	--	--	--	hypothetical protein F775_25209 [Aegilops tauschii]
comp75220_c0	0.00121096	-3.09688	down	--	--	Cellular Component: cytoplasmic membrane-bounded vesicle (GO:0016023);;	--	[T]	Signal transduction mechanisms	Jacalin-like lectin domain;; Leucine Rich repeats (2 copies)	Horcolin {ECO:0000312|EMBL:AAV39531.1} OS=Hordeum vulgare (Barley) PE=3 SV=1	Disease resistance protein RPM1 [Aegilops tauschii]
comp134076_c0	0.000876678	-1.09727	down	--	--	Cellular Component: extracellular region (GO:0005576);; Cellular Component: mitochondrion (GO:0005739);; Biological Process: lipid metabolic process (GO:0006629);; Cellular Component: cytoplasmic membrane-bounded vesicle (GO:0016023);; Molecular Function: hydrolase activity, acting on ester bonds (GO:0016788);;	--	--	--	GDSL-like Lipase/Acylhydrolase	GDSL esterase/lipase At1g20120 (Precursor) GN=At1g20120 OS=Arabidopsis thaliana (Mouse-ear cress) PE=2 SV=2	predicted protein [Hordeum vulgare subsp. vulgare]
comp128767_c0	6.51e-14	1.63256	up	--	--	Cellular Component: Golgi membrane (GO:0000139);; Cellular Component: integral component of membrane (GO:0016021);; Molecular Function: transferase activity, transferring glycosyl groups (GO:0016757);;	--	--	--	--	Probable xyloglucan glycosyltransferase 7 GN=OJ1005_B11.7 OS=Oryza sativa subsp. japonica (Rice) PE=2 SV=1	hypothetical protein F775_32642 [Aegilops tauschii]
comp120763_c1	2.76e-05	-1.51511	down	--	--	--	--	--	--	--	--	hypothetical protein F775_06086 [Aegilops tauschii]
comp128183_c1	0.000492406	-1.56484	down	--	--	Molecular Function: DNA binding (GO:0003677);; Molecular Function: chromatin binding (GO:0003682);;	K09422|1.16871e-50|zma:103632739|myb-related protein 306-like; K09422 myb proto-oncogene protein, plant (A)	[K]	Transcription	--	Myb-related protein 306 OS=Antirrhinum majus (Garden snapdragon) PE=2 SV=1	R2R3-MYB protein [Aegilops tauschii]
comp125978_c1	3.15e-08	-1.60598	down	--	--	Molecular Function: aspartic-type endopeptidase activity (GO:0004190);; Biological Process: proteolysis (GO:0006508);; Cellular Component: membrane (GO:0016020);; Cellular Component: cytoplasmic membrane-bounded vesicle (GO:0016023);; Biological Process: xylan catabolic process (GO:0045493);;	--	[O]	Posttranslational modification, protein turnover, chaperones	Xylanase inhibitor C-terminal;; Xylanase inhibitor N-terminal	Basic 7S globulin 2 low kDa subunit (Precursor) OS=Glycine max (Soybean) PE=1 SV=1	xylanase inhibitor 725OS [Triticum aestivum]
comp127518_c0	0.000922903	-2.21583	down	[O]	Posttranslational modification, protein turnover, chaperones	Molecular Function: acid-amino acid ligase activity (GO:0016881);;	K06689|7.02774e-90|bdi:100834849|ubiquitin-conjugating enzyme E2 5A-like; K06689 ubiquitin-conjugating enzyme E2 D/E [EC:6.3.2.19] (A)	[O]	Posttranslational modification, protein turnover, chaperones	Ubiquitin-conjugating enzyme;; Prokaryotic E2 family B	Ubiquitin-conjugating enzyme E2 28 GN=F22C12.2 OS=Arabidopsis thaliana (Mouse-ear cress) PE=2 SV=1	Ubiquitin-conjugating enzyme E2 28 [Triticum urartu]
comp123593_c0	1.39e-09	-1.6288	down	[R]	General function prediction only	Molecular Function: iron ion binding (GO:0005506);; Molecular Function: oxidoreductase activity, acting on paired donors, with incorporation or reduction of molecular oxygen, 2-oxoglutarate as one donor, and incorporation of one atom each of oxygen into both donors (GO:0016706);; Biological Process: oxidation-reduction process (GO:0055114);;	--	[QR]	--	non-haem dioxygenase in morphine synthesis N-terminal	Protein SRG1 GN=SRG1 OS=Arabidopsis thaliana (Mouse-ear cress) PE=2 SV=1	Protein SRG1 [Triticum urartu]
comp139414_c0	2.71e-05	1.22056	up	--	--	Molecular Function: transporter activity (GO:0005215);; Cellular Component: plasma membrane (GO:0005886);; Biological Process: transport (GO:0006810);; Biological Process: response to nematode (GO:0009624);;	--	[E]	Amino acid transport and metabolism	POT family	Protein NRT1/ PTR FAMILY 4.6 GN=At1g69850 OS=Arabidopsis thaliana (Mouse-ear cress) PE=1 SV=1	predicted protein [Hordeum vulgare subsp. vulgare]
comp118141_c0	2.14e-05	-1.76398	down	[J]	Translation, ribosomal structure and biogenesis	Molecular Function: structural constituent of ribosome (GO:0003735);; Biological Process: translation (GO:0006412);; Cellular Component: large ribosomal subunit (GO:0015934);;	K02872|7.63239e-72|gmx:100499978|uncharacterized LOC100499978; K02872 large subunit ribosomal protein L13Ae (A)	[J]	Translation, ribosomal structure and biogenesis	Ribosomal protein L13	60S ribosomal protein L13a OS=Cyanophora paradoxa PE=2 SV=1	60S ribosomal protein L13a [Rozella allomycis CSF55]
comp127562_c1	9.39e-05	-1.86157	down	--	--	Molecular Function: nucleotide binding (GO:0000166);; Molecular Function: protein serine/threonine kinase activity (GO:0004674);; Cellular Component: mitochondrion (GO:0005739);; Biological Process: protein phosphorylation (GO:0006468);; Biological Process: signal transduction (GO:0007165);; Biological Process: meristem maintenance (GO:0010073);; Cellular Component: membrane (GO:0016020);; Biolog…	--	--	--	Leucine Rich repeats (2 copies);; Leucine Rich Repeat;; Leucine rich repeat;; Leucine Rich repeat;; Leucine rich repeat N-terminal domain;; Leucine rich repeat	Leucine-rich repeat receptor-like serine/threonine-protein kinase BAM3 (Precursor) GN=BAM3 OS=Arabidopsis thaliana (Mouse-ear cress) PE=2 SV=3	Receptor protein kinase CLAVATA1 [Aegilops tauschii]
comp119330_c0	5.72e-12	-4.80806	down	[E]	Amino acid transport and metabolism	Cellular Component: plasma membrane (GO:0005886);; Biological Process: response to auxin (GO:0009733);; Biological Process: response to aluminum ion (GO:0010044);;	--	--	--	Aluminium induced protein;; Glutamine amidotransferase domain;; Glutamine amidotransferase domain	Stem-specific protein TSJT1 GN=TSJT1 OS=Nicotiana tabacum (Common tobacco) PE=2 SV=1	aluminum-induced protein [Panax ginseng]
comp125428_c0	1.39e-07	1.19256	up	--	--	Biological Process: metal ion transport (GO:0030001);; Molecular Function: metal ion binding (GO:0046872);;	--	--	--	--	--	predicted protein [Hordeum vulgare subsp. vulgare]
comp137195_c1	2.86e-09	2.56322	up	[G]	Carbohydrate transport and metabolism	Molecular Function: alpha-amylase activity (GO:0004556);; Molecular Function: calcium ion binding (GO:0005509);; Biological Process: starch catabolic process (GO:0005983);; Biological Process: sucrose catabolic process (GO:0005987);; Biological Process: response to abscisic acid (GO:0009737);; Biological Process: response to gibberellin (GO:0009739);; Cellular Component: cytoplasmic membrane-boun…	K01176|1.38605e-167|bdi:100845943|alpha-amylase isozyme 3A-like; K01176 alpha-amylase [EC:3.2.1.1] (A)	[G]	Carbohydrate transport and metabolism	Alpha-amylase C-terminal beta-sheet domain;; Alpha amylase, catalytic domain	Alpha-amylase isozyme 3A (Precursor) OS=Oryza sativa subsp. japonica (Rice) PE=2 SV=2	Alpha-amylase isozyme 3A [Aegilops tauschii]
comp136969_c0	6.59e-08	1.45379	up	--	--	Molecular Function: polygalacturonase activity (GO:0004650);; Molecular Function: zinc ion transmembrane transporter activity (GO:0005385);; Cellular Component: mitochondrion (GO:0005739);; Cellular Component: plasma membrane (GO:0005886);; Biological Process: microsporogenesis (GO:0009556);; Biological Process: plant-type cell wall modification (GO:0009827);; Biological Process: pollen tube grow…	--	--	--	Pectate lyase superfamily protein;; Right handed beta helix region	Polygalacturonase QRT3 (Precursor) GN=QRT3 OS=Arabidopsis thaliana (Mouse-ear cress) PE=2 SV=1	hypothetical protein F775_01470 [Aegilops tauschii]
comp138700_c0	4.77e-15	1.75214	up	[E]	Amino acid transport and metabolism	Molecular Function: catalytic activity (GO:0003824);; Biological Process: metabolic process (GO:0008152);; Molecular Function: pyridoxal phosphate binding (GO:0030170);;	--	[H]	Coenzyme transport and metabolism	--	--	predicted protein [Hordeum vulgare subsp. vulgare]
comp127096_c0	0	1.85978	up	--	--	Cellular Component: peroxisome (GO:0005777);; Biological Process: response to wounding (GO:0009611);; Biological Process: response to fungus (GO:0009620);; Biological Process: ethylene biosynthetic process (GO:0009693);; Biological Process: jasmonic acid biosynthetic process (GO:0009695);; Biological Process: response to jasmonic acid (GO:0009753);; Biological Process: proline transport (GO:00158…	--	[E]	Amino acid transport and metabolism	Serine hydrolase (FSH1)	Rhodanese-like domain-containing protein 6 GN=STR6 OS=Arabidopsis thaliana (Mouse-ear cress) PE=2 SV=1	PREDICTED: UPF0483 protein AGAP003155 [Brachypodium distachyon]
comp123323_c1	0.00590329	1.11878	up	[M]	Cell wall/membrane/envelope biogenesis	Molecular Function: polygalacturonase activity (GO:0004650);; Cellular Component: extracellular region (GO:0005576);; Cellular Component: cell wall (GO:0005618);; Biological Process: carbohydrate metabolic process (GO:0005975);;	--	--	--	Glycosyl hydrolases family 28	Probable polygalacturonase OS=Vitis vinifera (Grape) PE=1 SV=1	Putative polygalacturonase [Aegilops tauschii]
comp139867_c0	0.000191619	-1.07667	down	--	--	--	--	--	--	Plant protein of unknown function	UPF0481 protein At3g47200 GN=At3g47200 OS=Arabidopsis thaliana (Mouse-ear cress) PE=2 SV=1	predicted protein [Hordeum vulgare subsp. vulgare]
comp127453_c0	0	3.74487	up	--	--	--	--	--	--	--	--	hypothetical protein F775_02856 [Aegilops tauschii]
comp114412_c0	1.89e-15	-5.97498	down	[C]	Energy production and conversion	Cellular Component: mitochondrion (GO:0005739);; Biological Process: generation of precursor metabolites and energy (GO:0006091);; Molecular Function: oxidoreductase activity (GO:0016491);; Cellular Component: membrane part (GO:0044425);; Molecular Function: transition metal ion binding (GO:0046914);; Biological Process: oxidation-reduction process (GO:0055114);;	K02256|1.48572e-164|cvr:OJ20_p01|cox1; cytochrome c oxidase subunit 1; K02256 cytochrome c oxidase subunit 1 [EC:1.9.3.1] (A)	[C]	Energy production and conversion	Cytochrome C and Quinol oxidase polypeptide I	Cytochrome c oxidase subunit 1 GN=COX1 OS=Cyanidium caldarium PE=3 SV=1	cytochrome c oxidase subunit 1 (mitochondrion) [Prasinoderma coloniale]
comp134773_c1	2.94e-13	2.92012	up	--	--	Molecular Function: DNA binding (GO:0003677);; Molecular Function: sequence-specific DNA binding transcription factor activity (GO:0003700);; Cellular Component: nucleus (GO:0005634);; Biological Process: regulation of transcription, DNA-templated (GO:0006355);;	--	--	--	--	--	predicted protein [Hordeum vulgare subsp. vulgare]
comp132656_c0	2.87e-06	1.14302	up	--	--	Biological Process: metabolic process (GO:0008152);; Molecular Function: transferase activity, transferring hexosyl groups (GO:0016758);;	--	[GC]	--	UDP-glucoronosyl and UDP-glucosyl transferase	UDP-glycosyltransferase 73C4 GN=UGT73C4 OS=Arabidopsis thaliana (Mouse-ear cress) PE=2 SV=1	UDP-glucosyltransferase [Triticum aestivum]
comp127888_c1	5.74e-06	-2.16366	down	[V]	Defense mechanisms	Cellular Component: vacuole (GO:0005773);; Cellular Component: plasma membrane (GO:0005886);; Biological Process: drug transmembrane transport (GO:0006855);; Biological Process: response to nematode (GO:0009624);; Molecular Function: drug transmembrane transporter activity (GO:0015238);; Molecular Function: antiporter activity (GO:0015297);; Cellular Component: cytoplasmic membrane-bounded vesicl…	K03327|6.60143e-116|bdi:100822819|protein TRANSPARENT TESTA 12; K03327 multidrug resistance protein, MATE family (A)	[R]	General function prediction only	MatE	Protein TRANSPARENT TESTA 12 GN=F17J16_80 OS=Arabidopsis thaliana (Mouse-ear cress) PE=2 SV=1	PREDICTED: protein TRANSPARENT TESTA 12 [Brachypodium distachyon]
comp123916_c0	0.00095132	1.6365	up	--	--	Molecular Function: nucleotide binding (GO:0000166);; Molecular Function: nucleic acid binding (GO:0003676);; Cellular Component: mitochondrion (GO:0005739);; Molecular Function: zinc ion binding (GO:0008270);;	K12896|8.35281e-23|obr:102720705|serine/arginine-rich splicing factor RS2Z33-like; K12896 splicing factor, arginine/serine-rich 7 (A)	[A]	RNA processing and modification	Zinc knuckle	Serine/arginine-rich splicing factor RS2Z33 GN=F3G5.13 OS=Arabidopsis thaliana (Mouse-ear cress) PE=1 SV=1	Splicing factor, arginine/serine-rich 4 [Aegilops tauschii]
comp135373_c1	0	1.72187	up	--	--	Molecular Function: selenium binding (GO:0008430);; Cellular Component: cytoplasmic membrane-bounded vesicle (GO:0016023);;	--	[R]	General function prediction only	Sep15/SelM redox domain	--	unnamed protein product [Triticum aestivum]
comp121661_c0	1.43e-13	2.9452	up	--	--	Molecular Function: protein serine/threonine kinase activity (GO:0004674);; Molecular Function: ATP binding (GO:0005524);; Biological Process: protein phosphorylation (GO:0006468);;	--	[T]	Signal transduction mechanisms	--	--	predicted protein [Hordeum vulgare subsp. vulgare]
comp116398_c0	2.83e-05	3.17965	up	--	--	Biological Process: membrane fusion (GO:0006944);; Molecular Function: methyltransferase activity (GO:0008168);; Biological Process: methylation (GO:0032259);; Biological Process: Golgi vesicle transport (GO:0048193);;	--	--	--	--	--	predicted protein [Hordeum vulgare subsp. vulgare]
comp129722_c0	1.5e-07	1.19342	up	--	--	Cellular Component: membrane (GO:0016020);;	--	--	--	--	--	predicted protein [Hordeum vulgare subsp. vulgare]
comp774383_c0	9.99e-06	-4.66739	down	[J]	Translation, ribosomal structure and biogenesis	Cellular Component: ribosome (GO:0005840);; Biological Process: ribosome biogenesis (GO:0042254);;	K02936|1.24926e-98|ppp:PHYPADRAFT_190565|hypothetical protein; K02936 large subunit ribosomal protein L7Ae (A)	[J]	Translation, ribosomal structure and biogenesis	Ribosomal protein L7Ae/L30e/S12e/Gadd45 family	60S ribosomal protein L7a OS=Oryza sativa subsp. japonica (Rice) PE=2 SV=1	60S ribosomal protein L7a [Zea mays]
comp127115_c0	0.000136349	-1.03653	down	[I]	Lipid transport and metabolism	Cellular Component: mitochondrion (GO:0005739);; Biological Process: ubiquinone biosynthetic process (GO:0006744);; Cellular Component: chloroplast (GO:0009507);; Biological Process: dolichol biosynthetic process (GO:0019408);; Molecular Function: dehydrodolichyl diphosphate synthase activity (GO:0045547);;	K11778|1.87516e-130|osa:4324755|Os01g0857200; K11778 ditrans,polycis-polyprenyl diphosphate synthase [EC:2.5.1.87] (A)	[I]	Lipid transport and metabolism	Putative undecaprenyl diphosphate synthase	Dehydrodolichyl diphosphate synthase 2 GN=At5g58770 OS=Arabidopsis thaliana (Mouse-ear cress) PE=2 SV=2	Dehydrodolichyl diphosphate synthase 2 [Triticum urartu]
comp127119_c0	1.64e-06	-1.13427	down	--	--	Cellular Component: nucleus (GO:0005634);; Cellular Component: vacuole (GO:0005773);; Biological Process: proteolysis (GO:0006508);; Molecular Function: cysteine-type peptidase activity (GO:0008234);; Biological Process: response to desiccation (GO:0009269);; Cellular Component: plastid (GO:0009536);; Biological Process: response to salt stress (GO:0009651);; Cellular Component: cytoplasmic membr…	K01373|4.03789e-124|bdi:100836576|cysteine proteinase 1-like; K01373 cathepsin F [EC:3.4.22.41] (A)	[O]	Posttranslational modification, protein turnover, chaperones	Papain family cysteine protease	Cysteine proteinase 1 (Precursor) GN=CCP1 OS=Zea mays (Maize) PE=2 SV=1	Cysteine proteinase 1 [Aegilops tauschii]
comp128780_c0	3.56e-12	1.52215	up	--	--	Molecular Function: protein tyrosine kinase activity (GO:0004713);; Molecular Function: ATP binding (GO:0005524);; Cellular Component: mitochondrion (GO:0005739);; Biological Process: protein phosphorylation (GO:0006468);;	--	--	--	Leucine rich repeat;; Leucine Rich Repeat;; Leucine Rich repeats (2 copies);; Leucine rich repeat;; Protein tyrosine kinase;; Protein kinase domain	Probable LRR receptor-like serine/threonine-protein kinase At1g14390 (Precursor) GN=At1g14390 OS=Arabidopsis thaliana (Mouse-ear cress) PE=2 SV=1	predicted protein [Hordeum vulgare subsp. vulgare]
comp128372_c0	4.02e-05	-1.14921	down	[RTKL]	--	Molecular Function: protein serine/threonine kinase activity (GO:0004674);; Molecular Function: ATP binding (GO:0005524);; Biological Process: protein phosphorylation (GO:0006468);; Biological Process: metal ion transport (GO:0030001);; Molecular Function: metal ion binding (GO:0046872);;	--	[T]	Signal transduction mechanisms	Protein kinase domain;; Protein tyrosine kinase	Putative receptor-like protein kinase At4g00960 GN=At4g00960 OS=Arabidopsis thaliana (Mouse-ear cress) PE=3 SV=2	RPG1 [Hordeum vulgare subsp. spontaneum]
comp82700_c0	3.13e-12	-5.63872	down	--	--	--	--	--	--	Small cytokines (intecrine/chemokine), interleukin-8 like	--	--
comp120478_c0	4.49e-07	2.36979	up	--	--	Biological Process: gene silencing by RNA (GO:0031047);;	--	--	--	XH domain	Factor of DNA methylation 1 {ECO:0000303|PubMed:22302148} OS=Arabidopsis thaliana (Mouse-ear cress) PE=1 SV=1	unnamed protein product [Triticum aestivum]
comp123860_c0	0.000810979	-1.53319	down	--	--	--	--	--	--	--	--	hypothetical protein F775_22723 [Aegilops tauschii]
comp124626_c0	1.37e-09	-1.41587	down	--	--	--	--	--	--	F-box domain	--	hypothetical protein F775_30169 [Aegilops tauschii]
comp139033_c0	2.28e-07	1.19359	up	[RTKL]	--	Molecular Function: protein kinase activity (GO:0004672);; Molecular Function: ATP binding (GO:0005524);; Cellular Component: plasma membrane (GO:0005886);; Biological Process: protein phosphorylation (GO:0006468);; Cellular Component: integral component of membrane (GO:0016021);; Cellular Component: cytoplasmic membrane-bounded vesicle (GO:0016023);; Biological Process: negative regulation of de…	--	--	--	Protein tyrosine kinase;; Protein kinase domain;; Leucine Rich repeats (2 copies);; Leucine Rich Repeat;; Leucine rich repeat;; Leucine Rich repeat	Probably inactive leucine-rich repeat receptor-like protein kinase At5g48380 (Precursor) GN=At5g48380 OS=Arabidopsis thaliana (Mouse-ear cress) PE=1 SV=1	Putative inactive receptor kinase [Aegilops tauschii]
comp127401_c0	4.31e-05	-1.19335	down	[QR]	--	Molecular Function: O-methyltransferase activity (GO:0008171);; Biological Process: methylation (GO:0032259);; Molecular Function: protein dimerization activity (GO:0046983);;	--	[R]	General function prediction only	O-methyltransferase;; Dimerisation domain	Probable O-methyltransferase 2 GN=OMT2 OS=Sorghum bicolor (Sorghum) PE=2 SV=1	putative O-methyltransferase 2 [Triticum urartu]
comp117337_c0	0	4.03118	up	--	--	Molecular Function: DNA binding (GO:0003677);; Molecular Function: sequence-specific DNA binding transcription factor activity (GO:0003700);; Cellular Component: nucleus (GO:0005634);; Biological Process: regulation of transcription, DNA-templated (GO:0006355);;	--	--	--	--	Dehydration-responsive element-binding protein 1A GN=DREB1A OS=Oryza sativa subsp. indica (Rice) PE=3 SV=1	TaCBF6 [Triticum aestivum]
comp110050_c0	0	-6.47358	down	--	--	--	--	--	--	D-mannose binding lectin	Mannose-specific lectin (Precursor) OS=Allium sativum (Garlic) PE=1 SV=3	mannose-binding protein, partial [Listera ovata]
comp132670_c0	1.58e-13	-5.78275	down	[RTKL]	--	Biological Process: response to molecule of fungal origin (GO:0002238);; Molecular Function: protein serine/threonine kinase activity (GO:0004674);; Molecular Function: ATP binding (GO:0005524);; Biological Process: protein phosphorylation (GO:0006468);; Biological Process: response to stress (GO:0006950);;	--	[T]	Signal transduction mechanisms	Protein kinase domain;; Protein tyrosine kinase;; Universal stress protein family	Probable receptor-like serine/threonine-protein kinase At5g57670 GN=At5g57670 OS=Arabidopsis thaliana (Mouse-ear cress) PE=2 SV=1	predicted protein [Hordeum vulgare subsp. vulgare]
comp133676_c2	0	1.90106	up	--	--	Molecular Function: sequence-specific DNA binding transcription factor activity (GO:0003700);; Cellular Component: nucleus (GO:0005634);; Biological Process: regulation of transcription, DNA-templated (GO:0006355);; Biological Process: defense response (GO:0006952);; Biological Process: gibberellin metabolic process (GO:0009685);; Molecular Function: sequence-specific DNA binding (GO:0043565);;	--	--	--	WRKY DNA -binding domain	Probable WRKY transcription factor 40 GN=WRKY40 OS=Arabidopsis thaliana (Mouse-ear cress) PE=1 SV=1	WRKY4 transcription factor, partial [Triticum aestivum]
comp132245_c2	3.36e-08	1.25222	up	[R]	General function prediction only	Biological Process: phosphorelay signal transduction system (GO:0000160);; Molecular Function: DNA binding (GO:0003677);; Molecular Function: GTP binding (GO:0005525);; Cellular Component: plasma membrane (GO:0005886);; Biological Process: regulation of transcription, DNA-templated (GO:0006355);; Biological Process: intracellular protein transport (GO:0006886);; Biological Process: small GTPase m…	K07976|3.58106e-110|bdi:100826758|ras-related protein RABA1f-like; K07976 Rab family, other (A)	[U]	Intracellular trafficking, secretion, and vesicular transport	Ras family;; Miro-like protein;; ADP-ribosylation factor family	Ras-related protein RABA1f GN=RABA1F OS=Arabidopsis thaliana (Mouse-ear cress) PE=2 SV=1	Ras-related protein Rab11B [Aegilops tauschii]
comp135740_c1	7.36e-06	-1.62619	down	--	--	Molecular Function: iron ion binding (GO:0005506);; Cellular Component: endoplasmic reticulum (GO:0005783);; Biological Process: fatty acid biosynthetic process (GO:0006633);; Biological Process: wax biosynthetic process (GO:0010025);; Biological Process: cutin biosynthetic process (GO:0010143);; Cellular Component: integral component of membrane (GO:0016021);; Molecular Function: oxidoreductase …	K15404|3.14265e-67|bdi:100825208|protein ECERIFERUM 1-like; K15404 aldehyde decarbonylase [EC:4.1.99.5] (A)	--	--	--	Protein ECERIFERUM 1 GN=CER1 OS=Arabidopsis thaliana (Mouse-ear cress) PE=1 SV=1	Protein WAX2 [Triticum urartu]
comp133577_c0	0	2.27824	up	--	--	Cellular Component: cell wall (GO:0005618);; Cellular Component: cytoplasmic membrane-bounded vesicle (GO:0016023);;	--	--	--	Dirigent-like protein	Dirigent protein 19 (Precursor) GN=DIR19 OS=Arabidopsis thaliana (Mouse-ear cress) PE=2 SV=1	hypothetical protein TRIUR3_05227 [Triticum urartu]
comp137169_c0	7.91e-06	1.07069	up	--	--	Molecular Function: zinc ion binding (GO:0008270);;	--	[O]	Posttranslational modification, protein turnover, chaperones	--	--	predicted protein [Hordeum vulgare subsp. vulgare]
comp131657_c0	0	1.90998	up	--	--	Cellular Component: endoplasmic reticulum (GO:0005783);; Cellular Component: plasma membrane (GO:0005886);; Biological Process: response to cold (GO:0009409);; Molecular Function: cellulose synthase (UDP-forming) activity (GO:0016760);; Cellular Component: integral component of Golgi membrane (GO:0030173);; Biological Process: cellulose biosynthetic process (GO:0030244);; Biological Process: root…	--	--	--	Cellulose synthase;; RING/Ubox like zinc-binding domain	Cellulose synthase-like protein D2 OS=Oryza sativa subsp. japonica (Rice) PE=2 SV=1	predicted protein [Hordeum vulgare subsp. vulgare]
comp136583_c1	2.19e-05	1.08842	up	[T]	Signal transduction mechanisms	Molecular Function: protein serine/threonine phosphatase activity (GO:0004722);; Cellular Component: nucleus (GO:0005634);; Biological Process: protein dephosphorylation (GO:0006470);; Biological Process: response to osmotic stress (GO:0006970);; Biological Process: response to heat (GO:0009408);; Biological Process: response to cold (GO:0009409);; Biological Process: response to water deprivatio…	K14497|2.2765e-148|bdi:100830931|probable protein phosphatase 2C 50; K14497 protein phosphatase 2C [EC:3.1.3.16] (A)	[T]	Signal transduction mechanisms	Protein phosphatase 2C;; Protein phosphatase 2C	Probable protein phosphatase 2C 50 OS=Oryza sativa subsp. japonica (Rice) PE=3 SV=1	predicted protein [Hordeum vulgare subsp. vulgare]
comp124043_c0	0.00205656	-2.33214	down	--	--	--	K18801|1.4179e-94|sbi:SORBI_08g006410|SORBIDRAFT_08g006410, Sb08g006410; hypothetical protein; K18801 glucuronoxylan 4-O-methyltransferase [EC:2.1.1.112] (A)	--	--	Polysaccharide biosynthesis	Glucuronoxylan 4-O-methyltransferase 2 GN=GXM2 OS=Arabidopsis thaliana (Mouse-ear cress) PE=1 SV=1	predicted protein [Hordeum vulgare subsp. vulgare]
comp124996_c0	0	-4.12069	down	--	--	Cellular Component: extracellular region (GO:0005576);; Cellular Component: cell wall (GO:0005618);; Cellular Component: membrane (GO:0016020);; Cellular Component: cytoplasmic membrane-bounded vesicle (GO:0016023);; Biological Process: sexual reproduction (GO:0019953);;	--	--	--	Rare lipoprotein A (RlpA)-like double-psi beta-barrel	Expansin-B6 (Precursor) GN=OSJNBb0014I11.3 OS=Oryza sativa subsp. japonica (Rice) PE=2 SV=1	expansin EXPB8 [Triticum aestivum]
comp123076_c0	0.00172375	-1.16678	down	--	--	--	--	--	--	Domain of unknown function (DUF4228)	--	hypothetical protein TRIUR3_34649 [Triticum urartu]
comp135823_c0	3.98e-11	1.76298	up	--	--	--	--	--	--	--	--	PREDICTED: serine/arginine repetitive matrix protein 1-like [Brachypodium distachyon]
comp137174_c0	7.38e-13	1.86827	up	--	--	--	--	--	--	--	--	hypothetical protein TRIUR3_06899 [Triticum urartu]
comp139343_c1	0	1.74487	up	[RTKL]	--	Biological Process: MAPK cascade (GO:0000165);; Molecular Function: MAP kinase activity (GO:0004707);; Molecular Function: ATP binding (GO:0005524);; Cellular Component: nucleus (GO:0005634);; Cellular Component: mitochondrion (GO:0005739);; Cellular Component: cytosol (GO:0005829);; Cellular Component: plasma membrane (GO:0005886);; Biological Process: protein phosphorylation (GO:0006468);; Biol…	K04371|0|bdi:100826950|MPK17; mitogen-activated protein kinase 12-like; K04371 mitogen-activated protein kinase 1/3 [EC:2.7.11.24] (A)	[T]	Signal transduction mechanisms	Protein kinase domain;; Protein tyrosine kinase;; Lipopolysaccharide kinase (Kdo/WaaP) family;; Leucine rich repeat N-terminal domain	Mitogen-activated protein kinase 12 OS=Oryza sativa subsp. japonica (Rice) PE=1 SV=2	putative MAPK protein kinase [Triticum aestivum]
comp120095_c0	0.00029508	-2.7735	down	--	--	Molecular Function: protein serine/threonine kinase activity (GO:0004674);; Molecular Function: ATP binding (GO:0005524);; Biological Process: protein phosphorylation (GO:0006468);; Cellular Component: integral component of membrane (GO:0016021);; Cellular Component: cytoplasmic membrane-bounded vesicle (GO:0016023);;	--	--	--	--	LRR receptor-like serine/threonine-protein kinase RCH1 (Precursor) GN=RCH1 OS=Arabidopsis thaliana (Mouse-ear cress) PE=2 SV=1	Putative LRR receptor-like serine/threonine-protein kinase [Aegilops tauschii]
comp129311_c1	0.000318747	1.0127	up	--	--	Molecular Function: manganese ion binding (GO:0030145);; Molecular Function: nutrient reservoir activity (GO:0045735);; Cellular Component: apoplast (GO:0048046);;	--	--	--	Cupin;; Cupin domain	Germin-like protein 2-4 (Precursor) OS=Oryza sativa subsp. japonica (Rice) PE=2 SV=1	predicted protein [Hordeum vulgare subsp. vulgare]
comp114482_c0	1.99e-06	3.00542	up	--	--	--	--	--	--	Late embryogenesis abundant protein	--	hypothetical protein TRIUR3_31262 [Triticum urartu]
comp135305_c0	3.48e-13	1.55427	up	--	--	Molecular Function: metal ion binding (GO:0046872);;	--	[K]	Transcription	PHD-finger;; Ring finger domain	Methyl-CpG-binding domain-containing protein 9 GN=MBD9 OS=Arabidopsis thaliana (Mouse-ear cress) PE=2 SV=1	PHD and RING finger domain-containing protein 1 [Triticum urartu]
comp132594_c3	0.000213919	1.56152	up	--	--	Molecular Function: RNA binding (GO:0003723);; Molecular Function: RNA-directed DNA polymerase activity (GO:0003964);; Biological Process: RNA-dependent DNA replication (GO:0006278);; Cellular Component: membrane (GO:0016020);; Cellular Component: intracellular membrane-bounded organelle (GO:0043231);; Cellular Component: cytoplasmic part (GO:0044444);;	--	[R]	General function prediction only	zinc-binding in reverse transcriptase;; Reverse transcriptase-like;; Reverse transcriptase-like	Putative ribonuclease H protein At1g65750 GN=At1g65750 OS=Arabidopsis thaliana (Mouse-ear cress) PE=3 SV=1	PREDICTED: uncharacterized protein LOC101756955 [Setaria italica]
comp115503_c0	3.83e-10	2.23076	up	--	--	Molecular Function: protein serine/threonine kinase activity (GO:0004674);; Molecular Function: calcium ion binding (GO:0005509);; Molecular Function: ATP binding (GO:0005524);; Biological Process: protein phosphorylation (GO:0006468);;	K13412|7.04068e-17|bdi:100822134|calcium-dependent protein kinase 7-like; K13412 calcium-dependent protein kinase [EC:2.7.11.1] (A)	--	--	--	--	predicted protein [Hordeum vulgare subsp. vulgare]
comp134355_c0	2.63e-05	1.03998	up	[J]	Translation, ribosomal structure and biogenesis	Molecular Function: protein serine/threonine kinase activity (GO:0004674);; Molecular Function: ATP binding (GO:0005524);; Biological Process: protein phosphorylation (GO:0006468);; Cellular Component: cytoplasmic membrane-bounded vesicle (GO:0016023);; Molecular Function: carbon-nitrogen ligase activity, with glutamine as amido-N-donor (GO:0016884);;	--	[J]	Translation, ribosomal structure and biogenesis	Protein kinase domain;; Protein tyrosine kinase;; Amidase	Putative serine/threonine-protein kinase-like protein CCR3 (Precursor) GN=F27K19.130 OS=Arabidopsis thaliana (Mouse-ear cress) PE=2 SV=1	Putative serine/threonine-protein kinase-like protein CCR3 [Aegilops tauschii]
comp100249_c0	0.00713939	-2.47227	down	--	--	Molecular Function: iron ion binding (GO:0005506);; Cellular Component: chloroplast (GO:0009507);; Molecular Function: linoleate 13S-lipoxygenase activity (GO:0016165);; Biological Process: oxylipin biosynthetic process (GO:0031408);; Biological Process: oxidation-reduction process (GO:0055114);;	K00454|0|bdi:100832776|lipoxygenase 2.3, chloroplastic; K00454 lipoxygenase [EC:1.13.11.12] (A)	--	--	Lipoxygenase	Lipoxygenase 2.3, chloroplastic (Precursor) GN=LOX2.3 OS=Hordeum vulgare (Barley) PE=1 SV=1	predicted protein [Hordeum vulgare subsp. vulgare]
comp122066_c0	0.000593854	-1.71562	down	[V]	Defense mechanisms	Cellular Component: plastid (GO:0009536);; Cellular Component: membrane (GO:0016020);;	--	[Q]	Secondary metabolites biosynthesis, transport and catabolism	ABC transporter;; Plant PDR ABC transporter associated;; ABC-2 type transporter	Pleiotropic drug resistance protein 5 GN=OJ1372_D12.114 OS=Oryza sativa subsp. japonica (Rice) PE=2 SV=2	Pleiotropic drug resistance protein 5 [Aegilops tauschii]
comp97694_c0	0.000264281	-3.24299	down	[H]	Coenzyme transport and metabolism	Molecular Function: methionine adenosyltransferase activity (GO:0004478);; Molecular Function: ATP binding (GO:0005524);; Cellular Component: cytoplasm (GO:0005737);; Biological Process: S-adenosylmethionine biosynthetic process (GO:0006556);; Biological Process: one-carbon metabolic process (GO:0006730);; Molecular Function: metal ion binding (GO:0046872);;	K00789|4.72552e-95|vvi:100244176|METK2; S-adenosylmethionine synthetase 2; K00789 S-adenosylmethionine synthetase [EC:2.5.1.6] (A)	[H]	Coenzyme transport and metabolism	S-adenosylmethionine synthetase, C-terminal domain	S-adenosylmethionine synthase 1 (Fragment) GN=SMS-1 OS=Petroselinum crispum (Parsley) PE=2 SV=1	RecName: Full=S-adenosylmethionine synthase 1; Short=AdoMet synthase 1; AltName: Full=Methionine adenosyltransferase 1; Short=MAT 1, partial [Petroselinum crispum]
comp137575_c2	2.67e-05	1.2756	up	--	--	Molecular Function: diacylglycerol O-acyltransferase activity (GO:0004144);; Biological Process: autophagy (GO:0006914);; Cellular Component: plastid (GO:0009536);; Biological Process: glycerolipid biosynthetic process (GO:0045017);;	--	--	--	Protein of unknown function (DUF1298)	O-acyltransferase WSD1 GN=WSD1 OS=Arabidopsis thaliana (Mouse-ear cress) PE=2 SV=1	predicted protein [Hordeum vulgare subsp. vulgare]
comp131042_c1	0	-4.50256	down	--	--	Biological Process: response to stress (GO:0006950);; Cellular Component: cytoplasmic membrane-bounded vesicle (GO:0016023);;	--	--	--	Thaumatin family	Zeamatin (Precursor) GN=Zlp OS=Zea mays (Maize) PE=1 SV=2	predicted protein [Hordeum vulgare subsp. vulgare]
comp134922_c0	0.00103936	-1.51709	down	[RTKL]	--	Molecular Function: protein serine/threonine kinase activity (GO:0004674);; Molecular Function: ATP binding (GO:0005524);; Biological Process: protein phosphorylation (GO:0006468);;	K08867|3.14373e-94|bdi:100840662|probable serine/threonine-protein kinase WNK8; K08867 WNK lysine deficient protein kinase [EC:2.7.11.1] (A)	[R]	General function prediction only	Protein kinase domain;; Protein tyrosine kinase	Probable serine/threonine-protein kinase WNK7 GN=OsJ_031409 OS=Oryza sativa subsp. japonica (Rice) PE=2 SV=2	putative serine/threonine-protein kinase WNK8 [Triticum urartu]
comp119645_c0	0	-5.43762	down	[C]	Energy production and conversion	Molecular Function: magnesium ion binding (GO:0000287);; Molecular Function: isocitrate dehydrogenase (NADP+) activity (GO:0004450);; Molecular Function: copper ion binding (GO:0005507);; Cellular Component: peroxisome (GO:0005777);; Cellular Component: plasma membrane (GO:0005886);; Biological Process: tricarboxylic acid cycle (GO:0006099);; Biological Process: isocitrate metabolic process (GO:0…	K00031|0|pxb:103956814|isocitrate dehydrogenase [NADP]; K00031 isocitrate dehydrogenase [EC:1.1.1.42] (A)	[C]	Energy production and conversion	Isocitrate/isopropylmalate dehydrogenase	Isocitrate dehydrogenase [NADP], chloroplastic (Precursor; Fragment) OS=Medicago sativa (Alfalfa) PE=2 SV=1	isocitrate dehydrogenase (NADP+) [Apium graveolens]
comp123810_c0	2.35e-10	2.82698	up	[C]	Energy production and conversion	Molecular Function: electron carrier activity (GO:0009055);; Cellular Component: plastid (GO:0009536);; Biological Process: abscisic acid biosynthetic process (GO:0009688);; Biological Process: electron transport chain (GO:0022900);; Biological Process: single-organism cellular process (GO:0044763);; Biological Process: single-organism developmental process (GO:0044767);; Molecular Function: meta…	K02639|1.03969e-76|bdi:100836511|ferredoxin-like; K02639 ferredoxin (A)	--	--	2Fe-2S iron-sulfur cluster binding domain	Ferredoxin-3, chloroplastic (Precursor) GN=FDX3 OS=Zea mays (Maize) PE=2 SV=1	Ferredoxin-3, chloroplastic [Triticum urartu]
comp140960_c0	9.59e-05	2.01874	up	--	--	Molecular Function: catalytic activity (GO:0003824);; Biological Process: metabolic process (GO:0008152);;	--	--	--	--	Probable protein phosphatase 2C 48 OS=Oryza sativa subsp. japonica (Rice) PE=2 SV=1	Putative protein phosphatase 2C 48 [Aegilops tauschii]
comp131829_c0	1.31e-05	-2.72673	down	--	--	--	--	[O]	Posttranslational modification, protein turnover, chaperones	--	E3 ubiquitin-protein ligase MBR2 GN=MBR2 OS=Arabidopsis thaliana (Mouse-ear cress) PE=1 SV=1	E3 ubiquitin ligase BIG BROTHER-related protein [Triticum urartu]
comp136069_c0	0.0083232	1.37681	up	--	--	Molecular Function: RNA binding (GO:0003723);; Molecular Function: RNA-directed DNA polymerase activity (GO:0003964);; Biological Process: RNA-dependent DNA replication (GO:0006278);; Cellular Component: membrane (GO:0016020);;	--	[R]	General function prediction only	--	--	Laccase-4 [Triticum urartu]
comp132922_c1	0.000483816	2.21829	up	[MG]	--	Molecular Function: catalytic activity (GO:0003824);; Biological Process: cellular metabolic process (GO:0044237);; Molecular Function: coenzyme binding (GO:0050662);;	K09753|1.07279e-71|obr:102714531|cinnamoyl-CoA reductase 1-like; K09753 cinnamoyl-CoA reductase [EC:1.2.1.44] (A)	[V]	Defense mechanisms	NADH(P)-binding;; NAD dependent epimerase/dehydratase family;; 3-beta hydroxysteroid dehydrogenase/isomerase family;; NmrA-like family;; Polysaccharide biosynthesis protein	Cinnamoyl-CoA reductase 1 GN=T24D18.5 OS=Arabidopsis thaliana (Mouse-ear cress) PE=1 SV=1	predicted protein [Hordeum vulgare subsp. vulgare]
comp136023_c0	5.09e-10	-1.54041	down	--	--	Cellular Component: protein phosphatase type 2A complex (GO:0000159);; Biological Process: signal transduction (GO:0007165);; Molecular Function: protein phosphatase type 2A regulator activity (GO:0008601);; Cellular Component: plastid (GO:0009536);;	K11584|2.31531e-173|bdi:100844608|serine/threonine protein phosphatase 2A 57 kDa regulatory subunit B' alpha isoform-like; K11584 serine/threonine-protein phosphatase 2A regulatory subunit B' (A)	[T]	Signal transduction mechanisms	Protein phosphatase 2A regulatory B subunit (B56 family)	Serine/threonine protein phosphatase 2A 57 kDa regulatory subunit B&apos; beta isoform GN=B&apos;BETA OS=Arabidopsis thaliana (Mouse-ear cress) PE=1 SV=1	predicted protein [Hordeum vulgare subsp. vulgare]
comp124142_c0	0	2.10947	up	--	--	--	--	--	--	--	--	Histone H2B type 1-A [Aegilops tauschii]
comp126320_c1	2.34e-13	1.55016	up	[U]	Intracellular trafficking, secretion, and vesicular transport	Biological Process: maltose metabolic process (GO:0000023);; Biological Process: rRNA processing (GO:0006364);; Biological Process: protein secretion (GO:0009306);; Cellular Component: chloroplast thylakoid membrane (GO:0009535);; Biological Process: double fertilization forming a zygote and endosperm (GO:0009567);; Biological Process: abscisic acid biosynthetic process (GO:0009688);; Biological …	K03118|3.05019e-168|osa:4324478|Os01g0501700; K03118 sec-independent protein translocase protein TatC (A)	--	--	Sec-independent protein translocase protein (TatC)	Sec-independent protein translocase protein TATC, chloroplastic (Precursor) OS=Oryza sativa subsp. japonica (Rice) PE=2 SV=1	unnamed protein product [Triticum aestivum]
comp132948_c0	2.18e-05	-1.23884	down	--	--	--	--	--	--	--	--	hypothetical protein TRIUR3_20312 [Triticum urartu]
comp132259_c0	0	2.80222	up	[M]	Cell wall/membrane/envelope biogenesis	Cellular Component: vacuole (GO:0005773);; Cellular Component: plasma membrane (GO:0005886);; Biological Process: sucrose metabolic process (GO:0005985);; Biological Process: response to osmotic stress (GO:0006970);; Biological Process: biosynthetic process (GO:0009058);; Biological Process: response to cold (GO:0009409);; Biological Process: response to flooding (GO:0009413);; Biological Process…	K00695|1.21754e-169|osa:4333062|Os03g0401300; K00695 sucrose synthase [EC:2.4.1.13] (A)	[M]	Cell wall/membrane/envelope biogenesis	Glycosyl transferases group 1	Sucrose synthase 1 OS=Oryza sativa subsp. japonica (Rice) PE=1 SV=1	Sucrose synthase 1 [Aegilops tauschii]
comp132507_c0	0	6.2208	up	--	--	--	K13464|1.37364e-27|bdi:100843671|	--	--	tify domain;; Divergent CCT motif	Protein TIFY 3B GN=F22D1.70 OS=Arabidopsis thaliana (Mouse-ear cress) PE=1 SV=1	Protein TIFY 3A [Triticum urartu]
comp136110_c0	0.000907364	-1.07033	down	[R]	General function prediction only	Molecular Function: nucleotide binding (GO:0000166);; Cellular Component: endoplasmic reticulum (GO:0005783);; Biological Process: protein targeting (GO:0006605);; Biological Process: membrane organization (GO:0016044);; Biological Process: vesicle-mediated transport (GO:0016192);; Biological Process: cytoplasmic transport (GO:0016482);; Molecular Function: oxidoreductase activity, acting on pair…	--	[QR]	--	2OG-Fe(II) oxygenase superfamily	Probable 2-oxoglutarate/Fe(II)-dependent dioxygenase GN=DIOX2 OS=Papaver somniferum (Opium poppy) PE=2 SV=1	Flavonol synthase/flavanone 3-hydroxylase [Aegilops tauschii]
comp120073_c0	0	2.85394	up	--	--	--	--	--	--	--	--	hypothetical protein TRIUR3_12700 [Triticum urartu]
comp128273_c1	3.24e-14	2.86364	up	--	--	--	--	--	--	Protein of unknown function (DUF1218)	--	hypothetical protein TRIUR3_10953 [Triticum urartu]
comp128381_c0	1.75e-06	1.47013	up	--	--	Molecular Function: sequence-specific DNA binding transcription factor activity (GO:0003700);; Biological Process: regulation of transcription, DNA-templated (GO:0006355);; Molecular Function: sequence-specific DNA binding (GO:0043565);;	K13424|5.38123e-44|bdi:100846086|probable WRKY transcription factor 33; K13424 WRKY transcription factor 33 (A)	--	--	--	--	putative WRKY transcription factor 33 [Triticum urartu]
comp123285_c0	0.000633534	1.22194	up	--	--	Biological Process: cell wall macromolecule catabolic process (GO:0016998);;	--	[R]	General function prediction only	LysM domain	F-box protein At1g55000 GN=At1g55000 OS=Arabidopsis thaliana (Mouse-ear cress) PE=1 SV=1	F-box domain-containing protein [Triticum aestivum]
comp132457_c0	0.00144893	-1.34968	down	--	--	Cellular Component: membrane (GO:0016020);;	--	--	--	Domain of unknown function (DUF4220)	--	hypothetical protein F775_10429 [Aegilops tauschii]
comp140822_c0	0.000175872	1.01313	up	--	--	Molecular Function: calcium-dependent phospholipid binding (GO:0005544);; Biological Process: positive regulation of cellular defense response (GO:0010186);; Biological Process: cellular homeostasis (GO:0019725);; Biological Process: negative regulation of cell death (GO:0060548);;	--	[T]	Signal transduction mechanisms	Copine;; C2 domain	Protein BONZAI 3 GN=BON3 OS=Arabidopsis thaliana (Mouse-ear cress) PE=1 SV=1	predicted protein [Hordeum vulgare subsp. vulgare]
comp127374_c0	0.00917433	-2.87574	down	[V]	Defense mechanisms	Molecular Function: ATP binding (GO:0005524);; Biological Process: ATP catabolic process (GO:0006200);; Cellular Component: membrane (GO:0016020);; Molecular Function: ATPase activity, coupled to transmembrane movement of substances (GO:0042626);;	--	[Q]	Secondary metabolites biosynthesis, transport and catabolism	ABC transporter;; AAA domain	ABC transporter G family member 14 OS=Arabidopsis thaliana (Mouse-ear cress) PE=2 SV=1	predicted protein [Hordeum vulgare subsp. vulgare]
comp137999_c0	0.001978	-1.5848	down	[ER]	--	Cellular Component: plasma membrane (GO:0005886);; Biological Process: cellular response to nitrogen starvation (GO:0006995);; Molecular Function: urea transmembrane transporter activity (GO:0015204);; Molecular Function: solute:sodium symporter activity (GO:0015370);; Cellular Component: integral component of membrane (GO:0016021);; Biological Process: sodium ion transmembrane transport (GO:0035…	--	[E]	Amino acid transport and metabolism	Sodium:solute symporter family	Urea-proton symporter DUR3 OS=Oryza sativa subsp. japonica (Rice) PE=1 SV=1	Putative urea active transporter 1 [Aegilops tauschii]
comp136839_c1	0	2.5705	up	--	--	Molecular Function: protein serine/threonine kinase activity (GO:0004674);; Molecular Function: ATP binding (GO:0005524);; Biological Process: protein phosphorylation (GO:0006468);; Cellular Component: cytoplasmic membrane-bounded vesicle (GO:0016023);;	--	[T]	Signal transduction mechanisms	Protein kinase domain;; Protein tyrosine kinase;; Regulator of chromosome condensation (RCC1) repeat;; ABC1 family	Serine/threonine-protein kinase-like protein CCR4 (Precursor) GN=MCA23.19 OS=Arabidopsis thaliana (Mouse-ear cress) PE=1 SV=1	predicted protein [Hordeum vulgare subsp. vulgare]
comp117640_c0	0.00031772	-4.33487	down	[RTKL]	--	Molecular Function: protein serine/threonine kinase activity (GO:0004674);; Molecular Function: ATP binding (GO:0005524);; Biological Process: protein phosphorylation (GO:0006468);; Cellular Component: plastid (GO:0009536);;	--	[T]	Signal transduction mechanisms	Protein tyrosine kinase;; Protein kinase domain	Serine/threonine-protein kinase At5g01020 GN=At5g01020 OS=Arabidopsis thaliana (Mouse-ear cress) PE=1 SV=1	Protein kinase APK1A, chloroplastic [Aegilops tauschii]
comp142600_c1	0	-4.55179	down	[S]	Function unknown	Cellular Component: cytoplasmic membrane-bounded vesicle (GO:0016023);;	--	[S]	Function unknown	Cysteine-rich secretory protein family	Pathogenesis-related protein 1A (Precursor) OS=Nicotiana tabacum (Common tobacco) PE=1 SV=1	Pathogenesis-related protein 1A [Triticum urartu]
comp112825_c0	0.000278352	-2.62586	down	--	--	--	--	--	--	F-box domain	--	predicted protein [Hordeum vulgare subsp. vulgare]
comp104996_c0	0.000177294	-4.39588	down	--	--	--	--	[K]	Transcription	bZIP transcription factor;; Basic region leucine zipper	--	predicted protein [Hordeum vulgare subsp. vulgare]
comp136021_c1	3.07e-05	1.08095	up	[RTKL]	--	Molecular Function: protein serine/threonine kinase activity (GO:0004674);; Molecular Function: ATP binding (GO:0005524);; Cellular Component: mitochondrion (GO:0005739);; Biological Process: protein phosphorylation (GO:0006468);;	--	[T]	Signal transduction mechanisms	Protein tyrosine kinase;; Protein kinase domain	Probable LRR receptor-like serine/threonine-protein kinase At1g56140 (Precursor) GN=At1g56140 OS=Arabidopsis thaliana (Mouse-ear cress) PE=2 SV=2	Putative LRR receptor-like serine/threonine-protein kinase [Aegilops tauschii]
comp140277_c0	0	2.1126	up	--	--	Molecular Function: DNA binding (GO:0003677);; Molecular Function: chromatin binding (GO:0003682);; Cellular Component: nucleus (GO:0005634);; Biological Process: regulation of transcription, DNA-templated (GO:0006355);; Biological Process: response to organic substance (GO:0010033);; Biological Process: response to oxygen-containing compound (GO:1901700);;	K09422|7.64442e-62|bdi:100833219|myb-related protein Hv1; K09422 myb proto-oncogene protein, plant (A)	[K]	Transcription	--	Myb-related protein Hv1 GN=MYB1 OS=Hordeum vulgare (Barley) PE=2 SV=1	Myb-related protein Hv1 [Aegilops tauschii]
comp128199_c0	0.000120216	1.21558	up	[IQ]	--	Molecular Function: ATP binding (GO:0005524);; Biological Process: phenylpropanoid metabolic process (GO:0009698);; Biological Process: anthocyanin-containing compound biosynthetic process (GO:0009718);; Biological Process: response to sucrose (GO:0009744);; Biological Process: response to UV-B (GO:0010224);; Biological Process: pollen exine formation (GO:0010584);; Molecular Function: 4-coumarat…	K01904|0|obr:102702350|probable 4-coumarate--CoA ligase 2-like; K01904 4-coumarate--CoA ligase [EC:6.2.1.12] (A)	[I]	Lipid transport and metabolism	AMP-binding enzyme	Probable 4-coumarate--CoA ligase 2 OS=Oryza sativa subsp. japonica (Rice) PE=2 SV=2	Putative 4-coumarate--CoA ligase 2 [Aegilops tauschii]
comp125410_c0	0	7.57119	up	--	--	Cellular Component: nucleus (GO:0005634);; Molecular Function: protein dimerization activity (GO:0046983);;	--	--	--	Helix-loop-helix DNA-binding domain	Transcription factor bHLH92 GN=K9D7.15 OS=Arabidopsis thaliana (Mouse-ear cress) PE=2 SV=1	Transcription factor bHLH92 [Aegilops tauschii]
comp115335_c0	0	-9.22448	down	--	--	Molecular Function: endonuclease activity (GO:0004519);; Cellular Component: cytoplasm (GO:0005737);; Biological Process: defense response (GO:0006952);; Biological Process: response to biotic stimulus (GO:0009607);; Biological Process: nucleic acid phosphodiester bond hydrolysis (GO:0090305);;	--	--	--	Pathogenesis-related protein Bet v I family	Major allergen Api g 1, isoallergen 2 OS=Apium graveolens (Celery) PE=1 SV=1	RecName: Full=Major allergen Api g 1, isoallergen 2; AltName: Full=Allergen Api g 1.0201; AltName: Allergen=Api g 1 [Apium graveolens]
comp113942_c0	1.77e-06	4.76313	up	--	--	Molecular Function: calmodulin binding (GO:0005516);; Cellular Component: mitochondrion (GO:0005739);; Cellular Component: plastid (GO:0009536);; Biological Process: auxin-activated signaling pathway (GO:0009734);;	K14488|1.76727e-30|bdi:100822403|	--	--	Auxin responsive protein	--	hypothetical protein TRIUR3_14399 [Triticum urartu]
comp126571_c2	0.000207277	1.55023	up	--	--	Biological Process: polysaccharide catabolic process (GO:0000272);; Molecular Function: hydrolase activity, hydrolyzing O-glycosyl compounds (GO:0004553);; Cellular Component: cytoplasmic membrane-bounded vesicle (GO:0016023);;	--	--	--	Glycosyl hydrolase family 9	Endoglucanase 5 (Precursor) GN=OSJNBa0050G13.22 OS=Oryza sativa subsp. japonica (Rice) PE=2 SV=1	Endoglucanase 5 [Aegilops tauschii]
comp127332_c0	0	2.18857	up	--	--	--	--	--	--	--	--	hypothetical protein F775_31563 [Aegilops tauschii]
comp111376_c0	0.000278352	-2.62586	down	[P]	Inorganic ion transport and metabolism	Cellular Component: vacuole (GO:0005773);; Biological Process: sodium ion transport (GO:0006814);; Molecular Function: malate transmembrane transporter activity (GO:0015140);; Cellular Component: membrane (GO:0016020);; Biological Process: malate transmembrane transport (GO:0071423);;	K14445|2.80421e-117|osa:4345968|Os08g0503700; K14445 solute carrier family 13 (sodium-dependent dicarboxylate transporter), member 2/3/5 (A)	[P]	Inorganic ion transport and metabolism	Sodium:sulfate symporter transmembrane region	Tonoplast dicarboxylate transporter GN=MNJ7.15 OS=Arabidopsis thaliana (Mouse-ear cress) PE=2 SV=2	predicted protein [Hordeum vulgare subsp. vulgare]
comp120294_c0	0.00206377	1.46171	up	[L]	Replication, recombination and repair	Molecular Function: DNA binding (GO:0003677);; Molecular Function: RNA binding (GO:0003723);; Molecular Function: RNA-directed DNA polymerase activity (GO:0003964);; Molecular Function: aspartic-type endopeptidase activity (GO:0004190);; Biological Process: RNA-dependent DNA replication (GO:0006278);; Biological Process: DNA recombination (GO:0006310);; Biological Process: proteolysis (GO:0006508…	--	[R]	General function prediction only	Reverse transcriptase (RNA-dependent DNA polymerase);; Integrase core domain;; Retroviral aspartyl protease;; Retrotransposon gag protein;; Chromo (CHRromatin Organisation MOdifier) domain	Uncharacterized mitochondrial protein AtMg00860 GN=AtMg00860 OS=Arabidopsis thaliana (Mouse-ear cress) PE=4 SV=1	putative gag-pol polyprotein [Oryza sativa Japonica Group]
comp93007_c0	0.000570891	-4.27115	down	--	--	Molecular Function: aspartic-type endopeptidase activity (GO:0004190);; Biological Process: proteolysis (GO:0006508);; Cellular Component: cytoplasmic membrane-bounded vesicle (GO:0016023);;	--	[O]	Posttranslational modification, protein turnover, chaperones	Xylanase inhibitor C-terminal;; Xylanase inhibitor N-terminal;; Eukaryotic aspartyl protease	Aspartic proteinase nepenthesin-1 (Precursor) GN=nep1 OS=Nepenthes gracilis (Slender pitcher plant) PE=1 SV=1	predicted protein [Hordeum vulgare subsp. vulgare]
comp117908_c0	0.00206377	1.46171	up	--	--	--	--	--	--	--	--	PREDICTED: uncharacterized protein LOC101770939 [Setaria italica]
comp133312_c1	4.85e-14	1.62822	up	--	--	Molecular Function: peroxidase activity (GO:0004601);; Biological Process: response to oxidative stress (GO:0006979);; Cellular Component: cytoplasmic membrane-bounded vesicle (GO:0016023);; Molecular Function: heme binding (GO:0020037);; Molecular Function: metal ion binding (GO:0046872);; Biological Process: oxidation-reduction process (GO:0055114);;	K00430|1.9698e-162|bdi:100824183|peroxidase 1-like; K00430 peroxidase [EC:1.11.1.7] (A)	--	--	Peroxidase	Peroxidase 3 (Precursor) GN=YUP8H12.13 OS=Arabidopsis thaliana (Mouse-ear cress) PE=2 SV=1	Peroxidase 3 [Aegilops tauschii]
comp142116_c1	7.99e-09	3.49257	up	--	--	--	--	--	--	--	--	Formin-like protein 16 [Aegilops tauschii]
comp129891_c0	0	-2.44067	down	[R]	General function prediction only	Molecular Function: calmodulin binding (GO:0005516);; Cellular Component: mitochondrion (GO:0005739);; Cellular Component: plasma membrane (GO:0005886);; Cellular Component: plastid (GO:0009536);; Biological Process: response to abscisic acid (GO:0009737);;	K06911|6.84129e-158|bdi:100825215|pirin-like protein; K06911 (A)	--	--	Pirin;; Pirin C-terminal cupin domain	Pirin-like protein OS=Solanum lycopersicum (Tomato) PE=2 SV=1	predicted protein [Hordeum vulgare subsp. vulgare]
comp117867_c0	0	3.55674	up	--	--	Cellular Component: mitochondrion (GO:0005739);; Molecular Function: hydrolase activity (GO:0016787);;	K07766|1.11211e-40|bdi:100841819|nudix hydrolase 18, mitochondrial-like; K07766 diphosphoinositol-polyphosphate diphosphatase [EC:3.6.1.52] (A)	[T]	Signal transduction mechanisms	--	Nudix hydrolase 21, chloroplastic (Precursor) GN=T9L24.30 OS=Arabidopsis thaliana (Mouse-ear cress) PE=2 SV=1	predicted protein [Hordeum vulgare subsp. vulgare]
comp129110_c1	0	-2.33656	down	--	--	Cellular Component: mitochondrion (GO:0005739);;	--	--	--	Domain of unknown function (DUF4228)	Uncharacterized protein At1g66480 GN=At1g66480 OS=Arabidopsis thaliana (Mouse-ear cress) PE=2 SV=1	PREDICTED: uncharacterized protein At1g66480-like [Setaria italica]
comp115140_c0	6.67e-11	-5.47869	down	[O]	Posttranslational modification, protein turnover, chaperones	--	--	[O]	Posttranslational modification, protein turnover, chaperones	DnaJ domain	Chaperone protein dnaJ 6 GN=MOJ9.8 OS=Arabidopsis thaliana (Mouse-ear cress) PE=2 SV=1	hypothetical protein TRIUR3_20680 [Triticum urartu]
comp113858_c0	3.92e-13	5.68486	up	--	--	--	--	--	--	--	--	E3 ubiquitin-protein ligase EL5 [Aegilops tauschii]
comp136280_c0	1.14e-05	2.10965	up	--	--	--	K17302|4.47255e-07|sita:101781081|coatomer subunit beta'-2-like; K17302 coatomer, subunit beta' (A)	--	--	--	--	PREDICTED: coatomer subunit beta&apos;-2-like isoform X3 [Setaria italica]
comp130242_c0	0	3.18056	up	--	--	Cellular Component: cytoplasmic membrane-bounded vesicle (GO:0016023);; Molecular Function: nutrient reservoir activity (GO:0045735);;	--	--	--	Cupin;; Protein of unknown function (DUF861);; Cupin domain;; ARD/ARD' family	Globulin-1 S allele (Precursor) GN=GLB1 OS=Zea mays (Maize) PE=1 SV=2	Globulin-1 S allele [Triticum urartu]
comp131751_c1	0	9.14413	up	--	--	Molecular Function: protein dimerization activity (GO:0046983);;	--	--	--	Helix-loop-helix DNA-binding domain	Transcription factor bHLH35 GN=MUL3.10 OS=Arabidopsis thaliana (Mouse-ear cress) PE=2 SV=1	hypothetical protein F775_52582 [Aegilops tauschii]
comp141222_c0	5.77e-05	-1.0174	down	[P]	Inorganic ion transport and metabolism	Molecular Function: voltage-gated chloride channel activity (GO:0005247);; Cellular Component: plasma membrane (GO:0005886);; Biological Process: chloride transport (GO:0006821);; Cellular Component: plant-type vacuole membrane (GO:0009705);; Cellular Component: integral component of membrane (GO:0016021);; Molecular Function: adenyl nucleotide binding (GO:0030554);; Biological Process: transmemb…	K05016|0|bdi:100833463|chloride channel protein CLC-c-like; K05016 chloride channel 7 (A)	[P]	Inorganic ion transport and metabolism	Voltage gated chloride channel;; CBS domain	Chloride channel protein CLC-c GN=K9P8.3 OS=Arabidopsis thaliana (Mouse-ear cress) PE=1 SV=1	chloride channel 1 [Hordeum vulgare subsp. vulgare]
comp122363_c0	0	2.09345	up	[TZDR]	--	Molecular Function: calcium ion binding (GO:0005509);; Cellular Component: mitochondrion (GO:0005739);; Molecular Function: 2-alkenal reductase [NAD(P)] activity (GO:0032440);; Biological Process: oxidation-reduction process (GO:0055114);;	K13448|1.78202e-66|sbi:SORBI_09g029430|SORBIDRAFT_09g029430, Sb09g029430; hypothetical protein; K13448 calcium-binding protein CML (A)	[T]	Signal transduction mechanisms	EF-hand domain pair;; EF hand;; EF-hand domain;; EF hand;; EF-hand domain pair;; Secreted protein acidic and rich in cysteine Ca binding region	Probable calcium-binding protein CML14 GN=OJ1126_B10.8 OS=Oryza sativa subsp. japonica (Rice) PE=2 SV=1	hypothetical protein SORBIDRAFT_09g029430 [Sorghum bicolor]
comp102105_c0	0.00426541	-1.59908	down	--	--	Molecular Function: RNA binding (GO:0003723);; Molecular Function: RNA-directed DNA polymerase activity (GO:0003964);; Cellular Component: mitochondrion (GO:0005739);; Biological Process: RNA-dependent DNA replication (GO:0006278);;	--	[R]	General function prediction only	Reverse transcriptase (RNA-dependent DNA polymerase);; zinc-binding in reverse transcriptase;; Endonuclease/Exonuclease/phosphatase family	Putative ribonuclease H protein At1g65750 GN=At1g65750 OS=Arabidopsis thaliana (Mouse-ear cress) PE=3 SV=1	OSJNBa0006A01.18 [Oryza sativa Japonica Group]
comp122833_c0	1.13e-14	1.99469	up	--	--	--	--	--	--	--	--	unnamed protein product [Triticum aestivum]
comp121902_c0	0.00395516	2.04456	up	--	--	Molecular Function: protein serine/threonine kinase activity (GO:0004674);; Molecular Function: ATP binding (GO:0005524);; Biological Process: protein phosphorylation (GO:0006468);; Biological Process: system development (GO:0048731);;	--	[R]	General function prediction only	--	Serine/threonine-protein kinase D6PKL2 GN=MCA23.7 OS=Arabidopsis thaliana (Mouse-ear cress) PE=1 SV=1	Protein kinase G11A [Triticum urartu]
comp127601_c0	1.1e-13	1.54893	up	--	--	Cellular Component: mitochondrion (GO:0005739);; Cellular Component: chloroplast (GO:0009507);;	--	--	--	--	--	UFG2 [Triticum aestivum]
comp120925_c0	4.35e-05	-2.53589	down	--	--	Molecular Function: calmodulin binding (GO:0005516);; Cellular Component: mitochondrion (GO:0005739);; Biological Process: auxin-activated signaling pathway (GO:0009734);;	K14488|1.00192e-37|dosa:Os06t0137400-00|Os06g0137400, SAUR24, SMALL_AUXIN-UP_RNA_24; Hypothetical conserved gene.; K14488 SAUR family protein (A)	--	--	Auxin responsive protein	Auxin-induced protein 15A OS=Glycine max (Soybean) PE=2 SV=1	putative auxin-induced protein TGSAUR22 [Oryza sativa Japonica Group]
comp132299_c0	2.02e-13	1.62501	up	--	--	--	--	--	--	--	--	hypothetical protein TRIUR3_27413 [Triticum urartu]
comp131637_c0	0.000116208	-1.23168	down	--	--	Molecular Function: DNA binding (GO:0003677);; Cellular Component: nucleus (GO:0005634);; Molecular Function: protein dimerization activity (GO:0046983);;	--	--	--	Helix-loop-helix DNA-binding domain	Transcription factor ORG2 GN=F24I3.50 OS=Arabidopsis thaliana (Mouse-ear cress) PE=1 SV=1	basic helix-loop-helix protein [Hordeum vulgare subsp. vulgare]
comp127880_c1	0	3.1738	up	--	--	Molecular Function: transferase activity, transferring acyl groups other than amino-acyl groups (GO:0016747);;	--	--	--	Transferase family	Agmatine coumaroyltransferase-2 {ECO:0000303|PubMed:18270436, ECO:0000312|EMBL:BAF97627.1} GN=ACT-2 OS=Hordeum vulgare (Barley) PE=1 SV=1	Anthranilate N-benzoyltransferase protein 1 [Aegilops tauschii]
comp128728_c4	0.00168246	-2.25051	down	[RTKL]	--	Molecular Function: protein serine/threonine kinase activity (GO:0004674);; Molecular Function: calcium ion binding (GO:0005509);; Molecular Function: ATP binding (GO:0005524);; Biological Process: protein phosphorylation (GO:0006468);; Molecular Function: polysaccharide binding (GO:0030247);;	--	--	--	Protein kinase domain;; Protein tyrosine kinase	Wall-associated receptor kinase 4 (Precursor) GN=WAK4 OS=Arabidopsis thaliana (Mouse-ear cress) PE=2 SV=1	Wall-associated receptor kinase 5 [Aegilops tauschii]
comp126486_c0	1.46e-07	1.85387	up	--	--	--	--	--	--	Protein of unknown function (DUF581)	--	PREDICTED: uncharacterized protein LOC100845407 [Brachypodium distachyon]
comp123946_c0	9.29e-11	2.61929	up	--	--	--	--	--	--	--	--	Os06g0660400 [Oryza sativa Japonica Group]
comp142299_c0	0.000875124	1.29574	up	--	--	--	--	--	--	--	--	predicted protein [Hordeum vulgare subsp. vulgare]
comp123242_c0	1.29e-06	1.28535	up	--	--	Cellular Component: mitochondrion (GO:0005739);; Biological Process: protein folding (GO:0006457);; Biological Process: response to heat (GO:0009408);; Biological Process: response to high light intensity (GO:0009644);; Biological Process: terpenoid biosynthetic process (GO:0016114);; Biological Process: response to hydrogen peroxide (GO:0042542);; Biological Process: positive regulation of trans…	--	--	--	--	--	predicted protein [Hordeum vulgare subsp. vulgare]
comp126181_c0	2.43e-08	-1.8422	down	--	--	--	--	--	--	Protein of unknown function (DUF640)	Protein G1-like9 OS=Oryza sativa subsp. japonica (Rice) PE=1 SV=1	PREDICTED: skin secretory protein xP2-like [Setaria italica]
comp128869_c0	0	2.11365	up	--	--	Molecular Function: DNA binding (GO:0003677);; Cellular Component: nucleus (GO:0005634);; Biological Process: regulation of transcription, DNA-templated (GO:0006355);;	--	--	--	B3 DNA binding domain	B3 domain-containing protein Os03g0622200 OS=Oryza sativa subsp. japonica (Rice) PE=2 SV=1	B3 domain-containing protein [Aegilops tauschii]
comp127937_c0	3.44e-05	1.50365	up	--	--	--	--	--	--	--	--	hypothetical protein F775_00644 [Aegilops tauschii]
comp71992_c0	0.00510547	1.37193	up	--	--	--	--	--	--	--	--	Wall-associated receptor kinase 5 [Aegilops tauschii]
comp135149_c0	2.46e-06	-1.18052	down	--	--	Molecular Function: transferase activity, transferring acyl groups other than amino-acyl groups (GO:0016747);;	--	--	--	Transferase family	Uncharacterized acetyltransferase At3g50280 GN=At3g50280 OS=Arabidopsis thaliana (Mouse-ear cress) PE=3 SV=1	predicted protein [Hordeum vulgare subsp. vulgare]
comp133676_c0	5.49e-13	4.46948	up	--	--	--	--	[S]	Function unknown	--	Uncharacterized protein At4g26485 GN=At4g26485 OS=Arabidopsis thaliana (Mouse-ear cress) PE=4 SV=1	hypothetical protein [Brachypodium sylvaticum]
comp125915_c0	0	-6.44809	down	--	--	--	K06569|1.59732e-64|cvr:CHLNCDRAFT_59390|hypothetical protein; K06569 melanoma-associated antigen p97 (A)	--	--	Transferrin;; ABC transporter, phosphonate, periplasmic substrate-binding protein	--	hypothetical protein CHLNCDRAFT_59390 [Chlorella variabilis]
comp127958_c1	0	3.15013	up	--	--	--	--	[R]	General function prediction only	C2H2-type zinc finger;; Zinc finger, C2H2 type;; Zinc-finger double-stranded RNA-binding;; C2H2 type zinc-finger (2 copies)	Zinc finger protein ZAT11 GN=ZAT11 OS=Arabidopsis thaliana (Mouse-ear cress) PE=2 SV=1	Zinc finger protein 1 [Aegilops tauschii]
comp126516_c0	0.0020033	-2.78918	down	--	--	--	--	--	--	Alpha/beta hydrolase family;; Alpha/beta hydrolase family;; alpha/beta hydrolase fold	Probable esterase PIR7A OS=Oryza sativa subsp. japonica (Rice) PE=3 SV=2	predicted protein [Hordeum vulgare subsp. vulgare]
comp142099_c1	3.86e-10	1.37053	up	--	--	Molecular Function: DNA binding (GO:0003677);; Molecular Function: chromatin binding (GO:0003682);; Cellular Component: nucleus (GO:0005634);; Biological Process: response to chitin (GO:0010200);;	--	--	--	DIRP	Protein ALWAYS EARLY 3 GN=MHC9 OS=Arabidopsis thaliana (Mouse-ear cress) PE=1 SV=1	Protein ALWAYS EARLY 2 [Triticum urartu]
comp113151_c0	1.15e-05	-1.07623	down	--	--	--	--	--	--	--	--	hypothetical protein TRIUR3_28824 [Triticum urartu]
comp131800_c0	0	2.87446	up	--	--	Cellular Component: Golgi apparatus (GO:0005794);; Biological Process: protein glycosylation (GO:0006486);; Cellular Component: integral component of membrane (GO:0016021);; Molecular Function: beta-1,3-galactosyltransferase activity (GO:0048531);;	--	[G]	Carbohydrate transport and metabolism	Galactosyltransferase	Beta-1,3-galactosyltransferase 7 OS=Arabidopsis thaliana (Mouse-ear cress) PE=2 SV=1	Beta-1,3-galactosyltransferase 7 [Triticum urartu]
comp127222_c0	0	2.3722	up	--	--	--	--	--	--	--	--	predicted protein [Hordeum vulgare subsp. vulgare]
comp84219_c0	5.3e-06	2.94139	up	--	--	--	--	--	--	--	--	hypothetical protein TRIUR3_02021 [Triticum urartu]
comp127057_c0	0	4.09598	up	[Q]	Secondary metabolites biosynthesis, transport and catabolism	Molecular Function: monooxygenase activity (GO:0004497);; Molecular Function: iron ion binding (GO:0005506);; Molecular Function: electron carrier activity (GO:0009055);; Cellular Component: cytoplasmic membrane-bounded vesicle (GO:0016023);; Molecular Function: oxidoreductase activity, acting on paired donors, with incorporation or reduction of molecular oxygen (GO:0016705);; Molecular Function:…	--	[Q]	Secondary metabolites biosynthesis, transport and catabolism	Cytochrome P450	Cytochrome P450 89A9 GN=CYP89A9 OS=Arabidopsis thaliana (Mouse-ear cress) PE=2 SV=1	hypothetical protein F775_52712 [Aegilops tauschii]
comp110674_c0	0.00715518	2.49445	up	--	--	Biological Process: metabolic process (GO:0008152);; Cellular Component: cytoplasmic membrane-bounded vesicle (GO:0016023);; Molecular Function: transferase activity, transferring acyl groups (GO:0016746);;	K13508|3.38726e-124|sita:101757809|glycerol-3-phosphate acyltransferase 5-like; K13508 glycerol-3-phosphate acyltransferase [EC:2.3.1.15] (A)	--	--	haloacid dehalogenase-like hydrolase	Glycerol-3-phosphate acyltransferase 5 GN=GPAT5 OS=Arabidopsis thaliana (Mouse-ear cress) PE=1 SV=1	predicted protein [Hordeum vulgare subsp. vulgare]
comp117336_c2	4.86e-05	-2.17286	down	--	--	Molecular Function: hydrolase activity, hydrolyzing O-glycosyl compounds (GO:0004553);; Cellular Component: mitochondrion (GO:0005739);; Biological Process: carbohydrate metabolic process (GO:0005975);; Cellular Component: plant-type cell wall (GO:0009505);; Biological Process: embryo development ending in seed dormancy (GO:0009793);; Biological Process: pollen exine formation (GO:0010584);;	--	--	--	Glycosyl hydrolases family 17;; X8 domain	Probable glucan endo-1,3-beta-glucosidase A6 (Precursor) GN=A6 OS=Arabidopsis thaliana (Mouse-ear cress) PE=2 SV=1	PREDICTED: probable glucan endo-1,3-beta-glucosidase A6 [Brachypodium distachyon]
comp113184_c0	0.000484945	1.64023	up	--	--	Cellular Component: cytoplasmic membrane-bounded vesicle (GO:0016023);; Molecular Function: metal ion binding (GO:0046872);;	--	[O]	Posttranslational modification, protein turnover, chaperones	Ring finger domain;; RING-H2 zinc finger;; Zinc finger, C3HC4 type (RING finger);; Zinc finger, C3HC4 type (RING finger);; Anaphase-promoting complex subunit 11 RING-H2 finger	RING-H2 finger protein ATL3 GN=ATL3 OS=Arabidopsis thaliana (Mouse-ear cress) PE=2 SV=1	PREDICTED: E3 ubiquitin-protein ligase EL5-like [Brachypodium distachyon]
comp115029_c0	3.13e-05	-4.56483	down	[O]	Posttranslational modification, protein turnover, chaperones	Molecular Function: ATP binding (GO:0005524);; Biological Process: response to stress (GO:0006950);;	K03283|4.10031e-77|osa:4332420|Os03g0277300; K03283 heat shock 70kDa protein 1/8 (A)	[O]	Posttranslational modification, protein turnover, chaperones	Hsp70 protein;; NAD-specific glutamate dehydrogenase	Heat shock 70 kDa protein GN=HSP70 OS=Achlya klebsiana PE=2 SV=1	Heat shock protein HSS1 [Rhizoctonia solani AG-1 IB]
comp116677_c0	0	2.16751	up	--	--	--	K09286|1.36541e-08|osa:4344266|Os07g0674800; K09286 EREBP-like factor (A)	--	--	--	--	AP2 domain transcription factor EREBP [Oryza sativa Japonica Group]
comp128746_c0	1.52e-05	2.13228	up	--	--	--	--	--	--	--	--	hypothetical protein F775_15941 [Aegilops tauschii]
comp125849_c1	0.00115428	-1.40453	down	--	--	Molecular Function: sequence-specific DNA binding transcription factor activity (GO:0003700);; Cellular Component: nucleus (GO:0005634);; Molecular Function: zinc ion binding (GO:0008270);; Molecular Function: sequence-specific DNA binding (GO:0043565);; Biological Process: positive regulation of transcription, DNA-templated (GO:0045893);;	--	[K]	Transcription	GATA zinc finger	GATA transcription factor 12 GN=GATA12 OS=Arabidopsis thaliana (Mouse-ear cress) PE=2 SV=1	predicted protein [Hordeum vulgare subsp. vulgare]
comp121180_c1	0.000176602	-1.26384	down	--	--	--	--	--	--	Protein of unknown function (DUF581)	--	hypothetical protein TRIUR3_12742 [Triticum urartu]
comp142116_c0	0	2.56896	up	[L]	Replication, recombination and repair	Molecular Function: nucleic acid binding (GO:0003676);; Molecular Function: RNA helicase activity (GO:0003724);; Molecular Function: ATP binding (GO:0005524);; Molecular Function: ATP-dependent helicase activity (GO:0008026);; Cellular Component: chloroplast stroma (GO:0009570);; Biological Process: embryo development ending in seed dormancy (GO:0009793);; Cellular Component: cytoplasmic stress g…	--	[A]	RNA processing and modification	DSHCT (NUC185) domain;; DEAD/DEAH box helicase;; Type III restriction enzyme, res subunit;; Helicase conserved C-terminal domain;; Formin Homology 2 Domain	DEAD-box ATP-dependent RNA helicase ISE2, chloroplastic (Precursor) GN=F20P5.20 OS=Arabidopsis thaliana (Mouse-ear cress) PE=1 SV=2	PREDICTED: DEAD-box ATP-dependent RNA helicase ISE2, chloroplastic [Brachypodium distachyon]
comp110690_c1	3.36e-11	2.74556	up	--	--	--	--	--	--	Endonuclease/Exonuclease/phosphatase family	--	unnamed protein product [Triticum aestivum]
comp138659_c0	0	1.82733	up	[RTKL]	--	Biological Process: response to molecule of bacterial origin (GO:0002237);; Molecular Function: protein serine/threonine kinase activity (GO:0004674);; Molecular Function: ATP binding (GO:0005524);; Biological Process: protein phosphorylation (GO:0006468);; Cellular Component: plastid (GO:0009536);; Biological Process: detection of external stimulus (GO:0009581);; Biological Process: detection of…	--	[T]	Signal transduction mechanisms	Protein kinase domain;; Protein tyrosine kinase	Probable leucine-rich repeat receptor-like serine/threonine-protein kinase At3g14840 (Precursor) GN=LRR-RLK OS=Arabidopsis thaliana (Mouse-ear cress) PE=2 SV=1	PREDICTED: putative serine/threonine-protein kinase [Brachypodium distachyon]
comp131229_c0	4.19e-10	-1.8577	down	--	--	Molecular Function: metal ion binding (GO:0046872);;	--	--	--	--	Zinc finger protein KNUCKLES GN=KNU OS=Arabidopsis thaliana (Mouse-ear cress) PE=1 SV=1	drought and salt tolerance protein [Triticum aestivum]
comp125230_c0	0.00983866	-1.58653	down	--	--	Biological Process: flavonoid metabolic process (GO:0009812);; Molecular Function: protein dimerization activity (GO:0046983);;	--	--	--	bHLH-MYC and R2R3-MYB transcription factors N-terminal;; Helix-loop-helix DNA-binding domain	Anthocyanin regulatory R-S protein GN=R-S OS=Zea mays (Maize) PE=2 SV=1	Anthocyanin regulatory R-S protein [Aegilops tauschii]
comp136597_c0	0	2.08619	up	--	--	Biological Process: defense response to insect (GO:0002213);; Molecular Function: stearoyl-CoA 9-desaturase activity (GO:0004768);; Cellular Component: mitochondrion (GO:0005739);; Biological Process: fatty acid biosynthetic process (GO:0006633);; Cellular Component: chloroplast stroma (GO:0009570);; Biological Process: defense response to bacterium (GO:0042742);; Molecular Function: acyl-[acyl-c…	K03921|0|bdi:100846692|acyl-[acyl-carrier-protein] desaturase 2, chloroplastic; K03921 acyl-[acyl-carrier-protein] desaturase [EC:1.14.19.2] (A)	--	--	Fatty acid desaturase	Acyl-[acyl-carrier-protein] desaturase 2, chloroplastic (Precursor) OS=Oryza sativa subsp. japonica (Rice) PE=2 SV=1	unnamed protein product [Triticum aestivum]
comp140502_c1	6.45e-09	-2.71893	down	--	--	Molecular Function: protein serine/threonine kinase activity (GO:0004674);; Molecular Function: ATP binding (GO:0005524);; Biological Process: protein phosphorylation (GO:0006468);; Cellular Component: integral component of membrane (GO:0016021);; Cellular Component: cytoplasmic membrane-bounded vesicle (GO:0016023);;	--	--	--	Leucine Rich repeats (2 copies);; Leucine rich repeat;; Leucine Rich Repeat;; Leucine Rich repeat;; Leucine rich repeat	Probable LRR receptor-like serine/threonine-protein kinase At4g26540 (Precursor) GN=At4g26540 OS=Arabidopsis thaliana (Mouse-ear cress) PE=2 SV=1	Putative LRR receptor-like serine/threonine-protein kinase [Aegilops tauschii]
comp123996_c0	1.07e-07	-2.02195	down	--	--	Molecular Function: voltage-gated chloride channel activity (GO:0005247);; Cellular Component: plasma membrane (GO:0005886);; Biological Process: chloride transport (GO:0006821);; Cellular Component: plant-type vacuole membrane (GO:0009705);; Cellular Component: integral component of membrane (GO:0016021);; Molecular Function: adenyl nucleotide binding (GO:0030554);; Biological Process: transmemb…	K05016|9.22926e-85|bdi:100843995|chloride channel protein CLC-c-like; K05016 chloride channel 7 (A)	[P]	Inorganic ion transport and metabolism	Voltage gated chloride channel	Chloride channel protein CLC-c GN=K9P8.3 OS=Arabidopsis thaliana (Mouse-ear cress) PE=1 SV=1	Chloride channel protein CLC-c [Triticum urartu]
comp128165_c0	0	3.94426	up	[P]	Inorganic ion transport and metabolism	Cellular Component: vacuolar membrane (GO:0005774);; Cellular Component: plasma membrane (GO:0005886);; Biological Process: cation transport (GO:0006812);; Molecular Function: cation transmembrane transporter activity (GO:0008324);; Cellular Component: integral component of membrane (GO:0016021);; Biological Process: transmembrane transport (GO:0055085);;	--	[P]	Inorganic ion transport and metabolism	Cation efflux family	Metal tolerance protein 7 OS=Oryza sativa subsp. japonica (Rice) PE=2 SV=1	Putative metal tolerance protein C3 [Aegilops tauschii]
comp129396_c0	0	1.87346	up	--	--	Biological Process: response to light stimulus (GO:0009416);; Biological Process: response to auxin (GO:0009733);; Molecular Function: indole-3-acetic acid amido synthetase activity (GO:0010279);; Cellular Component: cytoplasmic membrane-bounded vesicle (GO:0016023);; Biological Process: secretion by cell (GO:0032940);;	K14487|0|bdi:100833271|probable indole-3-acetic acid-amido synthetase GH3.2; K14487 auxin responsive GH3 gene family (A)	--	--	GH3 auxin-responsive promoter	Probable indole-3-acetic acid-amido synthetase GH3.2 GN=GH3.2 OS=Oryza sativa subsp. japonica (Rice) PE=2 SV=1	predicted protein [Hordeum vulgare subsp. vulgare]
comp136982_c0	0	2.80989	up	--	--	Molecular Function: acetylglucosaminyltransferase activity (GO:0008375);; Cellular Component: membrane (GO:0016020);;	--	--	--	Core-2/I-Branching enzyme	--	PREDICTED: uncharacterized protein LOC100833185 [Brachypodium distachyon]
comp137455_c1	1.11e-07	1.22581	up	[GEPR]	--	Molecular Function: sugar:hydrogen symporter activity (GO:0005351);; Molecular Function: myo-inositol:hydrogen symporter activity (GO:0005366);; Cellular Component: plasma membrane (GO:0005886);; Biological Process: purine nucleobase transport (GO:0006863);; Biological Process: myo-inositol transport (GO:0015798);; Cellular Component: integral component of membrane (GO:0016021);; Biological Proce…	K08150|0|sita:101758845|probable inositol transporter 2-like; K08150 MFS transporter, SP family, solute carrier family 2 (myo-inositol transporter), member 13 (A)	[R]	General function prediction only	Sugar (and other) transporter;; Major Facilitator Superfamily	Probable inositol transporter 2 GN=INT2 OS=Arabidopsis thaliana (Mouse-ear cress) PE=1 SV=1	predicted protein [Hordeum vulgare subsp. vulgare]
comp139300_c0	6.22e-15	-2.86022	down	[M]	Cell wall/membrane/envelope biogenesis	Biological Process: response to hypoxia (GO:0001666);; Cellular Component: plasma membrane (GO:0005886);; Biological Process: sucrose biosynthetic process (GO:0005986);; Biological Process: regulation of meristem growth (GO:0010075);; Biological Process: galactolipid biosynthetic process (GO:0019375);; Molecular Function: sucrose-phosphate synthase activity (GO:0046524);;	K00696|0|bdi:100828234|probable sucrose-phosphate synthase 5; K00696 sucrose-phosphate synthase [EC:2.4.1.14] (A)	[M]	Cell wall/membrane/envelope biogenesis	Glycosyl transferases group 1;; Sucrose-6F-phosphate phosphohydrolase;; Glycosyl transferase 4-like domain;; Glycosyl transferases group 1;; Sucrose synthase	Probable sucrose-phosphate synthase 5 OS=Oryza sativa subsp. japonica (Rice) PE=2 SV=1	sucrose-phosphate synthase [Triticum aestivum]
comp128775_c0	1.02e-10	-1.42735	down	--	--	Cellular Component: membrane (GO:0016020);; Cellular Component: cytoplasmic membrane-bounded vesicle (GO:0016023);;	--	--	--	Protein of unknown function (DUF1218)	--	hypothetical protein F775_28211 [Aegilops tauschii]
comp123052_c1	8.76e-08	-1.87045	down	--	--	--	--	--	--	--	--	hypothetical protein F775_18766 [Aegilops tauschii]
comp106668_c0	6.96e-05	-3.09041	down	--	--	--	--	--	--	--	--	hypothetical protein TRIUR3_01061 [Triticum urartu]
comp99130_c1	0.00157247	2.64608	up	--	--	Molecular Function: binding (GO:0005488);;	--	[R]	General function prediction only	Domain of unknown function (DUF4283);; Zinc knuckle	--	hypothetical protein SORBIDRAFT_04g017843 [Sorghum bicolor]
comp139093_c0	3.63e-05	-1.04038	down	[R]	General function prediction only	Molecular Function: DNA binding (GO:0003677);; Molecular Function: chitinase activity (GO:0004568);; Biological Process: carbohydrate metabolic process (GO:0005975);; Biological Process: chitin catabolic process (GO:0006032);; Biological Process: cell wall macromolecule catabolic process (GO:0016998);;	K17046|0|bdi:100841401|uncharacterized LOC100841401; K17046 protein DEK (A)	[R]	General function prediction only	DEK C terminal domain;; Chitinase class I	Chitinase 8 (Precursor) OS=Oryza sativa subsp. japonica (Rice) PE=2 SV=1	hypothetical protein F775_07603 [Aegilops tauschii]
comp137152_c0	1.12e-05	-1.51178	down	[R]	General function prediction only	Molecular Function: acid phosphatase activity (GO:0003993);; Molecular Function: protein serine/threonine phosphatase activity (GO:0004722);; Molecular Function: metal ion binding (GO:0046872);;	--	[G]	Carbohydrate transport and metabolism	Calcineurin-like phosphoesterase;; Iron/zinc purple acid phosphatase-like protein C;; PhoD-like phosphatase	Purple acid phosphatase 23 (Precursor) GN=F18A5.90 OS=Arabidopsis thaliana (Mouse-ear cress) PE=1 SV=2	predicted protein [Hordeum vulgare subsp. vulgare]
comp118298_c0	1.44e-14	5.83405	up	[R]	General function prediction only	Molecular Function: iron ion binding (GO:0005506);; Biological Process: response to red light (GO:0010114);; Biological Process: gibberellin catabolic process (GO:0045487);; Molecular Function: C-19 gibberellin 2-beta-dioxygenase activity (GO:0052634);; Biological Process: oxidation-reduction process (GO:0055114);;	K04125|3.68021e-116|obr:102705437|gibberellin 2-beta-dioxygenase-like; K04125 gibberellin 2-oxidase [EC:1.14.11.13] (A)	[QR]	--	2OG-Fe(II) oxygenase superfamily	Gibberellin 2-beta-dioxygenase GN=GA2OX1 OS=Phaseolus coccineus (Scarlet runner bean) PE=2 SV=1	PREDICTED: gibberellin 2-beta-dioxygenase-like [Oryza brachyantha]
comp137490_c1	1.6e-11	1.57227	up	--	--	Molecular Function: protein serine/threonine kinase activity (GO:0004674);; Molecular Function: ATP binding (GO:0005524);; Biological Process: protein phosphorylation (GO:0006468);; Cellular Component: cytoplasmic membrane-bounded vesicle (GO:0016023);;	--	[T]	Signal transduction mechanisms	Carbohydrate-binding protein of the ER;; Di-glucose binding within endoplasmic reticulum;; Protein tyrosine kinase;; Protein kinase domain	Receptor-like protein kinase FERONIA (Precursor) GN=F26O13.190 OS=Arabidopsis thaliana (Mouse-ear cress) PE=1 SV=1	Receptor-like protein kinase FERONIA [Aegilops tauschii]
comp129091_c2	0.000127491	-1.28779	down	--	--	Molecular Function: protein serine/threonine kinase activity (GO:0004674);; Molecular Function: ATP binding (GO:0005524);; Biological Process: protein phosphorylation (GO:0006468);; Cellular Component: cytoplasmic membrane-bounded vesicle (GO:0016023);;	--	--	--	--	Probable LRR receptor-like serine/threonine-protein kinase At1g51880 (Precursor) GN=At1g51880 OS=Arabidopsis thaliana (Mouse-ear cress) PE=2 SV=1	Putative LRR receptor-like serine/threonine-protein kinase [Aegilops tauschii]
comp136519_c0	0	1.81604	up	[M]	Cell wall/membrane/envelope biogenesis	Molecular Function: dTDP-4-dehydrorhamnose reductase activity (GO:0008831);; Biological Process: mucilage biosynthetic process (GO:0010192);; Biological Process: seed coat development (GO:0010214);; Biological Process: UDP-rhamnose biosynthetic process (GO:0010253);; Molecular Function: UDP-L-rhamnose synthase activity (GO:0010280);; Biological Process: auxin efflux (GO:0010315);; Biological Proc…	K12450|0|osa:4332425|Os03g0278200; K12450 UDP-glucose 4,6-dehydratase [EC:4.2.1.76] (A)	[G]	Carbohydrate transport and metabolism	NAD dependent epimerase/dehydratase family;; RmlD substrate binding domain;; Male sterility protein;; 3-beta hydroxysteroid dehydrogenase/isomerase family;; Polysaccharide biosynthesis protein;; short chain dehydrogenase	UDP-4-keto-6-deoxy-D-glucose 3,5-epimerase/UDP-4-keto-L-rhamnose 4-keto-reductase {ECO:0000305|PubMed:17190829} GN=At1g78570 OS=Arabidopsis thaliana (Mouse-ear cress) PE=1 SV=1	putative rhamnose biosynthetic enzyme 1 [Triticum urartu]
comp120566_c0	3.16e-05	-1.56443	down	--	--	Molecular Function: catalytic activity (GO:0003824);; Biological Process: cellular metabolic process (GO:0044237);; Molecular Function: coenzyme binding (GO:0050662);;	K08695|2.68291e-112|bdi:100835070|anthocyanidin reductase-like; K08695 anthocyanidin reductase [EC:1.3.1.77] (A)	[V]	Defense mechanisms	--	Anthocyanidin reductase GN=T13M11.8 OS=Arabidopsis thaliana (Mouse-ear cress) PE=1 SV=2	Leucoanthocyanidin reductase [Aegilops tauschii]
comp121939_c0	0	-6.82857	down	[R]	General function prediction only	Molecular Function: nucleotide binding (GO:0000166);; Biological Process: alternative mRNA splicing, via spliceosome (GO:0000380);; Molecular Function: RNA binding (GO:0003723);; Molecular Function: protein kinase activity (GO:0004672);; Cellular Component: cell wall (GO:0005618);; Cellular Component: nucleolus (GO:0005730);; Cellular Component: peroxisome (GO:0005777);; Cellular Component: Golgi…	--	[R]	General function prediction only	RNA recognition motif. (a.k.a. RRM, RBD, or RNP domain)	Glycine-rich RNA-binding protein OS=Daucus carota (Wild carrot) PE=2 SV=1	PREDICTED: glycine-rich RNA-binding protein-like [Nicotiana tomentosiformis]
comp113561_c0	0.000951554	-1.73777	down	--	--	Cellular Component: intracellular membrane-bounded organelle (GO:0043231);; Cellular Component: cytoplasmic part (GO:0044444);;	--	--	--	F-box-like	--	hypothetical protein F775_20478 [Aegilops tauschii]
comp121661_c1	0.0033783	1.72949	up	--	--	Molecular Function: protein serine/threonine kinase activity (GO:0004674);; Molecular Function: ATP binding (GO:0005524);; Biological Process: protein phosphorylation (GO:0006468);;	--	[T]	Signal transduction mechanisms	Protein tyrosine kinase;; Protein kinase domain	Putative receptor-like protein kinase At1g72540 GN=At1g72540 OS=Arabidopsis thaliana (Mouse-ear cress) PE=2 SV=1	predicted protein [Hordeum vulgare subsp. vulgare]
comp128728_c0	3.63e-10	-2.84848	down	--	--	--	--	--	--	Wall-associated receptor kinase galacturonan-binding;; Calcium-binding EGF domain	Wall-associated receptor kinase 3 (Precursor) GN=WAK3 OS=Arabidopsis thaliana (Mouse-ear cress) PE=2 SV=2	unnamed protein product [Triticum aestivum]
comp131196_c0	6.17e-09	1.88979	up	--	--	Molecular Function: monooxygenase activity (GO:0004497);; Molecular Function: iron ion binding (GO:0005506);; Molecular Function: electron carrier activity (GO:0009055);; Cellular Component: cytoplasmic membrane-bounded vesicle (GO:0016023);; Molecular Function: oxidoreductase activity, acting on paired donors, with incorporation or reduction of molecular oxygen (GO:0016705);; Molecular Function:…	--	[Q]	Secondary metabolites biosynthesis, transport and catabolism	Cytochrome P450;; Cytochrome P450	Premnaspirodiene oxygenase GN=CYP71D55 OS=Hyoscyamus muticus (Egyptian henbane) PE=1 SV=1	predicted protein [Hordeum vulgare subsp. vulgare]
comp119038_c0	0.000112485	-3.05105	down	--	--	Molecular Function: protein serine/threonine kinase activity (GO:0004674);; Molecular Function: ATP binding (GO:0005524);; Biological Process: protein phosphorylation (GO:0006468);; Cellular Component: integral component of membrane (GO:0016021);; Cellular Component: cytoplasmic membrane-bounded vesicle (GO:0016023);;	--	--	--	Leucine rich repeat N-terminal domain	Probable LRR receptor-like serine/threonine-protein kinase At4g26540 (Precursor) GN=At4g26540 OS=Arabidopsis thaliana (Mouse-ear cress) PE=2 SV=1	predicted protein [Hordeum vulgare subsp. vulgare]
comp129665_c0	0.000855929	-1.05682	down	--	--	Biological Process: lipid metabolic process (GO:0006629);; Cellular Component: cytoplasmic membrane-bounded vesicle (GO:0016023);; Molecular Function: hydrolase activity, acting on ester bonds (GO:0016788);;	--	--	--	GDSL-like Lipase/Acylhydrolase	GDSL esterase/lipase At1g28600 (Precursor) GN=At1g28600 OS=Arabidopsis thaliana (Mouse-ear cress) PE=2 SV=1	GDSL esterase/lipase [Aegilops tauschii]
comp140649_c0	2.96e-05	1.02674	up	--	--	Molecular Function: chromatin binding (GO:0003682);; Molecular Function: sequence-specific DNA binding transcription factor activity (GO:0003700);; Cellular Component: nucleus (GO:0005634);; Biological Process: regulation of transcription, DNA-templated (GO:0006355);; Molecular Function: sequence-specific DNA binding (GO:0043565);;	--	[K]	Transcription	Myb/SANT-like DNA-binding domain;; Homeobox domain	Trihelix transcription factor GT-2 GN=GT-2 OS=Arabidopsis thaliana (Mouse-ear cress) PE=2 SV=1	predicted protein [Hordeum vulgare subsp. vulgare]
comp130154_c0	3.33e-16	1.99896	up	--	--	Biological Process: maltose biosynthetic process (GO:0000024);; Biological Process: starch catabolic process (GO:0005983);; Biological Process: response to cold (GO:0009409);; Cellular Component: chloroplast stroma (GO:0009570);; Molecular Function: beta-amylase activity (GO:0016161);; Molecular Function: cation binding (GO:0043169);;	K01177|7.19621e-143|sita:101761744|beta-amylase 3, chloroplastic-like; K01177 beta-amylase [EC:3.2.1.2] (A)	--	--	Glycosyl hydrolase family 14	Beta-amylase 3, chloroplastic (Precursor) OS=Arabidopsis thaliana (Mouse-ear cress) PE=1 SV=3	Beta-amylase [Aegilops tauschii]
comp125136_c2	1.05e-07	-1.96699	down	--	--	Molecular Function: sucrose alpha-glucosidase activity (GO:0004575);; Cellular Component: cell wall (GO:0005618);; Cellular Component: vacuole (GO:0005773);; Biological Process: starch metabolic process (GO:0005982);; Biological Process: response to wounding (GO:0009611);; Molecular Function: levanase activity (GO:0031219);; Molecular Function: fructan beta-(2,1)-fructosidase activity (GO:0033948…	K01193|4.70636e-40|sbi:SORBI_03g047060|SORBIDRAFT_03g047060, Sb03g047060; hypothetical protein; K01193 beta-fructofuranosidase [EC:3.2.1.26] (A)	[G]	Carbohydrate transport and metabolism	Glycosyl hydrolases family 32 C terminal	Fructan 1-exohydrolase {ECO:0000312|EMBL:ACI16119.1} (Precursor) OS=Aegilops speltoides (Goatgrass) PE=3 SV=1	fructan exohydrolase [Triticum aestivum]
comp140577_c0	6.52e-12	-2.11287	down	--	--	Molecular Function: DNA binding (GO:0003677);; Molecular Function: chromatin binding (GO:0003682);;	--	--	--	Myb-like DNA-binding domain	Probable transcription factor GLK2 OS=Oryza sativa subsp. japonica (Rice) PE=2 SV=1	unnamed protein product [Triticum aestivum]
comp131779_c0	0	1.8331	up	--	--	Molecular Function: aspartic-type endopeptidase activity (GO:0004190);; Cellular Component: endoplasmic reticulum (GO:0005783);; Biological Process: proteolysis (GO:0006508);; Biological Process: embryo development ending in seed dormancy (GO:0009793);; Biological Process: programmed cell death (GO:0012501);;	--	[O]	Posttranslational modification, protein turnover, chaperones	Xylanase inhibitor C-terminal;; Xylanase inhibitor N-terminal;; Eukaryotic aspartyl protease	Aspartic proteinase PCS1 (Precursor) GN=T7H20.240 OS=Arabidopsis thaliana (Mouse-ear cress) PE=2 SV=1	unnamed protein product [Triticum aestivum]
comp125787_c0	0.00768748	1.48466	up	--	--	--	--	--	--	Nucleotide-diphospho-sugar transferase	Uncharacterized protein At4g15970 GN=At4g15970 OS=Arabidopsis thaliana (Mouse-ear cress) PE=2 SV=1	unnamed protein product [Triticum aestivum]
comp119731_c0	1.01e-13	2.09124	up	--	--	Cellular Component: mitochondrion (GO:0005739);;	--	--	--	--	--	PREDICTED: formin-like protein 3 [Brachypodium distachyon]
comp117089_c0	0	-5.55293	down	[P]	Inorganic ion transport and metabolism	Molecular Function: ferroxidase activity (GO:0004322);; Biological Process: iron ion transport (GO:0006826);; Biological Process: cellular iron ion homeostasis (GO:0006879);; Molecular Function: ferric iron binding (GO:0008199);; Cellular Component: chloroplast (GO:0009507);; Biological Process: oxidation-reduction process (GO:0055114);;	K00522|1.29717e-120|mdm:103437596|ferritin-3, chloroplastic (EC:1.16.3.1); K00522 ferritin heavy chain [EC:1.16.3.2] (A)	[P]	Inorganic ion transport and metabolism	Ferritin-like domain	Ferritin-3, chloroplastic (Precursor) OS=Glycine max (Soybean) PE=2 SV=1	ferritin [Conyza canadensis]
comp127206_c0	2.23e-08	-3.63405	down	[GER]	--	Cellular Component: membrane (GO:0016020);;	--	--	--	EamA-like transporter family	WAT1-related protein At1g09380 GN=At1g09380 OS=Arabidopsis thaliana (Mouse-ear cress) PE=2 SV=1	unnamed protein product [Triticum aestivum]
comp132616_c0	0	3.82522	up	[T]	Signal transduction mechanisms	Molecular Function: protein serine/threonine phosphatase activity (GO:0004722);; Cellular Component: nucleus (GO:0005634);; Biological Process: protein dephosphorylation (GO:0006470);; Cellular Component: plastid (GO:0009536);; Biological Process: abscisic acid-activated signaling pathway (GO:0009738);; Cellular Component: integral component of membrane (GO:0016021);; Molecular Function: metal io…	K17506|1.43775e-104|bdi:100830459|probable protein phosphatase 2C 32; K17506 protein phosphatase 1L [EC:3.1.3.16] (A)	[T]	Signal transduction mechanisms	Protein phosphatase 2C	Probable protein phosphatase 2C 32 OS=Oryza sativa subsp. japonica (Rice) PE=2 SV=1	PREDICTED: probable protein phosphatase 2C 32 [Brachypodium distachyon]
comp130027_c0	1.55e-09	1.91145	up	--	--	Cellular Component: cytosol (GO:0005829);; Cellular Component: chloroplast stroma (GO:0009570);;	--	--	--	--	--	predicted protein [Hordeum vulgare subsp. vulgare]
comp128173_c1	3.45e-06	-2.94673	down	--	--	Biological Process: lipid metabolic process (GO:0006629);; Cellular Component: cytoplasmic membrane-bounded vesicle (GO:0016023);; Molecular Function: hydrolase activity, acting on ester bonds (GO:0016788);;	--	--	--	GDSL-like Lipase/Acylhydrolase	GDSL esterase/lipase At2g40250 (Precursor) GN=At2g40250 OS=Arabidopsis thaliana (Mouse-ear cress) PE=2 SV=1	unnamed protein product [Triticum aestivum]
comp137359_c0	8.05e-08	1.45483	up	--	--	--	--	--	--	--	--	PREDICTED: uncharacterized protein LOC101786457 [Setaria italica]
comp135074_c1	0	1.93563	up	--	--	Cellular Component: cytoplasmic membrane-bounded vesicle (GO:0016023);;	--	--	--	--	--	hypothetical protein F775_04940 [Aegilops tauschii]
comp83231_c0	3.91e-07	1.82412	up	--	--	--	--	--	--	--	--	hypothetical protein TRIUR3_23490 [Triticum urartu]
comp129993_c0	0	2.44138	up	[E]	Amino acid transport and metabolism	Cellular Component: cytoplasm (GO:0005737);; Biological Process: L-phenylalanine catabolic process (GO:0006559);; Biological Process: cinnamic acid biosynthetic process (GO:0009800);; Molecular Function: phenylalanine ammonia-lyase activity (GO:0045548);;	K10775|5.01521e-118|obr:102709455|phenylalanine ammonia-lyase-like; K10775 phenylalanine ammonia-lyase [EC:4.3.1.24] (A)	[Q]	Secondary metabolites biosynthesis, transport and catabolism	Aromatic amino acid lyase	Phenylalanine ammonia-lyase GN=PAL OS=Triticum aestivum (Wheat) PE=3 SV=1	Phenylalanine ammonia-lyase [Aegilops tauschii]
comp126048_c0	3.31e-06	4.71263	up	[TZDR]	--	Molecular Function: calcium ion binding (GO:0005509);;	K13448|3.06951e-62|sita:101756789|putative calcium-binding protein CML19-like; K13448 calcium-binding protein CML (A)	[T]	Signal transduction mechanisms	EF-hand domain pair;; EF-hand domain pair;; EF hand;; EF-hand domain;; EF hand	Putative calcium-binding protein CML19 OS=Oryza sativa subsp. japonica (Rice) PE=3 SV=1	Putative calcium-binding protein CML19 [Triticum urartu]
comp122073_c0	3.99e-06	1.40923	up	--	--	--	K03124|9.26814e-08|bdi:100843514|transcription initiation factor IIB-like; K03124 transcription initiation factor TFIIB (A)	--	--	--	--	PREDICTED: transcription initiation factor IIB-like [Brachypodium distachyon]
comp129917_c0	0	4.33075	up	--	--	Molecular Function: ubiquitin-protein ligase activity (GO:0004842);; Cellular Component: plasma membrane (GO:0005886);; Biological Process: protein ubiquitination (GO:0016567);; Biological Process: root development (GO:0048364);; Biological Process: cell division (GO:0051301);;	K16286|6.68705e-66|sita:101757601|E3 ubiquitin-protein ligase EL5-like; K16286 E3 ubiquitin-protein ligase EL5 [EC:6.3.2.19] (A)	[O]	Posttranslational modification, protein turnover, chaperones	Ring finger domain;; RING-H2 zinc finger;; Zinc finger, C3HC4 type (RING finger);; Zinc finger, C3HC4 type (RING finger);; Zinc finger, C3HC4 type (RING finger)	E3 ubiquitin-protein ligase EL5 OS=Oryza sativa subsp. japonica (Rice) PE=1 SV=1	hypothetical protein TRIUR3_21984 [Triticum urartu]
comp127990_c0	0	2.26206	up	[RTKL]	--	Molecular Function: protein serine/threonine kinase activity (GO:0004674);; Molecular Function: ATP binding (GO:0005524);; Biological Process: protein phosphorylation (GO:0006468);; Biological Process: organ senescence (GO:0010260);;	K08867|0|osa:4343738|Os07g0584100; K08867 WNK lysine deficient protein kinase [EC:2.7.11.1] (A)	[R]	General function prediction only	Protein kinase domain;; Protein tyrosine kinase	Probable serine/threonine-protein kinase WNK5 OS=Oryza sativa subsp. japonica (Rice) PE=2 SV=1	predicted protein [Hordeum vulgare subsp. vulgare]
comp74213_c0	0.00837023	-2.63796	down	--	--	--	--	--	--	Zinc knuckle	--	putative protein phosphatase 2C 12 [Triticum urartu]
comp140327_c0	0	2.42757	up	--	--	--	--	--	--	B3 DNA binding domain	B3 domain-containing protein Os03g0619600 OS=Oryza sativa subsp. japonica (Rice) PE=2 SV=1	Putative B3 domain-containing protein [Aegilops tauschii]
comp131470_c0	0	-4.31517	down	--	--	Biological Process: proteolysis (GO:0006508);; Molecular Function: cysteine-type peptidase activity (GO:0008234);; Cellular Component: cytoplasmic membrane-bounded vesicle (GO:0016023);;	--	[O]	Posttranslational modification, protein turnover, chaperones	Papain family cysteine protease;; Cathepsin propeptide inhibitor domain (I29);; Peptidase C1-like family	Senescence-specific cysteine protease SAG12 {ECO:0000305} (Precursor) OS=Arabidopsis thaliana (Mouse-ear cress) PE=1 SV=1	KDEL-tailed cysteine endopeptidase CEP1 [Triticum urartu]
comp115638_c0	0.00254888	1.82446	up	[V]	Defense mechanisms	Cellular Component: plasma membrane (GO:0005886);; Biological Process: drug transmembrane transport (GO:0006855);; Biological Process: response to nematode (GO:0009624);; Molecular Function: drug transmembrane transporter activity (GO:0015238);; Molecular Function: antiporter activity (GO:0015297);; Cellular Component: integral component of membrane (GO:0016021);;	K03327|2.15107e-145|obr:102719705|MATE efflux family protein 5-like; K03327 multidrug resistance protein, MATE family (A)	[R]	General function prediction only	MatE	MATE efflux family protein 9 GN=F3L12.7 OS=Arabidopsis thaliana (Mouse-ear cress) PE=2 SV=1	MATE efflux family protein 9 [Triticum urartu]
comp133009_c0	0.000113301	-1.79655	down	[V]	Defense mechanisms	Biological Process: regulation of organ formation (GO:0003156);; Biological Process: drug transmembrane transport (GO:0006855);; Molecular Function: drug transmembrane transporter activity (GO:0015238);; Molecular Function: antiporter activity (GO:0015297);; Cellular Component: membrane (GO:0016020);; Cellular Component: Golgi transport complex (GO:0017119);; Biological Process: iron ion homeosta…	K03327|2.15076e-122|obr:102711141|MATE efflux family protein 5-like; K03327 multidrug resistance protein, MATE family (A)	[R]	General function prediction only	MatE	MATE efflux family protein 9 GN=F3L12.7 OS=Arabidopsis thaliana (Mouse-ear cress) PE=2 SV=1	MATE efflux family protein ALF5 [Triticum urartu]
comp134344_c3	8.73e-14	-1.58699	down	--	--	--	K10523|4.90585e-84|bdi:100831061|BTB/POZ and MATH domain-containing protein 2-like; K10523 speckle-type POZ protein (A)	[DR]	--	BTB/POZ domain;; MATH domain	BTB/POZ and MATH domain-containing protein 3 GN=BPM3 OS=Arabidopsis thaliana (Mouse-ear cress) PE=1 SV=1	unnamed protein product [Triticum aestivum]
comp137744_c0	2.08e-05	1.24203	up	--	--	--	--	--	--	Leucine Rich repeats (2 copies);; Leucine rich repeat;; NB-ARC domain;; Leucine Rich Repeat;; Protein of unknown function, DUF594	Disease resistance RPP13-like protein 4 GN=RPP13L4 OS=Arabidopsis thaliana (Mouse-ear cress) PE=2 SV=2	Disease resistance RPP13-like protein 4 [Triticum urartu]
comp137971_c0	0.000443604	1.08771	up	--	--	Molecular Function: sequence-specific DNA binding transcription factor activity (GO:0003700);; Cellular Component: nucleus (GO:0005634);; Biological Process: regulation of transcription, DNA-templated (GO:0006355);; Biological Process: trichome branching (GO:0010091);; Molecular Function: sequence-specific DNA binding (GO:0043565);;	K09338|0|zma:100275344|uncharacterized LOC100275344; K09338 homeobox-leucine zipper protein (A)	--	--	START domain	Homeobox-leucine zipper protein ROC8 OS=Oryza sativa subsp. japonica (Rice) PE=2 SV=2	predicted protein [Hordeum vulgare subsp. vulgare]
comp132419_c3	7.15e-05	1.01938	up	--	--	Cellular Component: ribosome (GO:0005840);; Cellular Component: intracellular membrane-bounded organelle (GO:0043231);;	--	[R]	General function prediction only	ENT domain	--	predicted protein [Hordeum vulgare subsp. vulgare]
comp128336_c0	6.84e-14	1.58202	up	--	--	--	--	--	--	--	--	predicted protein [Hordeum vulgare subsp. vulgare]
comp133517_c0	2.3e-13	1.58541	up	[RTKL]	--	Molecular Function: protein serine/threonine kinase activity (GO:0004674);; Molecular Function: ATP binding (GO:0005524);; Biological Process: protein phosphorylation (GO:0006468);;	K04733|1.42675e-165|bdi:100832903|cysteine-rich receptor-like protein kinase 25; K04733 interleukin-1 receptor-associated kinase 4 [EC:2.7.11.1] (A)	--	--	Protein kinase domain;; Protein tyrosine kinase	Putative cysteine-rich receptor-like protein kinase 20 (Precursor) GN=CRK20 OS=Arabidopsis thaliana (Mouse-ear cress) PE=2 SV=2	serine/threonine protein kinase [Hordeum vulgare subsp. vulgare]
comp137308_c0	4.22e-15	-2.19372	down	--	--	--	--	--	--	--	--	hypothetical protein F775_01220 [Aegilops tauschii]
comp130026_c0	1.31e-08	1.30742	up	--	--	--	K13464|1.9501e-33|bdi:100828261|protein TIFY 10A-like; K13464 jasmonate ZIM domain-containing protein (A)	--	--	tify domain;; Divergent CCT motif	Protein TIFY 10B OS=Arabidopsis thaliana (Mouse-ear cress) PE=1 SV=1	Protein TIFY 10B [Triticum urartu]
comp86375_c0	0.000165178	2.69185	up	[L]	Replication, recombination and repair	Molecular Function: RNA binding (GO:0003723);; Molecular Function: RNA-directed DNA polymerase activity (GO:0003964);; Cellular Component: mitochondrion (GO:0005739);; Biological Process: RNA-dependent DNA replication (GO:0006278);; Biological Process: proteolysis (GO:0006508);; Molecular Function: cysteine-type peptidase activity (GO:0008234);; Cellular Component: membrane (GO:0016020);;	--	[R]	General function prediction only	--	RNA-directed DNA polymerase homolog OS=Oenothera berteroana (Bertero&apos;s evening primrose) PE=4 SV=1	OSJNBa0017B10.4 [Oryza sativa Japonica Group]
comp72953_c0	0.00902225	-1.73395	down	[R]	General function prediction only	Cellular Component: membrane (GO:0016020);;	--	[R]	General function prediction only	Ankyrin repeats (3 copies);; Ankyrin repeats (many copies);; Ankyrin repeat;; Ankyrin repeat;; Ankyrin repeats (many copies);; Domain of unknown function	Ankyrin repeat-containing protein At5g02620 GN=At5g02620 OS=Arabidopsis thaliana (Mouse-ear cress) PE=1 SV=1	predicted protein [Hordeum vulgare subsp. vulgare]
comp141093_c0	1.16e-05	1.08218	up	--	--	Molecular Function: zinc ion binding (GO:0008270);; Cellular Component: membrane (GO:0016020);;	--	[A]	RNA processing and modification	RING-variant domain	--	predicted protein [Hordeum vulgare subsp. vulgare]
comp135611_c0	0.00143648	-1.39074	down	--	--	Molecular Function: serine-type endopeptidase activity (GO:0004252);; Cellular Component: vacuole (GO:0005773);; Cellular Component: plasma membrane (GO:0005886);; Biological Process: proteolysis (GO:0006508);; Cellular Component: plant-type cell wall (GO:0009505);; Cellular Component: cytoplasmic membrane-bounded vesicle (GO:0016023);; Molecular Function: identical protein binding (GO:0042802);;…	--	--	--	Subtilase family	Subtilisin-like protease (Precursor) GN=At5g67360 OS=Arabidopsis thaliana (Mouse-ear cress) PE=1 SV=1	subtilisin protease [Triticum aestivum]
comp140451_c0	5.67e-06	1.08085	up	[Q]	Secondary metabolites biosynthesis, transport and catabolism	Molecular Function: copper ion binding (GO:0005507);; Cellular Component: cytoplasmic membrane-bounded vesicle (GO:0016023);; Molecular Function: oxidoreductase activity (GO:0016491);; Biological Process: oxidation-reduction process (GO:0055114);;	--	[Q]	Secondary metabolites biosynthesis, transport and catabolism	Multicopper oxidase;; Multicopper oxidase;; Multicopper oxidase	Monocopper oxidase-like protein SKU5 (Precursor) GN=SKU5 OS=Arabidopsis thaliana (Mouse-ear cress) PE=1 SV=1	predicted protein [Hordeum vulgare subsp. vulgare]
comp141579_c0	0	2.18275	up	--	--	Molecular Function: NAD+ ADP-ribosyltransferase activity (GO:0003950);; Cellular Component: nucleus (GO:0005634);; Biological Process: protein ADP-ribosylation (GO:0006471);; Molecular Function: oxidoreductase activity (GO:0016491);;	K10798|0|bdi:100844295|poly [ADP-ribose] polymerase 3; K10798 poly [ADP-ribose] polymerase [EC:2.4.2.30] (A)	[KLO]	--	Poly(ADP-ribose) polymerase catalytic domain;; PADR1 (NUC008) domain;; WGR domain;; Poly(ADP-ribose) polymerase, regulatory domain;; BRCA1 C Terminus (BRCT) domain	Poly [ADP-ribose] polymerase 3 GN=P0476H10.38 OS=Oryza sativa subsp. japonica (Rice) PE=2 SV=1	Poly [ADP-ribose] polymerase 3 [Triticum urartu]
comp133448_c0	2.48e-08	1.71188	up	--	--	--	--	--	--	--	--	10-deacetylbaccatin III 10-O-acetyltransferase [Triticum urartu]
comp134655_c0	2.4e-14	2.00974	up	--	--	Molecular Function: magnesium ion binding (GO:0000287);; Biological Process: metabolic process (GO:0008152);; Molecular Function: terpene synthase activity (GO:0010333);;	K15086|6.4962e-92|sbi:SORBI_04g001800|SORBIDRAFT_04g001800, Sb04g001800; hypothetical protein; K15086 (3S)-linalool synthase [EC:4.2.3.25] (A)	--	--	Terpene synthase, N-terminal domain;; Terpene synthase family, metal binding domain;; Terpene synthase, N-terminal domain;; Terpene synthase family, metal binding domain	Probable terpene synthase 4 GN=TPS4 OS=Ricinus communis (Castor bean) PE=3 SV=1	Linalool synthase, chloroplastic [Aegilops tauschii]
comp121926_c0	0	2.31238	up	--	--	Molecular Function: lactoylglutathione lyase activity (GO:0004462);; Biological Process: carbohydrate metabolic process (GO:0005975);; Biological Process: seed germination (GO:0009845);; Biological Process: terpenoid biosynthetic process (GO:0016114);; Biological Process: lipid storage (GO:0019915);; Biological Process: response to freezing (GO:0050826);;	--	--	--	Glyoxalase-like domain;; Glyoxalase/Bleomycin resistance protein/Dioxygenase superfamily;; Glyoxalase/Bleomycin resistance protein/Dioxygenase superfamily	--	hypothetical protein F775_26104 [Aegilops tauschii]
comp135033_c0	4.16e-05	1.075	up	--	--	--	--	--	--	Domain of unknown function (DUF4378)	--	predicted protein [Hordeum vulgare subsp. vulgare]
comp125043_c0	1.23e-11	1.68329	up	--	--	Cellular Component: plasma membrane (GO:0005886);;	--	--	--	Protein of unknown function (DUF1336)	--	hypothetical protein F775_15488 [Aegilops tauschii]
comp136125_c1	0	2.28953	up	--	--	Cellular Component: membrane (GO:0016020);; Molecular Function: transferase activity, transferring glycosyl groups (GO:0016757);;	--	--	--	Plant phosphoribosyltransferase C-terminal;; C2 domain	--	predicted protein [Hordeum vulgare subsp. vulgare]
comp106302_c0	6.67e-10	5.29639	up	--	--	Molecular Function: nicotinamidase activity (GO:0008936);; Cellular Component: membrane (GO:0016020);; Biological Process: NAD metabolic process (GO:0019674);;	--	--	--	Isochorismatase family	Nicotinamidase 2 {ECO:0000305} OS=Arabidopsis thaliana (Mouse-ear cress) PE=1 SV=1	PREDICTED: uncharacterized protein LOC101775744 [Setaria italica]
comp128170_c0	5.42e-05	-1.46505	down	--	--	Molecular Function: DNA binding (GO:0003677);; Molecular Function: chromatin binding (GO:0003682);;	K09422|8.00486e-24|zma:100192609|putative MYB DNA-binding domain superfamily protein; K09422 myb proto-oncogene protein, plant (A)	[K]	Transcription	--	Transcription factor MYB108 GN=F5E6.18 OS=Arabidopsis thaliana (Mouse-ear cress) PE=1 SV=1	predicted protein [Hordeum vulgare subsp. vulgare]
comp125246_c0	2.54e-06	1.18732	up	[P]	Inorganic ion transport and metabolism	Molecular Function: peroxidase activity (GO:0004601);; Biological Process: response to oxidative stress (GO:0006979);; Cellular Component: plant-type cell wall (GO:0009505);; Molecular Function: heme binding (GO:0020037);; Molecular Function: metal ion binding (GO:0046872);; Biological Process: oxidation-reduction process (GO:0055114);;	K00430|1.19746e-124|bdi:100829449|peroxidase 31-like; K00430 peroxidase [EC:1.11.1.7] (A)	--	--	Peroxidase	Peroxidase 41 (Precursor) OS=Arabidopsis thaliana (Mouse-ear cress) PE=3 SV=1	predicted protein [Hordeum vulgare subsp. vulgare]
comp117774_c0	8.22e-15	3.77111	up	--	--	--	--	--	--	--	--	hypothetical protein TRIUR3_21053 [Triticum urartu]
comp86864_c0	3.98e-11	-5.50662	down	[C]	Energy production and conversion	Cellular Component: membrane (GO:0016020);;	K00412|1.12052e-92|cvr:OJ20_p22|cob; apocytochrome b; K00412 ubiquinol-cytochrome c reductase cytochrome b subunit (A)	[C]	Energy production and conversion	Cytochrome b(N-terminal)/b6/petB;; Cytochrome b(C-terminal)/b6/petD	Cytochrome b GN=MT-CYB OS=Triticum aestivum (Wheat) PE=2 SV=3	cob gene product (mitochondrion) [Phaeodactylum tricornutum]
comp123837_c0	0.000144677	-1.55156	down	--	--	Molecular Function: DNA binding (GO:0003677);; Molecular Function: sequence-specific DNA binding transcription factor activity (GO:0003700);; Cellular Component: nucleus (GO:0005634);; Biological Process: regulation of transcription, DNA-templated (GO:0006355);; Cellular Component: plastid (GO:0009536);; Molecular Function: protein dimerization activity (GO:0046983);;	--	--	--	Helix-loop-helix DNA-binding domain	Transcription factor bHLH51 GN=T7M7.8 OS=Arabidopsis thaliana (Mouse-ear cress) PE=2 SV=1	Transcription factor bHLH51 [Triticum urartu]
comp144138_c0	0	-6.72369	down	--	--	Biological Process: proteolysis (GO:0006508);; Molecular Function: cysteine-type peptidase activity (GO:0008234);;	--	[O]	Posttranslational modification, protein turnover, chaperones	Papain family cysteine protease;; Cathepsin propeptide inhibitor domain (I29)	Senescence-specific cysteine protease SAG12 {ECO:0000305} (Precursor) OS=Arabidopsis thaliana (Mouse-ear cress) PE=1 SV=1	Xylem cysteine proteinase 1 [Aegilops tauschii]
comp140245_c0	0	1.98678	up	--	--	Cellular Component: cytoplasm (GO:0005737);; Cellular Component: cytoskeleton (GO:0005856);;	--	--	--	Protein of unknown function (DUF740)	Probable protein ABIL3 OS=Oryza sativa subsp. japonica (Rice) PE=2 SV=1	predicted protein [Hordeum vulgare subsp. vulgare]
comp133915_c0	2.87e-05	1.02616	up	[P]	Inorganic ion transport and metabolism	Molecular Function: N,N-dimethylaniline monooxygenase activity (GO:0004499);; Molecular Function: flavin adenine dinucleotide binding (GO:0050660);; Molecular Function: NADP binding (GO:0050661);; Biological Process: oxidation-reduction process (GO:0055114);;	--	[Q]	Secondary metabolites biosynthesis, transport and catabolism	Pyridine nucleotide-disulphide oxidoreductase;; Flavin-binding monooxygenase-like;; L-lysine 6-monooxygenase (NADPH-requiring);; FAD binding domain;; Pyridine nucleotide-disulphide oxidoreductase;; NAD(P)-binding Rossmann-like domain;; Thi4 family;; FAD dependent oxidoreductase;; Pyridine nucleotide-disulphide oxidoreductase;; Glucose inhibited division protein A;; ThiF family;; FAD-NAD(P)-bindin…	Probable indole-3-pyruvate monooxygenase YUCCA11 GN=F24J8.6 OS=Arabidopsis thaliana (Mouse-ear cress) PE=2 SV=1	predicted protein [Hordeum vulgare subsp. vulgare]
comp136311_c0	1.94e-08	1.2826	up	--	--	Molecular Function: protein serine/threonine kinase activity (GO:0004674);; Molecular Function: ATP binding (GO:0005524);; Biological Process: protein phosphorylation (GO:0006468);; Cellular Component: integral component of membrane (GO:0016021);; Cellular Component: cytoplasmic membrane-bounded vesicle (GO:0016023);;	--	--	--	Leucine Rich repeats (2 copies);; Leucine rich repeat;; Leucine Rich Repeat;; Leucine Rich repeat;; Leucine rich repeat N-terminal domain;; Leucine rich repeat	Receptor-like protein kinase HSL1 (Precursor) GN=HSL1 OS=Arabidopsis thaliana (Mouse-ear cress) PE=2 SV=1	predicted protein [Hordeum vulgare subsp. vulgare]
comp130553_c0	1.45e-08	1.26578	up	[G]	Carbohydrate transport and metabolism	Molecular Function: aldose 1-epimerase activity (GO:0004034);; Cellular Component: cytoplasmic membrane-bounded vesicle (GO:0016023);; Biological Process: hexose metabolic process (GO:0019318);; Molecular Function: carbohydrate binding (GO:0030246);;	K01785|0|bdi:100837503|aldose 1-epimerase-like; K01785 aldose 1-epimerase [EC:5.1.3.3] (A)	[G]	Carbohydrate transport and metabolism	Aldose 1-epimerase	--	predicted protein [Hordeum vulgare subsp. vulgare]
comp104211_c0	9.99e-06	-4.66739	down	--	--	--	--	--	--	Zinc finger, C3HC4 type (RING finger)	--	--
comp116994_c0	6.77e-09	-3.16922	down	--	--	Biological Process: defense response (GO:0006952);; Cellular Component: cytoplasmic membrane-bounded vesicle (GO:0016023);; Cellular Component: cell periphery (GO:0071944);;	--	--	--	Gamma-thionin family	Defensin-like protein P322 (Precursor) OS=Solanum tuberosum (Potato) PE=2 SV=1	defensin precursor [Triticum turgidum subsp. durum]
comp64611_c0	3.77e-07	-2.26887	down	--	--	Molecular Function: nucleotide binding (GO:0000166);; Biological Process: transport (GO:0006810);; Cellular Component: membrane (GO:0016020);; Molecular Function: kinase activity (GO:0016301);; Biological Process: phosphorylation (GO:0016310);;	--	--	--	--	--	cyclin dependent protein kinase [Triticum aestivum]
comp116775_c0	1.35e-11	2.1357	up	--	--	Cellular Component: intracellular (GO:0005622);; Molecular Function: zinc ion binding (GO:0008270);;	--	--	--	--	B-box zinc finger protein 32 {ECO:0000303|PubMed:19920209} OS=Arabidopsis thaliana (Mouse-ear cress) PE=1 SV=1	PREDICTED: B-box zinc finger protein 32-like [Brachypodium distachyon]
comp138552_c0	0.000361593	1.04974	up	--	--	Biological Process: transport (GO:0006810);; Cellular Component: membrane (GO:0016020);; Molecular Function: transmembrane transporter activity (GO:0022857);;	--	--	--	--	--	hypothetical protein TRIUR3_06137 [Triticum urartu]
comp142126_c0	9.1e-10	1.33533	up	--	--	Biological Process: metal ion transport (GO:0030001);; Molecular Function: metal ion binding (GO:0046872);;	--	[P]	Inorganic ion transport and metabolism	Heavy-metal-associated domain	--	hypothetical protein F775_43817 [Aegilops tauschii]
comp134277_c2	0.000119773	1.5686	up	--	--	Molecular Function: protein serine/threonine kinase activity (GO:0004674);; Molecular Function: ATP binding (GO:0005524);; Biological Process: protein phosphorylation (GO:0006468);;	--	[T]	Signal transduction mechanisms	Protein tyrosine kinase	Protein kinase APK1A, chloroplastic (Precursor) GN=APK1A OS=Arabidopsis thaliana (Mouse-ear cress) PE=2 SV=1	Protein kinase APK1A, chloroplastic [Triticum urartu]
comp132659_c0	0	2.62878	up	--	--	Cellular Component: cell wall (GO:0005618);; Cellular Component: cytoplasmic membrane-bounded vesicle (GO:0016023);; Molecular Function: pectinesterase activity (GO:0030599);; Biological Process: cell wall modification (GO:0042545);; Molecular Function: aspartyl esterase activity (GO:0045330);;	K01051|0|bdi:100845585|probable pectinesterase 53; K01051 pectinesterase [EC:3.1.1.11] (A)	--	--	Pectinesterase	Probable pectinesterase 53 (Precursor) GN=T29J13.150 OS=Arabidopsis thaliana (Mouse-ear cress) PE=2 SV=1	PREDICTED: probable pectinesterase 53 isoform X2 [Brachypodium distachyon]
comp115711_c0	3.48e-06	2.48068	up	--	--	Molecular Function: nucleotide binding (GO:0000166);; Biological Process: sulfur compound metabolic process (GO:0006790);; Cellular Component: plastid (GO:0009536);; Molecular Function: kinase activity (GO:0016301);;	--	--	--	--	--	predicted protein [Hordeum vulgare subsp. vulgare]
comp127386_c0	0.000120032	1.03191	up	[RTKL]	--	Molecular Function: protein serine/threonine kinase activity (GO:0004674);; Molecular Function: ATP binding (GO:0005524);; Cellular Component: plasma membrane (GO:0005886);; Biological Process: protein phosphorylation (GO:0006468);; Cellular Component: plastid (GO:0009536);;	--	[T]	Signal transduction mechanisms	Protein kinase domain;; Protein tyrosine kinase;; Protein tyrosine kinase;; Protein kinase domain	Proline-rich receptor-like protein kinase PERK1 GN=PERK1 OS=Arabidopsis thaliana (Mouse-ear cress) PE=2 SV=1	Putative serine/threonine-protein kinase [Aegilops tauschii]
comp1121895_c0	3.22e-06	-4.76313	down	[J]	Translation, ribosomal structure and biogenesis	Biological Process: ribosomal small subunit assembly (GO:0000028);; Molecular Function: structural constituent of ribosome (GO:0003735);; Biological Process: translation (GO:0006412);; Cellular Component: cytosolic small ribosomal subunit (GO:0022627);;	K02998|2.33517e-92|mus:103974502|40S ribosomal protein Sa-2-like isoform X1; K02998 small subunit ribosomal protein SAe (A)	[J]	Translation, ribosomal structure and biogenesis	Ribosomal protein S2	40S ribosomal protein SA {ECO:0000255|HAMAP-Rule:MF_03015} GN=179B OS=Daucus carota (Wild carrot) PE=2 SV=1	40S ribosomal protein S0A [Schizosaccharomyces japonicus yFS275]
comp131542_c0	0	2.41661	up	--	--	Molecular Function: DNA binding (GO:0003677);; Molecular Function: helicase activity (GO:0004386);; Molecular Function: ATP binding (GO:0005524);; Cellular Component: mitochondrion (GO:0005739);; Biological Process: membrane fusion (GO:0006944);; Molecular Function: methyltransferase activity (GO:0008168);; Biological Process: methylation (GO:0032259);; Biological Process: Golgi vesicle transport…	--	--	--	Methyltransferase domain;; Methyltransferase FkbM domain	--	predicted protein [Hordeum vulgare subsp. vulgare]
comp134166_c0	0	2.43047	up	--	--	Molecular Function: sequence-specific DNA binding transcription factor activity (GO:0003700);; Cellular Component: nucleus (GO:0005634);; Biological Process: regulation of transcription, DNA-templated (GO:0006355);; Biological Process: response to cold (GO:0009409);; Biological Process: response to water deprivation (GO:0009414);; Biological Process: response to salt stress (GO:0009651);; Biologi…	K14432|2.76205e-96|obr:102722443|protein ABSCISIC ACID-INSENSITIVE 5-like; K14432 ABA responsive element binding factor (A)	--	--	bZIP transcription factor;; Basic region leucine zipper	ABSCISIC ACID-INSENSITIVE 5-like protein 2 GN=T8M16_180 OS=Arabidopsis thaliana (Mouse-ear cress) PE=1 SV=1	unnamed protein product [Triticum aestivum]
comp146334_c0	0	1.82507	up	--	--	--	--	--	--	--	--	unnamed protein product [Triticum aestivum]
comp129145_c3	9.9e-13	1.94229	up	--	--	Molecular Function: protein serine/threonine kinase activity (GO:0004674);; Molecular Function: ATP binding (GO:0005524);; Biological Process: protein phosphorylation (GO:0006468);;	--	[T]	Signal transduction mechanisms	--	Receptor-like protein kinase FERONIA (Precursor) GN=F26O13.190 OS=Arabidopsis thaliana (Mouse-ear cress) PE=1 SV=1	Receptor-like protein kinase FERONIA [Aegilops tauschii]
comp129547_c0	2.59e-07	2.17403	up	--	--	Biological Process: metabolic process (GO:0008152);; Molecular Function: transferase activity, transferring acyl groups (GO:0016746);;	--	--	--	haloacid dehalogenase-like hydrolase;; Acyltransferase	Glycerol-3-phosphate 2-O-acyltransferase 6 GN=GPAT6 OS=Arabidopsis thaliana (Mouse-ear cress) PE=1 SV=1	predicted protein [Hordeum vulgare subsp. vulgare]
comp86560_c1	6.35e-06	1.37964	up	--	--	Molecular Function: chitinase activity (GO:0004568);; Biological Process: carbohydrate metabolic process (GO:0005975);; Cellular Component: cytoplasmic membrane-bounded vesicle (GO:0016023);;	--	--	--	--	Chitinase 1 (Precursor) OS=Tulipa bakeri (Tulip) PE=1 SV=1	Chitinase 1 [Triticum urartu]
comp124954_c0	4.23e-09	-1.50105	down	--	--	--	--	--	--	Remorin, C-terminal region	--	PREDICTED: uncharacterized protein LOC100841799 [Brachypodium distachyon]
comp119924_c0	1.44e-08	2.22098	up	--	--	--	--	--	--	--	--	Protein kinase APK1B, chloroplastic [Aegilops tauschii]
comp142662_c1	2.22e-16	1.87876	up	--	--	Biological Process: MAPK cascade (GO:0000165);; Molecular Function: ATP binding (GO:0005524);; Cellular Component: plasma membrane (GO:0005886);; Biological Process: protein targeting to membrane (GO:0006612);; Biological Process: salicylic acid biosynthetic process (GO:0009697);; Biological Process: systemic acquired resistance, salicylic acid mediated signaling pathway (GO:0009862);; Biological…	K13459|0|obr:102705617|disease resistance protein RPS2-like; K13459 disease resistance protein RPS2 (A)	[T]	Signal transduction mechanisms	NB-ARC domain;; Leucine Rich repeats (2 copies);; Leucine rich repeat	Disease resistance protein RPS2 GN=RPS2 OS=Arabidopsis thaliana (Mouse-ear cress) PE=1 SV=1	resistance protein [Triticum aestivum]
comp125549_c0	8.61e-07	-1.31079	down	[QR]	--	Molecular Function: O-methyltransferase activity (GO:0008171);;	--	[R]	General function prediction only	O-methyltransferase;; Dimerisation domain	Trans-resveratrol di-O-methyltransferase GN=ROMT OS=Vitis vinifera (Grape) PE=1 SV=2	5-pentadecatrienyl resorcinol O-methyltransferase [Triticum urartu]
comp132107_c0	2.05e-07	1.34692	up	--	--	Biological Process: signal transduction (GO:0007165);; Cellular Component: cytoplasmic membrane-bounded vesicle (GO:0016023);;	--	[R]	General function prediction only	Leucine Rich repeats (2 copies);; Leucine Rich Repeat;; Leucine rich repeat;; Leucine Rich repeat;; Leucine rich repeat;; Leucine rich repeat N-terminal domain	Systemin receptor SR160 (Precursor) OS=Solanum peruvianum (Peruvian tomato) PE=1 SV=1	predicted protein [Hordeum vulgare subsp. vulgare]
comp128048_c0	0.000238825	3.64512	up	--	--	--	K14826|4.98781e-07|sita:101759825|peptidyl-prolyl cis-trans isomerase FKBP43-like; K14826 FK506-binding nuclear protein [EC:5.2.1.8] (A)	--	--	--	--	PREDICTED: peptidyl-prolyl cis-trans isomerase FKBP43-like [Setaria italica]
comp127150_c0	3.97e-05	-2.45119	down	--	--	Biological Process: fatty acid alpha-oxidation (GO:0001561);; Biological Process: long-chain fatty acid metabolic process (GO:0001676);; Molecular Function: peroxidase activity (GO:0004601);; Biological Process: response to oxidative stress (GO:0006979);; Biological Process: cell death (GO:0008219);; Biological Process: response to salicylic acid (GO:0009751);; Biological Process: leaf senescence…	K10529|0|osa:4352160|Os12g0448900; K10529 alpha-dioxygenase [EC:1.-.-.-] (A)	[R]	General function prediction only	Animal haem peroxidase	Alpha-dioxygenase 1 (Precursor) GN=T13O15.6 OS=Arabidopsis thaliana (Mouse-ear cress) PE=1 SV=1	Dual oxidase 1 [Aegilops tauschii]
comp67525_c0	0.00132187	-1.20833	down	[J]	Translation, ribosomal structure and biogenesis	Molecular Function: methylenetetrahydrofolate reductase (NAD(P)H) activity (GO:0004489);; Cellular Component: ribosome (GO:0005840);; Biological Process: methionine metabolic process (GO:0006555);; Biological Process: tetrahydrofolate interconversion (GO:0035999);; Biological Process: oxidation-reduction process (GO:0055114);;	K02937|2.23951e-91|smo:SELMODRAFT_103994|hypothetical protein; K02937 large subunit ribosomal protein L7e (A)	[J]	Translation, ribosomal structure and biogenesis	Ribosomal L30 N-terminal domain;; Ribosomal protein L30p/L7e	60S ribosomal protein L7-4 GN=RPL7D OS=Arabidopsis thaliana (Mouse-ear cress) PE=2 SV=1	Ribosomal protein L7 eukaryotic [Macrophomina phaseolina MS6]
comp138715_c0	8.11e-10	1.46173	up	--	--	Molecular Function: ATP binding (GO:0005524);; Cellular Component: vacuole (GO:0005773);; Cellular Component: chloroplast (GO:0009507);; Biological Process: red, far-red light phototransduction (GO:0009585);; Biological Process: systemic acquired resistance (GO:0009627);; Biological Process: photomorphogenesis (GO:0009640);; Biological Process: jasmonic acid metabolic process (GO:0009694);; Biolo…	K14506|0|bdi:100821807|probable indole-3-acetic acid-amido synthetase GH3.5; K14506 jasmonic acid-amino synthetase (A)	--	--	GH3 auxin-responsive promoter	Probable indole-3-acetic acid-amido synthetase GH3.5 GN=OSJNBa0009C07.16 OS=Oryza sativa subsp. japonica (Rice) PE=2 SV=1	hypothetical protein F775_27233 [Aegilops tauschii]
comp126809_c1	0	2.95424	up	[RTKL]	--	Molecular Function: cyclin-dependent protein serine/threonine kinase activity (GO:0004693);; Molecular Function: ATP binding (GO:0005524);; Biological Process: protein phosphorylation (GO:0006468);; Molecular Function: RNA polymerase II carboxy-terminal domain kinase activity (GO:0008353);;	K08818|1.05799e-61|osa:4352099|Os12g0424700; K08818 cell division cycle 2-like [EC:2.7.11.22] (A)	[R]	General function prediction only	Protein kinase domain	Putative cyclin-dependent kinase F-2 GN=CDKF-2 OS=Oryza sativa subsp. japonica (Rice) PE=3 SV=1	predicted protein [Hordeum vulgare subsp. vulgare]
comp85128_c0	3.92e-07	-3.74621	down	--	--	--	--	[K]	Transcription	SRF-type transcription factor (DNA-binding and dimerisation domain)	Agamous-like MADS-box protein AGL61 GN=F27C12.24 OS=Arabidopsis thaliana (Mouse-ear cress) PE=1 SV=1	Agamous-like MADS-box protein AGL62 [Aegilops tauschii]
comp106539_c0	0	-5.55946	down	[F]	Nucleotide transport and metabolism	Molecular Function: catalytic activity (GO:0003824);; Biological Process: nucleoside metabolic process (GO:0009116);;	--	--	--	Phosphorylase superfamily	Bark storage protein A (Precursor) GN=BSPA OS=Populus deltoides (Eastern poplar) PE=2 SV=1	predicted protein [Hordeum vulgare subsp. vulgare]
comp134796_c0	2.12e-07	-1.19962	down	[R]	General function prediction only	Biological Process: tryptophan biosynthetic process (GO:0000162);; Molecular Function: tryptophan synthase activity (GO:0004834);; Cellular Component: plastid (GO:0009536);; Molecular Function: pyridoxal phosphate binding (GO:0030170);; Molecular Function: protein homodimerization activity (GO:0042803);; Molecular Function: L-serine hydro-lyase (adding indole, L-tryptophan-forming) activity (GO:0…	K06001|0|bdi:100844752|tryptophan synthase beta chain 1; K06001 tryptophan synthase beta chain [EC:4.2.1.20] (A)	[E]	Amino acid transport and metabolism	Pyridoxal-phosphate dependent enzyme	Tryptophan synthase beta chain 1, chloroplastic (Precursor) GN=TSB1 OS=Arabidopsis thaliana (Mouse-ear cress) PE=2 SV=1	PREDICTED: tryptophan synthase beta chain 1 [Brachypodium distachyon]
comp77709_c0	0.000419048	-1.08568	down	[RTKL]	--	Molecular Function: protein serine/threonine kinase activity (GO:0004674);; Molecular Function: ATP binding (GO:0005524);; Biological Process: protein phosphorylation (GO:0006468);; Cellular Component: cytoplasmic membrane-bounded vesicle (GO:0016023);;	--	--	--	Protein kinase domain;; Protein tyrosine kinase	L-type lectin-domain containing receptor kinase IX.1 (Precursor) GN=LECRK91 OS=Arabidopsis thaliana (Mouse-ear cress) PE=2 SV=1	L-type lectin-domain containing receptor kinase IX.1 [Triticum urartu]
comp116030_c0	0.00100243	-3.50277	down	--	--	Molecular Function: calcium ion binding (GO:0005509);;	K02183|7.60646e-39|bdi:100821051|probable calcium-binding protein CML15; K02183 calmodulin (A)	--	--	EF hand;; EF hand;; EF-hand domain pair;; EF-hand domain pair;; EF-hand domain	--	hypothetical protein TRIUR3_31811 [Triticum urartu]
comp136736_c2	5.73e-06	-1.74959	down	--	--	Cellular Component: Golgi membrane (GO:0000139);; Cellular Component: integral component of membrane (GO:0016021);; Molecular Function: cellulose synthase (UDP-forming) activity (GO:0016760);; Biological Process: cellulose biosynthetic process (GO:0030244);;	--	--	--	Cellulose synthase	Probable mixed-linked glucan synthase 3 OS=Oryza sativa subsp. japonica (Rice) PE=3 SV=1	predicted protein [Hordeum vulgare subsp. vulgare]
comp122412_c0	6.1e-05	1.02354	up	--	--	Biological Process: defense response (GO:0006952);; Biological Process: response to biotic stimulus (GO:0009607);;	--	--	--	Pathogenesis-related protein Bet v I family;; Polyketide cyclase / dehydrase and lipid transport	Stress-induced protein SAM22 OS=Glycine max (Soybean) PE=1 SV=1	Pathogenesis-related protein STH-21 [Triticum urartu]
comp137068_c1	0	3.64144	up	[RTKL]	--	Molecular Function: protein serine/threonine kinase activity (GO:0004674);; Molecular Function: protein tyrosine kinase activity (GO:0004713);; Molecular Function: ATP binding (GO:0005524);; Cellular Component: mitochondrion (GO:0005739);; Biological Process: protein phosphorylation (GO:0006468);;	K08818|1.71154e-116|bdi:100832599|putative cyclin-dependent kinase F-2; K08818 cell division cycle 2-like [EC:2.7.11.22] (A)	[R]	General function prediction only	Protein kinase domain;; Protein tyrosine kinase	Putative cyclin-dependent kinase F-2 GN=CDKF-2 OS=Oryza sativa subsp. japonica (Rice) PE=3 SV=1	Putative cyclin-dependent kinase F-2 [Triticum urartu]
comp142195_c0	7.67e-06	1.22406	up	--	--	Molecular Function: nucleotide binding (GO:0000166);; Cellular Component: cytoplasmic membrane-bounded vesicle (GO:0016023);;	--	--	--	--	Putative E3 ubiquitin-protein ligase LIN-2 {ECO:0000303|PubMed:19776163} OS=Lotus japonicus (Lotus corniculatus var. japonicus) PE=1 SV=1	Mitochondrial division protein 1 [Triticum urartu]
comp137020_c0	0	4.06619	up	--	--	Cellular Component: membrane (GO:0016020);;	--	--	--	Domain of unknown function	--	hypothetical protein F775_25402 [Aegilops tauschii]
comp188253_c0	0.00450763	-1.48419	down	[J]	Translation, ribosomal structure and biogenesis	Molecular Function: structural constituent of ribosome (GO:0003735);; Cellular Component: nucleolus (GO:0005730);; Biological Process: translation (GO:0006412);; Cellular Component: cytosolic large ribosomal subunit (GO:0022625);; Biological Process: ribosome biogenesis (GO:0042254);;	K02912|1.11184e-60|vcn:VOLCADRAFT_72833|rpl32; component of cytosolic 80S ribosome and 60S large subunit; K02912 large subunit ribosomal protein L32e (A)	[J]	Translation, ribosomal structure and biogenesis	Ribosomal protein L32	60S ribosomal protein L32-1 GN=RPL32A OS=Arabidopsis thaliana (Mouse-ear cress) PE=2 SV=2	hypothetical protein MIMGU_mgv1a016137mg [Erythranthe guttata]
comp136561_c0	2.75e-07	-1.41788	down	--	--	Biological Process: metabolic process (GO:0008152);; Cellular Component: cytoplasmic membrane-bounded vesicle (GO:0016023);; Molecular Function: pyridoxal phosphate binding (GO:0030170);; Molecular Function: alliin lyase activity (GO:0047654);;	--	--	--	Allinase;; Alliinase EGF-like domain;; Aminotransferase class I and II	Tryptophan aminotransferase-related protein 4 OS=Arabidopsis thaliana (Mouse-ear cress) PE=2 SV=2	unnamed protein product [Triticum aestivum]
comp135328_c1	0	2.3294	up	[RTKL]	--	Molecular Function: protein kinase activity (GO:0004672);; Molecular Function: ATP binding (GO:0005524);; Cellular Component: plasma membrane (GO:0005886);; Biological Process: protein phosphorylation (GO:0006468);;	--	[T]	Signal transduction mechanisms	Protein kinase domain;; Protein tyrosine kinase;; Protein tyrosine kinase;; Protein kinase domain	PTI1-like tyrosine-protein kinase At3g15890 GN=At3g15890 OS=Arabidopsis thaliana (Mouse-ear cress) PE=2 SV=1	BRASSINOSTEROID INSENSITIVE 1-associated receptor kinase 1 [Aegilops tauschii]
comp138382_c0	4.37e-09	1.47509	up	[K]	Transcription	Molecular Function: DNA binding (GO:0003677);; Molecular Function: sequence-specific DNA binding transcription factor activity (GO:0003700);; Cellular Component: mitochondrion (GO:0005739);; Biological Process: DNA-templated transcription, initiation (GO:0006352);; Biological Process: regulation of transcription, DNA-templated (GO:0006355);; Cellular Component: plastid (GO:0009536);; Molecular Fu…	--	--	--	Sigma-70, region 4;; Sigma-70 region 3;; Sigma-70 region 2	RNA polymerase sigma factor sigB (Precursor) GN=At1g08540 OS=Arabidopsis thaliana (Mouse-ear cress) PE=2 SV=2	RNA polymerase sigma factor rpoD [Aegilops tauschii]
comp128047_c0	0	2.07109	up	--	--	--	--	--	--	--	--	predicted protein [Hordeum vulgare subsp. vulgare]
comp124435_c0	2.39e-06	-1.77749	down	--	--	Cellular Component: cytoplasmic membrane-bounded vesicle (GO:0016023);;	--	--	--	Probable lipid transfer	Non-specific lipid-transfer protein 2 (Precursor) GN=LTP-2 OS=Oryza sativa subsp. indica (Rice) PE=3 SV=2	unnamed protein product [Triticum aestivum]
comp134686_c0	0	2.30865	up	[CR]	--	Cellular Component: vacuole (GO:0005773);; Cellular Component: plasma membrane (GO:0005886);; Molecular Function: zinc ion binding (GO:0008270);; Cellular Component: chloroplast thylakoid membrane (GO:0009535);; Molecular Function: oxidoreductase activity (GO:0016491);; Biological Process: oxidation-reduction process (GO:0055114);;	--	[CR]	--	Zinc-binding dehydrogenase;; Zinc-binding dehydrogenase;; Alcohol dehydrogenase GroES-like domain	Putative quinone-oxidoreductase homolog, chloroplastic GN=At4g13010 OS=Arabidopsis thaliana (Mouse-ear cress) PE=2 SV=1	Putative quinone-oxidoreductase-like protein, chloroplastic [Triticum urartu]
comp140564_c1	2.25e-12	-2.73777	down	--	--	--	--	--	--	Ricin-type beta-trefoil lectin domain-like;; Ricin-type beta-trefoil lectin domain	--	hypothetical protein F775_12801 [Aegilops tauschii]
comp127066_c0	0.00322818	1.70108	up	--	--	Biological Process: polysaccharide catabolic process (GO:0000272);; Molecular Function: hydrolase activity, hydrolyzing O-glycosyl compounds (GO:0004553);; Cellular Component: cytoplasmic membrane-bounded vesicle (GO:0016023);; Molecular Function: carbohydrate binding (GO:0030246);;	--	--	--	Carbohydrate binding domain CBM49;; Glycosyl hydrolase family 9	Endoglucanase 2 (Precursor) OS=Oryza sativa subsp. japonica (Rice) PE=1 SV=1	Endoglucanase 2 [Aegilops tauschii]
comp134961_c0	8.79e-05	-1.32299	down	[Q]	Secondary metabolites biosynthesis, transport and catabolism	Molecular Function: monooxygenase activity (GO:0004497);; Molecular Function: iron ion binding (GO:0005506);; Molecular Function: electron carrier activity (GO:0009055);; Cellular Component: cytoplasmic membrane-bounded vesicle (GO:0016023);; Molecular Function: oxidoreductase activity, acting on paired donors, with incorporation or reduction of molecular oxygen (GO:0016705);; Molecular Function:…	--	[QI]	--	Cytochrome P450	Cytochrome P450 87A3 GN=OSJNBa0088I22.16 OS=Oryza sativa subsp. japonica (Rice) PE=2 SV=3	Cytochrome P450 87A3 [Aegilops tauschii]
comp134591_c1	5.88e-08	1.25346	up	--	--	Molecular Function: cysteine-type endopeptidase activity (GO:0004197);; Biological Process: proteolysis (GO:0006508);; Cellular Component: cytoplasmic membrane-bounded vesicle (GO:0016023);;	--	[O]	Posttranslational modification, protein turnover, chaperones	Papain family cysteine protease;; Peptidase C1-like family	Cysteine proteinase EP-B 2 (Precursor) GN=EPB2 OS=Hordeum vulgare (Barley) PE=1 SV=1	unnamed protein product [Triticum aestivum]
comp137025_c0	1.11e-15	-1.67419	down	[P]	Inorganic ion transport and metabolism	Molecular Function: catalase activity (GO:0004096);; Cellular Component: cell wall (GO:0005618);; Cellular Component: mitochondrion (GO:0005739);; Cellular Component: vacuole (GO:0005773);; Cellular Component: plasma membrane (GO:0005886);; Cellular Component: plasmodesma (GO:0009506);; Cellular Component: glyoxysome (GO:0009514);; Cellular Component: chloroplast stroma (GO:0009570);; Biological …	K03781|0|bdi:100846426|catalase isozyme 2; K03781 catalase [EC:1.11.1.6] (A)	[P]	Inorganic ion transport and metabolism	Catalase;; Catalase-related immune-responsive	Catalase isozyme 2 GN=CAT2 OS=Hordeum vulgare (Barley) PE=2 SV=1	catalase [Triticum aestivum]
comp131743_c0	2.15e-05	-2.08684	down	--	--	--	--	--	--	--	--	unnamed protein product [Triticum aestivum]
comp122225_c0	3.7e-12	5.57607	up	[I]	Lipid transport and metabolism	Molecular Function: sphingosine hydroxylase activity (GO:0000170);; Molecular Function: iron ion binding (GO:0005506);; Cellular Component: Golgi apparatus (GO:0005794);; Biological Process: fatty acid biosynthetic process (GO:0006633);; Biological Process: photomorphogenesis (GO:0009640);; Cellular Component: integral component of membrane (GO:0016021);; Cellular Component: cytoplasmic membrane-…	K04713|1.97718e-133|bdi:100843649|sphinganine C(4)-monooxygenase 1-like; K04713 sphinganine C4-monooxygenase [EC:1.14.13.169] (A)	[I]	Lipid transport and metabolism	Fatty acid hydroxylase superfamily	Sphinganine C(4)-monooxygenase 2 GN=SBH2 OS=Arabidopsis thaliana (Mouse-ear cress) PE=1 SV=1	Putative hydroxylase [Aegilops tauschii]
comp142570_c0	3.87e-14	1.63025	up	--	--	Biological Process: defense response (GO:0006952);; Molecular Function: ADP binding (GO:0043531);;	--	[T]	Signal transduction mechanisms	NB-ARC domain;; Leucine Rich repeats (2 copies);; Leucine rich repeat;; AAA domain	Putative disease resistance RPP13-like protein 1 GN=RPPL1 OS=Arabidopsis thaliana (Mouse-ear cress) PE=3 SV=1	predicted protein [Hordeum vulgare subsp. vulgare]
comp86219_c0	3.31e-06	4.71263	up	--	--	Molecular Function: nucleic acid binding (GO:0003676);; Biological Process: posttranscriptional gene silencing (GO:0016441);; Biological Process: gene silencing by RNA (GO:0031047);; Cellular Component: intracellular part (GO:0044424);; Biological Process: single-organism developmental process (GO:0044767);; Biological Process: system development (GO:0048731);; Biological Process: response to sti…	K11593|1.322e-28|bdi:100826932|protein argonaute 1B; K11593 eukaryotic translation initiation factor 2C (A)	[J]	Translation, ribosomal structure and biogenesis	Piwi domain	Protein argonaute 1B GN=OSJNBa0005N02.3 OS=Oryza sativa subsp. japonica (Rice) PE=2 SV=3	PREDICTED: protein argonaute 1B isoform X2 [Brachypodium distachyon]
comp123005_c0	5.08e-09	1.52955	up	[A]	RNA processing and modification	Cellular Component: plastid (GO:0009536);;	K12821|1.20419e-61|bdi:100825893|pre-mRNA-processing protein 40A; K12821 pre-mRNA-processing factor 40 (A)	[A]	RNA processing and modification	WW domain	Pre-mRNA-processing protein 40A OS=Arabidopsis thaliana (Mouse-ear cress) PE=1 SV=1	WW domain-containing protein [Aegilops tauschii]
comp118619_c0	0	-6.79246	down	--	--	--	--	[OW]	--	Matrixin;; Putative peptidoglycan binding domain	Metalloendoproteinase 1 (Precursor) OS=Glycine max (Soybean) PE=1 SV=2	PREDICTED: metalloendoproteinase 1 [Cucumis melo]
comp127675_c1	3.21e-13	1.68372	up	[P]	Inorganic ion transport and metabolism	Molecular Function: carbonate dehydratase activity (GO:0004089);; Molecular Function: zinc ion binding (GO:0008270);; Cellular Component: chloroplast stroma (GO:0009570);; Biological Process: carbon utilization (GO:0015976);;	K01673|7.63077e-126|bdi:100834303|carbonic anhydrase, chloroplastic; K01673 carbonic anhydrase [EC:4.2.1.1] (A)	[P]	Inorganic ion transport and metabolism	Carbonic anhydrase	Carbonic anhydrase, chloroplastic (Precursor) OS=Hordeum vulgare (Barley) PE=2 SV=1	Carbonic anhydrase, chloroplastic [Aegilops tauschii]
comp125541_c3	0.00807367	-1.08218	down	[G]	Carbohydrate transport and metabolism	Molecular Function: ATP binding (GO:0005524);; Cellular Component: cytosol (GO:0005829);; Biological Process: glycogen biosynthetic process (GO:0005978);; Molecular Function: glucose-1-phosphate adenylyltransferase activity (GO:0008878);; Cellular Component: amyloplast (GO:0009501);; Cellular Component: chloroplast stroma (GO:0009570);; Biological Process: starch biosynthetic process (GO:0019252)…	K00975|1.99535e-118|bdi:100837929|glucose-1-phosphate adenylyltransferase small subunit, chloroplastic/amyloplastic-like; K00975 glucose-1-phosphate adenylyltransferase [EC:2.7.7.27] (A)	[M]	Cell wall/membrane/envelope biogenesis	Nucleotidyl transferase	Glucose-1-phosphate adenylyltransferase small subunit, chloroplastic/amyloplastic (Precursor) OS=Oryza sativa subsp. japonica (Rice) PE=2 SV=4	predicted protein [Hordeum vulgare subsp. vulgare]
comp130500_c0	0	-6.55896	down	--	--	--	--	--	--	Small cytokines (intecrine/chemokine), interleukin-8 like	--	--
comp127153_c0	8.78e-05	2.34363	up	--	--	--	--	--	--	--	--	hypothetical protein F775_24215 [Aegilops tauschii]
comp119941_c1	6.51e-12	-3.26071	down	[G]	Carbohydrate transport and metabolism	Cellular Component: mitochondrion (GO:0005739);; Biological Process: carbohydrate metabolic process (GO:0005975);; Molecular Function: beta-glucosidase activity (GO:0008422);; Cellular Component: plant-type cell wall (GO:0009505);; Biological Process: pollen tube growth (GO:0009860);; Cellular Component: cytoplasmic membrane-bounded vesicle (GO:0016023);;	K01188|0|bdi:100822045|beta-glucosidase 28-like; K01188 beta-glucosidase [EC:3.2.1.21] (A)	[G]	Carbohydrate transport and metabolism	Glycosyl hydrolase family 1	Beta-glucosidase 28 (Precursor) OS=Oryza sativa subsp. japonica (Rice) PE=2 SV=1	Beta-glucosidase 6 [Aegilops tauschii]
comp142811_c1	5.07e-06	-1.20238	down	[RTKL]	--	Molecular Function: nucleotide binding (GO:0000166);; Molecular Function: protein kinase activity (GO:0004672);; Biological Process: phosphorylation (GO:0016310);;	--	--	--	Salt stress response/antifungal;; Protein kinase domain;; Protein tyrosine kinase	G-type lectin S-receptor-like serine/threonine-protein kinase At1g61360 (Precursor) GN=At1g61360 OS=Arabidopsis thaliana (Mouse-ear cress) PE=2 SV=1	PREDICTED: cysteine-rich receptor-like protein kinase 15 [Brachypodium distachyon]
comp126451_c1	4.75e-08	2.25282	up	--	--	Molecular Function: protein serine/threonine kinase activity (GO:0004674);; Molecular Function: structural molecule activity (GO:0005198);; Molecular Function: ATP binding (GO:0005524);; Biological Process: protein phosphorylation (GO:0006468);;	K04730|3.12971e-44|sbi:SORBI_08g015237|SORBIDRAFT_08g015237, Sb08g015237; hypothetical protein; K04730 interleukin-1 receptor-associated kinase 1 [EC:2.7.11.1] (A)	[T]	Signal transduction mechanisms	Protein kinase domain;; Protein tyrosine kinase	Probable receptor-like protein kinase At3g17420 (Precursor) GN=At3g17420 OS=Arabidopsis thaliana (Mouse-ear cress) PE=1 SV=1	Putative cysteine-rich receptor-like protein kinase 23 [Aegilops tauschii]
comp133361_c1	7.32e-05	1.2461	up	--	--	Cellular Component: plant-type cell wall (GO:0009505);; Cellular Component: cytoplasmic membrane-bounded vesicle (GO:0016023);; Biological Process: response to karrikin (GO:0080167);;	--	--	--	Protein of unknown function (DUF642)	--	predicted protein [Hordeum vulgare subsp. vulgare]
comp72376_c0	0.00116776	2.52712	up	--	--	--	--	--	--	--	--	hypothetical protein TRIUR3_28601 [Triticum urartu]
comp134947_c0	1.34e-06	1.14529	up	--	--	Biological Process: response to UV-B (GO:0010224);; Biological Process: brassinosteroid metabolic process (GO:0016131);; Molecular Function: trans-zeatin O-beta-D-glucosyltransferase activity (GO:0050403);; Molecular Function: cis-zeatin O-beta-D-glucosyltransferase activity (GO:0050502);; Biological Process: flavonol biosynthetic process (GO:0051555);; Molecular Function: quercetin 3-O-glucosylt…	--	[GC]	--	UDP-glucoronosyl and UDP-glucosyl transferase	UDP-glycosyltransferase 73C3 GN=UGT73C3 OS=Arabidopsis thaliana (Mouse-ear cress) PE=2 SV=1	zeatin O-glucosyltransferase 1, partial [Triticum aestivum]
comp130940_c0	0.00985744	1.08613	up	--	--	Cellular Component: mitochondrion (GO:0005739);; Cellular Component: membrane (GO:0016020);;	--	--	--	Voltage-dependent anion channel	S-type anion channel SLAH2 GN=SLAH2 OS=Arabidopsis thaliana (Mouse-ear cress) PE=2 SV=1	S-type anion channel SLAH2 [Triticum urartu]
comp141703_c0	4.64e-07	1.43069	up	--	--	--	--	--	--	--	--	ADP-ribosylation factor-related protein 1 [Aegilops tauschii]
comp114899_c0	5.69e-09	-4.43982	down	--	--	Molecular Function: peroxidase activity (GO:0004601);; Cellular Component: mitochondrion (GO:0005739);; Biological Process: response to oxidative stress (GO:0006979);; Cellular Component: plant-type cell wall (GO:0009505);; Cellular Component: cytoplasmic membrane-bounded vesicle (GO:0016023);; Molecular Function: heme binding (GO:0020037);; Molecular Function: metal ion binding (GO:0046872);; Bi…	--	--	--	Peroxidase	Peroxidase 56 (Precursor) GN=F8M21_70 OS=Arabidopsis thaliana (Mouse-ear cress) PE=2 SV=1	Peroxidase 56 [Aegilops tauschii]
comp138109_c0	1.04e-06	1.15496	up	[M]	Cell wall/membrane/envelope biogenesis	Cellular Component: integral component of membrane (GO:0016021);;	--	--	--	Glycosyltransferase family 92;; Glycosyl transferase family 2	UPF0392 protein Os08g0121900 OS=Oryza sativa subsp. japonica (Rice) PE=2 SV=1	hypothetical protein TRIUR3_26252 [Triticum urartu]
comp101231_c0	2.08e-09	-4.49854	down	--	--	Cellular Component: extracellular region (GO:0005576);; Cellular Component: cytoplasmic membrane-bounded vesicle (GO:0016023);; Molecular Function: manganese ion binding (GO:0030145);; Molecular Function: nutrient reservoir activity (GO:0045735);;	--	--	--	Cupin;; Cupin domain	Germin-like protein 8-14 (Precursor) OS=Oryza sativa subsp. japonica (Rice) PE=1 SV=1	Germin-like protein 8-14 [Aegilops tauschii]
comp140107_c0	1.33e-08	-2.68464	down	--	--	Molecular Function: cation channel activity (GO:0005261);; Molecular Function: calmodulin binding (GO:0005516);; Cellular Component: plastid (GO:0009536);; Biological Process: plant-type hypersensitive response (GO:0009626);; Cellular Component: integral component of membrane (GO:0016021);; Biological Process: cellular cation homeostasis (GO:0030003);; Molecular Function: cyclic nucleotide bindin…	K05391|0|bdi:100823258|cyclic nucleotide-gated ion channel 4-like; K05391 cyclic nucleotide gated channel, other eukaryote (A)	[PT]	--	Ion transport protein	Cyclic nucleotide-gated ion channel 4 GN=MDK4.7 OS=Arabidopsis thaliana (Mouse-ear cress) PE=2 SV=2	cyclic nucleotide-gated ion channel 4 [Hordeum vulgare subsp. vulgare]
comp139632_c0	2.77e-11	1.44421	up	--	--	Biological Process: regulation of transcription, DNA-templated (GO:0006355);;	--	--	--	GRAS domain family	DELLA protein GAI GN=F10B6.34 OS=Arabidopsis thaliana (Mouse-ear cress) PE=1 SV=1	unnamed protein product [Triticum aestivum]
comp123004_c0	0.0029881	1.03161	up	--	--	--	--	--	--	--	--	hypothetical protein TRIUR3_25596 [Triticum urartu]
comp134255_c0	8.31e-07	1.14237	up	--	--	Cellular Component: cell wall (GO:0005618);; Biological Process: carbohydrate metabolic process (GO:0005975);; Biological Process: defense response (GO:0006952);; Cellular Component: cytoplasmic membrane-bounded vesicle (GO:0016023);; Molecular Function: glucan endo-1,3-beta-D-glucosidase activity (GO:0042973);;	--	--	--	Glycosyl hydrolases family 17;; X8 domain	Glucan endo-1,3-beta-glucosidase (Precursor) GN=GLC1 OS=Triticum aestivum (Wheat) PE=2 SV=1	RecName: Full=Glucan endo-1,3-beta-glucosidase; AltName: Full=(1-
comp140208_c0	0	2.58819	up	[O]	Posttranslational modification, protein turnover, chaperones	Molecular Function: ATP binding (GO:0005524);; Biological Process: protein folding (GO:0006457);; Biological Process: heat acclimation (GO:0010286);;	K09489|0|bdi:100829842|heat shock 70 kDa protein 8; K09489 heat shock 70kDa protein 4 (A)	[O]	Posttranslational modification, protein turnover, chaperones	Hsp70 protein	Heat shock 70 kDa protein 8 GN=F22D22.13 OS=Arabidopsis thaliana (Mouse-ear cress) PE=1 SV=1	78 kDa glucose-regulated protein-like protein [Triticum urartu]
comp117547_c0	1.62e-09	-1.95558	down	[TZDR]	--	Molecular Function: calcium ion binding (GO:0005509);; Cellular Component: cytoplasm (GO:0005737);; Cellular Component: plasma membrane (GO:0005886);; Biological Process: DNA repair (GO:0006281);;	K13448|2.49566e-99|bdi:100826885|probable calcium-binding protein CML8; K13448 calcium-binding protein CML (A)	[ZD]	--	EF hand;; EF-hand domain pair;; EF-hand domain;; EF-hand domain pair;; EF hand;; Tellurite resistance protein TerB;; Cytoskeletal-regulatory complex EF hand	Probable calcium-binding protein CML8 GN=CML8 OS=Oryza sativa subsp. japonica (Rice) PE=2 SV=1	Putative calcium-binding protein CML8 [Aegilops tauschii]
comp139106_c1	1.66e-06	1.21614	up	--	--	--	--	[S]	Function unknown	--	--	predicted protein [Hordeum vulgare subsp. vulgare]
comp136970_c0	0.00489489	-1.03506	down	[RTKL]	--	Molecular Function: protein serine/threonine kinase activity (GO:0004674);; Molecular Function: ATP binding (GO:0005524);; Cellular Component: mitochondrion (GO:0005739);; Biological Process: protein phosphorylation (GO:0006468);;	--	[T]	Signal transduction mechanisms	Protein tyrosine kinase;; Protein kinase domain	Probable receptor-like protein kinase At5g15080 GN=At5g15080 OS=Arabidopsis thaliana (Mouse-ear cress) PE=2 SV=1	Protein kinase APK1A, chloroplastic [Aegilops tauschii]
comp134000_c0	0	2.57144	up	[C]	Energy production and conversion	Molecular Function: 3-chloroallyl aldehyde dehydrogenase activity (GO:0004028);; Cellular Component: cytoplasm (GO:0005737);; Molecular Function: glyceraldehyde-3-phosphate dehydrogenase (NADP+) (non-phosphorylating) activity (GO:0008886);; Biological Process: chloroplast relocation (GO:0009902);; Biological Process: cysteine biosynthetic process (GO:0019344);; Biological Process: oxidation-reduc…	K00131|0|bdi:100834031|NADP-dependent glyceraldehyde-3-phosphate dehydrogenase; K00131 glyceraldehyde-3-phosphate dehydrogenase (NADP+) [EC:1.2.1.9] (A)	[C]	Energy production and conversion	Aldehyde dehydrogenase family;; Acyl-CoA reductase (LuxC)	NADP-dependent glyceraldehyde-3-phosphate dehydrogenase GN=GAPN OS=Triticum aestivum (Wheat) PE=1 SV=2	NADP-dependent glyceraldehyde-3-phosphate dehydrogenase [Triticum urartu]
comp140388_c0	0	2.95881	up	--	--	--	--	--	--	--	--	hypothetical protein F775_29486 [Aegilops tauschii]
comp130620_c2	2.94e-09	1.29993	up	--	--	Molecular Function: hydrolase activity, hydrolyzing O-glycosyl compounds (GO:0004553);; Cellular Component: cell wall (GO:0005618);; Biological Process: cellular glucan metabolic process (GO:0006073);; Biological Process: phloem or xylem histogenesis (GO:0010087);; Biological Process: fruit development (GO:0010154);; Cellular Component: cytoplasmic membrane-bounded vesicle (GO:0016023);; Molecula…	K08235|1.77648e-165|bdi:100825072|probable xyloglucan endotransglucosylase/hydrolase protein 27; K08235 xyloglucan:xyloglucosyl transferase [EC:2.4.1.207] (A)	--	--	Glycosyl hydrolases family 16;; Xyloglucan endo-transglycosylase (XET) C-terminus	Probable xyloglucan endotransglucosylase/hydrolase protein 28 (Precursor) OS=Arabidopsis thaliana (Mouse-ear cress) PE=2 SV=1	predicted protein [Hordeum vulgare subsp. vulgare]
comp127209_c0	0	2.12299	up	--	--	--	--	--	--	--	--	hypothetical protein F775_32657 [Aegilops tauschii]
comp142748_c0	0	3.20627	up	--	--	Cellular Component: plastid (GO:0009536);;	--	[Z]	Cytoskeleton	Regulator of Vps4 activity in the MVB pathway	--	unnamed protein product [Triticum aestivum]
comp126183_c0	0.000815859	1.38356	up	--	--	--	--	--	--	--	--	PREDICTED: uncharacterized protein LOC102717430 [Oryza brachyantha]
comp112045_c0	1.11e-16	3.93562	up	--	--	Cellular Component: cytoplasm (GO:0005737);; Biological Process: L-phenylalanine catabolic process (GO:0006559);; Biological Process: cinnamic acid biosynthetic process (GO:0009800);; Molecular Function: phenylalanine ammonia-lyase activity (GO:0045548);;	K10775|5.49615e-21|bdi:100845653|phenylalanine ammonia-lyase; K10775 phenylalanine ammonia-lyase [EC:4.3.1.24] (A)	[Q]	Secondary metabolites biosynthesis, transport and catabolism	--	Phenylalanine ammonia-lyase GN=PAL OS=Triticum aestivum (Wheat) PE=3 SV=1	Phenylalanine ammonia-lyase [Aegilops tauschii]
comp120003_c0	9.99e-16	1.98107	up	--	--	Molecular Function: DNA binding (GO:0003677);; Molecular Function: sequence-specific DNA binding transcription factor activity (GO:0003700);; Cellular Component: nucleus (GO:0005634);; Biological Process: regulation of transcription, DNA-templated (GO:0006355);;	--	--	--	--	Ethylene-responsive transcription factor RAP2-10 OS=Arabidopsis thaliana (Mouse-ear cress) PE=2 SV=1	predicted protein [Hordeum vulgare subsp. vulgare]
comp127609_c0	1.68e-05	-2.23982	down	--	--	--	--	--	--	--	--	unnamed protein product [Triticum aestivum]
comp130418_c1	0	7.86986	up	--	--	Molecular Function: DNA binding (GO:0003677);; Molecular Function: sequence-specific DNA binding transcription factor activity (GO:0003700);; Cellular Component: nucleus (GO:0005634);; Biological Process: regulation of transcription, DNA-templated (GO:0006355);; Biological Process: response to water deprivation (GO:0009414);; Biological Process: cold acclimation (GO:0009631);;	--	--	--	AP2 domain	Dehydration-responsive element-binding protein 1G OS=Oryza sativa subsp. japonica (Rice) PE=2 SV=1	AP2 domain CBF protein [Triticum aestivum]
comp134691_c0	1.96e-07	1.21823	up	--	--	Molecular Function: transporter activity (GO:0005215);; Biological Process: transport (GO:0006810);; Cellular Component: membrane (GO:0016020);;	--	[E]	Amino acid transport and metabolism	POT family	Protein NRT1/ PTR FAMILY 4.3 GN=F23H11.6 OS=Arabidopsis thaliana (Mouse-ear cress) PE=2 SV=1	Nitrate transporter 1.2 [Triticum urartu]
comp135049_c0	1.09e-08	-1.95498	down	--	--	--	--	--	--	--	--	hypothetical protein TRIUR3_27172 [Triticum urartu]
comp108897_c0	3.43e-07	-4.17767	down	--	--	Cellular Component: intracellular (GO:0005622);; Biological Process: protein ubiquitination involved in ubiquitin-dependent protein catabolic process (GO:0042787);;	K08770|3.88914e-48|cit:102618061|polyubiquitin-like; K08770 ubiquitin C (A)	[J]	Translation, ribosomal structure and biogenesis	Ubiquitin family;; Ubiquitin-2 like Rad60 SUMO-like;; Ubiquitin-like domain	60S ribosomal protein L40 (Precursor) OS=Brassica rapa subsp. pekinensis (Chinese cabbage) PE=2 SV=2	polyubiquitin-like [Solanum tuberosum]
comp129146_c0	0	2.2183	up	[L]	Replication, recombination and repair	Molecular Function: nucleic acid binding (GO:0003676);; Molecular Function: catalytic activity (GO:0003824);;	--	[R]	General function prediction only	Replication factor-A C terminal domain;; Domain of unknown function DUF223;; Endonuclease/Exonuclease/phosphatase family	Replication protein A 70 kDa DNA-binding subunit B OS=Oryza sativa subsp. japonica (Rice) PE=1 SV=1	hypothetical protein SORBIDRAFT_0011s003210 [Sorghum bicolor]
comp132422_c0	3.96e-11	2.03694	up	--	--	--	--	--	--	Domain of unknown function (DUF1719)	--	PREDICTED: uncharacterized protein LOC100830851 [Brachypodium distachyon]
comp125989_c1	5.72e-08	1.218	up	--	--	Molecular Function: ubiquitin-protein ligase activity (GO:0004842);; Molecular Function: ATP binding (GO:0005524);; Cellular Component: nucleus (GO:0005634);; Cellular Component: cytoplasm (GO:0005737);; Cellular Component: plasma membrane (GO:0005886);; Biological Process: postreplication repair (GO:0006301);; Biological Process: fatty acid beta-oxidation (GO:0006635);; Biological Process: membr…	K06689|5.9301e-98|bdi:100838570|ubiquitin-conjugating enzyme E2 5B; K06689 ubiquitin-conjugating enzyme E2 D/E [EC:6.3.2.19] (A)	[O]	Posttranslational modification, protein turnover, chaperones	Ubiquitin-conjugating enzyme;; Prokaryotic E2 family B;; RWD domain	Ubiquitin-conjugating enzyme E2 28 GN=F22C12.2 OS=Arabidopsis thaliana (Mouse-ear cress) PE=2 SV=1	PREDICTED: ubiquitin-conjugating enzyme E2 5B [Brachypodium distachyon]
comp126870_c0	4.91e-05	1.06117	up	--	--	--	--	--	--	Cotton fibre expressed protein	--	hypothetical protein F775_07236 [Aegilops tauschii]
comp124518_c0	5.71e-05	1.64969	up	--	--	Molecular Function: peroxidase activity (GO:0004601);; Biological Process: response to oxidative stress (GO:0006979);; Cellular Component: plant-type cell wall (GO:0009505);; Biological Process: glucuronoxylan metabolic process (GO:0010413);; Cellular Component: cytoplasmic membrane-bounded vesicle (GO:0016023);; Molecular Function: heme binding (GO:0020037);; Biological Process: xylan biosynthet…	K00430|7.40262e-97|sbi:SORBI_04g038610|SORBIDRAFT_04g038610, Sb04g038610; hypothetical protein; K00430 peroxidase [EC:1.11.1.7] (A)	--	--	Peroxidase	Peroxidase 64 (Precursor) GN=MJC20.29 OS=Arabidopsis thaliana (Mouse-ear cress) PE=1 SV=1	unnamed protein product [Oryza sativa Japonica Group]
comp136828_c1	0.000141694	-1.01258	down	--	--	--	--	--	--	--	--	unnamed protein product [Triticum aestivum]
comp120738_c0	4.73e-09	2.03299	up	--	--	Cellular Component: extracellular region (GO:0005576);;	--	--	--	Caleosin related protein	Probable peroxygenase 5 GN=F5A18.14 OS=Arabidopsis thaliana (Mouse-ear cress) PE=2 SV=1	caleosin [Triticum aestivum]
comp124088_c0	0	-5.74705	down	--	--	Biological Process: type I hypersensitivity (GO:0016068);;	--	--	--	Pathogenesis-related protein Bet v I family;; Polyketide cyclase / dehydrase and lipid transport	Kirola {ECO:0000303|PubMed:21309790} OS=Actinidia deliciosa (Kiwi) PE=1 SV=1	unnamed protein product [Coffea canephora]
comp135947_c1	0	1.88923	up	--	--	Cellular Component: plastid (GO:0009536);; Biological Process: response to UV-B (GO:0010224);;	--	--	--	Protein of unknown function (DUF760)	--	hypothetical protein F775_30852 [Aegilops tauschii]
comp135161_c0	0	2.36534	up	--	--	Molecular Function: transcription cofactor activity (GO:0003712);; Molecular Function: histone acetyltransferase activity (GO:0004402);; Cellular Component: nucleus (GO:0005634);; Biological Process: regulation of transcription, DNA-templated (GO:0006355);; Molecular Function: zinc ion binding (GO:0008270);; Biological Process: histone acetylation (GO:0016573);;	--	[K]	Transcription	BTB/POZ domain;; TAZ zinc finger	BTB/POZ and TAZ domain-containing protein 2 GN=BT2 OS=Arabidopsis thaliana (Mouse-ear cress) PE=1 SV=1	Histone acetyltransferase HAC5 [Aegilops tauschii]
comp133717_c2	0	2.03251	up	--	--	Molecular Function: DNA binding (GO:0003677);; Molecular Function: sequence-specific DNA binding transcription factor activity (GO:0003700);; Cellular Component: nucleus (GO:0005634);; Biological Process: regulation of transcription, DNA-templated (GO:0006355);; Cellular Component: plastid (GO:0009536);;	--	--	--	AP2 domain	Ethylene-responsive transcription factor ERF043 GN=ERF043 OS=Arabidopsis thaliana (Mouse-ear cress) PE=2 SV=1	OSIGBa0134H18.7 [Oryza sativa Indica Group]
comp130513_c0	4.32e-06	-1.14683	down	[C]	Energy production and conversion	Molecular Function: cytochrome-c oxidase activity (GO:0004129);; Cellular Component: mitochondrial respiratory chain complex IV (GO:0005751);; Biological Process: mitochondrial electron transport, cytochrome c to oxygen (GO:0006123);; Cellular Component: integral component of membrane (GO:0016021);; Biological Process: aerobic electron transport chain (GO:0019646);;	K02262|1.92598e-152|osa:6450138|cox3, OrsajM_p02; cytochrome c oxidase subunit 3; K02262 cytochrome c oxidase subunit 3 (A)	[C]	Energy production and conversion	Cytochrome c oxidase subunit III;; Ribosomal protein L5;; Ribosomal protein S14p/S29e	Cytochrome c oxidase subunit 3 GN=COX3 OS=Triticum aestivum (Wheat) PE=2 SV=2	RecName: Full=Cytochrome c oxidase subunit 3; AltName: Full=Cytochrome c oxidase polypeptide III (mitochondrion) [Triticum aestivum]
comp125157_c1	1.97e-06	3.37193	up	--	--	--	--	--	--	--	--	predicted protein [Hordeum vulgare subsp. vulgare]
comp135194_c2	0	1.99435	up	--	--	Cellular Component: mitochondrion (GO:0005739);; Molecular Function: transferase activity, transferring glycosyl groups (GO:0016757);;	--	[S]	Function unknown	Protein of unknown function (DUF563)	--	predicted protein [Hordeum vulgare subsp. vulgare]
comp111671_c0	5.76e-12	3.11393	up	--	--	Molecular Function: copper ion binding (GO:0005507);; Molecular Function: electron carrier activity (GO:0009055);; Cellular Component: cytoplasmic membrane-bounded vesicle (GO:0016023);;	--	--	--	Plastocyanin-like domain	Stellacyanin OS=Toxicodendron vernicifluum (Japanese lacquer tree) PE=1 SV=1	Mavicyanin [Triticum urartu]
comp132736_c0	0	2.46474	up	--	--	Molecular Function: sequence-specific DNA binding transcription factor activity (GO:0003700);; Biological Process: regulation of transcription, DNA-templated (GO:0006355);; Molecular Function: sequence-specific DNA binding (GO:0043565);;	K13425|4.57128e-50|bdi:100824490|WRKY transcription factor 22-like; K13425 WRKY transcription factor 22 (A)	--	--	WRKY DNA -binding domain;; WRKY DNA -binding domain	Probable WRKY transcription factor 27 GN=WRKY27 OS=Arabidopsis thaliana (Mouse-ear cress) PE=2 SV=1	putative WRKY transcription factor 27 [Triticum urartu]
comp131522_c2	0.00130724	-1.51821	down	--	--	Molecular Function: DNA binding (GO:0003677);; Molecular Function: chromatin binding (GO:0003682);;	--	--	--	--	--	MYB-related protein [Triticum aestivum]
comp137045_c0	0	-2.89456	down	[R]	General function prediction only	Biological Process: polysaccharide catabolic process (GO:0000272);; Molecular Function: chitinase activity (GO:0004568);; Cellular Component: extracellular region (GO:0005576);; Biological Process: chitin catabolic process (GO:0006032);; Molecular Function: chitin binding (GO:0008061);; Biological Process: cell wall macromolecule catabolic process (GO:0016998);; Biological Process: killing of cel…	K01183|1.11922e-172|bdi:100824996|basic endochitinase A-like; K01183 chitinase [EC:3.2.1.14] (A)	[R]	General function prediction only	Chitinase class I;; Chitin recognition protein	Basic endochitinase A (Precursor) OS=Secale cereale (Rye) PE=1 SV=1	chitinase 3 [Triticum aestivum]
comp140613_c0	0	-1.78865	down	--	--	Cellular Component: plasmodesma (GO:0009506);; Biological Process: raffinose catabolic process (GO:0034484);; Molecular Function: galactinol-sucrose galactosyltransferase activity (GO:0047274);; Molecular Function: raffinose alpha-galactosidase activity (GO:0052692);; Biological Process: response to karrikin (GO:0080167);;	K06617|0|bdi:100832989|probable galactinol--sucrose galactosyltransferase 2; K06617 raffinose synthase [EC:2.4.1.82] (A)	--	--	Raffinose synthase or seed imbibition protein Sip1	Probable galactinol--sucrose galactosyltransferase 2 GN=T8H10.120 OS=Arabidopsis thaliana (Mouse-ear cress) PE=2 SV=2	seed imbibition protein [Triticum aestivum]
comp137937_c0	0.00144912	-1.34047	down	[RTKL]	--	Molecular Function: protein serine/threonine kinase activity (GO:0004674);; Molecular Function: calcium ion binding (GO:0005509);; Molecular Function: ATP binding (GO:0005524);; Biological Process: protein phosphorylation (GO:0006468);; Cellular Component: membrane (GO:0016020);; Cellular Component: cytoplasmic membrane-bounded vesicle (GO:0016023);; Molecular Function: polysaccharide binding (GO…	--	--	--	Wall-associated receptor kinase galacturonan-binding;; Wall-associated kinase;; Calcium-binding EGF domain;; Protein kinase domain;; Protein tyrosine kinase	Wall-associated receptor kinase 1 (Precursor) GN=F16F4.6 OS=Arabidopsis thaliana (Mouse-ear cress) PE=1 SV=2	wall-associated kinase 1 [Triticum aestivum]
comp117066_c2	4.59e-05	-1.21244	down	--	--	Molecular Function: hydrolase activity, hydrolyzing O-glycosyl compounds (GO:0004553);; Cellular Component: cytoplasmic membrane-bounded vesicle (GO:0016023);; Biological Process: xylan catabolic process (GO:0045493);;	K01183|4.29766e-70|sbi:SORBI_02g004660|SORBIDRAFT_02g004660, Sb02g004660; hypothetical protein; K01183 chitinase [EC:3.2.1.14] (A)	[M]	Cell wall/membrane/envelope biogenesis	Glycosyl hydrolases family 18	Xylanase inhibitor protein 1 (Precursor) OS=Oryza sativa subsp. japonica (Rice) PE=1 SV=1	xylanase inhibitor [Triticum aestivum]
comp132478_c0	0	2.86724	up	--	--	--	--	--	--	Late embryogenesis abundant protein	Protein YLS9 GN=F11F19.11 OS=Arabidopsis thaliana (Mouse-ear cress) PE=2 SV=1	predicted protein [Hordeum vulgare subsp. vulgare]
comp128808_c0	0.000704411	-2.03896	down	[Q]	Secondary metabolites biosynthesis, transport and catabolism	Molecular Function: copper ion binding (GO:0005507);; Biological Process: vegetative to reproductive phase transition of meristem (GO:0010228);; Cellular Component: cytoplasmic membrane-bounded vesicle (GO:0016023);; Biological Process: lignin catabolic process (GO:0046274);; Biological Process: response to copper ion (GO:0046688);; Cellular Component: apoplast (GO:0048046);; Molecular Function: …	--	[Q]	Secondary metabolites biosynthesis, transport and catabolism	Multicopper oxidase;; Multicopper oxidase;; Multicopper oxidase	Laccase-7 (Precursor) OS=Oryza sativa subsp. japonica (Rice) PE=2 SV=1	L-ascorbate oxidase precursor, putative,expressed [Triticum aestivum]
comp139210_c0	4.54e-06	-1.10496	down	[RTKL]	--	Molecular Function: protein serine/threonine kinase activity (GO:0004674);; Molecular Function: ATP binding (GO:0005524);; Cellular Component: plasma membrane (GO:0005886);; Biological Process: protein phosphorylation (GO:0006468);; Cellular Component: integral component of membrane (GO:0016021);; Cellular Component: cytoplasmic membrane-bounded vesicle (GO:0016023);; Biological Process: defense …	--	--	--	Protein tyrosine kinase;; Protein kinase domain;; Leucine Rich repeats (2 copies);; Leucine rich repeat N-terminal domain;; Leucine rich repeat;; Leucine Rich Repeat;; Leucine Rich repeat	Protein NSP-INTERACTING KINASE 1 (Precursor) GN=NIK1 OS=Arabidopsis thaliana (Mouse-ear cress) PE=1 SV=1	PREDICTED: protein NSP-INTERACTING KINASE 1-like isoform X2 [Brachypodium distachyon]
comp177134_c0	0.00879913	-3.25283	down	--	--	Molecular Function: peroxidase activity (GO:0004601);; Biological Process: response to oxidative stress (GO:0006979);; Molecular Function: heme binding (GO:0020037);; Molecular Function: metal ion binding (GO:0046872);; Biological Process: oxidation-reduction process (GO:0055114);;	K00430|2.23455e-16|bdi:100839477|peroxidase 12-like; K00430 peroxidase [EC:1.11.1.7] (A)	--	--	--	Peroxidase 36 (Precursor) GN=F24M12.30 OS=Arabidopsis thaliana (Mouse-ear cress) PE=2 SV=2	PREDICTED: peroxidase 12-like [Brachypodium distachyon]
comp133603_c0	0.0020033	-2.78918	down	--	--	Molecular Function: sequence-specific DNA binding transcription factor activity (GO:0003700);; Cellular Component: nucleus (GO:0005634);; Biological Process: regulation of transcription, DNA-templated (GO:0006355);; Molecular Function: sequence-specific DNA binding (GO:0043565);;	--	--	--	--	--	predicted protein [Hordeum vulgare subsp. vulgare]
comp119661_c0	0	3.16929	up	--	--	--	--	--	--	Late embryogenesis abundant protein	--	predicted protein [Hordeum vulgare subsp. vulgare]
comp140646_c1	6.54e-12	1.84884	up	--	--	Cellular Component: plastid (GO:0009536);;	--	--	--	Petal formation-expressed	Probable F-box protein At4g22030 GN=At4g22030 OS=Arabidopsis thaliana (Mouse-ear cress) PE=4 SV=1	PREDICTED: probable F-box protein At4g22030 [Brachypodium distachyon]
comp137201_c1	6.77e-07	-2.91525	down	[RTKL]	--	Molecular Function: protein serine/threonine kinase activity (GO:0004674);; Molecular Function: ATP binding (GO:0005524);; Biological Process: protein phosphorylation (GO:0006468);; Cellular Component: cytoplasmic membrane-bounded vesicle (GO:0016023);;	--	--	--	Protein tyrosine kinase;; Protein kinase domain;; PAN-like domain	G-type lectin S-receptor-like serine/threonine-protein kinase At5g35370 (Precursor) GN=At5g35370 OS=Arabidopsis thaliana (Mouse-ear cress) PE=2 SV=2	predicted protein [Hordeum vulgare subsp. vulgare]
comp127681_c0	0	2.82543	up	--	--	--	--	--	--	--	--	hypothetical protein F775_29119 [Aegilops tauschii]
comp112863_c0	0.000201639	-2.19062	down	--	--	Molecular Function: hydrolase activity, hydrolyzing O-glycosyl compounds (GO:0004553);; Cellular Component: cell wall (GO:0005618);; Biological Process: cellular glucan metabolic process (GO:0006073);; Cellular Component: cytoplasmic membrane-bounded vesicle (GO:0016023);; Molecular Function: xyloglucan:xyloglucosyl transferase activity (GO:0016762);; Cellular Component: apoplast (GO:0048046);;	K08235|4.80081e-26|bdi:100846220|xyloglucan endotransglycosylase/hydrolase protein 8-like; K08235 xyloglucan:xyloglucosyl transferase [EC:2.4.1.207] (A)	--	--	Glycosyl hydrolases family 16	Xyloglucan endotransglycosylase/hydrolase protein 8 (Precursor) OS=Oryza sativa subsp. japonica (Rice) PE=1 SV=1	Xyloglucan endotransglycosylase/hydrolase protein 8 [Triticum urartu]
comp124912_c1	0.000161662	-1.58585	down	[G]	Carbohydrate transport and metabolism	Cellular Component: phosphopyruvate hydratase complex (GO:0000015);; Molecular Function: magnesium ion binding (GO:0000287);; Molecular Function: phosphopyruvate hydratase activity (GO:0004634);; Biological Process: glycolysis (GO:0006096);;	K01689|9.78172e-138|bdi:100834645|enolase 1; K01689 enolase [EC:4.2.1.11] (A)	[G]	Carbohydrate transport and metabolism	Enolase, C-terminal TIM barrel domain;; Methylaspartate ammonia-lyase C-terminus	Enolase 1 GN=ENO1 OS=Zea mays (Maize) PE=1 SV=1	Enolase 1 [Aegilops tauschii]
comp125520_c0	0.0047284	1.0713	up	[M]	Cell wall/membrane/envelope biogenesis	Molecular Function: DNA binding (GO:0003677);; Molecular Function: sequence-specific DNA binding transcription factor activity (GO:0003700);; Biological Process: regulation of transcription, DNA-templated (GO:0006355);; Molecular Function: kinase activity (GO:0016301);; Biological Process: phosphorylation (GO:0016310);; Molecular Function: phosphotransferase activity, alcohol group as acceptor (G…	K14156|2.54774e-154|bdi:100824694|probable choline kinase 2; K14156 choline/ethanolamine kinase [EC:2.7.1.32 2.7.1.82] (A)	[M]	Cell wall/membrane/envelope biogenesis	Choline/ethanolamine kinase;; Phosphotransferase enzyme family;; Ecdysteroid kinase	Probable choline kinase 2 GN=At1g74320 OS=Arabidopsis thaliana (Mouse-ear cress) PE=2 SV=1	unnamed protein product [Triticum aestivum]
comp133905_c0	8.28e-06	-1.79583	down	--	--	--	--	[I]	Lipid transport and metabolism	CRAL/TRIO domain;; Divergent CRAL/TRIO domain	Patellin-4 GN=PATL4 OS=Arabidopsis thaliana (Mouse-ear cress) PE=1 SV=2	hypothetical protein TRIUR3_00754 [Triticum urartu]
comp133271_c0	6.75e-06	1.09923	up	--	--	--	--	--	--	--	Protodermal factor 1 (Precursor) GN=PDF1 OS=Arabidopsis thaliana (Mouse-ear cress) PE=2 SV=1	unnamed protein product [Triticum aestivum]
comp130491_c0	0.00114409	-1.6232	down	--	--	--	--	--	--	Salt stress response/antifungal	Cysteine-rich repeat secretory protein 15 (Precursor) GN=CRRSP15 OS=Arabidopsis thaliana (Mouse-ear cress) PE=1 SV=1	hypothetical protein F775_08933 [Aegilops tauschii]
comp130325_c0	0	-1.78387	down	[C]	Energy production and conversion	Cellular Component: mitochondrion (GO:0005739);; Molecular Function: UDP-N-acetylmuramate dehydrogenase activity (GO:0008762);; Molecular Function: flavin adenine dinucleotide binding (GO:0050660);; Biological Process: oxidation-reduction process (GO:0055114);; Cellular Component: cell periphery (GO:0071944);;	--	--	--	FAD binding domain;; Berberine and berberine like	Inactive tetrahydrocannabinolic acid synthase (Precursor) OS=Cannabis sativa (Hemp) PE=3 SV=1	predicted protein [Hordeum vulgare subsp. vulgare]
comp132484_c0	5.78e-05	-1.00935	down	--	--	Biological Process: very long-chain fatty acid metabolic process (GO:0000038);; Cellular Component: endoplasmic reticulum (GO:0005783);; Biological Process: fatty acid biosynthetic process (GO:0006633);; Biological Process: response to cold (GO:0009409);; Biological Process: response to light stimulus (GO:0009416);; Biological Process: epidermal cell differentiation (GO:0009913);; Cellular Compon…	K15397|0|sbi:SORBI_01g045150|SORBIDRAFT_01g045150, Sb01g045150; hypothetical protein; K15397 3-ketoacyl-CoA synthase [EC:2.3.1.199] (A)	--	--	FAE1/Type III polyketide synthase-like protein;; 3-Oxoacyl-[acyl-carrier-protein (ACP)] synthase III	3-ketoacyl-CoA synthase 10 GN=T1D16.11 OS=Arabidopsis thaliana (Mouse-ear cress) PE=1 SV=2	putative FIDDLEHEAD very long chain fatty acid condensing enzyme FDH;1 [Hordeum vulgare]
comp123552_c1	0	3.41707	up	--	--	Biological Process: cellular process (GO:0009987);;	--	--	--	AP2 domain	Ethylene-responsive transcription factor 12 GN=F3M18.21 OS=Arabidopsis thaliana (Mouse-ear cress) PE=2 SV=1	unnamed protein product [Triticum aestivum]
comp120761_c0	0	-5.0875	down	--	--	--	--	--	--	--	Expansin-B4 (Precursor) GN=OSJNBa0010C11.2 OS=Oryza sativa subsp. japonica (Rice) PE=2 SV=1	hypothetical protein F775_28898 [Aegilops tauschii]
comp127952_c0	4.25e-06	1.44585	up	--	--	--	--	--	--	Seven in absentia protein family	--	unnamed protein product [Triticum aestivum]
comp137708_c0	2.54e-05	1.0589	up	--	--	Molecular Function: DNA binding (GO:0003677);; Cellular Component: nucleus (GO:0005634);; Molecular Function: protein dimerization activity (GO:0046983);;	--	--	--	--	--	Transcription factor bHLH47 [Aegilops tauschii]
comp134503_c0	0	1.74957	up	--	--	Cellular Component: nucleus (GO:0005634);; Molecular Function: protein dimerization activity (GO:0046983);;	K13422|0|bdi:100836477|transcription factor MYC4-like; K13422 transcription factor MYC2 (A)	--	--	bHLH-MYC and R2R3-MYB transcription factors N-terminal;; Helix-loop-helix DNA-binding domain	Transcription factor MYC2 GN=At1g32640 OS=Arabidopsis thaliana (Mouse-ear cress) PE=1 SV=2	predicted protein [Hordeum vulgare subsp. vulgare]
comp132956_c1	8.16e-06	1.08904	up	--	--	Biological Process: fatty acid metabolic process (GO:0006631);; Biological Process: response to oxidative stress (GO:0006979);; Biological Process: response to temperature stimulus (GO:0009266);; Cellular Component: chloroplast thylakoid (GO:0009534);; Biological Process: response to high light intensity (GO:0009644);; Biological Process: response to salt stress (GO:0009651);; Cellular Component:…	K09834|0|osa:4329007|Os02g0276500; K09834 tocopherol cyclase [EC:5.5.1.24] (A)	--	--	Tocopherol cyclase	Probable tocopherol cyclase, chloroplastic (Precursor) OS=Oryza sativa subsp. japonica (Rice) PE=2 SV=1	tocopherol cyclase [Triticum aestivum]
comp141577_c0	0	2.82034	up	--	--	Cellular Component: extracellular region (GO:0005576);; Molecular Function: cellulase activity (GO:0008810);; Cellular Component: cytoplasmic membrane-bounded vesicle (GO:0016023);; Biological Process: cellulose catabolic process (GO:0030245);;	--	--	--	Glycosyl hydrolase family 9	Endoglucanase 7 (Precursor) GN=P0684F11.11 OS=Oryza sativa subsp. japonica (Rice) PE=2 SV=1	predicted protein [Hordeum vulgare subsp. vulgare]
comp126239_c0	6.39e-14	2.57068	up	--	--	--	--	--	--	--	--	unnamed protein product [Triticum aestivum]
comp137033_c0	0	1.92157	up	--	--	--	--	--	--	--	--	Deoxyuridine 5&apos;-triphosphate nucleotidohydrolase [Aegilops tauschii]
comp112701_c0	4.92e-06	1.21302	up	[IQ]	--	Biological Process: fatty acid biosynthetic process (GO:0006633);; Cellular Component: chloroplast (GO:0009507);;	--	[CIQ]	--	Phosphopantetheine attachment site	Acyl carrier protein 3, chloroplastic (Precursor) GN=ACL1.3 OS=Hordeum vulgare (Barley) PE=1 SV=2	predicted protein [Hordeum vulgare subsp. vulgare]
comp127870_c2	6.92e-14	-2.46826	down	--	--	Molecular Function: nucleic acid binding (GO:0003676);; Molecular Function: methyltransferase activity (GO:0008168);; Molecular Function: transferase activity, transferring hexosyl groups (GO:0016758);; Biological Process: methylation (GO:0032259);;	--	[GC]	--	UDP-glucoronosyl and UDP-glucosyl transferase	Anthocyanidin 5,3-O-glucosyltransferase GN=RhGT1 OS=Rosa hybrid cultivar PE=2 SV=1	Anthocyanidin 5,3-O-glucosyltransferase [Aegilops tauschii]
comp118978_c0	6.85e-10	4.55395	up	--	--	Molecular Function: binding (GO:0005488);;	--	[O]	Posttranslational modification, protein turnover, chaperones	--	Protein REVEILLE 6 GN=RVE6 OS=Arabidopsis thaliana (Mouse-ear cress) PE=2 SV=1	unnamed protein product [Triticum aestivum]
comp115844_c0	0.00133163	1.44996	up	--	--	--	--	--	--	--	--	Phospholipase A1-II 7 [Triticum urartu]
comp121176_c2	3.97e-11	-4.71208	down	--	--	--	--	--	--	--	--	hypothetical protein TRIUR3_28184 [Triticum urartu]
comp130667_c0	1.77e-07	-1.66983	down	[Q]	Secondary metabolites biosynthesis, transport and catabolism	Molecular Function: copper ion binding (GO:0005507);; Cellular Component: extracellular region (GO:0005576);; Cellular Component: plant-type cell wall (GO:0009505);; Cellular Component: cytoplasmic membrane-bounded vesicle (GO:0016023);; Molecular Function: oxidoreductase activity (GO:0016491);; Biological Process: oxidation-reduction process (GO:0055114);;	K00423|5.82874e-171|sita:101773513|L-ascorbate oxidase-like; K00423 L-ascorbate oxidase [EC:1.10.3.3] (A)	[Q]	Secondary metabolites biosynthesis, transport and catabolism	Multicopper oxidase;; Multicopper oxidase	L-ascorbate oxidase (Precursor) GN=AAO OS=Nicotiana tabacum (Common tobacco) PE=2 SV=1	predicted protein [Hordeum vulgare subsp. vulgare]
comp115747_c0	1.88e-06	-1.50632	down	--	--	--	--	--	--	--	--	hypothetical protein TRIUR3_11313 [Triticum urartu]
comp117663_c0	3.37e-12	2.04571	up	--	--	Cellular Component: cytoplasmic membrane-bounded vesicle (GO:0016023);;	--	--	--	--	--	hypothetical protein F775_11485 [Aegilops tauschii]
comp111414_c0	0	-6.55896	down	--	--	--	--	--	--	Zona pellucida-like domain;; PLAT/LH2 domain	--	--
comp128409_c0	1.27e-09	1.99091	up	[O]	Posttranslational modification, protein turnover, chaperones	Biological Process: protein folding (GO:0006457);; Cellular Component: chloroplast (GO:0009507);; Biological Process: heat acclimation (GO:0010286);;	K13993|1.71397e-87|bdi:100823304|small heat shock protein, chloroplastic; K13993 HSP20 family protein (A)	[O]	Posttranslational modification, protein turnover, chaperones	Hsp20/alpha crystallin family	Small heat shock protein, chloroplastic (Precursor) GN=HSP21 OS=Triticum aestivum (Wheat) PE=2 SV=1	heat shock protein HSP26 [Triticum aestivum]
comp142243_c0	6.13e-06	1.15932	up	[R]	General function prediction only	--	--	[R]	General function prediction only	WD domain, G-beta repeat;; Nup133 N terminal like;; PQQ-like domain;; Nucleoporin Nup120/160	Uncharacterized mitochondrial protein AtMg00310 GN=AtMg00310 OS=Arabidopsis thaliana (Mouse-ear cress) PE=4 SV=1	WD40 protein [Triticum aestivum]
comp130392_c0	1.5e-07	1.23461	up	--	--	Cellular Component: plasma membrane (GO:0005886);; Biological Process: fatty acid beta-oxidation (GO:0006635);; Biological Process: autophagy (GO:0006914);; Molecular Function: zinc ion binding (GO:0008270);; Biological Process: megagametogenesis (GO:0009561);; Biological Process: systemic acquired resistance (GO:0009627);; Biological Process: salicylic acid biosynthetic process (GO:0009697);; Bi…	--	[O]	Posttranslational modification, protein turnover, chaperones	--	E3 ubiquitin-protein ligase RHF2A GN=RHF2A OS=Arabidopsis thaliana (Mouse-ear cress) PE=2 SV=1	predicted protein [Hordeum vulgare subsp. vulgare]
comp137374_c0	0	3.37295	up	[E]	Amino acid transport and metabolism	Biological Process: response to hypoxia (GO:0001666);; Molecular Function: copper ion binding (GO:0005507);; Molecular Function: ATP binding (GO:0005524);; Cellular Component: mitochondrion (GO:0005739);; Molecular Function: transaminase activity (GO:0008483);; Biological Process: biosynthetic process (GO:0009058);; Cellular Component: chloroplast (GO:0009507);; Biological Process: L-alanine cata…	K00814|0|bdi:100824435|alanine aminotransferase 2-like; K00814 alanine transaminase [EC:2.6.1.2] (A)	[E]	Amino acid transport and metabolism	Aminotransferase class I and II	Alanine aminotransferase 2, mitochondrial (Precursor) OS=Arabidopsis thaliana (Mouse-ear cress) PE=2 SV=1	predicted protein [Hordeum vulgare subsp. vulgare]
comp109232_c0	0.000533679	1.28789	up	--	--	Molecular Function: binding (GO:0005488);;	--	[R]	General function prediction only	Domain of unknown function (DUF4283);; Zinc knuckle	--	hypothetical protein TRIUR3_25852 [Triticum urartu]
comp123454_c0	0.00557736	-1.6048	down	--	--	Biological Process: metal ion transport (GO:0030001);; Molecular Function: metal ion binding (GO:0046872);;	--	--	--	--	--	hypothetical protein TRIUR3_24726 [Triticum urartu]
comp129361_c1	4.67e-05	-1.02919	down	--	--	Molecular Function: D-arabinono-1,4-lactone oxidase activity (GO:0003885);; Cellular Component: cell wall (GO:0005618);; Molecular Function: UDP-N-acetylmuramate dehydrogenase activity (GO:0008762);; Cellular Component: membrane (GO:0016020);; Molecular Function: flavin adenine dinucleotide binding (GO:0050660);; Biological Process: oxidation-reduction process (GO:0055114);;	--	[V]	Defense mechanisms	FAD binding domain;; D-arabinono-1,4-lactone oxidase	--	predicted protein [Hordeum vulgare subsp. vulgare]
comp123298_c0	2.36e-06	-2.25634	down	--	--	--	--	--	--	--	--	PREDICTED: ethylene-responsive transcription factor ERF113-like [Populus euphratica]
comp108354_c0	6.25e-11	3.09766	up	--	--	--	--	--	--	Tubby C 2	Protein LURP-one-related 12 GN=At3g15810 OS=Arabidopsis thaliana (Mouse-ear cress) PE=2 SV=1	predicted protein [Hordeum vulgare subsp. vulgare]
comp126873_c0	3.33e-16	1.68313	up	--	--	--	--	--	--	Seed maturation protein	Late embryogenesis abundant protein D-34 OS=Gossypium hirsutum (Upland cotton) PE=4 SV=1	predicted protein [Hordeum vulgare subsp. vulgare]
comp133375_c0	0	1.83103	up	--	--	Cellular Component: mitochondrion (GO:0005739);; Molecular Function: zinc ion binding (GO:0008270);;	--	[O]	Posttranslational modification, protein turnover, chaperones	Protein of unknown function (DUF1117);; Ring finger domain	E3 ubiquitin-protein ligase RING1 GN=RING1 OS=Gossypium hirsutum (Upland cotton) PE=1 SV=1	predicted protein [Hordeum vulgare subsp. vulgare]
comp128286_c6	0	2.34149	up	[RTKL]	--	Molecular Function: protein serine/threonine kinase activity (GO:0004674);; Molecular Function: calcium ion binding (GO:0005509);; Molecular Function: ATP binding (GO:0005524);; Cellular Component: plasma membrane (GO:0005886);; Biological Process: protein phosphorylation (GO:0006468);;	K13412|0|bdi:100823208|calcium-dependent protein kinase 10-like; K13412 calcium-dependent protein kinase [EC:2.7.11.1] (A)	[T]	Signal transduction mechanisms	Protein kinase domain;; EF hand;; EF-hand domain pair;; EF-hand domain pair;; EF-hand domain;; EF hand;; Cytoskeletal-regulatory complex EF hand;; Secreted protein acidic and rich in cysteine Ca binding region;; Protein tyrosine kinase	Calcium-dependent protein kinase 30 GN=F25A4.29 OS=Arabidopsis thaliana (Mouse-ear cress) PE=1 SV=1	Calcium-dependent protein kinase 30 [Aegilops tauschii]
comp117618_c0	2.41e-08	-2.80004	down	[GHR]	--	Molecular Function: magnesium ion binding (GO:0000287);; Molecular Function: pyruvate decarboxylase activity (GO:0004737);; Biological Process: metabolic process (GO:0008152);; Molecular Function: thiamine pyrophosphate binding (GO:0030976);;	K01568|0|tcc:TCM_021649|Thiamine pyrophosphate dependent pyruvate decarboxylase family protein; K01568 pyruvate decarboxylase [EC:4.1.1.1] (A)	[EH]	--	Thiamine pyrophosphate enzyme, N-terminal TPP binding domain;; Thiamine pyrophosphate enzyme, central domain;; Thiamine pyrophosphate enzyme, C-terminal TPP binding domain	Pyruvate decarboxylase 4 GN=PDC4 OS=Arabidopsis thaliana (Mouse-ear cress) PE=2 SV=1	Thiamine pyrophosphate dependent pyruvate decarboxylase family protein [Theobroma cacao]
comp138342_c0	2.54e-12	1.49376	up	--	--	Molecular Function: diacylglycerol kinase activity (GO:0004143);; Biological Process: protein kinase C-activating G-protein coupled receptor signaling pathway (GO:0007205);; Cellular Component: chloroplast (GO:0009507);; Biological Process: phosphorylation (GO:0016310);;	K00901|0|bdi:100839970|diacylglycerol kinase 5-like; K00901 diacylglycerol kinase (ATP) [EC:2.7.1.107] (A)	[IT]	--	Diacylglycerol kinase accessory domain;; Diacylglycerol kinase catalytic domain	Diacylglycerol kinase 5 GN=DGK5 OS=Arabidopsis thaliana (Mouse-ear cress) PE=2 SV=1	predicted protein [Hordeum vulgare subsp. vulgare]
comp139991_c0	1.09e-05	1.18056	up	--	--	Cellular Component: ubiquitin ligase complex (GO:0000151);; Molecular Function: ubiquitin-protein ligase activity (GO:0004842);; Biological Process: protein ubiquitination (GO:0016567);;	--	[S]	Function unknown	U-box domain;; Armadillo/beta-catenin-like repeat;; Zinc-finger of the MIZ type in Nse subunit	U-box domain-containing protein 19 GN=PUB19 OS=Arabidopsis thaliana (Mouse-ear cress) PE=2 SV=1	predicted protein [Hordeum vulgare subsp. vulgare]
comp114241_c0	0	-4.90835	down	--	--	Cellular Component: cytoplasmic membrane-bounded vesicle (GO:0016023);;	--	--	--	Hydrophobic seed protein;; Protease inhibitor/seed storage/LTP family	36.4 kDa proline-rich protein GN=TPRP-F1 OS=Solanum lycopersicum (Tomato) PE=2 SV=1	cold acclimation protein WCOR518, partial [Triticum aestivum]
comp129577_c0	1.5e-05	1.05104	up	[O]	Posttranslational modification, protein turnover, chaperones	Molecular Function: ATP binding (GO:0005524);; Biological Process: response to stress (GO:0006950);;	K03283|0|gmx:100789474|heat shock cognate 70 kDa protein 2-like; K03283 heat shock 70kDa protein 1/8 (A)	[O]	Posttranslational modification, protein turnover, chaperones	NAD-specific glutamate dehydrogenase;; Hsp70 protein	Heat shock cognate 70 kDa protein 2 GN=HSC-2 OS=Solanum lycopersicum (Tomato) PE=1 SV=1	HSP70 [Triticum aestivum]
comp134423_c0	6.38e-07	1.15888	up	--	--	Cellular Component: peroxisome (GO:0005777);;	--	[R]	General function prediction only	Kelch motif;; Kelch motif;; Galactose oxidase, central domain;; Galactose oxidase, central domain;; Kelch motif	F-box/kelch-repeat protein At1g74510 GN=At1g74510 OS=Arabidopsis thaliana (Mouse-ear cress) PE=2 SV=1	PREDICTED: F-box/kelch-repeat protein At1g74510 [Brachypodium distachyon]
comp142274_c0	0.000250721	1.10342	up	--	--	--	--	--	--	--	--	hypothetical protein TRIUR3_27711 [Triticum urartu]
comp135491_c0	1.5e-09	-1.99285	down	[E]	Amino acid transport and metabolism	Molecular Function: catalytic activity (GO:0003824);; Biological Process: metabolic process (GO:0008152);; Molecular Function: pyridoxal phosphate binding (GO:0030170);;	--	[R]	General function prediction only	Aminotransferase class-V	--	PREDICTED: uncharacterized protein LOC103655121 [Zea mays]
comp122531_c0	9.52e-07	-3.40341	down	--	--	--	--	--	--	--	--	hypothetical protein F775_27637 [Aegilops tauschii]
comp140305_c0	0	1.92075	up	[T]	Signal transduction mechanisms	Biological Process: response to stress (GO:0006950);;	--	--	--	Universal stress protein family	Universal stress protein A-like protein GN=At3g01520 OS=Arabidopsis thaliana (Mouse-ear cress) PE=1 SV=2	universal stress protein 9308 [Hordeum vulgare subsp. vulgare]
comp133979_c1	0.00132802	-1.13523	down	--	--	Biological Process: metabolic process (GO:0008152);; Molecular Function: transferase activity, transferring hexosyl groups (GO:0016758);;	K13495|3.69595e-146|bdi:100841697|putative cis-zeatin O-glucosyltransferase; K13495 cis-zeatin O-glucosyltransferase [EC:2.4.1.215] (A)	[GC]	--	UDP-glucoronosyl and UDP-glucosyl transferase	Putative cis-zeatin O-glucosyltransferase GN=SB20O07.14 OS=Sorghum bicolor (Sorghum) PE=3 SV=1	Putative cis-zeatin O-glucosyltransferase [Aegilops tauschii]
comp133601_c0	3.61e-05	-1.35225	down	--	--	--	--	[R]	General function prediction only	F-box-like;; Leucine Rich repeat	F-box protein SKIP19 GN=C6L9.140 OS=Arabidopsis thaliana (Mouse-ear cress) PE=1 SV=1	predicted protein [Hordeum vulgare subsp. vulgare]
comp116979_c0	0.00820969	-1.83521	down	--	--	Biological Process: regulation of gibberellic acid mediated signaling pathway (GO:0009937);; Cellular Component: SCF ubiquitin ligase complex (GO:0019005);; Biological Process: regulation of shoot system development (GO:0048831);;	--	--	--	F-box-like;; F-box domain	F-box protein SNE GN=MIF21.6 OS=Arabidopsis thaliana (Mouse-ear cress) PE=1 SV=1	Os03g0196500 [Oryza sativa Japonica Group]
comp141644_c0	5.92e-09	1.44987	up	[RTKL]	--	Biological Process: response to molecule of bacterial origin (GO:0002237);; Molecular Function: protein serine/threonine kinase activity (GO:0004674);; Molecular Function: protein tyrosine kinase activity (GO:0004713);; Molecular Function: ATP binding (GO:0005524);; Biological Process: protein phosphorylation (GO:0006468);; Biological Process: signal transduction (GO:0007165);; Biological Process…	--	--	--	Leucine Rich repeats (2 copies);; Protein kinase domain;; Leucine rich repeat;; Protein tyrosine kinase;; Leucine Rich Repeat;; Leucine Rich repeat;; Leucine rich repeat;; Leucine rich repeat N-terminal domain	Leucine-rich repeat receptor-like serine/threonine-protein kinase At1g17230 (Precursor) GN=At1g17230 OS=Arabidopsis thaliana (Mouse-ear cress) PE=2 SV=2	predicted protein [Hordeum vulgare subsp. vulgare]
comp110322_c0	2.55e-06	2.74768	up	--	--	Molecular Function: electron carrier activity (GO:0009055);; Cellular Component: plastid (GO:0009536);; Molecular Function: protein disulfide oxidoreductase activity (GO:0015035);; Biological Process: cell redox homeostasis (GO:0045454);;	K17479|5.20745e-48|osa:9266823|Os05g0471100; K17479 glutaredoxin domain-containing cysteine-rich protein 1 (A)	[O]	Posttranslational modification, protein turnover, chaperones	Glutaredoxin	Uncharacterized protein At5g39865 GN=At5g39865 OS=Arabidopsis thaliana (Mouse-ear cress) PE=2 SV=1	hypothetical protein F775_43090 [Aegilops tauschii]
comp127918_c0	5.35e-10	-5.36121	down	--	--	Biological Process: cell wall organization or biogenesis (GO:0071554);;	--	--	--	Leucine-zipper of ternary complex factor MIP1	--	hypothetical protein TRIUR3_16869 [Triticum urartu]
comp121285_c0	0	3.25657	up	--	--	--	K09422|1.05098e-23|bdi:100843421|protein ODORANT1-like; K09422 myb proto-oncogene protein, plant (A)	[K]	Transcription	--	Protein ODORANT1 GN=ODO1 OS=Petunia hybrida (Petunia) PE=2 SV=1	Protein ODORANT1 [Aegilops tauschii]
comp136856_c0	0	2.46807	up	[RTKL]	--	Molecular Function: protein serine/threonine kinase activity (GO:0004674);; Molecular Function: ATP binding (GO:0005524);; Biological Process: protein phosphorylation (GO:0006468);; Cellular Component: cytoplasmic membrane-bounded vesicle (GO:0016023);;	--	--	--	Protein kinase domain;; Protein tyrosine kinase;; D-mannose binding lectin;; PAN-like domain	G-type lectin S-receptor-like serine/threonine-protein kinase RLK1 (Precursor) GN=RLK1 OS=Arabidopsis thaliana (Mouse-ear cress) PE=2 SV=2	G-type lectin S-receptor-like serine/threonine-protein kinase RLK1 [Triticum urartu]
comp134890_c0	0.0095589	-1.03285	down	--	--	Molecular Function: sequence-specific DNA binding transcription factor activity (GO:0003700);; Cellular Component: nucleus (GO:0005634);; Cellular Component: cytoplasm (GO:0005737);; Biological Process: regulation of transcription, DNA-templated (GO:0006355);; Biological Process: response to heat (GO:0009408);; Molecular Function: sequence-specific DNA binding (GO:0043565);;	K09419|2.2925e-130|bdi:100828307|heat stress transcription factor A-2c-like; K09419 heat shock transcription factor, other eukaryote (A)	[K]	Transcription	--	Heat stress transcription factor A-2c OS=Oryza sativa subsp. japonica (Rice) PE=1 SV=2	heat shock factor A6e, partial [Triticum aestivum]
comp85059_c0	0.00432838	2.54678	up	--	--	Cellular Component: plasma membrane (GO:0005886);; Cellular Component: integral component of membrane (GO:0016021);;	--	--	--	Domain of unknown function (DUF588)	--	hypothetical protein F775_04337 [Aegilops tauschii]
comp128062_c0	5.57e-05	-4.51069	down	--	--	Cellular Component: vacuole (GO:0005773);; Cellular Component: cytoplasmic membrane-bounded vesicle (GO:0016023);;	--	--	--	Protein of unknown function, DUF538	--	unnamed protein product [Triticum aestivum]
comp136529_c0	0.000162494	-1.06405	down	--	--	Molecular Function: DNA binding (GO:0003677);; Molecular Function: chromatin binding (GO:0003682);; Molecular Function: sequence-specific DNA binding transcription factor activity (GO:0003700);; Biological Process: regulation of transcription, DNA-templated (GO:0006355);; Cellular Component: membrane (GO:0016020);;	--	--	--	MYB-CC type transfactor, LHEQLE motif;; Myb-like DNA-binding domain	Myb family transcription factor APL GN=APL OS=Arabidopsis thaliana (Mouse-ear cress) PE=2 SV=2	predicted protein [Hordeum vulgare subsp. vulgare]
comp126788_c0	0	-3.33955	down	--	--	Molecular Function: DNA binding (GO:0003677);; Molecular Function: sequence-specific DNA binding transcription factor activity (GO:0003700);; Cellular Component: nucleus (GO:0005634);; Biological Process: regulation of transcription, DNA-templated (GO:0006355);;	K09286|2.55197e-42|sita:101773791|ethylene-responsive transcription factor 1-like; K09286 EREBP-like factor (A)	--	--	AP2 domain	Ethylene-responsive transcription factor RAP2-6 GN=F1I21.18 OS=Arabidopsis thaliana (Mouse-ear cress) PE=2 SV=2	root abundant factor [Hordeum vulgare]
comp128428_c1	8.59e-05	2.11178	up	--	--	--	--	[R]	General function prediction only	--	F-box/kelch-repeat protein SKIP25 GN=SKIP25 OS=Arabidopsis thaliana (Mouse-ear cress) PE=1 SV=1	predicted protein [Hordeum vulgare subsp. vulgare]
comp138569_c1	2.16e-05	1.09241	up	--	--	--	--	[YU]	--	--	Protein HASTY 1 GN=T9J14.1 OS=Arabidopsis thaliana (Mouse-ear cress) PE=1 SV=1	hypothetical protein F775_24602 [Aegilops tauschii]
comp123307_c0	0	-2.53652	down	[O]	Posttranslational modification, protein turnover, chaperones	Molecular Function: serine-type endopeptidase activity (GO:0004252);; Biological Process: proteolysis (GO:0006508);; Cellular Component: cytoplasmic membrane-bounded vesicle (GO:0016023);;	--	--	--	Subtilase family;; PA domain	Subtilisin-like protease SBT5.3 (Precursor) OS=Arabidopsis thaliana (Mouse-ear cress) PE=2 SV=1	predicted protein [Hordeum vulgare subsp. vulgare]
comp127725_c0	0	4.19996	up	--	--	--	--	--	--	Protein of unknown function (DUF1645)	--	unnamed protein product [Triticum aestivum]
comp136527_c2	1.86e-05	1.30137	up	[C]	Energy production and conversion	Molecular Function: zinc ion binding (GO:0008270);; Molecular Function: oxidoreductase activity (GO:0016491);; Biological Process: oxidation-reduction process (GO:0055114);;	K00121|2.45909e-94|bdi:100821142|alcohol dehydrogenase-like 7; K00121 S-(hydroxymethyl)glutathione dehydrogenase / alcohol dehydrogenase [EC:1.1.1.284 1.1.1.1] (A)	[Q]	Secondary metabolites biosynthesis, transport and catabolism	Alcohol dehydrogenase GroES-like domain	Alcohol dehydrogenase-like 7 GN=At5g42250 OS=Arabidopsis thaliana (Mouse-ear cress) PE=2 SV=1	predicted protein [Hordeum vulgare subsp. vulgare]
comp128955_c1	0.00357834	1.10678	up	--	--	Molecular Function: protein serine/threonine kinase activity (GO:0004674);; Molecular Function: protein tyrosine kinase activity (GO:0004713);; Molecular Function: ATP binding (GO:0005524);; Biological Process: protein phosphorylation (GO:0006468);; Biological Process: transmembrane receptor protein tyrosine kinase signaling pathway (GO:0007169);; Biological Process: positive regulation of cell d…	--	--	--	Protein kinase domain	Leucine-rich repeat receptor-like serine/threonine/tyrosine-protein kinase SOBIR1 (Precursor) GN=F20M17.8 OS=Arabidopsis thaliana (Mouse-ear cress) PE=1 SV=1	predicted protein [Hordeum vulgare subsp. vulgare]
comp146975_c0	5.15e-06	-1.38204	down	--	--	Biological Process: response to abiotic stimulus (GO:0009628);; Biological Process: post-embryonic development (GO:0009791);; Biological Process: response to chemical (GO:0042221);;	K00799|2.72283e-62|bdi:100844797|uncharacterized LOC100844797; K00799 glutathione S-transferase [EC:2.5.1.18] (A)	[O]	Posttranslational modification, protein turnover, chaperones	Glutathione S-transferase, C-terminal domain	Glutathione S-transferase U17 GN=At1g10370 OS=Arabidopsis thaliana (Mouse-ear cress) PE=2 SV=1	putative glutathione S-transferase GSTU6 [Triticum urartu]
comp139351_c0	1.32e-14	1.67926	up	--	--	Cellular Component: vacuole (GO:0005773);; Cellular Component: plasma membrane (GO:0005886);; Cellular Component: chloroplast (GO:0009507);; Cellular Component: cytoplasmic membrane-bounded vesicle (GO:0016023);;	--	[R]	General function prediction only	C2 domain	C2 domain-containing protein At1g53590 OS=Arabidopsis thaliana (Mouse-ear cress) PE=1 SV=2	hypothetical protein F775_16041 [Aegilops tauschii]
comp141522_c0	7.1e-07	1.1469	up	--	--	Biological Process: regulation of transcription, DNA-templated (GO:0006355);;	--	--	--	GRAS domain family	Scarecrow-like protein 9 GN=SCL9 OS=Arabidopsis thaliana (Mouse-ear cress) PE=2 SV=1	unnamed protein product [Triticum aestivum]
comp110479_c1	0.00249221	3.03475	up	--	--	Molecular Function: metalloendopeptidase activity (GO:0004222);; Biological Process: proteolysis (GO:0006508);; Molecular Function: zinc ion binding (GO:0008270);; Cellular Component: cytoplasmic membrane-bounded vesicle (GO:0016023);; Cellular Component: extracellular matrix (GO:0031012);;	--	[OW]	--	Putative peptidoglycan binding domain;; Matrixin	Metalloendoproteinase 1 (Precursor) OS=Glycine max (Soybean) PE=1 SV=2	predicted protein [Hordeum vulgare subsp. vulgare]
comp132688_c1	4.08e-05	-1.23541	down	--	--	Molecular Function: phospholipid binding (GO:0005543);; Biological Process: auxin-activated signaling pathway (GO:0009734);; Biological Process: phloem or xylem histogenesis (GO:0010087);; Biological Process: leaf vascular tissue pattern formation (GO:0010305);;	--	--	--	Auxin canalisation;; Plant pleckstrin homology-like region	--	predicted protein [Hordeum vulgare subsp. vulgare]
comp129424_c0	4.53e-07	2.17763	up	--	--	--	--	--	--	--	--	hypothetical protein TRIUR3_24894 [Triticum urartu]
comp127758_c1	0	-4.63901	down	--	--	--	--	[R]	General function prediction only	--	--	PREDICTED: uncharacterized protein LOC105170581 [Sesamum indicum]
comp152653_c0	3.18e-13	-1.8021	down	[R]	General function prediction only	Molecular Function: oxidoreductase activity, acting on paired donors, with incorporation or reduction of molecular oxygen, 2-oxoglutarate as one donor, and incorporation of one atom each of oxygen into both donors (GO:0016706);; Biological Process: oxidation-reduction process (GO:0055114);;	--	[QR]	--	non-haem dioxygenase in morphine synthesis N-terminal;; 2OG-Fe(II) oxygenase superfamily	S-norcoclaurine synthase 1 GN=NCS1 OS=Coptis japonica (Japanese goldthread) PE=1 SV=1	predicted protein [Hordeum vulgare subsp. vulgare]
comp121029_c1	4.98e-10	2.7377	up	--	--	Molecular Function: oxidoreductase activity (GO:0016491);;	--	--	--	--	--	Flavonol synthase/flavanone 3-hydroxylase [Aegilops tauschii]
comp120561_c0	3.63e-09	1.9759	up	--	--	--	--	--	--	Late embryogenesis abundant protein	--	hypothetical protein F775_06853 [Aegilops tauschii]
comp134212_c1	4.23e-06	1.22292	up	[TK]	--	Molecular Function: phosphorelay response regulator activity (GO:0000156);; Biological Process: phosphorelay signal transduction system (GO:0000160);; Molecular Function: DNA binding (GO:0003677);; Molecular Function: chromatin binding (GO:0003682);; Biological Process: regulation of transcription, DNA-templated (GO:0006355);; Biological Process: intracellular signal transduction (GO:0035556);;	K14491|0|bdi:100829000|two-component response regulator ARR12; K14491 two-component response regulator ARR-B family (A)	[K]	Transcription	Myb-like DNA-binding domain;; Response regulator receiver domain	Two-component response regulator ARR12 GN=ARR12 OS=Arabidopsis thaliana (Mouse-ear cress) PE=2 SV=2	Two-component response regulator ARR12 [Aegilops tauschii]
comp138118_c0	1.11e-16	1.70735	up	--	--	Cellular Component: mitochondrion (GO:0005739);; Cellular Component: plasma membrane (GO:0005886);; Biological Process: response to cold (GO:0009409);; Biological Process: response to water deprivation (GO:0009414);; Biological Process: response to high light intensity (GO:0009644);; Biological Process: response to salt stress (GO:0009651);;	--	--	--	Senescence-associated protein	--	predicted protein [Hordeum vulgare subsp. vulgare]
comp129476_c0	0	3.76021	up	--	--	Biological Process: response to stress (GO:0006950);;	--	--	--	Small hydrophilic plant seed protein	Late embryogenesis abundant protein B19.3 GN=B19.3 OS=Hordeum vulgare (Barley) PE=2 SV=1	hypothetical protein TRIUR3_08907 [Triticum urartu]
comp133641_c1	3.77e-15	2.37163	up	--	--	--	--	--	--	--	--	hypothetical protein F775_22585 [Aegilops tauschii]
comp124161_c0	0	-6.85899	down	--	--	--	--	--	--	--	--	PREDICTED: uncharacterized protein LOC105132731 [Populus euphratica]
comp140110_c0	2.47e-09	1.30851	up	[M]	Cell wall/membrane/envelope biogenesis	Cellular Component: Golgi membrane (GO:0000139);; Cellular Component: integral component of membrane (GO:0016021);; Molecular Function: transferase activity, transferring glycosyl groups (GO:0016757);;	--	--	--	Glycosyltransferase like family 2;; Glycosyl transferase family group 2;; Glycosyl transferase family 21;; Glycosyl transferase family 2;; Chitin synthase	Probable xyloglucan glycosyltransferase 9 GN=OSJNBa0072F13.8 OS=Oryza sativa subsp. japonica (Rice) PE=2 SV=2	predicted protein [Hordeum vulgare subsp. vulgare]
comp127054_c0	0.000634813	-1.94749	down	[S]	Function unknown	Cellular Component: extracellular region (GO:0005576);; Cellular Component: cytoplasmic membrane-bounded vesicle (GO:0016023);;	K13449|4.61924e-72|dosa:Os07t0129200-01|Os07g0129200, PATHOGENESIS-RELATED_GENE_1A, PR1A; Similar to Pathogenesis-related protein PR1a.; K13449 pathogenesis-related protein 1 (A)	[S]	Function unknown	Cysteine-rich secretory protein family	Pathogenesis-related protein 1 (Precursor) OS=Hordeum vulgare (Barley) PE=2 SV=1	Pathogenesis-related protein PRMS [Aegilops tauschii]
comp128723_c0	3.27e-06	1.20001	up	--	--	Molecular Function: DNA binding (GO:0003677);; Biological Process: regulation of transcription, DNA-templated (GO:0006355);; Cellular Component: plastid (GO:0009536);;	--	--	--	--	--	dof zinc finger protein 12 [Hordeum vulgare subsp. vulgare]
comp119647_c0	0.00432838	2.54678	up	--	--	--	--	--	--	--	--	hypothetical protein TRIUR3_12369 [Triticum urartu]
comp130180_c0	0.0034772	1.2764	up	[IQ]	--	Molecular Function: ligase activity (GO:0016874);; Molecular Function: Photinus-luciferin 4-monooxygenase (ATP-hydrolyzing) activity (GO:0047077);; Biological Process: oxidation-reduction process (GO:0055114);;	K01904|4.73564e-126|bdi:100845913|probable 4-coumarate--CoA ligase 5; K01904 4-coumarate--CoA ligase [EC:6.2.1.12] (A)	[I]	Lipid transport and metabolism	AMP-binding enzyme;; AMP-binding enzyme C-terminal domain	Probable 4-coumarate--CoA ligase 5 OS=Oryza sativa subsp. japonica (Rice) PE=2 SV=1	putative 4-coumarate--CoA ligase 5 [Triticum urartu]
comp118242_c0	0	-3.4684	down	--	--	Molecular Function: calmodulin binding (GO:0005516);; Cellular Component: mitochondrion (GO:0005739);; Biological Process: auxin-activated signaling pathway (GO:0009734);;	K14488|2.40883e-35|sbi:SORBI_07g001820|SORBIDRAFT_07g001820, Sb07g001820; hypothetical protein; K14488 SAUR family protein (A)	--	--	Auxin responsive protein	Auxin-induced protein 15A OS=Glycine max (Soybean) PE=2 SV=1	hypothetical protein TRIUR3_34394 [Triticum urartu]
comp139360_c0	2.15e-10	1.36806	up	--	--	--	--	--	--	KIP1-like protein	--	hypothetical protein F775_30229 [Aegilops tauschii]
comp126940_c0	5.37e-14	1.88968	up	[E]	Amino acid transport and metabolism	Cellular Component: nucleus (GO:0005634);; Cellular Component: cytosol (GO:0005829);; Cellular Component: plasma membrane (GO:0005886);; Biological Process: response to abscisic acid (GO:0009737);;	--	--	--	Aluminium induced protein;; Glutamine amidotransferase domain;; Glutamine amidotransferase domain	Stem-specific protein TSJT1 GN=TSJT1 OS=Nicotiana tabacum (Common tobacco) PE=2 SV=1	hypothetical protein F775_18802 [Aegilops tauschii]
comp135239_c0	0	3.0209	up	--	--	Molecular Function: beta-1,4-mannosylglycoprotein 4-beta-N-acetylglucosaminyltransferase activity (GO:0003830);; Biological Process: protein N-linked glycosylation (GO:0006487);; Cellular Component: membrane (GO:0016020);; Cellular Component: cytoplasmic membrane-bounded vesicle (GO:0016023);;	K00737|0|bdi:100828716|beta-1,4-mannosyl-glycoprotein 4-beta-N-acetylglucosaminyltransferase; K00737 beta-1,4-mannosyl-glycoprotein beta-1,4-N-acetylglucosaminyltransferase [EC:2.4.1.144] (A)	--	--	Glycosyltransferase family 17	--	Beta-1,4-mannosyl-glycoprotein 4-beta-N-acetylglucosaminyltransferase [Aegilops tauschii]
comp104265_c0	1.27e-07	-1.99488	down	--	--	Molecular Function: monooxygenase activity (GO:0004497);; Molecular Function: iron ion binding (GO:0005506);; Molecular Function: electron carrier activity (GO:0009055);; Molecular Function: oxidoreductase activity, acting on paired donors, with incorporation or reduction of molecular oxygen (GO:0016705);; Molecular Function: heme binding (GO:0020037);; Biological Process: electron transport chai…	--	[Q]	Secondary metabolites biosynthesis, transport and catabolism	Cytochrome P450	Cytochrome P450 81D11 GN=CYP81D11 OS=Arabidopsis thaliana (Mouse-ear cress) PE=2 SV=1	predicted protein [Hordeum vulgare subsp. vulgare]
comp683311_c0	0.00768263	2.9096	up	--	--	--	--	--	--	--	--	hypothetical protein F775_07249 [Aegilops tauschii]
comp119023_c0	0	-5.43096	down	--	--	Biological Process: regulation of cell growth (GO:0001558);; Cellular Component: nucleus (GO:0005634);; Cellular Component: vacuolar membrane (GO:0005774);; Cellular Component: Golgi apparatus (GO:0005794);; Cellular Component: cytosol (GO:0005829);; Cellular Component: plasma membrane (GO:0005886);; Biological Process: mitosis (GO:0007067);; Biological Process: regulation of mitotic cell cycle (…	--	[DZ]	--	Translationally controlled tumour protein	Translationally-controlled tumor protein homolog GN=TCTP OS=Oryza sativa subsp. japonica (Rice) PE=1 SV=1	translationally controlled tumor protein [Panax ginseng]
comp101340_c0	0.000203919	1.93205	up	--	--	Molecular Function: transmembrane receptor protein serine/threonine kinase activity (GO:0004675);; Molecular Function: ATP binding (GO:0005524);; Cellular Component: mitochondrion (GO:0005739);; Cellular Component: plasma membrane (GO:0005886);; Biological Process: protein phosphorylation (GO:0006468);; Biological Process: transmembrane receptor protein serine/threonine kinase signaling pathway (…	--	--	--	Protein kinase domain;; Protein tyrosine kinase	L-type lectin-domain containing receptor kinase IV.1 (Precursor) GN=F13M22.21 OS=Arabidopsis thaliana (Mouse-ear cress) PE=2 SV=1	L-type lectin-domain containing receptor kinase IV.2 [Triticum urartu]
comp119673_c0	0.00100059	1.16788	up	--	--	Molecular Function: nucleotide binding (GO:0000166);; Molecular Function: kinase activity (GO:0016301);;	K08770|7.90801e-151|osa:4348886|Os10g0475900; K08770 ubiquitin C (A)	[OR]	--	Ubiquitin family;; Ubiquitin-2 like Rad60 SUMO-like;; Ubiquitin-like domain	40S ribosomal protein S27a-1 (Precursor) OS=Arabidopsis thaliana (Mouse-ear cress) PE=1 SV=2	Os10g0475900 [Oryza sativa Japonica Group]
comp175739_c0	4.4e-10	-3.07941	down	--	--	--	--	--	--	--	--	hypothetical protein F775_18857 [Aegilops tauschii]
comp113958_c0	5.11e-15	-5.11999	down	[C]	Energy production and conversion	Molecular Function: oxidoreductase activity (GO:0016491);;	--	--	--	FAD binding domain;; Berberine and berberine like	Inactive tetrahydrocannabinolic acid synthase (Precursor) OS=Cannabis sativa (Hemp) PE=3 SV=1	(S)-reticuline oxidase-like protein [Daucus carota]
comp130294_c0	0.00417037	-1.62783	down	--	--	Molecular Function: binding (GO:0005488);;	--	--	--	gag-polypeptide of LTR copia-type;; gag-polypeptide of LTR copia-type	--	retrotransposon protein, putative, Ty1-copia subclass [Oryza sativa Japonica Group]
comp125925_c0	3.22e-08	-2.87201	down	[HE]	--	Molecular Function: phosphoglycerate dehydrogenase activity (GO:0004617);; Biological Process: L-serine biosynthetic process (GO:0006564);; Cellular Component: plastid (GO:0009536);; Molecular Function: amino acid binding (GO:0016597);; Molecular Function: NAD binding (GO:0051287);; Biological Process: oxidation-reduction process (GO:0055114);;	K00058|0|bdi:100841053|D-3-phosphoglycerate dehydrogenase 3, chloroplastic-like; K00058 D-3-phosphoglycerate dehydrogenase [EC:1.1.1.95] (A)	[E]	Amino acid transport and metabolism	D-isomer specific 2-hydroxyacid dehydrogenase, NAD binding domain;; ACT domain;; Acetohydroxy acid isomeroreductase, catalytic domain;; S-adenosyl-L-homocysteine hydrolase, NAD binding domain	D-3-phosphoglycerate dehydrogenase 2, chloroplastic (Precursor) GN=F11A6.8 OS=Arabidopsis thaliana (Mouse-ear cress) PE=1 SV=2	predicted protein [Hordeum vulgare subsp. vulgare]
comp117992_c0	5.93e-07	-3.43433	down	--	--	Molecular Function: ATP binding (GO:0005524);; Molecular Function: nucleoside-triphosphatase activity (GO:0017111);;	--	[O]	Posttranslational modification, protein turnover, chaperones	--	--	Spastin [Aegilops tauschii]
comp130111_c0	0	3.22801	up	--	--	--	--	--	--	Plant protein of unknown function	UPF0481 protein At3g47200 GN=At3g47200 OS=Arabidopsis thaliana (Mouse-ear cress) PE=2 SV=1	predicted protein [Hordeum vulgare subsp. vulgare]
comp130003_c0	0	2.81642	up	--	--	Cellular Component: exocyst (GO:0000145);; Biological Process: exocytosis (GO:0006887);; Cellular Component: plastid (GO:0009536);;	--	[U]	Intracellular trafficking, secretion, and vesicular transport	Exo70 exocyst complex subunit	Exocyst complex component EXO70A1 GN=EXO70A1 OS=Arabidopsis thaliana (Mouse-ear cress) PE=1 SV=1	hypothetical protein F775_09395 [Aegilops tauschii]
comp133535_c0	8.88e-14	1.60851	up	[RTKL]	--	Molecular Function: protein serine/threonine kinase activity (GO:0004674);; Molecular Function: protein binding (GO:0005515);; Molecular Function: ATP binding (GO:0005524);; Cellular Component: plasma membrane (GO:0005886);; Biological Process: protein phosphorylation (GO:0006468);; Biological Process: stomatal movement (GO:0010118);; Biological Process: calcium-mediated signaling (GO:0019722);;	--	[T]	Signal transduction mechanisms	Protein kinase domain;; Protein tyrosine kinase;; Kinase-like;; Phosphotransferase enzyme family	CBL-interacting protein kinase 25 OS=Oryza sativa subsp. japonica (Rice) PE=2 SV=1	CBL-interacting protein kinase 25 [Aegilops tauschii]
comp137469_c0	0	2.19897	up	--	--	Cellular Component: plastid (GO:0009536);; Biological Process: single-organism process (GO:0044699);;	--	--	--	--	--	predicted protein [Hordeum vulgare subsp. vulgare]
comp105557_c0	0	-6.19695	down	--	--	--	K14735|4.84546e-54|cre:CHLREDRAFT_184156|FOX1; multicopper ferroxidase; K14735 hephaestin [EC:1.16.3.1] (A)	[Q]	Secondary metabolites biosynthesis, transport and catabolism	Multicopper oxidase	--	multicopper ferroxidase [Chlamydomonas reinhardtii]
comp125818_c0	0	-3.17518	down	--	--	--	--	--	--	--	--	hypothetical protein TRIUR3_27239 [Triticum urartu]
comp135228_c0	0	2.58205	up	[T]	Signal transduction mechanisms	Molecular Function: protein serine/threonine phosphatase activity (GO:0004722);; Biological Process: protein dephosphorylation (GO:0006470);; Biological Process: response to cold (GO:0009409);; Biological Process: response to water deprivation (GO:0009414);; Cellular Component: plastid (GO:0009536);; Biological Process: negative regulation of abscisic acid-activated signaling pathway (GO:0009788)…	K14497|1.59189e-144|bdi:100834162|probable protein phosphatase 2C 30; K14497 protein phosphatase 2C [EC:3.1.3.16] (A)	[T]	Signal transduction mechanisms	Protein phosphatase 2C;; Protein phosphatase 2C	Probable protein phosphatase 2C 30 OS=Oryza sativa subsp. japonica (Rice) PE=2 SV=1	serine/threonine protein phosphatase 2C 30 [Triticum aestivum]
comp109461_c0	1.21e-05	2.75631	up	--	--	--	K05288|1.02873e-06|osa:4348186|Os10g0170300; K05288 phosphatidylinositol glycan, class O (A)	--	--	--	--	GPI ethanolamine phosphate transferase 3 [Triticum urartu]
comp95047_c0	0.000220795	-1.63092	down	--	--	--	--	[Q]	Secondary metabolites biosynthesis, transport and catabolism	Cytochrome P450	Cytochrome P450 77A3 GN=CYP77A3 OS=Glycine max (Soybean) PE=2 SV=1	Cytochrome P450 89A2 [Triticum urartu]
comp124356_c0	0.000932067	1.2365	up	--	--	--	--	--	--	--	--	hypothetical protein F775_26169 [Aegilops tauschii]
comp141062_c0	3.37e-06	-1.5979	down	--	--	--	--	--	--	--	--	predicted protein [Hordeum vulgare subsp. vulgare]
comp133459_c0	0.000446413	1.0411	up	--	--	Biological Process: response to stress (GO:0006950);; Molecular Function: zinc ion binding (GO:0008270);;	--	[R]	General function prediction only	AN1-like Zinc finger	Zinc finger AN1 and C2H2 domain-containing stress-associated protein 16 GN=OJ1019_E02.22 OS=Oryza sativa subsp. japonica (Rice) PE=2 SV=2	predicted protein [Hordeum vulgare subsp. vulgare]
comp141158_c1	4.22e-15	-1.73906	down	--	--	Cellular Component: plant-type vacuole (GO:0000325);; Molecular Function: cysteine-type endopeptidase activity (GO:0004197);; Molecular Function: transporter activity (GO:0005215);; Cellular Component: cell wall (GO:0005618);; Cellular Component: nucleus (GO:0005634);; Biological Process: proteolysis (GO:0006508);; Biological Process: transport (GO:0006810);; Biological Process: developmental pro…	K16290|0|bdi:100821698|xylem cysteine proteinase 1-like; K16290 xylem cysteine proteinase [EC:3.4.22.-] (A)	[O]	Posttranslational modification, protein turnover, chaperones	Papain family cysteine protease;; Cathepsin propeptide inhibitor domain (I29)	Xylem cysteine proteinase 1 (Precursor) GN=XCP1 OS=Arabidopsis thaliana (Mouse-ear cress) PE=1 SV=1	Xylem cysteine proteinase 1 [Aegilops tauschii]
comp125910_c0	3.15e-05	-2.31804	down	--	--	Biological Process: response to gibberellin (GO:0009739);; Biological Process: positive regulation of flower development (GO:0009911);;	--	--	--	--	Flowering-promoting factor 1-like protein 5 OS=Oryza sativa subsp. japonica (Rice) PE=3 SV=1	hypothetical protein F775_27105 [Aegilops tauschii]
comp134583_c0	0.00381193	-1.17585	down	--	--	--	--	--	--	Senescence-associated protein	--	unnamed protein product [Triticum aestivum]
comp109587_c0	2.99e-06	1.28127	up	--	--	Molecular Function: alpha-L-fucosidase activity (GO:0004560);; Cellular Component: mitochondrion (GO:0005739);; Biological Process: lipid metabolic process (GO:0006629);; Cellular Component: plant-type cell wall (GO:0009505);; Cellular Component: cytoplasmic membrane-bounded vesicle (GO:0016023);; Molecular Function: hydrolase activity, acting on ester bonds (GO:0016788);;	--	--	--	GDSL-like Lipase/Acylhydrolase	GDSL esterase/lipase At3g26430 (Precursor) GN=At3g26430 OS=Arabidopsis thaliana (Mouse-ear cress) PE=2 SV=1	conserved hypothetical protein, expressed [Triticum aestivum]
comp118699_c0	1.68e-06	-2.27492	down	--	--	Molecular Function: peptidase activity (GO:0008233);; Cellular Component: cytoplasmic membrane-bounded vesicle (GO:0016023);;	--	[O]	Posttranslational modification, protein turnover, chaperones	Xylanase inhibitor N-terminal;; Xylanase inhibitor C-terminal;; Eukaryotic aspartyl protease	Protein ASPARTIC PROTEASE IN GUARD CELL 1 (Precursor) GN=ASPG1 OS=Arabidopsis thaliana (Mouse-ear cress) PE=1 SV=1	PREDICTED: protein ASPARTIC PROTEASE IN GUARD CELL 2-like [Brachypodium distachyon]
comp123078_c0	9.2e-05	1.37964	up	--	--	Cellular Component: plasma membrane (GO:0005886);; Cellular Component: cytoplasmic membrane-bounded vesicle (GO:0016023);;	--	[OR]	--	--	--	hypothetical protein F775_19004 [Aegilops tauschii]
comp121621_c0	0	1.90157	up	--	--	Cellular Component: cytoplasmic membrane-bounded vesicle (GO:0016023);;	--	--	--	Protein of unknown function (DUF3339)	--	hypothetical protein TRIUR3_17967 [Triticum urartu]
comp139065_c0	2.75e-10	1.38803	up	[E]	Amino acid transport and metabolism	Biological Process: cellular amino acid metabolic process (GO:0006520);; Biological Process: iron ion transport (GO:0006826);; Cellular Component: plastid (GO:0009536);; Biological Process: vitamin E biosynthetic process (GO:0010189);; Molecular Function: pyridoxal phosphate binding (GO:0030170);; Molecular Function: nicotianamine aminotransferase activity (GO:0033855);;	K00815|0|bdi:100831451|nicotianamine aminotransferase A-like; K00815 tyrosine aminotransferase [EC:2.6.1.5] (A)	[E]	Amino acid transport and metabolism	Aminotransferase class I and II;; Beta-eliminating lyase;; Aminotransferase class-V	Nicotianamine aminotransferase B {ECO:0000312|EMBL:BAA87053.1} OS=Hordeum vulgare (Barley) PE=1 SV=2	nicotianamine aminotransferase [Hordeum vulgare subsp. vulgare]
comp133084_c0	6.31e-11	1.49565	up	--	--	Molecular Function: hydrolase activity, hydrolyzing O-glycosyl compounds (GO:0004553);; Biological Process: carbohydrate metabolic process (GO:0005975);; Cellular Component: plant-type cell wall (GO:0009505);; Biological Process: embryo development ending in seed dormancy (GO:0009793);; Biological Process: pollen exine formation (GO:0010584);; Cellular Component: cytoplasmic membrane-bounded vesi…	--	--	--	Glycosyl hydrolases family 17;; X8 domain	Probable glucan endo-1,3-beta-glucosidase A6 (Precursor) GN=A6 OS=Arabidopsis thaliana (Mouse-ear cress) PE=2 SV=1	predicted protein [Hordeum vulgare subsp. vulgare]
comp128418_c0	2.2e-11	2.11968	up	--	--	--	--	--	--	--	--	U11/U12 small nuclear ribonucleoprotein 35 kDa protein [Aegilops tauschii]
comp134867_c0	6.83e-06	-1.71251	down	--	--	Molecular Function: peroxidase activity (GO:0004601);; Cellular Component: cell wall (GO:0005618);; Cellular Component: Golgi apparatus (GO:0005794);; Cellular Component: cytosol (GO:0005829);; Biological Process: response to oxidative stress (GO:0006979);; Cellular Component: cytoplasmic membrane-bounded vesicle (GO:0016023);; Molecular Function: heme binding (GO:0020037);; Molecular Function: m…	K00430|2.58952e-11|bdi:100829135|peroxidase 4; K00430 peroxidase [EC:1.11.1.7] (A)	--	--	--	Peroxidase 4 {ECO:0000250|UniProtKB:Q42578} (Precursor) OS=Vitis vinifera (Grape) PE=1 SV=1	predicted protein [Hordeum vulgare subsp. vulgare]
comp125671_c0	0	-7.47558	down	--	--	--	K06530|4.0346e-44|mis:MICPUN_56571|A2M; alpha-2 macroglobulin family-like protein; K06530 CD109 antigen (A)	[O]	Posttranslational modification, protein turnover, chaperones	A-macroglobulin complement component;; Alpha-2-macroglobulin family;; A-macroglobulin receptor;; Alpha-2-macroglobulin family N-terminal region;; UNC-6/NTR/C345C module;; MG2 domain;; Alpha-macro-globulin thiol-ester bond-forming region;; Anaphylotoxin-like domain	--	alpha-2 macroglobulin family-like protein [Micromonas sp. RCC299]
comp121507_c1	6.34e-08	4.28521	up	--	--	Cellular Component: ubiquitin ligase complex (GO:0000151);; Molecular Function: ubiquitin-protein ligase activity (GO:0004842);; Cellular Component: mitochondrion (GO:0005739);; Biological Process: defense response (GO:0006952);; Biological Process: response to organic substance (GO:0010033);; Biological Process: membrane organization (GO:0016044);; Biological Process: protein ubiquitination (GO:…	--	--	--	--	U-box domain-containing protein 20 GN=PUB20 OS=Arabidopsis thaliana (Mouse-ear cress) PE=2 SV=1	U-box domain-containing protein 21 [Triticum urartu]
comp120646_c0	2.22e-10	3.04326	up	--	--	--	--	--	--	--	--	hypothetical protein F775_00071 [Aegilops tauschii]
comp83906_c0	0.00029387	-2.96893	down	[Z]	Cytoskeleton	Molecular Function: ATP binding (GO:0005524);; Cellular Component: cytoplasm (GO:0005737);; Cellular Component: cytoskeleton (GO:0005856);;	K05692|0|pda:103700236|actin, muscle; K05692 actin beta/gamma 1 (A)	[Z]	Cytoskeleton	Actin	Actin-1 OS=Oryza sativa subsp. japonica (Rice) PE=2 SV=1	PREDICTED: actin, muscle, partial [Phoenix dactylifera]
comp122050_c0	0.000439984	2.61184	up	--	--	Molecular Function: zinc ion binding (GO:0008270);;	--	--	--	--	--	predicted protein [Hordeum vulgare subsp. vulgare]
comp135300_c0	0	1.87287	up	[R]	General function prediction only	Molecular Function: catalytic activity (GO:0003824);; Biological Process: metabolic process (GO:0008152);; Cellular Component: plastid (GO:0009536);;	--	[R]	General function prediction only	Alpha/beta hydrolase family;; alpha/beta hydrolase fold	--	hypothetical protein F775_13684 [Aegilops tauschii]
comp81725_c0	0.000805075	3.1499	up	--	--	Cellular Component: cytoplasmic membrane-bounded vesicle (GO:0016023);;	--	[R]	General function prediction only	Leucine Rich repeats (2 copies);; Leucine Rich Repeat;; Leucine rich repeat;; Leucine Rich repeat;; Leucine Rich Repeat;; Leucine rich repeat;; Leucine Rich repeats (2 copies);; Leucine Rich repeat;; Leucine rich repeat;; Leucine Rich Repeat	Leucine-rich repeat receptor-like protein FASCIATED EAR2 (Precursor) GN=FEA2 OS=Zea mays (Maize) PE=1 SV=1	LRR receptor-like serine/threonine-protein kinase RCH1 [Aegilops tauschii]
comp129576_c0	0	-4.42607	down	--	--	Biological Process: gibberellin metabolic process (GO:0009685);; Molecular Function: oxidoreductase activity, acting on single donors with incorporation of molecular oxygen, incorporation of two atoms of oxygen (GO:0016702);; Molecular Function: gibberellin 3-beta-dioxygenase activity (GO:0016707);; Molecular Function: metal ion binding (GO:0046872);; Biological Process: oxidation-reduction proce…	K04124|0|sita:101753273|gibberellin 3-beta-dioxygenase 2-2-like; K04124 gibberellin 3-beta-dioxygenase [EC:1.14.11.15] (A)	[QR]	--	2OG-Fe(II) oxygenase superfamily;; non-haem dioxygenase in morphine synthesis N-terminal	Gibberellin 3-beta-dioxygenase 2-1 GN=GA3ox2-1 OS=Triticum aestivum (Wheat) PE=1 SV=1	RecName: Full=Gibberellin 3-beta-dioxygenase 2-1; AltName: Full=Gibberellin 3 beta-hydroxylase 2-1; AltName: Full=Gibberellin 3-oxidase 2-1 [Triticum aestivum]
comp127816_c0	0.00192172	-1.1451	down	--	--	Molecular Function: zinc ion binding (GO:0008270);;	--	[O]	Posttranslational modification, protein turnover, chaperones	Ring finger domain;; RING-H2 zinc finger;; Zinc finger, C3HC4 type (RING finger);; Zinc finger, C3HC4 type (RING finger);; Zinc finger, C3HC4 type (RING finger)	E3 ubiquitin ligase BIG BROTHER GN=BB OS=Arabidopsis thaliana (Mouse-ear cress) PE=1 SV=1	predicted protein [Hordeum vulgare subsp. vulgare]
comp120950_c0	5.5e-09	-2.51099	down	[R]	General function prediction only	Molecular Function: zinc ion binding (GO:0008270);; Molecular Function: 2-alkenal reductase [NAD(P)] activity (GO:0032440);; Biological Process: oxidation-reduction process (GO:0055114);;	K07119|1.34079e-107|bdi:100828038|2-alkenal reductase (NADP(+)-dependent)-like; K07119 (A)	[R]	General function prediction only	--	2-alkenal reductase (NADP(+)-dependent) GN=DBR OS=Nicotiana tabacum (Common tobacco) PE=1 SV=1	Putative NADP-dependent oxidoreductase P1 [Aegilops tauschii]
comp126121_c0	0.000210768	-1.83992	down	--	--	Molecular Function: peroxidase activity (GO:0004601);; Cellular Component: cell wall (GO:0005618);; Biological Process: response to oxidative stress (GO:0006979);; Cellular Component: cytoplasmic membrane-bounded vesicle (GO:0016023);; Molecular Function: heme binding (GO:0020037);; Molecular Function: metal ion binding (GO:0046872);; Biological Process: response to other organism (GO:0051707);; …	K00430|6.47659e-68|bdi:100843553|peroxidase 72-like; K00430 peroxidase [EC:1.11.1.7] (A)	--	--	Peroxidase	Peroxidase 15 (Precursor) GN=F8D23.7 OS=Arabidopsis thaliana (Mouse-ear cress) PE=2 SV=1	unnamed protein product [Triticum aestivum]
comp125646_c0	3.84e-09	-1.80825	down	--	--	Cellular Component: membrane (GO:0016020);;	--	--	--	EamA-like transporter family	WAT1-related protein At1g44800 GN=At1g44800 OS=Arabidopsis thaliana (Mouse-ear cress) PE=1 SV=1	Auxin-induced protein 5NG4 [Aegilops tauschii]
comp137326_c1	1.14e-05	1.44027	up	--	--	Molecular Function: protein serine/threonine kinase activity (GO:0004674);; Molecular Function: ATP binding (GO:0005524);; Cellular Component: mitochondrion (GO:0005739);; Biological Process: protein phosphorylation (GO:0006468);;	--	[T]	Signal transduction mechanisms	--	Putative receptor-like protein kinase At1g72540 GN=At1g72540 OS=Arabidopsis thaliana (Mouse-ear cress) PE=2 SV=1	Putative serine/threonine-protein kinase NAK [Aegilops tauschii]
comp134964_c0	0.000265375	1.10878	up	--	--	--	--	--	--	--	--	unnamed protein product [Triticum aestivum]
comp116720_c1	0	2.79808	up	[O]	Posttranslational modification, protein turnover, chaperones	Molecular Function: ATP binding (GO:0005524);; Biological Process: response to stress (GO:0006950);;	K03283|2.76393e-47|osa:4332420|Os03g0277300; K03283 heat shock 70kDa protein 1/8 (A)	[O]	Posttranslational modification, protein turnover, chaperones	NAD-specific glutamate dehydrogenase;; Hsp70 protein	Heat shock 70 kDa protein GN=HSP70 OS=Zea mays (Maize) PE=3 SV=2	Os03g0277300 [Oryza sativa Japonica Group]
comp100486_c0	2.22e-16	4.78666	up	--	--	Molecular Function: DNA binding (GO:0003677);; Molecular Function: sequence-specific DNA binding transcription factor activity (GO:0003700);; Cellular Component: nucleus (GO:0005634);; Biological Process: regulation of transcription, DNA-templated (GO:0006355);; Biological Process: response to stress (GO:0006950);;	--	--	--	AP2 domain	Dehydration-responsive element-binding protein 2C OS=Oryza sativa subsp. japonica (Rice) PE=2 SV=1	Dehydration-responsive element-binding protein 2G [Aegilops tauschii]
comp96073_c0	0.0017251	-3.44422	down	[RTKL]	--	Molecular Function: protein serine/threonine kinase activity (GO:0004674);; Molecular Function: ATP binding (GO:0005524);; Biological Process: protein phosphorylation (GO:0006468);; Cellular Component: integral component of membrane (GO:0016021);;	--	--	--	Protein kinase domain;; Protein tyrosine kinase	Protein NSP-INTERACTING KINASE 2 (Precursor) GN=NIK2 OS=Arabidopsis thaliana (Mouse-ear cress) PE=1 SV=1	hypothetical protein VITISV_025883 [Vitis vinifera]
comp129214_c0	0	-6.38928	down	--	--	--	--	--	--	Protein of unknown function (DUF688)	--	predicted protein [Hordeum vulgare subsp. vulgare]
comp100414_c0	0	3.17528	up	--	--	--	--	--	--	--	--	hypothetical protein OsJ_31208 [Oryza sativa Japonica Group]
comp133650_c0	0	2.3108	up	--	--	Molecular Function: DNA-directed RNA polymerase activity (GO:0003899);; Cellular Component: extracellular region (GO:0005576);; Biological Process: regulation of meristem growth (GO:0010075);; Cellular Component: cytoplasmic membrane-bounded vesicle (GO:0016023);; Biological Process: RNA biosynthetic process (GO:0032774);;	--	--	--	--	Protodermal factor 1 (Precursor) GN=PDF1 OS=Arabidopsis thaliana (Mouse-ear cress) PE=2 SV=1	unnamed protein product [Triticum aestivum]
comp128620_c0	0	4.73279	up	--	--	Molecular Function: sequence-specific DNA binding transcription factor activity (GO:0003700);; Biological Process: regulation of transcription, DNA-templated (GO:0006355);; Molecular Function: sequence-specific DNA binding (GO:0043565);;	--	--	--	--	--	WRKY43, partial [Triticum aestivum]
comp139489_c0	0.00032789	-1.44817	down	--	--	Molecular Function: structural constituent of ribosome (GO:0003735);; Cellular Component: ribosome (GO:0005840);; Biological Process: translation (GO:0006412);;	--	--	--	Protein of unknown function (DUF1666)	--	predicted protein [Hordeum vulgare subsp. vulgare]
comp135536_c0	4.05e-10	1.37029	up	--	--	Cellular Component: ubiquitin ligase complex (GO:0000151);; Molecular Function: ubiquitin-protein ligase activity (GO:0004842);; Biological Process: protein ubiquitination (GO:0016567);;	--	--	--	U-box domain	U-box domain-containing protein 25 GN=PUB25 OS=Arabidopsis thaliana (Mouse-ear cress) PE=2 SV=1	U-box domain-containing protein 25 [Aegilops tauschii]
comp137697_c0	0.00990482	-1.14231	down	--	--	--	--	--	--	--	--	predicted protein [Hordeum vulgare subsp. vulgare]
comp135288_c1	0	3.13576	up	[RTKL]	--	Molecular Function: nucleotide binding (GO:0000166);; Molecular Function: protein kinase activity (GO:0004672);;	--	[R]	General function prediction only	Protein kinase domain;; Protein tyrosine kinase	Putative cyclin-dependent kinase F-2 GN=CDKF-2 OS=Oryza sativa subsp. japonica (Rice) PE=3 SV=1	Putative cyclin-dependent kinase F-2 [Triticum urartu]
comp133760_c1	5.68e-08	1.23028	up	--	--	Molecular Function: hydrolase activity, hydrolyzing O-glycosyl compounds (GO:0004553);; Cellular Component: plasma membrane (GO:0005886);; Biological Process: aging (GO:0007568);; Biological Process: response to heat (GO:0009408);; Biological Process: response to cold (GO:0009409);; Cellular Component: plant-type cell wall (GO:0009505);; Biological Process: response to mechanical stimulus (GO:000…	--	--	--	Glycosyl hydrolases family 16;; Xyloglucan endo-transglycosylase (XET) C-terminus	Probable xyloglucan endotransglucosylase/hydrolase protein 23 (Precursor) GN=F14M19.90 OS=Arabidopsis thaliana (Mouse-ear cress) PE=2 SV=1	endotransglucosylase/hydrolase XTH5 [Triticum aestivum]
comp121947_c1	0.000270823	-1.14897	down	[P]	Inorganic ion transport and metabolism	Molecular Function: oxidoreductase activity (GO:0016491);; Biological Process: single-organism process (GO:0044699);; Molecular Function: transition metal ion binding (GO:0046914);;	K00522|2.50801e-55|brp:103855410|Fer1; ferritin-1, chloroplastic; K00522 ferritin heavy chain [EC:1.16.3.2] (A)	[P]	Inorganic ion transport and metabolism	Ferritin-like domain;; Rubrerythrin	Ferritin-1, chloroplastic (Precursor) GN=LSC30 OS=Brassica napus (Rape) PE=2 SV=1	predicted protein [Hordeum vulgare subsp. vulgare]
comp129172_c0	0	1.9815	up	--	--	Cellular Component: mitochondrion (GO:0005739);;	--	--	--	Late embryogenesis abundant protein	Protein YLS9 GN=F11F19.11 OS=Arabidopsis thaliana (Mouse-ear cress) PE=2 SV=1	unnamed protein product [Triticum aestivum]
comp107643_c2	2.06e-08	-2.49693	down	--	--	Molecular Function: transferase activity, transferring acyl groups other than amino-acyl groups (GO:0016747);;	--	--	--	Transferase family	Benzyl alcohol O-benzoyltransferase OS=Clarkia breweri (Fairy fans) PE=1 SV=1	Taxadien-5-alpha-ol O-acetyltransferase [Aegilops tauschii]
comp127430_c0	0.000108218	-1.65585	down	--	--	--	--	--	--	--	--	predicted protein [Hordeum vulgare subsp. vulgare]
comp140651_c0	0.00756286	-1.464	down	--	--	Biological Process: multidimensional cell growth (GO:0009825);; Biological Process: determination of bilateral symmetry (GO:0009855);; Biological Process: radial pattern formation (GO:0009956);; Biological Process: leaf morphogenesis (GO:0009965);; Biological Process: meristem initiation (GO:0010014);; Biological Process: meristem maintenance (GO:0010073);; Biological Process: leaf vascular tissu…	--	[S]	Function unknown	Leucine Rich repeat	Protein TORNADO 1 GN=MTE17.26 OS=Arabidopsis thaliana (Mouse-ear cress) PE=2 SV=1	hypothetical protein F775_03702 [Aegilops tauschii]
comp120738_c1	0.00823439	1.8115	up	--	--	Cellular Component: extracellular region (GO:0005576);;	--	--	--	Caleosin related protein	Probable peroxygenase 5 GN=F5A18.14 OS=Arabidopsis thaliana (Mouse-ear cress) PE=2 SV=1	caleosin [Triticum aestivum]
comp129043_c0	2.78e-07	-1.82126	down	--	--	--	--	--	--	--	--	PREDICTED: uncharacterized protein LOC101785880 [Setaria italica]
comp121645_c0	1.81e-05	1.10129	up	--	--	--	--	--	--	--	--	hypothetical protein F775_28144 [Aegilops tauschii]
comp114044_c0	0.00198088	-1.11027	down	[J]	Translation, ribosomal structure and biogenesis	Molecular Function: RNA binding (GO:0003723);; Molecular Function: structural constituent of ribosome (GO:0003735);; Biological Process: translation (GO:0006412);; Cellular Component: small ribosomal subunit (GO:0015935);;	K02969|1.33454e-61|csl:COCSUDRAFT_22962|ribosomal protein S1; K02969 small subunit ribosomal protein S20e (A)	[J]	Translation, ribosomal structure and biogenesis	Ribosomal protein S10p/S20e	40S ribosomal protein S20-2 GN=RPS20B OS=Arabidopsis thaliana (Mouse-ear cress) PE=2 SV=1	predicted protein [Hordeum vulgare subsp. vulgare]
comp133964_c1	3.94e-07	-1.17498	down	--	--	Molecular Function: peroxidase activity (GO:0004601);; Cellular Component: cell wall (GO:0005618);; Biological Process: response to oxidative stress (GO:0006979);; Cellular Component: cytoplasmic membrane-bounded vesicle (GO:0016023);; Molecular Function: heme binding (GO:0020037);; Molecular Function: metal ion binding (GO:0046872);; Biological Process: oxidation-reduction process (GO:0055114);;	K00430|6.6019e-134|bdi:100839477|peroxidase 12-like; K00430 peroxidase [EC:1.11.1.7] (A)	--	--	Peroxidase	Peroxidase 2 (Fragment) OS=Hordeum vulgare (Barley) PE=2 SV=1	peroxidase precursor [Triticum aestivum]
comp124109_c0	0	-3.24288	down	--	--	--	--	--	--	Domain of unknown function (DUF4228)	--	hypothetical protein F775_18298 [Aegilops tauschii]
comp131546_c0	0	4.03466	up	[RTKL]	--	Molecular Function: protein serine/threonine kinase activity (GO:0004674);; Molecular Function: ATP binding (GO:0005524);; Cellular Component: mitochondrion (GO:0005739);; Biological Process: protein phosphorylation (GO:0006468);;	--	[T]	Signal transduction mechanisms	Protein kinase domain;; Protein tyrosine kinase	Mitogen-activated protein kinase kinase kinase 3 GN=ANP3 OS=Arabidopsis thaliana (Mouse-ear cress) PE=1 SV=1	predicted protein [Hordeum vulgare subsp. vulgare]
comp117007_c0	6.48e-09	4.42583	up	--	--	--	--	--	--	Protein of unknown function (DUF581)	--	predicted protein [Hordeum vulgare subsp. vulgare]
comp129161_c2	0.00747057	1.41536	up	[Q]	Secondary metabolites biosynthesis, transport and catabolism	Molecular Function: monooxygenase activity (GO:0004497);; Molecular Function: iron ion binding (GO:0005506);; Cellular Component: endoplasmic reticulum (GO:0005783);; Molecular Function: electron carrier activity (GO:0009055);; Molecular Function: oxidoreductase activity, acting on paired donors, with incorporation or reduction of molecular oxygen (GO:0016705);; Molecular Function: heme binding (…	--	[QI]	--	Cytochrome P450	11-oxo-beta-amyrin 30-oxidase GN=CYP72A154 OS=Glycyrrhiza uralensis (Chinese licorice) PE=1 SV=1	Secologanin synthase [Aegilops tauschii]
comp133991_c0	0.000282035	1.29101	up	--	--	Molecular Function: binding (GO:0005488);; Cellular Component: cytoplasmic part (GO:0044444);;	--	[R]	General function prediction only	Reverse transcriptase (RNA-dependent DNA polymerase)	Putative ribonuclease H protein At1g65750 GN=At1g65750 OS=Arabidopsis thaliana (Mouse-ear cress) PE=3 SV=1	ABC transporter G family member 37 [Triticum urartu]
comp126327_c4	3.33e-15	-5.13857	down	--	--	Molecular Function: peroxidase activity (GO:0004601);; Biological Process: response to oxidative stress (GO:0006979);; Cellular Component: cytoplasmic membrane-bounded vesicle (GO:0016023);; Molecular Function: heme binding (GO:0020037);; Molecular Function: metal ion binding (GO:0046872);; Biological Process: oxidation-reduction process (GO:0055114);;	K00430|1.26649e-51|sita:101759264|peroxidase 2-like; K00430 peroxidase [EC:1.11.1.7] (A)	--	--	Peroxidase	Peroxidase 2 (Precursor) GN=PER2 OS=Zea mays (Maize) PE=2 SV=1	Peroxidase 2 [Aegilops tauschii]
comp125797_c0	0	-3.62449	down	--	--	--	K14488|7.13346e-37|pda:103717412|indole-3-acetic acid-induced protein ARG7-like; K14488 SAUR family protein (A)	--	--	Auxin responsive protein	Auxin-induced protein 10A5 OS=Glycine max (Soybean) PE=2 SV=1	predicted protein [Hordeum vulgare subsp. vulgare]
comp126933_c1	0.000798147	-1.97743	down	[V]	Defense mechanisms	Cellular Component: plant-type vacuole (GO:0000325);; Molecular Function: ATP binding (GO:0005524);; Cellular Component: vacuolar membrane (GO:0005774);; Cellular Component: plasma membrane (GO:0005886);; Biological Process: ATP catabolic process (GO:0006200);; Molecular Function: folic acid transporter activity (GO:0008517);; Biological Process: response to water deprivation (GO:0009414);; Cellu…	--	[Q]	Secondary metabolites biosynthesis, transport and catabolism	ABC transporter;; ABC transporter transmembrane region	ABC transporter C family member 14 GN=F26K9.130 OS=Arabidopsis thaliana (Mouse-ear cress) PE=1 SV=1	ABC transporter C family member 9 [Aegilops tauschii]
comp118810_c1	0.0071041	1.55689	up	[R]	General function prediction only	Cellular Component: nucleus (GO:0005634);; Biological Process: response to abscisic acid (GO:0009737);; Biological Process: positive regulation of seed germination (GO:0010030);;	--	[R]	General function prediction only	Phosphatidylethanolamine-binding protein	Protein MOTHER of FT and TF 1 OS=Arabidopsis thaliana (Mouse-ear cress) PE=1 SV=1	hypothetical protein F775_09897 [Aegilops tauschii]
comp115931_c0	0	3.96656	up	--	--	Cellular Component: cytoplasmic membrane-bounded vesicle (GO:0016023);;	--	--	--	Gibberellin regulated protein	Gibberellin-regulated protein 2 (Precursor) GN=GASA2 OS=Arabidopsis thaliana (Mouse-ear cress) PE=2 SV=1	hypothetical protein TRIUR3_24622 [Triticum urartu]
comp130530_c0	4.35e-08	-1.7179	down	--	--	Molecular Function: protein serine/threonine kinase activity (GO:0004674);; Molecular Function: calcium ion binding (GO:0005509);; Molecular Function: ATP binding (GO:0005524);; Biological Process: protein phosphorylation (GO:0006468);; Cellular Component: cytoplasmic membrane-bounded vesicle (GO:0016023);;	--	--	--	Wall-associated receptor kinase galacturonan-binding;; Calcium-binding EGF domain	Wall-associated receptor kinase 4 (Precursor) GN=WAK4 OS=Arabidopsis thaliana (Mouse-ear cress) PE=2 SV=1	Wall-associated receptor kinase 2 [Aegilops tauschii]
comp135529_c0	3.84e-10	1.66929	up	[G]	Carbohydrate transport and metabolism	Biological Process: carbohydrate metabolic process (GO:0005975);; Molecular Function: beta-glucosidase activity (GO:0008422);; Cellular Component: cytoplasmic membrane-bounded vesicle (GO:0016023);;	K01188|0|bdi:100827055|beta-glucosidase 22-like; K01188 beta-glucosidase [EC:3.2.1.21] (A)	[G]	Carbohydrate transport and metabolism	Glycosyl hydrolase family 1	Beta-glucosidase 22 (Precursor) GN=OSJNBa0090H02.10 OS=Oryza sativa subsp. japonica (Rice) PE=2 SV=1	Hydroxyisourate hydrolase [Aegilops tauschii]
comp124660_c0	0	3.24627	up	--	--	--	--	--	--	Cotton fibre expressed protein	--	hypothetical protein F775_04740 [Aegilops tauschii]
comp130929_c0	0	-2.40477	down	--	--	Cellular Component: cytoplasmic membrane-bounded vesicle (GO:0016023);;	--	--	--	PLAT/LH2 domain;; Embryo-specific protein 3, (ATS3)	--	hypothetical protein F775_21354 [Aegilops tauschii]
comp137133_c0	6.67e-06	1.07876	up	[T]	Signal transduction mechanisms	Molecular Function: phosphatidylinositol-4,5-bisphosphate 5-phosphatase activity (GO:0004439);; Molecular Function: protein tyrosine phosphatase activity (GO:0004725);; Molecular Function: protein tyrosine/serine/threonine phosphatase activity (GO:0008138);; Biological Process: peptidyl-tyrosine dephosphorylation (GO:0035335);; Biological Process: inositol phosphate dephosphorylation (GO:0046855)…	--	[V]	Defense mechanisms	Dual specificity phosphatase, catalytic domain	Putative dual specificity protein phosphatase DSP8 GN=DSP8 OS=Arabidopsis thaliana (Mouse-ear cress) PE=2 SV=2	Protein-tyrosine phosphatase mitochondrial 1-like protein [Aegilops tauschii]
comp126786_c0	7.3e-05	-1.08137	down	[T]	Signal transduction mechanisms	Molecular Function: protein serine/threonine phosphatase activity (GO:0004722);; Biological Process: protein dephosphorylation (GO:0006470);; Molecular Function: metal ion binding (GO:0046872);;	K14497|2.24967e-30|obr:102718079|probable protein phosphatase 2C 37-like; K14497 protein phosphatase 2C [EC:3.1.3.16] (A)	[T]	Signal transduction mechanisms	Protein phosphatase 2C	Probable protein phosphatase 2C 37 GN=OSJNBb0089K06.2 OS=Oryza sativa subsp. japonica (Rice) PE=3 SV=2	predicted protein [Hordeum vulgare subsp. vulgare]
comp115029_c1	1.77e-05	-4.61702	down	[O]	Posttranslational modification, protein turnover, chaperones	Molecular Function: ATP binding (GO:0005524);; Biological Process: response to stress (GO:0006950);;	K03283|2.2277e-129|eus:EUTSA_v10012922mg|hypothetical protein; K03283 heat shock 70kDa protein 1/8 (A)	[O]	Posttranslational modification, protein turnover, chaperones	Hsp70 protein;; NAD-specific glutamate dehydrogenase	Probable mediator of RNA polymerase II transcription subunit 37e GN=At5g02500 OS=Arabidopsis thaliana (Mouse-ear cress) PE=1 SV=3	HSP70 [Rhizophlyctis rosea]
comp133421_c0	0	-6.92555	down	[G]	Carbohydrate transport and metabolism	Biological Process: carbohydrate metabolic process (GO:0005975);; Molecular Function: beta-glucosidase activity (GO:0008422);; Cellular Component: plastid (GO:0009536);;	K01188|3.63175e-147|zma:100174972|dhurrinase-like B-glucosidase; K01188 beta-glucosidase [EC:3.2.1.21] (A)	[G]	Carbohydrate transport and metabolism	Glycosyl hydrolase family 1	4-hydroxy-7-methoxy-3-oxo-3,4-dihydro-2H-1,4-benzoxazin-2-yl glucoside beta-D-glucosidase 1b, chloroplastic (Precursor) GN=GLU1B OS=Triticum aestivum (Wheat) PE=1 SV=1	RecName: Full=4-hydroxy-7-methoxy-3-oxo-3,4-dihydro-2H-1,4-benzoxazin-2-yl glucoside beta-D-glucosidase 1b, chloroplastic; AltName: Full=Beta-glucosidase 1b; Short=Taglu1b; Flags: Precursor [Triticum aestivum]
comp127722_c0	0	3.01623	up	[R]	General function prediction only	--	--	[R]	General function prediction only	C2 domain	Probable ADP-ribosylation factor GTPase-activating protein AGD11 GN=AGD11 OS=Arabidopsis thaliana (Mouse-ear cress) PE=2 SV=1	hypothetical protein F775_32222 [Aegilops tauschii]
comp126406_c0	1.51e-11	2.22484	up	--	--	Molecular Function: protein serine/threonine kinase activity (GO:0004674);; Molecular Function: ATP binding (GO:0005524);; Biological Process: protein phosphorylation (GO:0006468);;	--	[T]	Signal transduction mechanisms	--	Putative receptor-like protein kinase At1g72540 GN=At1g72540 OS=Arabidopsis thaliana (Mouse-ear cress) PE=2 SV=1	predicted protein [Hordeum vulgare subsp. vulgare]
comp136774_c1	2.03e-06	-1.28763	down	[J]	Translation, ribosomal structure and biogenesis	Molecular Function: structural constituent of ribosome (GO:0003735);; Biological Process: translation (GO:0006412);; Cellular Component: chloroplast (GO:0009507);; Cellular Component: large ribosomal subunit (GO:0015934);; Molecular Function: rRNA binding (GO:0019843);;	K02890|8.93617e-89|bdi:6439880|rpl22, BrdiC_p065; ribosomal protein L22; K02890 large subunit ribosomal protein L22 (A)	[J]	Translation, ribosomal structure and biogenesis	Ribosomal Proteins L2, C-terminal domain;; Ribosomal protein L22p/L17e;; Ribosomal Proteins L2, RNA binding domain;; Ribosomal protein S19	50S ribosomal protein L22, chloroplastic GN=rpl22 OS=Triticum aestivum (Wheat) PE=3 SV=1	ribosomal protein L22 (chloroplast) [Triticum turgidum]
comp123252_c0	1.6e-07	-2.20495	down	--	--	Cellular Component: cell wall (GO:0005618);; Cellular Component: vacuole (GO:0005773);; Cellular Component: plasma membrane (GO:0005886);; Biological Process: carbohydrate metabolic process (GO:0005975);; Biological Process: response to cold (GO:0009409);; Biological Process: response to bacterium (GO:0009617);; Biological Process: response to salt stress (GO:0009651);; Biological Process: defens…	--	--	--	Glycosyl hydrolases family 17	Lichenase-2 (Precursor; Fragment) OS=Hordeum vulgare (Barley) PE=1 SV=1	unnamed protein product [Triticum aestivum]
comp132785_c2	0	2.03772	up	--	--	Molecular Function: protein serine/threonine kinase activity (GO:0004674);; Molecular Function: ATP binding (GO:0005524);; Biological Process: protein phosphorylation (GO:0006468);; Biological Process: signal transduction (GO:0007165);; Cellular Component: plastid (GO:0009536);;	--	[T]	Signal transduction mechanisms	NAF domain	CBL-interacting protein kinase 19 GN=P0022D06.5 OS=Oryza sativa subsp. japonica (Rice) PE=1 SV=1	predicted protein [Hordeum vulgare subsp. vulgare]
comp141705_c3	0	1.79254	up	--	--	Molecular Function: sequence-specific DNA binding transcription factor activity (GO:0003700);; Biological Process: regulation of transcription, DNA-templated (GO:0006355);;	--	--	--	GRAS domain family	Scarecrow-like protein 1 GN=SCL1 OS=Arabidopsis thaliana (Mouse-ear cress) PE=2 SV=1	hypothetical protein F775_25916 [Aegilops tauschii]
comp135456_c2	0	3.12858	up	--	--	Biological Process: lipid metabolic process (GO:0006629);; Molecular Function: hydrolase activity (GO:0016787);;	--	[I]	Lipid transport and metabolism	Patatin-like phospholipase	Patatin-like protein 3 GN=OJ1343_B12.121 OS=Oryza sativa subsp. japonica (Rice) PE=3 SV=1	predicted protein [Hordeum vulgare subsp. vulgare]
comp119456_c0	2.57e-05	-1.42773	down	--	--	Cellular Component: cytoplasmic membrane-bounded vesicle (GO:0016023);;	--	--	--	Probable lipid transfer	Probable non-specific lipid-transfer protein AKCS9 (Precursor) OS=Vigna unguiculata (Cowpea) PE=2 SV=1	unnamed protein product [Triticum aestivum]
comp134042_c0	0	2.51105	up	--	--	Cellular Component: plasma membrane (GO:0005886);; Cellular Component: chloroplast (GO:0009507);;	--	[L]	Replication, recombination and repair	DDE superfamily endonuclease	--	predicted protein [Hordeum vulgare subsp. vulgare]
comp138080_c1	1.03e-05	-1.07414	down	[E]	Amino acid transport and metabolism	Biological Process: amino acid transmembrane transport (GO:0003333);; Cellular Component: mitochondrion (GO:0005739);; Cellular Component: plasma membrane (GO:0005886);; Cellular Component: plant-type vacuole membrane (GO:0009705);; Molecular Function: amino acid transmembrane transporter activity (GO:0015171);; Cellular Component: integral component of membrane (GO:0016021);;	K13863|0|bdi:100844923|cationic amino acid transporter 2, vacuolar-like; K13863 solute carrier family 7 (cationic amino acid transporter), member 1 (A)	[E]	Amino acid transport and metabolism	Amino acid permease;; Amino acid permease;; C-terminus of AA_permease	Cationic amino acid transporter 2, vacuolar GN=CAT2 OS=Arabidopsis thaliana (Mouse-ear cress) PE=2 SV=1	predicted protein [Hordeum vulgare subsp. vulgare]
comp123383_c0	1.11e-15	1.92206	up	--	--	Cellular Component: plastid (GO:0009536);; Molecular Function: metal ion binding (GO:0046872);;	--	[R]	General function prediction only	C2H2-type zinc finger;; Zinc-finger double domain	Zinc finger protein 1 OS=Triticum aestivum (Wheat) PE=2 SV=1	predicted protein [Hordeum vulgare subsp. vulgare]
comp129596_c0	0.00183369	1.61272	up	--	--	Molecular Function: sequence-specific DNA binding transcription factor activity (GO:0003700);; Cellular Component: nucleus (GO:0005634);; Biological Process: regulation of transcription, DNA-templated (GO:0006355);; Biological Process: response to cytokinin (GO:0009735);; Molecular Function: sequence-specific DNA binding (GO:0043565);;	K09338|5.23434e-18|bdi:100839337|homeobox-leucine zipper protein HOX19; K09338 homeobox-leucine zipper protein (A)	[K]	Transcription	--	Homeobox-leucine zipper protein HOX19 OS=Oryza sativa subsp. japonica (Rice) PE=2 SV=1	PREDICTED: homeobox-leucine zipper protein HOX19 [Brachypodium distachyon]
comp67956_c0	2.15e-06	-1.33637	down	[J]	Translation, ribosomal structure and biogenesis	Biological Process: RNA methylation (GO:0001510);; Molecular Function: RNA binding (GO:0003723);; Molecular Function: structural constituent of ribosome (GO:0003735);; Biological Process: translation (GO:0006412);; Biological Process: pyrimidine ribonucleotide biosynthetic process (GO:0009220);; Cellular Component: plasmodesma (GO:0009506);; Cellular Component: membrane (GO:0016020);; Cellular Co…	K02981|3.03435e-129|ppp:PHYPADRAFT_196764|hypothetical protein; K02981 small subunit ribosomal protein S2e (A)	[J]	Translation, ribosomal structure and biogenesis	Ribosomal protein S5, N-terminal domain;; Ribosomal protein S5, C-terminal domain	40S ribosomal protein S2-4 GN=RPS2D OS=Arabidopsis thaliana (Mouse-ear cress) PE=2 SV=1	predicted protein [Physcomitrella patens]
comp132805_c0	0	2.69645	up	[M]	Cell wall/membrane/envelope biogenesis	Biological Process: response to heat (GO:0009408);; Biological Process: response to cold (GO:0009409);; Biological Process: response to water deprivation (GO:0009414);; Biological Process: response to high light intensity (GO:0009644);; Biological Process: response to hydrogen peroxide (GO:0042542);; Molecular Function: inositol 3-alpha-galactosyltransferase activity (GO:0047216);;	K18819|0|bdi:100823302|galactinol synthase 1; K18819 inositol 3-alpha-galactosyltransferase [EC:2.4.1.123] (A)	[G]	Carbohydrate transport and metabolism	Glycosyl transferase family 8	Galactinol synthase 2 GN=GOLS2 OS=Solanum lycopersicum (Tomato) PE=2 SV=1	Glycogenin-2 [Triticum urartu]
comp124602_c0	1.74e-06	1.47869	up	[P]	Inorganic ion transport and metabolism	Molecular Function: potassium:sodium symporter activity (GO:0009674);; Cellular Component: integral component of membrane (GO:0016021);; Biological Process: potassium ion transmembrane transport (GO:0071805);;	K03549|8.98802e-109|sita:101753571|potassium transporter 19-like; K03549 KUP system potassium uptake protein (A)	--	--	K+ potassium transporter	Potassium transporter 19 GN=P0461D06.12 OS=Oryza sativa subsp. japonica (Rice) PE=2 SV=1	Potassium transporter 19 [Aegilops tauschii]
comp125493_c0	2.17e-08	3.43819	up	--	--	--	--	--	--	--	--	hypothetical protein TRIUR3_27136 [Triticum urartu]
comp132021_c0	0.000810509	-1.31872	down	[C]	Energy production and conversion	Molecular Function: sucrose alpha-glucosidase activity (GO:0004575);; Molecular Function: ATP binding (GO:0005524);; Cellular Component: mitochondrial inner membrane (GO:0005743);; Cellular Component: plasma membrane (GO:0005886);; Biological Process: carbohydrate metabolic process (GO:0005975);; Cellular Component: chloroplast thylakoid membrane (GO:0009535);; Biological Process: ATP hydrolysis …	K02111|0|brp:103848784|ATP synthase subunit alpha, chloroplastic; K02111 F-type H+-transporting ATPase subunit alpha [EC:3.6.3.14] (A)	[C]	Energy production and conversion	ATP synthase alpha/beta family, nucleotide-binding domain;; ATP synthase alpha/beta chain, C terminal domain	ATP synthase subunit alpha, chloroplastic {ECO:0000255|HAMAP-Rule:MF_01346} OS=Triticum aestivum (Wheat) PE=3 SV=2	ATP synthase CF1 alpha subunit (chloroplast) [Triticum turgidum subsp. durum]
comp139948_c0	2.27e-08	1.26532	up	[I]	Lipid transport and metabolism	Biological Process: lipid metabolic process (GO:0006629);; Cellular Component: membrane (GO:0016020);; Molecular Function: oxidoreductase activity, acting on paired donors, with oxidation of a pair of donors resulting in the reduction of molecular oxygen to two molecules of water (GO:0016717);; Molecular Function: delta12-fatty acid dehydrogenase activity (GO:0016720);; Molecular Function: omega-…	K10256|0|bdi:100835723|omega-6 fatty acid desaturase, endoplasmic reticulum isozyme 2; K10256 omega-6 fatty acid desaturase (delta-12 desaturase) [EC:1.14.19.-] (A)	--	--	Fatty acid desaturase;; Domain of unknown function (DUF3474)	Omega-6 fatty acid desaturase, endoplasmic reticulum isozyme 2 GN=FAD2-2 OS=Glycine max (Soybean) PE=2 SV=1	predicted protein [Hordeum vulgare subsp. vulgare]
comp119448_c0	6.48e-09	4.42583	up	--	--	Molecular Function: nucleotide binding (GO:0000166);; Molecular Function: protein kinase activity (GO:0004672);;	--	--	--	--	--	hypothetical protein TRIUR3_09239 [Triticum urartu]
comp111520_c0	0.00352321	1.76076	up	--	--	--	--	--	--	--	--	hypothetical protein F775_03457 [Aegilops tauschii]
comp138642_c0	0.00749026	1.10811	up	[V]	Defense mechanisms	Molecular Function: ATP binding (GO:0005524);; Biological Process: ATP catabolic process (GO:0006200);; Cellular Component: integral component of membrane (GO:0016021);; Molecular Function: ATPase activity, coupled to transmembrane movement of substances (GO:0042626);; Biological Process: transmembrane transport (GO:0055085);;	K05658|0|bdi:100828800|ABC transporter B family member 11-like; K05658 ATP-binding cassette, subfamily B (MDR/TAP), member 1 [EC:3.6.3.44] (A)	[Q]	Secondary metabolites biosynthesis, transport and catabolism	ABC transporter transmembrane region;; ABC transporter;; AAA domain;; P-loop containing region of AAA domain;; Predicted ATPase of the ABC class;; AAA ATPase domain;; AAA domain;; Protein of unknown function, DUF258;; AAA domain (dynein-related subfamily);; Protein of unknown function (DUF1602);; Protein of unknown function (DUF1602)	ABC transporter B family member 11 GN=T14P4.15 OS=Arabidopsis thaliana (Mouse-ear cress) PE=2 SV=1	unnamed protein product [Triticum aestivum]
comp136629_c0	3.06e-12	1.58472	up	[RTKL]	--	Molecular Function: protein serine/threonine kinase activity (GO:0004674);; Molecular Function: ATP binding (GO:0005524);; Biological Process: protein phosphorylation (GO:0006468);; Cellular Component: cytoplasmic membrane-bounded vesicle (GO:0016023);;	--	[T]	Signal transduction mechanisms	Protein tyrosine kinase;; Protein kinase domain;; Protein tyrosine kinase;; Protein kinase domain	Calmodulin-binding receptor-like cytoplasmic kinase 3 (Precursor) GN=CRCK3 OS=Arabidopsis thaliana (Mouse-ear cress) PE=2 SV=1	predicted protein [Hordeum vulgare subsp. vulgare]
comp131394_c0	0.000108193	-1.34676	down	[R]	General function prediction only	Molecular Function: iron ion binding (GO:0005506);; Molecular Function: oxidoreductase activity, acting on paired donors, with incorporation or reduction of molecular oxygen, 2-oxoglutarate as one donor, and incorporation of one atom each of oxygen into both donors (GO:0016706);; Biological Process: oxidation-reduction process (GO:0055114);;	K06892|0|bdi:100828467|probable 2-oxoglutarate-dependent dioxygenase At3g49630; K06892 feruloyl-CoA ortho-hydroxylase [EC:1.14.11.-] (A)	[QR]	--	non-haem dioxygenase in morphine synthesis N-terminal;; 2OG-Fe(II) oxygenase superfamily	Probable 2-oxoglutarate-dependent dioxygenase At3g49630 GN=At3g50210 OS=Arabidopsis thaliana (Mouse-ear cress) PE=2 SV=1	Protein SRG1 [Aegilops tauschii]
comp121757_c2	0.00450843	-1.16537	down	--	--	Molecular Function: ATP binding (GO:0005524);; Cellular Component: cytoplasm (GO:0005737);; Cellular Component: cytoskeleton (GO:0005856);;	K10355|7.94534e-96|bdi:100821905|actin-7; K10355 actin, other eukaryote (A)	[Z]	Cytoskeleton	Actin	Actin-7 GN=P0505D12.32-2 OS=Oryza sativa subsp. japonica (Rice) PE=3 SV=1	predicted protein [Hordeum vulgare subsp. vulgare]
comp138971_c0	2.22e-16	4.24471	up	--	--	Cellular Component: extracellular region (GO:0005576);; Cellular Component: plant-type cell wall (GO:0009505);; Cellular Component: membrane (GO:0016020);; Cellular Component: cytoplasmic membrane-bounded vesicle (GO:0016023);;	--	--	--	--	Expansin-like A2 (Precursor) GN=OSJNBb0015I11.10 OS=Oryza sativa subsp. japonica (Rice) PE=2 SV=1	predicted protein [Hordeum vulgare subsp. vulgare]
comp138786_c0	0	2.69885	up	--	--	Biological Process: cellulose microfibril organization (GO:0010215);; Cellular Component: cytoplasmic membrane-bounded vesicle (GO:0016023);; Biological Process: cell growth (GO:0016049);; Cellular Component: anchored component of membrane (GO:0031225);;	--	--	--	COBRA-like protein	COBRA-like protein 7 (Precursor) GN=dl4100c OS=Arabidopsis thaliana (Mouse-ear cress) PE=1 SV=2	predicted protein [Hordeum vulgare subsp. vulgare]
comp126185_c0	3.48e-05	-1.30879	down	[S]	Function unknown	Cellular Component: plastid (GO:0009536);;	--	--	--	Divergent PAP2 family	--	PREDICTED: uncharacterized protein LOC103630623 [Zea mays]
comp124795_c1	0.00381185	-2.39232	down	[RTKL]	--	Molecular Function: protein serine/threonine kinase activity (GO:0004674);; Molecular Function: protein tyrosine kinase activity (GO:0004713);; Molecular Function: ATP binding (GO:0005524);; Biological Process: protein phosphorylation (GO:0006468);; Biological Process: vegetative to reproductive phase transition of meristem (GO:0010228);; Biological Process: glucuronoxylan metabolic process (GO:0…	--	[T]	Signal transduction mechanisms	Protein kinase domain;; Protein tyrosine kinase	Serine/threonine-protein kinase CDL1 {ECO:0000305} OS=Arabidopsis thaliana (Mouse-ear cress) PE=1 SV=1	predicted protein [Hordeum vulgare subsp. vulgare]
comp140680_c1	8.8e-13	1.50113	up	--	--	Molecular Function: DNA binding (GO:0003677);; Biological Process: regulation of transcription, DNA-templated (GO:0006355);;	--	--	--	No apical meristem (NAM) protein	NAC domain-containing protein 86 {ECO:0000312|EMBL:AED92405.1} OS=Arabidopsis thaliana (Mouse-ear cress) PE=2 SV=1	NAC domain-containing protein 78 [Triticum urartu]
comp131291_c0	1.91e-05	-1.04915	down	--	--	Cellular Component: mitochondrion (GO:0005739);; Biological Process: metabolic process (GO:0008152);; Molecular Function: glucosyltransferase activity (GO:0046527);;	K13227|1.05345e-90|zma:100277344|bx8; benzoxazinone synthesis8; K13227 UDP-glucosyltransferase BX8 [EC:2.4.1.202] (A)	[GC]	--	--	DIMBOA UDP-glucosyltransferase BX8 GN=Bx8 OS=Zea mays (Maize) PE=1 SV=1	benzoxazinone:UDP-Glc glucosyltransferase [Triticum aestivum]
comp116005_c0	3.43e-14	-2.00886	down	--	--	Cellular Component: mitochondrion (GO:0005739);; Biological Process: fatty acid biosynthetic process (GO:0006633);; Cellular Component: membrane (GO:0016020);; Molecular Function: transferase activity, transferring acyl groups other than amino-acyl groups (GO:0016747);;	K15397|2.26362e-26|bdi:100835770|3-ketoacyl-CoA synthase 11-like; K15397 3-ketoacyl-CoA synthase [EC:2.3.1.199] (A)	--	--	3-Oxoacyl-[acyl-carrier-protein (ACP)] synthase III C terminal	3-ketoacyl-CoA synthase 19 GN=KCS19 OS=Arabidopsis thaliana (Mouse-ear cress) PE=2 SV=1	3-ketoacyl-CoA synthase 11 [Triticum urartu]
comp135950_c0	7.43e-06	1.0778	up	--	--	Cellular Component: vacuole (GO:0005773);; Cellular Component: cytoplasmic membrane-bounded vesicle (GO:0016023);;	--	[MW]	--	Fasciclin domain	Fasciclin-like arabinogalactan protein 16 (Precursor) GN=FLA16 OS=Arabidopsis thaliana (Mouse-ear cress) PE=2 SV=1	fasciclin-like protein FLA27 [Triticum aestivum]
comp118026_c0	2.38e-07	3.5092	up	[R]	General function prediction only	Molecular Function: iron ion binding (GO:0005506);; Molecular Function: oxidoreductase activity, acting on paired donors, with incorporation or reduction of molecular oxygen, 2-oxoglutarate as one donor, and incorporation of one atom each of oxygen into both donors (GO:0016706);; Biological Process: oxidation-reduction process (GO:0055114);;	--	[QR]	--	2OG-Fe(II) oxygenase superfamily	Protein SRG1 GN=SRG1 OS=Arabidopsis thaliana (Mouse-ear cress) PE=2 SV=1	predicted protein [Hordeum vulgare subsp. vulgare]
comp117499_c0	0.00118327	-1.59939	down	--	--	Cellular Component: cytoplasmic membrane-bounded vesicle (GO:0016023);;	--	--	--	--	--	hypothetical protein TRIUR3_03128 [Triticum urartu]
comp95602_c0	5.09e-06	3.57774	up	--	--	Molecular Function: DNA binding (GO:0003677);; Molecular Function: sequence-specific DNA binding transcription factor activity (GO:0003700);; Cellular Component: nucleus (GO:0005634);; Biological Process: regulation of transcription, DNA-templated (GO:0006355);;	--	--	--	--	--	AP2 domain CBF protein [Triticum aestivum]
comp131540_c0	0.000881607	-1.16036	down	--	--	--	--	--	--	--	--	Kinesin-like protein KIF15 [Triticum urartu]
comp69616_c0	0	2.09697	up	--	--	--	--	--	--	--	--	predicted protein [Hordeum vulgare subsp. vulgare]
comp139616_c0	2.63e-08	1.58301	up	[LKJ]	--	Molecular Function: nucleotide binding (GO:0000166);; Molecular Function: helicase activity (GO:0004386);;	K03257|0|bdi:100844278|ATP-dependent RNA helicase drs1-like; K03257 translation initiation factor 4A (A)	[J]	Translation, ribosomal structure and biogenesis	DEAD/DEAH box helicase;; Helicase conserved C-terminal domain	Eukaryotic initiation factor 4A-1 OS=Oryza sativa subsp. japonica (Rice) PE=2 SV=2	Eukaryotic initiation factor 4A-7 [Triticum urartu]
comp138956_c0	1.78e-11	1.43033	up	--	--	Molecular Function: peroxidase activity (GO:0004601);; Biological Process: response to oxidative stress (GO:0006979);; Molecular Function: heme binding (GO:0020037);; Molecular Function: metal ion binding (GO:0046872);; Biological Process: oxidation-reduction process (GO:0055114);;	K00430|1.73307e-173|bdi:100822183|peroxidase 46-like; K00430 peroxidase [EC:1.11.1.7] (A)	--	--	Peroxidase	Peroxidase 18 (Precursor) GN=F27C12.28 OS=Arabidopsis thaliana (Mouse-ear cress) PE=3 SV=1	predicted protein [Hordeum vulgare subsp. vulgare]
comp131119_c0	0	-3.00223	down	--	--	Cellular Component: anchored component of plasma membrane (GO:0046658);; Biological Process: cellular response to stimulus (GO:0051716);;	--	--	--	DREPP plasma membrane polypeptide	Salt stress root protein RS1 OS=Oryza sativa subsp. japonica (Rice) PE=2 SV=1	hypothetical protein TRIUR3_26766 [Triticum urartu]
comp133143_c0	5.63e-14	1.59068	up	--	--	Cellular Component: endoplasmic reticulum (GO:0005783);; Cellular Component: cytoplasmic membrane-bounded vesicle (GO:0016023);;	--	--	--	--	--	PREDICTED: uncharacterized protein LOC100833733 [Brachypodium distachyon]
comp120056_c1	0	-6.71077	down	[O]	Posttranslational modification, protein turnover, chaperones	Molecular Function: ubiquitin-protein ligase activity (GO:0004842);; Cellular Component: nucleus (GO:0005634);; Cellular Component: cytoplasm (GO:0005737);; Cellular Component: plasma membrane (GO:0005886);; Biological Process: ubiquitin-dependent protein catabolic process (GO:0006511);; Biological Process: protein ubiquitination (GO:0016567);;	K06689|5.12508e-105|pper:PRUPE_ppa012628mg|hypothetical protein; K06689 ubiquitin-conjugating enzyme E2 D/E [EC:6.3.2.19] (A)	[O]	Posttranslational modification, protein turnover, chaperones	Ubiquitin-conjugating enzyme;; RWD domain	Ubiquitin-conjugating enzyme E2-17 kDa OS=Solanum lycopersicum (Tomato) PE=2 SV=1	hypothetical protein PRUPE_ppa012628mg [Prunus persica]
comp116308_c0	6.48e-09	4.42583	up	[E]	Amino acid transport and metabolism	Biological Process: tryptophan biosynthetic process (GO:0000162);; Molecular Function: tryptophan synthase activity (GO:0004834);; Cellular Component: chloroplast stroma (GO:0009570);; Biological Process: defense response to bacterium (GO:0042742);; Biological Process: defense response by callose deposition in cell wall (GO:0052544);;	K13222|1.65699e-96|bdi:100836811|tryptophan synthase alpha chain-like; K13222 indole-3-glycerol-phosphate lyase [EC:4.1.2.8] (A)	[E]	Amino acid transport and metabolism	Tryptophan synthase alpha chain;; Tryptophan synthase alpha chain;; Histidine biosynthesis protein	Indole-3-glycerol phosphate lyase, chloroplastic (Precursor) GN=BX1 OS=Zea mays (Maize) PE=1 SV=2	PREDICTED: tryptophan synthase alpha chain-like [Brachypodium distachyon]
comp122478_c2	1.41e-14	-2.70485	down	[O]	Posttranslational modification, protein turnover, chaperones	Molecular Function: transferase activity (GO:0016740);;	K00799|1.21143e-84|bdi:100831129|glutathione S-transferase 1; K00799 glutathione S-transferase [EC:2.5.1.18] (A)	[O]	Posttranslational modification, protein turnover, chaperones	Glutathione S-transferase, N-terminal domain;; Glutathione S-transferase, C-terminal domain;; Glutathione S-transferase, N-terminal domain;; Glutathione S-transferase, N-terminal domain	Probable glutathione S-transferase GSTF2 OS=Oryza sativa subsp. japonica (Rice) PE=1 SV=3	putative glutathione S-transferase GSTF2 [Triticum urartu]
comp119011_c0	0	-6.26395	down	--	--	Molecular Function: enzyme inhibitor activity (GO:0004857);; Molecular Function: pectinesterase activity (GO:0030599);; Biological Process: negative regulation of catalytic activity (GO:0043086);;	--	--	--	Plant invertase/pectin methylesterase inhibitor	21 kDa protein (Precursor) OS=Daucus carota (Wild carrot) PE=2 SV=1	RecName: Full=21 kDa protein; AltName: Full=1.2 protein; Flags: Precursor [Daucus carota]
comp114023_c0	6.38e-14	1.59412	up	--	--	--	--	--	--	--	--	hypothetical protein F775_23660 [Aegilops tauschii]
comp127888_c0	0.00860049	-1.31483	down	[V]	Defense mechanisms	Cellular Component: vacuole (GO:0005773);; Cellular Component: plasma membrane (GO:0005886);; Biological Process: drug transmembrane transport (GO:0006855);; Biological Process: response to nematode (GO:0009624);; Molecular Function: drug transmembrane transporter activity (GO:0015238);; Molecular Function: antiporter activity (GO:0015297);; Cellular Component: cytoplasmic membrane-bounded vesicl…	K03327|2.34871e-179|bdi:100822819|protein TRANSPARENT TESTA 12; K03327 multidrug resistance protein, MATE family (A)	[R]	General function prediction only	MatE	Protein TRANSPARENT TESTA 12 GN=F17J16_80 OS=Arabidopsis thaliana (Mouse-ear cress) PE=2 SV=1	PREDICTED: protein TRANSPARENT TESTA 12 [Brachypodium distachyon]
comp130677_c0	0.000570891	-4.27115	down	--	--	--	--	--	--	--	--	Cortical cell-delineating protein [Aegilops tauschii]
comp123132_c0	3.51e-06	1.35747	up	--	--	Molecular Function: DNA binding (GO:0003677);;	--	--	--	--	Zinc-finger homeodomain protein 1 GN=ZHD1 OS=Oryza sativa subsp. indica (Rice) PE=3 SV=1	PREDICTED: ZF-HD homeobox protein At4g24660-like [Setaria italica]
comp123916_c2	0.000151285	1.06435	up	--	--	Molecular Function: nucleotide binding (GO:0000166);; Molecular Function: nucleic acid binding (GO:0003676);; Cellular Component: mitochondrion (GO:0005739);; Molecular Function: zinc ion binding (GO:0008270);;	K12896|2.24242e-35|zma:100382130|hypothetical protein; K12896 splicing factor, arginine/serine-rich 7 (A)	[A]	RNA processing and modification	RNA recognition motif. (a.k.a. RRM, RBD, or RNP domain);; RNA recognition motif. (a.k.a. RRM, RBD, or RNP domain)	Serine/arginine-rich splicing factor RS2Z32 GN=F4P12.200 OS=Arabidopsis thaliana (Mouse-ear cress) PE=1 SV=1	predicted protein [Hordeum vulgare subsp. vulgare]
comp112588_c0	3.13e-05	2.69082	up	--	--	--	--	--	--	--	BON1-associated protein 2 GN=F4I18.26 OS=Arabidopsis thaliana (Mouse-ear cress) PE=1 SV=1	unnamed protein product [Triticum aestivum]
comp137343_c0	3.33e-16	1.81666	up	[E]	Amino acid transport and metabolism	Biological Process: amino acid transmembrane transport (GO:0003333);; Cellular Component: mitochondrion (GO:0005739);; Cellular Component: plasma membrane (GO:0005886);; Biological Process: response to nematode (GO:0009624);; Molecular Function: amino acid transmembrane transporter activity (GO:0015171);; Cellular Component: integral component of membrane (GO:0016021);; Cellular Component: cytopl…	--	[E]	Amino acid transport and metabolism	Amino acid permease;; Amino acid permease;; Amino acid permease;; Amino acid permease;; C-terminus of AA_permease	Cationic amino acid transporter 6, chloroplastic (Precursor) GN=CAT6 OS=Arabidopsis thaliana (Mouse-ear cress) PE=2 SV=1	High affinity cationic amino acid transporter 1 [Aegilops tauschii]
comp135712_c0	4.48e-12	1.61522	up	--	--	Molecular Function: magnesium ion binding (GO:0000287);; Cellular Component: plastid (GO:0009536);; Molecular Function: ent-kaurene synthase activity (GO:0009899);; Molecular Function: syn-pimara-7,15-diene synthase activity (GO:0034279);; Biological Process: diterpene phytoalexin metabolic process (GO:0051501);;	K14046|0|osa:4335094|Os04g0179700; K14046 syn-pimara-7,15-diene synthase [EC:4.2.3.35] (A)	--	--	Terpene synthase, N-terminal domain;; Terpene synthase family, metal binding domain;; Terpene synthase family, metal binding domain	Syn-pimara-7,15-diene synthase GN=KSL4 OS=Oryza sativa subsp. indica (Rice) PE=2 SV=1	ent-kaurene synthase like 1 [Triticum aestivum]
comp127986_c1	2.37e-06	1.59712	up	--	--	--	--	--	--	Protein of unknown function (DUF295)	--	Os06g0707300 [Oryza sativa Japonica Group]
comp138620_c0	8.36e-05	-1.11228	down	[RTKL]	--	Molecular Function: protein serine/threonine kinase activity (GO:0004674);; Molecular Function: ATP binding (GO:0005524);; Biological Process: protein phosphorylation (GO:0006468);; Cellular Component: cytoplasmic membrane-bounded vesicle (GO:0016023);;	--	--	--	Protein tyrosine kinase;; Protein kinase domain;; Salt stress response/antifungal	Cysteine-rich receptor-like protein kinase 25 (Precursor) GN=CRK25 OS=Arabidopsis thaliana (Mouse-ear cress) PE=3 SV=1	Cysteine-rich receptor-like protein kinase 25 [Triticum urartu]
comp116420_c0	2.08e-09	-4.49854	down	--	--	Biological Process: response to stress (GO:0006950);;	--	--	--	ABA/WDS induced protein	Abscisic stress-ripening protein 1 GN=ASR1 OS=Solanum lycopersicum (Tomato) PE=2 SV=1	Abscisic stress-ripening protein 1 [Triticum urartu]
comp124940_c0	4.37e-08	-1.29422	down	--	--	Cellular Component: cytoplasm (GO:0005737);; Biological Process: glucose metabolic process (GO:0006006);; Biological Process: response to osmotic stress (GO:0006970);; Biological Process: organelle organization (GO:0006996);; Molecular Function: isomerase activity (GO:0016853);; Biological Process: hexose biosynthetic process (GO:0019319);; Biological Process: cellular biosynthetic process (GO:00…	--	[R]	General function prediction only	C2 domain	Elicitor-responsive protein 3 OS=Oryza sativa subsp. japonica (Rice) PE=2 SV=1	Elicitor-responsive protein 3 [Triticum urartu]
comp30838_c0	0.0037025	2.20545	up	--	--	--	--	[R]	General function prediction only	Zinc knuckle;; Domain of unknown function (DUF4283)	--	hypothetical protein TRIUR3_12046 [Triticum urartu]
comp128808_c1	5.72e-12	-4.80806	down	[Q]	Secondary metabolites biosynthesis, transport and catabolism	Molecular Function: copper ion binding (GO:0005507);; Cellular Component: cytoplasmic membrane-bounded vesicle (GO:0016023);; Biological Process: lignin catabolic process (GO:0046274);; Biological Process: response to copper ion (GO:0046688);; Cellular Component: apoplast (GO:0048046);; Molecular Function: hydroquinone:oxygen oxidoreductase activity (GO:0052716);; Biological Process: oxidation-re…	--	[Q]	Secondary metabolites biosynthesis, transport and catabolism	Multicopper oxidase;; Multicopper oxidase;; Multicopper oxidase	Putative laccase-17 (Precursor) GN=OsJ_031367 OS=Oryza sativa subsp. japonica (Rice) PE=3 SV=1	Laccase-23 [Triticum urartu]
comp119803_c0	5.3e-06	2.45562	up	--	--	Biological Process: regulation of transcription, DNA-templated (GO:0006355);;	--	--	--	GRAS domain family	Scarecrow-like protein 3 GN=SCL3 OS=Arabidopsis thaliana (Mouse-ear cress) PE=2 SV=1	hypothetical protein F775_04821 [Aegilops tauschii]
comp124044_c0	1.1e-06	2.07461	up	--	--	Cellular Component: mitochondrion (GO:0005739);; Molecular Function: thiol oxidase activity (GO:0016972);; Molecular Function: identical protein binding (GO:0042802);; Molecular Function: flavin adenine dinucleotide binding (GO:0050660);; Biological Process: oxidation-reduction process (GO:0055114);;	--	--	--	--	--	hypothetical protein F775_08869 [Aegilops tauschii]
comp102763_c0	0.00863872	2.21967	up	--	--	Cellular Component: intracellular membrane-bounded organelle (GO:0043231);;	--	--	--	--	--	hypothetical protein TRIUR3_25467 [Triticum urartu]
comp99997_c0	1.54e-09	1.84575	up	--	--	--	--	--	--	--	--	hypothetical protein F775_01143 [Aegilops tauschii]
comp131788_c0	5.22e-15	1.76594	up	--	--	Biological Process: transport (GO:0006810);; Cellular Component: membrane (GO:0016020);;	--	--	--	Regulated-SNARE-like domain	Probable VAMP-like protein At1g33475 GN=At1g33475 OS=Arabidopsis thaliana (Mouse-ear cress) PE=2 SV=1	predicted protein [Hordeum vulgare subsp. vulgare]
comp119948_c0	2.24e-06	1.30862	up	--	--	Biological Process: phosphatidylinositol biosynthetic process (GO:0006661);; Cellular Component: cytoplasmic membrane-bounded vesicle (GO:0016023);;	--	--	--	--	--	hypothetical protein TRIUR3_08408 [Triticum urartu]
comp134106_c0	0	3.08853	up	--	--	Molecular Function: DNA binding (GO:0003677);; Molecular Function: sequence-specific DNA binding transcription factor activity (GO:0003700);; Cellular Component: nucleus (GO:0005634);; Biological Process: regulation of transcription, DNA-templated (GO:0006355);; Molecular Function: protein dimerization activity (GO:0046983);;	--	--	--	--	Transcription factor bHLH87 GN=MHC9.1 OS=Arabidopsis thaliana (Mouse-ear cress) PE=2 SV=1	predicted protein [Hordeum vulgare subsp. vulgare]
comp119759_c0	1.86e-05	1.58805	up	--	--	--	--	--	--	--	--	hypothetical protein OsI_27179 [Oryza sativa Indica Group]
comp119632_c0	1.54e-09	-5.29867	down	--	--	--	--	--	--	Sushi domain (SCR repeat)	--	--
comp114260_c0	0	1.95623	up	--	--	--	--	--	--	Protein of unknown function (DUF674)	--	unnamed protein product [Triticum aestivum]
comp131899_c0	0	-2.45912	down	--	--	Molecular Function: cysteine-type endopeptidase activity (GO:0004197);; Molecular Function: phospholipase A2 activity (GO:0004623);; Biological Process: proteolysis (GO:0006508);; Cellular Component: cytoplasmic membrane-bounded vesicle (GO:0016023);;	--	[O]	Posttranslational modification, protein turnover, chaperones	Papain family cysteine protease;; Cathepsin propeptide inhibitor domain (I29);; Granulin	Oryzain alpha chain (Precursor) OS=Oryza sativa subsp. japonica (Rice) PE=1 SV=2	Oryzain alpha chain [Aegilops tauschii]
comp115171_c0	1.2e-09	5.26168	up	--	--	Molecular Function: DNA binding (GO:0003677);; Molecular Function: sequence-specific DNA binding transcription factor activity (GO:0003700);; Cellular Component: nucleus (GO:0005634);; Biological Process: regulation of transcription, DNA-templated (GO:0006355);;	--	--	--	AP2 domain	Ethylene-responsive transcription factor ERF020 GN=ERF020 OS=Arabidopsis thaliana (Mouse-ear cress) PE=2 SV=1	transcriptional factor TINY [Zea mays]
comp125873_c4	0.00427648	-1.15323	down	[C]	Energy production and conversion	Molecular Function: FMN binding (GO:0010181);; Molecular Function: oxidoreductase activity (GO:0016491);; Biological Process: oxidation-reduction process (GO:0055114);;	K05894|8.94998e-60|bdi:100826659|putative 12-oxophytodienoate reductase 4; K05894 12-oxophytodienoic acid reductase [EC:1.3.1.42] (A)	[CR]	--	NADH:flavin oxidoreductase / NADH oxidase family;; NADH:flavin oxidoreductase / NADH oxidase family	Putative 12-oxophytodienoate reductase 10 OS=Oryza sativa subsp. japonica (Rice) PE=2 SV=1	predicted protein [Hordeum vulgare subsp. vulgare]
comp141593_c0	2.64e-05	-1.29933	down	[RTKL]	--	Molecular Function: nucleotide binding (GO:0000166);; Molecular Function: protein kinase activity (GO:0004672);; Cellular Component: membrane (GO:0016020);; Cellular Component: cytoplasmic membrane-bounded vesicle (GO:0016023);;	--	--	--	Leucine Rich repeats (2 copies);; Protein kinase domain;; Leucine rich repeat;; Protein tyrosine kinase;; Leucine Rich Repeat;; Leucine rich repeat N-terminal domain;; Leucine rich repeat;; Leucine Rich repeat	Probable LRR receptor-like serine/threonine-protein kinase At3g47570 (Precursor) GN=At3g47570 OS=Arabidopsis thaliana (Mouse-ear cress) PE=2 SV=1	Putative LRR receptor-like serine/threonine-protein kinase [Aegilops tauschii]
comp130283_c0	0.00177463	-1.17778	down	--	--	Molecular Function: transferase activity, transferring acyl groups other than amino-acyl groups (GO:0016747);;	--	--	--	Transferase family	Benzyl alcohol O-benzoyltransferase GN=HSR201 OS=Nicotiana tabacum (Common tobacco) PE=1 SV=1	PREDICTED: benzyl alcohol O-benzoyltransferase-like [Brachypodium distachyon]
comp139777_c1	1.09e-10	-1.49866	down	--	--	Molecular Function: sucrose alpha-glucosidase activity (GO:0004575);; Biological Process: carbohydrate metabolic process (GO:0005975);; Molecular Function: sucrose 1F-fructosyltransferase activity (GO:0050306);;	K01193|6.60397e-102|sita:101769910|sucrose:sucrose 1-fructosyltransferase-like; K01193 beta-fructofuranosidase [EC:3.2.1.26] (A)	[G]	Carbohydrate transport and metabolism	Glycosyl hydrolases family 32 C terminal	Sucrose:sucrose 1-fructosyltransferase (Precursor) GN=1-SST OS=Festuca arundinacea (Tall fescue) PE=1 SV=1	sucrose:sucrose 1-fructosytransferase [Triticum aestivum]
comp119981_c0	2.22e-16	6.01165	up	--	--	--	--	--	--	--	--	hypothetical protein TRIUR3_16762 [Triticum urartu]
comp140107_c1	1.58e-08	1.54059	up	--	--	Molecular Function: intracellular cAMP activated cation channel activity (GO:0005222);; Molecular Function: inward rectifier potassium channel activity (GO:0005242);; Molecular Function: calcium channel activity (GO:0005262);; Molecular Function: calmodulin binding (GO:0005516);; Cellular Component: mitochondrion (GO:0005739);; Biological Process: nitric oxide mediated signal transduction (GO:000…	K05391|0|bdi:100830976|cyclic nucleotide-gated ion channel 2; K05391 cyclic nucleotide gated channel, other eukaryote (A)	[PT]	--	Cyclic nucleotide-binding domain	Cyclic nucleotide-gated ion channel 2 GN=T20K14_20 OS=Arabidopsis thaliana (Mouse-ear cress) PE=1 SV=1	predicted protein [Hordeum vulgare subsp. vulgare]
comp108624_c0	0.000352132	-2.21649	down	--	--	Molecular Function: ATP binding (GO:0005524);; Molecular Function: nucleoside-triphosphatase activity (GO:0017111);;	--	--	--	--	--	Cell division cycle protein 48-like protein [Triticum urartu]
comp118633_c0	7.96e-07	-1.91115	down	--	--	--	--	--	--	--	--	predicted protein [Hordeum vulgare subsp. vulgare]
comp114595_c0	1.88e-08	-2.99939	down	[O]	Posttranslational modification, protein turnover, chaperones	Biological Process: response to abiotic stimulus (GO:0009628);; Biological Process: post-embryonic development (GO:0009791);; Biological Process: response to chemical (GO:0042221);;	K00799|1.23111e-118|bdi:100840442|probable glutathione S-transferase GSTU6; K00799 glutathione S-transferase [EC:2.5.1.18] (A)	[O]	Posttranslational modification, protein turnover, chaperones	Glutathione S-transferase, N-terminal domain;; Glutathione S-transferase, N-terminal domain;; Glutathione S-transferase, N-terminal domain;; Glutathione S-transferase, C-terminal domain	Probable glutathione S-transferase GSTU6 GN=OSJNBb0038A07.2 OS=Oryza sativa subsp. japonica (Rice) PE=2 SV=2	hypothetical protein F775_30884 [Aegilops tauschii]
comp134084_c0	1.2e-06	1.13363	up	[G]	Carbohydrate transport and metabolism	Biological Process: myo-inositol hexakisphosphate biosynthetic process (GO:0010264);;	--	--	--	AAA domain;; AAA domain;; AAA domain	--	hypothetical protein F775_19985 [Aegilops tauschii]
comp131469_c0	0.00039013	2.39773	up	--	--	--	--	[R]	General function prediction only	PPR repeat;; PPR repeat family;; PPR repeat;; Pentatricopeptide repeat domain	Pentatricopeptide repeat-containing protein At2g02980 GN=PCMP-H26 OS=Arabidopsis thaliana (Mouse-ear cress) PE=2 SV=2	hypothetical protein F775_13715 [Aegilops tauschii]
comp125225_c1	2.02e-08	1.41417	up	[Q]	Secondary metabolites biosynthesis, transport and catabolism	Molecular Function: monooxygenase activity (GO:0004497);; Cellular Component: membrane (GO:0016020);; Molecular Function: metal ion binding (GO:0046872);; Biological Process: diterpene phytoalexin biosynthetic process (GO:0051502);;	--	[Q]	Secondary metabolites biosynthesis, transport and catabolism	Cytochrome P450	Cytochrome P450 99A2 OS=Oryza sativa subsp. japonica (Rice) PE=2 SV=2	Cytochrome P450 99A2 [Aegilops tauschii]
comp103619_c0	0.00374664	-2.17863	down	--	--	--	--	--	--	--	--	unnamed protein product [Triticum aestivum]
comp111855_c1	0	4.32297	up	--	--	Molecular Function: DNA binding (GO:0003677);; Molecular Function: sequence-specific DNA binding transcription factor activity (GO:0003700);; Cellular Component: nucleus (GO:0005634);; Biological Process: regulation of transcription, DNA-templated (GO:0006355);;	--	--	--	--	--	CBFII-5.2 [Triticum aestivum]
comp120303_c0	0	3.37331	up	--	--	Biological Process: cellular process (GO:0009987);; Cellular Component: cytoplasmic membrane-bounded vesicle (GO:0016023);;	--	--	--	--	--	hypothetical protein SORBIDRAFT_01g003080 [Sorghum bicolor]
comp134958_c1	1.89e-15	-2.20788	down	--	--	--	--	--	--	Wound-induced protein	--	--
comp142061_c0	4.47e-05	1.18282	up	--	--	--	--	[R]	General function prediction only	PPR repeat family;; PPR repeat;; Pentatricopeptide repeat domain;; PPR repeat	Putative pentatricopeptide repeat-containing protein At3g47840 GN=PCMP-E43 OS=Arabidopsis thaliana (Mouse-ear cress) PE=3 SV=1	PREDICTED: putative pentatricopeptide repeat-containing protein At3g47840 [Brachypodium distachyon]
comp119793_c0	9.84e-13	4.88157	up	--	--	--	--	--	--	--	--	hypothetical protein TRIUR3_28225 [Triticum urartu]
comp126096_c0	0	-2.99887	down	[J]	Translation, ribosomal structure and biogenesis	Cellular Component: mitochondrial proton-transporting ATP synthase complex, coupling factor F(o) (GO:0000276);; Biological Process: indoleacetic acid biosynthetic process (GO:0009684);; Molecular Function: hydrogen ion transmembrane transporter activity (GO:0015078);; Biological Process: ATP synthesis coupled proton transport (GO:0015986);; Molecular Function: carbon-nitrogen ligase activity, wit…	--	[J]	Translation, ribosomal structure and biogenesis	--	Amidase 1 GN=F7G19.15 OS=Arabidopsis thaliana (Mouse-ear cress) PE=1 SV=1	hypothetical protein [Zea mays]
comp116184_c1	1.35e-08	1.85064	up	--	--	Molecular Function: nucleotide binding (GO:0000166);;	--	[R]	General function prediction only	--	Putative ribonuclease H protein At1g65750 GN=At1g65750 OS=Arabidopsis thaliana (Mouse-ear cress) PE=3 SV=1	G-type lectin S-receptor-like serine/threonine-protein kinase SRK [Triticum urartu]
comp141742_c0	1.82e-07	1.3953	up	--	--	--	--	--	--	--	--	hypothetical protein F775_04308 [Aegilops tauschii]
comp125128_c0	1.44e-10	-3.90087	down	--	--	--	--	--	--	Jacalin-like lectin domain;; Dirigent-like protein;; Dirigent-like protein	Horcolin {ECO:0000312|EMBL:AAV39531.1} OS=Hordeum vulgare (Barley) PE=3 SV=1	hypothetical protein TRIUR3_12251 [Triticum urartu]
comp135916_c0	1.98e-13	-2.32083	down	[Q]	Secondary metabolites biosynthesis, transport and catabolism	Molecular Function: monooxygenase activity (GO:0004497);; Molecular Function: iron ion binding (GO:0005506);; Molecular Function: electron carrier activity (GO:0009055);; Molecular Function: oxidoreductase activity, acting on paired donors, with incorporation or reduction of molecular oxygen (GO:0016705);; Molecular Function: heme binding (GO:0020037);; Biological Process: oxidation-reduction pro…	K13029|8.37527e-140|sita:101784688|4-hydroxyphenylacetaldehyde oxime monooxygenase-like; K13029 4-hydroxyphenylacetaldehyde oxime monooxygenase [EC:1.14.13.68] (A)	[Q]	Secondary metabolites biosynthesis, transport and catabolism	Cytochrome P450	4-hydroxyphenylacetaldehyde oxime monooxygenase GN=CYP71E1 OS=Sorghum bicolor (Sorghum) PE=2 SV=1	unnamed protein product [Triticum aestivum]
comp88602_c1	9.92e-05	-4.45443	down	[J]	Translation, ribosomal structure and biogenesis	Molecular Function: translation elongation factor activity (GO:0003746);; Molecular Function: GTPase activity (GO:0003924);; Molecular Function: GTP binding (GO:0005525);; Biological Process: GTP catabolic process (GO:0006184);; Biological Process: translational elongation (GO:0006414);;	K03234|4.28882e-175|pvu:PHAVU_005G058100g|hypothetical protein; K03234 elongation factor 2 (A)	[J]	Translation, ribosomal structure and biogenesis	Elongation Factor G, domain II;; Elongation factor Tu domain 2;; Elongation factor Tu GTP binding domain	Elongation factor 2 OS=Beta vulgaris (Sugar beet) PE=2 SV=1	predicted protein [Hordeum vulgare subsp. vulgare]
comp140676_c0	5.87e-06	1.14862	up	--	--	--	--	--	--	Domain of unknown function (DUF4378)	Protein LONGIFOLIA 1 GN=T20K14.190 OS=Arabidopsis thaliana (Mouse-ear cress) PE=1 SV=1	predicted protein [Hordeum vulgare subsp. vulgare]
comp139078_c0	7.11e-14	1.56806	up	--	--	Biological Process: response to light stimulus (GO:0009416);; Biological Process: response to auxin (GO:0009733);; Molecular Function: indole-3-acetic acid amido synthetase activity (GO:0010279);;	K14487|0|osa:4343785|Os07g0592600; K14487 auxin responsive GH3 gene family (A)	--	--	GH3 auxin-responsive promoter	Probable indole-3-acetic acid-amido synthetase GH3.8 OS=Oryza sativa subsp. japonica (Rice) PE=2 SV=1	predicted protein [Hordeum vulgare subsp. vulgare]
comp126846_c0	1.8e-06	1.13812	up	--	--	Molecular Function: inorganic phosphate transmembrane transporter activity (GO:0005315);; Molecular Function: UDP-glucose transmembrane transporter activity (GO:0005460);; Molecular Function: protein binding (GO:0005515);; Molecular Function: ATP binding (GO:0005524);; Cellular Component: vacuolar membrane (GO:0005774);; Cellular Component: plasma membrane (GO:0005886);; Biological Process: ATP c…	--	[Q]	Secondary metabolites biosynthesis, transport and catabolism	Protein of unknown function (DUF1602);; ABC transporter;; AAA domain	Protein STAR1 OS=Oryza sativa subsp. japonica (Rice) PE=1 SV=1	predicted protein [Hordeum vulgare subsp. vulgare]
comp121730_c0	0.00424996	1.39799	up	--	--	Molecular Function: zinc ion binding (GO:0008270);;	--	[O]	Posttranslational modification, protein turnover, chaperones	--	RING-H2 finger protein ATL47 GN=ATL47 OS=Arabidopsis thaliana (Mouse-ear cress) PE=2 SV=1	predicted protein [Hordeum vulgare subsp. vulgare]
comp124477_c0	0.00751615	-1.01714	down	--	--	--	--	--	--	--	--	predicted protein [Hordeum vulgare subsp. vulgare]
comp121327_c0	1.5e-06	2.52954	up	--	--	--	--	--	--	--	--	Protein IQ-DOMAIN 32 [Triticum urartu]
comp136991_c0	1.06e-05	-1.55319	down	--	--	--	--	--	--	--	Probable transcription factor KAN2 GN=KAN2 OS=Arabidopsis thaliana (Mouse-ear cress) PE=2 SV=1	hypothetical protein F775_24936 [Aegilops tauschii]
comp131299_c0	9.53e-09	-1.31922	down	[P]	Inorganic ion transport and metabolism	Biological Process: response to reactive oxygen species (GO:0000302);; Biological Process: polyamine catabolic process (GO:0006598);; Biological Process: protein targeting to membrane (GO:0006612);; Biological Process: calcium ion transport (GO:0006816);; Biological Process: high-affinity iron ion transport (GO:0006827);; Biological Process: cellular copper ion homeostasis (GO:0006878);; Biologic…	K07213|3.77284e-35|bdi:100843688|copper transport protein CCH-like; K07213 copper chaperone (A)	[P]	Inorganic ion transport and metabolism	Heavy-metal-associated domain	Copper transport protein ATX1 GN=ATX1 OS=Arabidopsis thaliana (Mouse-ear cress) PE=1 SV=1	chopper chaperone [Hordeum vulgare subsp. vulgare]
comp137167_c0	0	3.68678	up	--	--	--	--	--	--	--	--	hypothetical protein F775_07373 [Aegilops tauschii]
comp139838_c0	2.67e-10	1.36209	up	--	--	Cellular Component: Golgi apparatus (GO:0005794);; Molecular Function: methyltransferase activity (GO:0008168);; Biological Process: methylation (GO:0032259);;	--	--	--	Putative S-adenosyl-L-methionine-dependent methyltransferase;; Methyltransferase domain	Probable methyltransferase PMT15 GN=At4g00750 OS=Arabidopsis thaliana (Mouse-ear cress) PE=2 SV=1	predicted protein [Hordeum vulgare subsp. vulgare]
comp130824_c1	0.00177241	-1.41211	down	--	--	Molecular Function: peroxidase activity (GO:0004601);; Cellular Component: extracellular region (GO:0005576);; Molecular Function: heme binding (GO:0020037);; Biological Process: hydrogen peroxide catabolic process (GO:0042744);; Molecular Function: metal ion binding (GO:0046872);; Biological Process: oxidation-reduction process (GO:0055114);;	--	--	--	Peroxidase	Peroxidase (Precursor) OS=Triticum aestivum (Wheat) PE=2 SV=1	class III peroxidase [Aegilops ventricosa]
comp111298_c1	0.00758349	-1.50567	down	[Z]	Cytoskeleton	Molecular Function: GTPase activity (GO:0003924);; Molecular Function: structural constituent of cytoskeleton (GO:0005200);; Molecular Function: GTP binding (GO:0005525);; Cellular Component: cytoplasm (GO:0005737);; Cellular Component: microtubule (GO:0005874);; Biological Process: GTP catabolic process (GO:0006184);; Biological Process: microtubule-based process (GO:0007017);; Biological Proces…	K07374|3.37755e-121|vvi:100854977|tubulin alpha chain-like; K07374 tubulin alpha (A)	[Z]	Cytoskeleton	Tubulin C-terminal domain	Tubulin alpha chain GN=TBA OS=Daucus carota (Wild carrot) PE=2 SV=1	RecName: Full=Tubulin alpha chain [Daucus carota]
comp132000_c0	0.000263801	1.04004	up	--	--	Molecular Function: glucokinase activity (GO:0004340);; Molecular Function: ATP binding (GO:0005524);; Cellular Component: nucleus (GO:0005634);; Cellular Component: mitochondrion (GO:0005739);; Cellular Component: vacuole (GO:0005773);; Cellular Component: plasma membrane (GO:0005886);; Biological Process: glycolysis (GO:0006096);; Molecular Function: zinc ion binding (GO:0008270);; Molecular Fu…	K00844|1.4597e-171|bdi:100837243|hexokinase-8-like; K00844 hexokinase [EC:2.7.1.1] (A)	[G]	Carbohydrate transport and metabolism	Hexokinase;; Hexokinase;; Hexokinase;; Hexokinase	Hexokinase-8 OS=Oryza sativa subsp. japonica (Rice) PE=2 SV=2	PREDICTED: hexokinase-8-like [Brachypodium distachyon]
comp128779_c0	0.000150114	1.10752	up	[O]	Posttranslational modification, protein turnover, chaperones	Molecular Function: ATP binding (GO:0005524);; Cellular Component: cell wall (GO:0005618);; Cellular Component: mitochondrial matrix (GO:0005759);; Cellular Component: vacuolar membrane (GO:0005774);; Biological Process: gluconeogenesis (GO:0006094);; Biological Process: glycolysis (GO:0006096);; Biological Process: protein folding (GO:0006457);; Biological Process: response to stress (GO:0006950…	--	[O]	Posttranslational modification, protein turnover, chaperones	Hsp70 protein	Heat shock 70 kDa protein, mitochondrial (Precursor) OS=Phaseolus vulgaris (Kidney bean) PE=1 SV=1	Heat shock 70 kDa protein, mitochondrial [Aegilops tauschii]
comp135339_c2	0	2.1879	up	--	--	Molecular Function: calcium ion binding (GO:0005509);;	K13448|1.11553e-65|obr:102718115|probable calcium-binding protein CML16-like; K13448 calcium-binding protein CML (A)	[T]	Signal transduction mechanisms	EF hand;; EF-hand domain pair;; EF hand;; EF-hand domain;; EF-hand domain pair;; Secreted protein acidic and rich in cysteine Ca binding region	Probable calcium-binding protein CML16 OS=Oryza sativa subsp. japonica (Rice) PE=2 SV=1	putative calcium-binding protein CML16 [Triticum urartu]
comp126896_c2	0.000871246	-1.00206	down	[GEPR]	--	Molecular Function: sugar:hydrogen symporter activity (GO:0005351);; Biological Process: carbohydrate transport (GO:0008643);; Cellular Component: integral component of membrane (GO:0016021);; Biological Process: transmembrane transport (GO:0055085);;	--	[R]	General function prediction only	Sugar (and other) transporter;; Major Facilitator Superfamily	Probable polyol transporter 3 GN=PLT3 OS=Arabidopsis thaliana (Mouse-ear cress) PE=3 SV=1	PREDICTED: probable polyol transporter 6 [Brachypodium distachyon]
comp115985_c0	5.1e-07	4.85912	up	--	--	Molecular Function: transcription regulatory region sequence-specific DNA binding (GO:0000976);; Molecular Function: sequence-specific DNA binding transcription factor activity (GO:0003700);; Cellular Component: nucleus (GO:0005634);; Biological Process: regulation of transcription, DNA-templated (GO:0006355);;	--	--	--	Homeobox associated leucine zipper	Homeobox-leucine zipper protein HOX24 GN=HOX24 OS=Oryza sativa subsp. indica (Rice) PE=2 SV=2	Homeobox-leucine zipper protein HOX24 [Aegilops tauschii]
comp122415_c1	8.97e-09	-1.83311	down	[Q]	Secondary metabolites biosynthesis, transport and catabolism	Molecular Function: copper ion binding (GO:0005507);; Molecular Function: oxidoreductase activity (GO:0016491);; Biological Process: oxidation-reduction process (GO:0055114);;	--	[Q]	Secondary metabolites biosynthesis, transport and catabolism	Multicopper oxidase;; Multicopper oxidase;; Multicopper oxidase	Laccase-19 (Precursor) GN=OsJ_033252 OS=Oryza sativa subsp. japonica (Rice) PE=2 SV=1	PREDICTED: laccase-20-like [Brachypodium distachyon]
comp234582_c0	0	5.42364	up	--	--	--	--	--	--	--	--	hypothetical protein TRIUR3_04562 [Triticum urartu]
comp366967_c0	0.00157247	2.64608	up	--	--	--	--	--	--	Tubby C 2	Protein LURP-one-related 15 GN=At5g01750 OS=Arabidopsis thaliana (Mouse-ear cress) PE=1 SV=1	hypothetical protein F775_01757 [Aegilops tauschii]
comp136200_c0	4.9e-05	1.28726	up	--	--	Molecular Function: DNA binding (GO:0003677);; Molecular Function: sequence-specific DNA binding transcription factor activity (GO:0003700);; Biological Process: regulation of transcription, DNA-templated (GO:0006355);; Cellular Component: CCAAT-binding factor complex (GO:0016602);;	K08064|5.49763e-44|osa:4343866|Os07g0608200; K08064 nuclear transcription factor Y, alpha (A)	[K]	Transcription	CCAAT-binding transcription factor (CBF-B/NF-YA) subunit B	Nuclear transcription factor Y subunit A-7 GN=NFYA7 OS=Arabidopsis thaliana (Mouse-ear cress) PE=2 SV=1	Nuclear transcription factor Y subunit A-5 [Aegilops tauschii]
comp53439_c0	0.00031772	-4.33487	down	--	--	--	--	--	--	Lectin C-type domain	--	--
comp114433_c0	0.0084816	1.00989	up	--	--	--	--	--	--	--	--	hypothetical protein TRIUR3_30953 [Triticum urartu]
comp129459_c0	1.19e-08	-2.20787	down	--	--	Cellular Component: mitochondrion (GO:0005739);;	--	--	--	--	--	hypothetical protein F775_14242 [Aegilops tauschii]
comp129067_c0	0	3.14601	up	--	--	Molecular Function: calmodulin binding (GO:0005516);; Cellular Component: nucleus (GO:0005634);; Cellular Component: mitochondrion (GO:0005739);; Cellular Component: plastid (GO:0009536);; Biological Process: auxin-activated signaling pathway (GO:0009734);;	K14488|8.89076e-35|sita:101757474|uncharacterized LOC101757474; K14488 SAUR family protein (A)	--	--	Auxin responsive protein	Indole-3-acetic acid-induced protein ARG7 GN=ARG7 OS=Vigna radiata var. radiata (Mung bean) PE=2 SV=1	predicted protein [Hordeum vulgare subsp. vulgare]
comp124881_c0	1.97e-08	2.39475	up	[S]	Function unknown	Molecular Function: nucleotide binding (GO:0000166);; Molecular Function: protein kinase activity (GO:0004672);; Biological Process: cellular protein modification process (GO:0006464);; Biological Process: signal transduction (GO:0007165);; Biological Process: response to bacterium (GO:0009617);; Cellular Component: membrane (GO:0016020);; Biological Process: phosphorylation (GO:0016310);; Molecu…	--	--	--	Leucine Rich repeats (2 copies);; Leucine rich repeat;; Leucine Rich Repeat;; Protein tyrosine kinase;; Protein kinase domain;; Leucine Rich repeat	Probable LRR receptor-like serine/threonine-protein kinase At3g47570 (Precursor) GN=At3g47570 OS=Arabidopsis thaliana (Mouse-ear cress) PE=2 SV=1	Putative LRR receptor-like serine/threonine-protein kinase [Aegilops tauschii]
comp130363_c0	3.41e-13	-1.54093	down	--	--	Cellular Component: cytoplasmic membrane-bounded vesicle (GO:0016023);; Molecular Function: manganese ion binding (GO:0030145);; Molecular Function: nutrient reservoir activity (GO:0045735);; Cellular Component: apoplast (GO:0048046);;	--	--	--	Cupin;; Cupin domain	Germin-like protein 1-1 (Precursor) OS=Oryza sativa subsp. japonica (Rice) PE=2 SV=1	Germin-like protein 1-1 [Triticum urartu]
comp121015_c1	0.00236967	2.24601	up	--	--	Molecular Function: oxidoreductase activity, acting on paired donors, with incorporation or reduction of molecular oxygen, 2-oxoglutarate as one donor, and incorporation of one atom each of oxygen into both donors (GO:0016706);; Biological Process: oxidation-reduction process (GO:0055114);;	K05933|3.95506e-90|obr:102716840|1-aminocyclopropane-1-carboxylate oxidase-like; K05933 aminocyclopropanecarboxylate oxidase [EC:1.14.17.4] (A)	[QR]	--	non-haem dioxygenase in morphine synthesis N-terminal	1-aminocyclopropane-1-carboxylate oxidase GN=MAO1B OS=Musa acuminata (Banana) PE=3 SV=1	1-aminocyclopropane-1-carboxylate oxidase [Triticum monococcum]
comp127452_c0	0.000227177	2.20803	up	--	--	Cellular Component: mitochondrion (GO:0005739);;	--	[R]	General function prediction only	BTB/POZ domain	BTB/POZ domain-containing protein At2g24240 GN=At2g24240 OS=Arabidopsis thaliana (Mouse-ear cress) PE=2 SV=1	SH3KBP1-binding protein 1 [Aegilops tauschii]
comp120405_c0	0.00013153	-1.003	down	--	--	--	--	--	--	--	--	predicted protein [Hordeum vulgare subsp. vulgare]
comp130733_c0	0.00791857	1.17879	up	--	--	--	--	--	--	--	--	hypothetical protein F775_04588 [Aegilops tauschii]
comp129566_c0	3.53e-14	-1.6853	down	--	--	--	--	--	--	--	--	PREDICTED: uncharacterized protein LOC100827827, partial [Brachypodium distachyon]
comp140158_c0	6.32e-07	-1.63943	down	--	--	Cellular Component: vacuolar proton-transporting V-type ATPase, V0 domain (GO:0000220);; Cellular Component: mitochondrion (GO:0005739);; Cellular Component: plasma membrane (GO:0005886);; Cellular Component: chloroplast (GO:0009507);; Molecular Function: hydrogen-translocating pyrophosphatase activity (GO:0009678);; Cellular Component: plant-type vacuole membrane (GO:0009705);; Molecular Functio…	K02154|2.04312e-13|bdi:100835973|V-type proton ATPase subunit a3-like; K02154 V-type H+-transporting ATPase subunit a (A)	[C]	Energy production and conversion	--	V-type proton ATPase subunit a2 GN=VHA-a2 OS=Arabidopsis thaliana (Mouse-ear cress) PE=1 SV=1	vacuolar ATPase subunit A [Triticum aestivum]
comp126988_c0	0	1.99079	up	--	--	--	--	--	--	Late embryogenesis abundant protein	--	Os05g0367900 [Oryza sativa Japonica Group]
comp139778_c0	0.00493391	1.0301	up	--	--	Molecular Function: sequence-specific DNA binding transcription factor activity (GO:0003700);; Cellular Component: nucleus (GO:0005634);; Biological Process: regulation of transcription, DNA-templated (GO:0006355);; Biological Process: epidermal cell differentiation (GO:0009913);; Molecular Function: sequence-specific DNA binding (GO:0043565);; Biological Process: cotyledon development (GO:004882…	K09338|6.7388e-134|zma:100383453|uncharacterized LOC100383453; K09338 homeobox-leucine zipper protein (A)	--	--	--	Homeobox-leucine zipper protein ROC1 OS=Oryza sativa subsp. japonica (Rice) PE=2 SV=1	predicted protein [Hordeum vulgare subsp. vulgare]
comp147253_c0	0.000880659	1.05091	up	--	--	--	--	--	--	--	--	defensin [Triticum aestivum]
comp117597_c0	0.00546323	2.26537	up	--	--	--	--	--	--	--	--	hypothetical protein TRIUR3_31253 [Triticum urartu]
comp128854_c0	5.87e-05	1.81083	up	--	--	Molecular Function: DNA binding (GO:0003677);; Molecular Function: DNA-directed RNA polymerase activity (GO:0003899);; Cellular Component: DNA-directed RNA polymerase II, core complex (GO:0005665);; Biological Process: transcription from RNA polymerase II promoter (GO:0006366);;	K03006|1.14655e-07|sita:101770907|DNA-directed RNA polymerase II subunit RPB1-like; K03006 DNA-directed RNA polymerase II subunit RPB1 [EC:2.7.7.6] (A)	[K]	Transcription	--	--	hypothetical protein TRIUR3_10734 [Triticum urartu]
comp120421_c0	0	3.69737	up	--	--	Molecular Function: peroxidase activity (GO:0004601);; Molecular Function: calcium ion binding (GO:0005509);; Biological Process: defense response (GO:0006952);; Cellular Component: integral component of membrane (GO:0016021);; Cellular Component: intrinsic component of plasma membrane (GO:0031226);; Cellular Component: intracellular organelle (GO:0043229);; Cellular Component: cytoplasmic part (…	K13447|2.22449e-41|bdi:100826490|respiratory burst oxidase homolog protein B-like; K13447 respiratory burst oxidase [EC:1.6.3.- 1.11.1.-] (A)	[PQ]	--	--	Respiratory burst oxidase homolog protein C GN=RBOHC OS=Solanum tuberosum (Potato) PE=1 SV=2	predicted protein [Hordeum vulgare subsp. vulgare]
comp121765_c0	0.000222314	-2.41596	down	--	--	--	--	--	--	Protein of unknown function (DUF1635)	--	--
comp138296_c3	1.17e-06	1.65181	up	--	--	--	--	--	--	AIG2-like family	Protein AIG2 GN=AIG2 OS=Arabidopsis thaliana (Mouse-ear cress) PE=2 SV=1	hypothetical protein F775_29453 [Aegilops tauschii]
comp125561_c0	6.66e-16	-2.20874	down	--	--	Molecular Function: hydrolase activity, hydrolyzing O-glycosyl compounds (GO:0004553);; Cellular Component: cell wall (GO:0005618);; Biological Process: cellular glucan metabolic process (GO:0006073);; Cellular Component: cytoplasmic membrane-bounded vesicle (GO:0016023);; Molecular Function: xyloglucan:xyloglucosyl transferase activity (GO:0016762);; Cellular Component: apoplast (GO:0048046);;	--	--	--	Glycosyl hydrolases family 16;; Xyloglucan endo-transglycosylase (XET) C-terminus	Putative xyloglucan endotransglucosylase/hydrolase protein 13 (Precursor) GN=XTH13 OS=Arabidopsis thaliana (Mouse-ear cress) PE=3 SV=1	predicted protein [Hordeum vulgare subsp. vulgare]
comp119991_c0	5.75e-05	-1.86344	down	[R]	General function prediction only	Molecular Function: transporter activity (GO:0005215);; Molecular Function: GTP binding (GO:0005525);; Cellular Component: endoplasmic reticulum (GO:0005783);; Cellular Component: Golgi apparatus (GO:0005794);; Cellular Component: cytosol (GO:0005829);; Cellular Component: plasma membrane (GO:0005886);; Biological Process: intracellular protein transport (GO:0006886);; Biological Process: ER to G…	K07953|7.84706e-63|sita:101766651|GTP-binding protein SAR1A-like; K07953 GTP-binding protein SAR1 [EC:3.6.5.-] (A)	[U]	Intracellular trafficking, secretion, and vesicular transport	ADP-ribosylation factor family;; Miro-like protein	GTP-binding protein SAR1A GN=SAR1A OS=Arabidopsis thaliana (Mouse-ear cress) PE=2 SV=1	GTP-binding protein SAR1A [Aegilops tauschii]
comp131283_c0	1.47e-09	1.81287	up	--	--	--	--	--	--	--	--	hypothetical protein TRIUR3_28628 [Triticum urartu]
comp121490_c0	1.01e-11	3.26503	up	--	--	Biological Process: transcription, DNA-templated (GO:0006351);; Cellular Component: plastid (GO:0009536);;	--	--	--	--	Growth-regulating factor 4 OS=Oryza sativa subsp. japonica (Rice) PE=2 SV=1	predicted protein [Hordeum vulgare subsp. vulgare]
comp141734_c1	0	2.36352	up	--	--	Cellular Component: mitochondrion (GO:0005739);; Cellular Component: cytoplasmic membrane-bounded vesicle (GO:0016023);;	--	[R]	General function prediction only	Leucine Rich Repeat;; Leucine Rich repeats (2 copies);; Leucine rich repeat;; Leucine Rich repeat;; Leucine rich repeat	Receptor-like protein 12 (Precursor) GN=RLP12 OS=Arabidopsis thaliana (Mouse-ear cress) PE=2 SV=2	Protein BRASSINOSTEROID INSENSITIVE 1 [Aegilops tauschii]
comp184685_c0	0.00193728	-1.10567	down	[J]	Translation, ribosomal structure and biogenesis	Biological Process: ribosomal small subunit assembly (GO:0000028);; Molecular Function: structural constituent of ribosome (GO:0003735);; Biological Process: translation (GO:0006412);; Cellular Component: cytosolic small ribosomal subunit (GO:0022627);;	K02998|7.84449e-94|atr:s00010p00244660|AMTR_s00010p00244660; hypothetical protein; K02998 small subunit ribosomal protein SAe (A)	[J]	Translation, ribosomal structure and biogenesis	Ribosomal protein S2	40S ribosomal protein SA {ECO:0000255|HAMAP-Rule:MF_03015} GN=179B OS=Daucus carota (Wild carrot) PE=2 SV=1	40S ribosomal protein S0A [Schizosaccharomyces japonicus yFS275]
comp133237_c0	3.44e-09	-4.46948	down	--	--	Cellular Component: plasma membrane (GO:0005886);; Biological Process: secondary cell wall biogenesis (GO:0009834);; Biological Process: cellulose microfibril organization (GO:0010215);; Cellular Component: cytoplasmic membrane-bounded vesicle (GO:0016023);; Biological Process: cell growth (GO:0016049);; Cellular Component: anchored component of membrane (GO:0031225);;	--	--	--	COBRA-like protein	COBRA-like protein 6 (Precursor) GN=OSJNBb0040H10.13 OS=Oryza sativa subsp. japonica (Rice) PE=3 SV=1	COBRA-like protein 6 [Aegilops tauschii]
comp127119_c1	1.84e-11	-1.47661	down	--	--	Cellular Component: nucleus (GO:0005634);; Cellular Component: vacuole (GO:0005773);; Biological Process: proteolysis (GO:0006508);; Molecular Function: cysteine-type peptidase activity (GO:0008234);; Biological Process: response to desiccation (GO:0009269);; Biological Process: response to salt stress (GO:0009651);; Cellular Component: cytoplasmic membrane-bounded vesicle (GO:0016023);; Biologic…	K01373|2.33488e-110|bdi:100836576|cysteine proteinase 1-like; K01373 cathepsin F [EC:3.4.22.41] (A)	[O]	Posttranslational modification, protein turnover, chaperones	Papain family cysteine protease;; Cathepsin propeptide inhibitor domain (I29)	Cysteine proteinase 1 (Precursor) GN=CCP1 OS=Zea mays (Maize) PE=2 SV=1	TPA: putative cysteine proteinase precursor [Hordeum vulgare subsp. vulgare]
comp125524_c4	0	2.70499	up	--	--	Molecular Function: iron ion binding (GO:0005506);; Biological Process: gibberellin metabolic process (GO:0009685);; Molecular Function: oxidoreductase activity, acting on single donors with incorporation of molecular oxygen, incorporation of two atoms of oxygen (GO:0016702);; Molecular Function: C-20 gibberellin 2-beta-dioxygenase activity (GO:0052635);; Biological Process: oxidation-reduction p…	--	[QR]	--	non-haem dioxygenase in morphine synthesis N-terminal	Gibberellin 2-beta-dioxygenase 8 GN=GA2OX8 OS=Arabidopsis thaliana (Mouse-ear cress) PE=1 SV=2	predicted protein [Hordeum vulgare subsp. vulgare]
comp129220_c0	0	4.7079	up	--	--	Molecular Function: DNA binding (GO:0003677);; Molecular Function: sequence-specific DNA binding transcription factor activity (GO:0003700);; Cellular Component: nucleus (GO:0005634);; Biological Process: regulation of transcription, DNA-templated (GO:0006355);;	--	--	--	AP2 domain	Dehydration-responsive element-binding protein 1A GN=DREB1A OS=Oryza sativa subsp. indica (Rice) PE=3 SV=1	AP2 domain CBF protein [Triticum aestivum]
comp136888_c0	1.8e-11	-1.74169	down	--	--	Biological Process: negative regulation of defense response (GO:0031348);;	K10268|2.29977e-164|bdi:100831883|F-box/LRR-repeat protein 4; K10268 F-box and leucine-rich repeat protein 2/20 (A)	[R]	General function prediction only	Leucine Rich repeat	--	predicted protein [Hordeum vulgare subsp. vulgare]
comp125590_c0	2.22e-16	2.73642	up	--	--	Biological Process: respiratory burst involved in defense response (GO:0002679);; Cellular Component: nucleus (GO:0005634);; Cellular Component: cytoplasm (GO:0005737);; Biological Process: protein targeting to membrane (GO:0006612);; Biological Process: salicylic acid biosynthetic process (GO:0009697);; Biological Process: response to ethylene (GO:0009723);; Biological Process: abscisic acid-act…	--	[S]	Function unknown	--	--	PREDICTED: ceramide-1-phosphate transfer protein-like isoform X1 [Elaeis guineensis]
comp122765_c1	1.14e-05	-1.98534	down	[MG]	--	Molecular Function: catalytic activity (GO:0003824);; Biological Process: cellular metabolic process (GO:0044237);; Molecular Function: coenzyme binding (GO:0050662);;	K08695|7.95991e-68|bdi:100835070|anthocyanidin reductase-like; K08695 anthocyanidin reductase [EC:1.3.1.77] (A)	[V]	Defense mechanisms	NmrA-like family;; 3-beta hydroxysteroid dehydrogenase/isomerase family;; NAD dependent epimerase/dehydratase family;; NADH(P)-binding	Anthocyanidin reductase GN=T13M11.8 OS=Arabidopsis thaliana (Mouse-ear cress) PE=1 SV=2	Leucoanthocyanidin reductase [Aegilops tauschii]
comp135037_c0	2.82e-07	1.17784	up	--	--	Molecular Function: DNA binding (GO:0003677);;	--	--	--	Domain of unknown function (DUF296)	Putative DNA-binding protein ESCAROLA GN=ESC OS=Arabidopsis thaliana (Mouse-ear cress) PE=2 SV=1	predicted protein [Hordeum vulgare subsp. vulgare]
comp124912_c0	0.000548563	-1.63014	down	[G]	Carbohydrate transport and metabolism	Cellular Component: phosphopyruvate hydratase complex (GO:0000015);; Molecular Function: magnesium ion binding (GO:0000287);; Molecular Function: phosphopyruvate hydratase activity (GO:0004634);; Biological Process: glycolysis (GO:0006096);;	K01689|4.66215e-167|osa:4340042|Os06g0136600; K01689 enolase [EC:4.2.1.11] (A)	[G]	Carbohydrate transport and metabolism	Enolase, C-terminal TIM barrel domain;; Enolase, N-terminal domain	Enolase 1 GN=ENO1 OS=Zea mays (Maize) PE=1 SV=1	Enolase 1 [Aegilops tauschii]
comp126194_c0	2.07e-06	1.33037	up	--	--	Cellular Component: endoplasmic reticulum (GO:0005783);;	--	--	--	--	--	predicted protein [Hordeum vulgare subsp. vulgare]
comp138872_c0	0	1.78412	up	--	--	Cellular Component: vacuole (GO:0005773);;	--	--	--	Leucine-zipper of ternary complex factor MIP1;; Protein of unknown function, DUF547;; Protein of unknown function, DUF547	--	predicted protein [Hordeum vulgare subsp. vulgare]
comp135599_c0	0.00422889	1.07197	up	[R]	General function prediction only	Molecular Function: nucleotide binding (GO:0000166);; Molecular Function: RNA binding (GO:0003723);; Cellular Component: membrane (GO:0016020);; Cellular Component: ribonucleoprotein complex (GO:0030529);;	K14411|2.86217e-172|sita:101757070|heterogeneous nuclear ribonucleoprotein 1-like; K14411 RNA-binding protein Musashi (A)	[R]	General function prediction only	RNA recognition motif. (a.k.a. RRM, RBD, or RNP domain);; RNA recognition motif (a.k.a. RRM, RBD, or RNP domain);; RNA recognition motif. (a.k.a. RRM, RBD, or RNP domain);; Nup53/35/40-type RNA recognition motif	Heterogeneous nuclear ribonucleoprotein 1 GN=RNP1 OS=Arabidopsis thaliana (Mouse-ear cress) PE=1 SV=1	unnamed protein product [Triticum aestivum]
comp129919_c0	4.36e-07	1.45785	up	--	--	Cellular Component: mitochondrion (GO:0005739);; Cellular Component: membrane (GO:0016020);;	--	--	--	Protein of unknown function (DUF2985);; PLAC8 family	--	hypothetical protein F775_17948 [Aegilops tauschii]
comp133571_c0	9.08e-09	1.26937	up	[RTKL]	--	Molecular Function: protein serine/threonine kinase activity (GO:0004674);; Molecular Function: calcium ion binding (GO:0005509);; Molecular Function: ATP binding (GO:0005524);; Biological Process: protein phosphorylation (GO:0006468);; Cellular Component: plastid (GO:0009536);;	--	[T]	Signal transduction mechanisms	PPR repeat family;; PPR repeat;; PPR repeat;; Pentatricopeptide repeat domain;; DYW family of nucleic acid deaminases;; Protein kinase domain;; EF hand;; EF-hand domain pair;; EF-hand domain;; Protein tyrosine kinase;; EF-hand domain pair;; EF hand;; Cytoskeletal-regulatory complex EF hand;; Lipopolysaccharide kinase (Kdo/WaaP) family;; Ca2+ insensitive EF hand	Calcium-dependent protein kinase 5 GN=CPK5 OS=Arabidopsis thaliana (Mouse-ear cress) PE=2 SV=1	hypothetical protein F775_09371 [Aegilops tauschii]
comp130402_c0	0	1.97605	up	--	--	Cellular Component: plasma membrane (GO:0005886);; Cellular Component: integral component of membrane (GO:0016021);;	--	--	--	Domain of unknown function (DUF588)	CASP-like protein 5A3 OS=Zea mays (Maize) PE=2 SV=1	predicted protein [Hordeum vulgare subsp. vulgare]
comp133778_c0	9.75e-11	-2.40029	down	[K]	Transcription	Molecular Function: plastid sigma factor activity (GO:0001053);; Molecular Function: DNA binding (GO:0003677);; Molecular Function: sequence-specific DNA binding transcription factor activity (GO:0003700);; Molecular Function: DNA-directed RNA polymerase activity (GO:0003899);; Cellular Component: mitochondrion (GO:0005739);; Biological Process: DNA-templated transcription, initiation (GO:0006352…	K03093|9.15161e-156|sita:101779300|RNA polymerase sigma factor sigE, chloroplastic/mitochondrial-like; K03093 RNA polymerase sigma factor (A)	--	--	Sigma-70 region 2;; Sigma-70 region 3;; Sigma-70 region 3;; Sigma-70, region 4	RNA polymerase sigma factor sigE, chloroplastic/mitochondrial (Precursor) GN=MLE8.4 OS=Arabidopsis thaliana (Mouse-ear cress) PE=1 SV=1	predicted protein [Hordeum vulgare subsp. vulgare]
comp332773_c0	5.03e-05	2.65693	up	--	--	--	--	--	--	--	--	hypothetical protein TRIUR3_22391 [Triticum urartu]
comp124974_c0	2.33e-11	2.29329	up	--	--	Molecular Function: RNA binding (GO:0003723);; Molecular Function: RNA-directed DNA polymerase activity (GO:0003964);; Cellular Component: mitochondrion (GO:0005739);; Biological Process: RNA-dependent DNA replication (GO:0006278);; Cellular Component: plastid (GO:0009536);; Cellular Component: cytoplasmic membrane-bounded vesicle (GO:0016023);;	--	[R]	General function prediction only	--	--	hypothetical protein F775_04853 [Aegilops tauschii]
comp26368_c0	0.00102847	-4.20449	down	--	--	--	--	[R]	General function prediction only	Tetraspanin family	--	--
comp125890_c1	0.000340749	-1.15048	down	--	--	Molecular Function: peroxidase activity (GO:0004601);; Biological Process: response to oxidative stress (GO:0006979);; Cellular Component: membrane (GO:0016020);; Cellular Component: cytoplasmic membrane-bounded vesicle (GO:0016023);; Molecular Function: heme binding (GO:0020037);; Molecular Function: metal ion binding (GO:0046872);; Biological Process: oxidation-reduction process (GO:0055114);;	K00430|5.16838e-68|bdi:100841946|peroxidase 1-like; K00430 peroxidase [EC:1.11.1.7] (A)	--	--	Peroxidase	Peroxidase 1 (Precursor) GN=OJ1057_B02.6 OS=Oryza sativa subsp. japonica (Rice) PE=2 SV=2	Peroxidase 1 [Triticum urartu]
comp116964_c0	0.00117852	2.08269	up	--	--	--	--	[T]	Signal transduction mechanisms	NB-ARC domain	Disease resistance protein RGA2 GN=RGA2 OS=Solanum bulbocastanum (Wild potato) PE=1 SV=1	Putative disease resistance RPP13-like protein 1 [Triticum urartu]
comp128301_c0	3.27e-05	1.09627	up	--	--	Cellular Component: mitochondrion (GO:0005739);; Cellular Component: plasma membrane (GO:0005886);; Biological Process: fatty acid beta-oxidation (GO:0006635);; Biological Process: autophagy (GO:0006914);; Molecular Function: metal ion binding (GO:0046872);;	--	[S]	Function unknown	--	--	hypothetical protein F775_18413 [Aegilops tauschii]
comp103771_c1	3.13e-05	-4.56483	down	[J]	Translation, ribosomal structure and biogenesis	Molecular Function: RNA binding (GO:0003723);; Molecular Function: structural constituent of ribosome (GO:0003735);; Cellular Component: ribosome (GO:0005840);; Biological Process: translation (GO:0006412);;	K02949|4.0793e-58|vcn:VOLCADRAFT_108961|rps11; component of cytosolic 80S ribosome and 40S small subunit; K02949 small subunit ribosomal protein S11e (A)	[J]	Translation, ribosomal structure and biogenesis	Ribosomal protein S17	40S ribosomal protein S11-2 GN=RPS11B OS=Arabidopsis thaliana (Mouse-ear cress) PE=2 SV=2	40S ribosomal protein S11 [Rozella allomycis CSF55]
comp732358_c0	1.17e-05	4.606	up	--	--	Cellular Component: mitochondrion (GO:0005739);; Cellular Component: cytoplasmic membrane-bounded vesicle (GO:0016023);;	--	[T]	Signal transduction mechanisms	NB-ARC domain;; AAA domain	Putative disease resistance protein RGA4 GN=RGA4 OS=Solanum bulbocastanum (Wild potato) PE=2 SV=1	Putative disease resistance protein RGA4 [Triticum urartu]
comp128655_c0	6.13e-06	1.30134	up	[H]	Coenzyme transport and metabolism	Molecular Function: thiamine diphosphokinase activity (GO:0004788);; Molecular Function: ATP binding (GO:0005524);; Biological Process: thiamine metabolic process (GO:0006772);; Biological Process: thiamine diphosphate biosynthetic process (GO:0009229);; Cellular Component: plastid (GO:0009536);; Molecular Function: kinase activity (GO:0016301);; Biological Process: phosphorylation (GO:0016310);;	K00949|1.73286e-75|bdi:100840605|thiamine pyrophosphokinase 1-like; K00949 thiamine pyrophosphokinase [EC:2.7.6.2] (A)	[H]	Coenzyme transport and metabolism	Thiamin pyrophosphokinase, vitamin B1 binding domain	Thiamine pyrophosphokinase 1 OS=Oryza sativa subsp. japonica (Rice) PE=2 SV=1	Thiamin pyrophosphokinase 1 [Triticum urartu]
comp122354_c0	2.83e-05	2.35079	up	--	--	Molecular Function: protein serine/threonine kinase activity (GO:0004674);; Molecular Function: ATP binding (GO:0005524);; Biological Process: protein phosphorylation (GO:0006468);; Cellular Component: plastid (GO:0009536);;	--	[T]	Signal transduction mechanisms	--	Putative receptor-like protein kinase At1g72540 GN=At1g72540 OS=Arabidopsis thaliana (Mouse-ear cress) PE=2 SV=1	predicted protein [Hordeum vulgare subsp. vulgare]
comp114022_c0	0.00275656	-1.14374	down	--	--	Molecular Function: glutathione transferase activity (GO:0004364);; Cellular Component: cytoplasm (GO:0005737);; Biological Process: response to abiotic stimulus (GO:0009628);; Biological Process: post-embryonic development (GO:0009791);; Biological Process: response to chemical (GO:0042221);;	K00799|5.48127e-45|obr:102710054|probable glutathione S-transferase GSTU6-like; K00799 glutathione S-transferase [EC:2.5.1.18] (A)	[O]	Posttranslational modification, protein turnover, chaperones	--	Probable glutathione S-transferase GSTU6 GN=OSJNBb0038A07.2 OS=Oryza sativa subsp. japonica (Rice) PE=2 SV=2	glutathione S-transferase, putative, expressed [Triticum aestivum]
comp122352_c0	0	2.23018	up	--	--	Cellular Component: plastid (GO:0009536);;	--	--	--	--	--	unnamed protein product [Triticum aestivum]
comp140051_c2	0	2.83897	up	--	--	--	--	--	--	--	--	hypothetical protein F775_27378 [Aegilops tauschii]
comp120889_c0	2.18e-08	-1.96939	down	--	--	Molecular Function: peroxidase activity (GO:0004601);; Cellular Component: vacuole (GO:0005773);; Biological Process: response to oxidative stress (GO:0006979);; Cellular Component: plant-type cell wall (GO:0009505);; Cellular Component: membrane (GO:0016020);; Cellular Component: cytoplasmic membrane-bounded vesicle (GO:0016023);; Molecular Function: heme binding (GO:0020037);; Molecular Functio…	--	--	--	--	Cationic peroxidase SPC4 (Precursor) GN=Sb03g046810 OS=Sorghum bicolor (Sorghum) PE=1 SV=2	Peroxidase 12 [Triticum urartu]
comp119435_c0	6.58e-11	-1.75904	down	--	--	--	--	--	--	Wound-induced protein	--	hypothetical protein TRIUR3_01140 [Triticum urartu]
comp138885_c0	0	2.48156	up	[RTKL]	--	Molecular Function: protein serine/threonine kinase activity (GO:0004674);; Molecular Function: ATP binding (GO:0005524);; Cellular Component: plasma membrane (GO:0005886);; Biological Process: protein phosphorylation (GO:0006468);; Biological Process: signal transduction (GO:0007165);; Cellular Component: plastid (GO:0009536);; Biological Process: response to salt stress (GO:0009651);; Biologica…	K07198|0|bdi:100823960|CBL-interacting protein kinase 21; K07198 5'-AMP-activated protein kinase, catalytic alpha subunit [EC:2.7.11.11] (A)	[T]	Signal transduction mechanisms	Protein kinase domain;; Protein tyrosine kinase;; NAF domain;; Kinase-like	CBL-interacting protein kinase 21 GN=OJ1136_D11.123 OS=Oryza sativa subsp. japonica (Rice) PE=2 SV=2	predicted protein [Hordeum vulgare subsp. vulgare]
comp110356_c0	0	3.29828	up	--	--	--	--	--	--	--	--	unnamed protein product [Triticum aestivum]
comp16736_c0	0.000177294	-4.39588	down	[C]	Energy production and conversion	Cellular Component: membrane (GO:0016020);;	K02261|3.09134e-32|bpg:BathyMg00040|cox2; cytochrome c oxidase subunit 2; K02261 cytochrome c oxidase subunit 2 (A)	[C]	Energy production and conversion	Cytochrome C oxidase subunit II, periplasmic domain;; Cytochrome C oxidase subunit II, transmembrane domain	Cytochrome c oxidase subunit 2 GN=COX2 OS=Chondrus crispus (Carragheen moss) PE=3 SV=1	cytochrome c oxidase subunit 2 (mitochondrion) [Microbotryum lychnidis-dioicae]
comp142216_c0	3.04e-09	1.29876	up	[RTKL]	--	Molecular Function: protein serine/threonine kinase activity (GO:0004674);; Molecular Function: ATP binding (GO:0005524);; Biological Process: protein phosphorylation (GO:0006468);; Biological Process: response to stress (GO:0006950);;	K04730|0|bdi:100823917|receptor-like cytosolic serine/threonine-protein kinase RBK1; K04730 interleukin-1 receptor-associated kinase 1 [EC:2.7.11.1] (A)	--	--	Protein kinase domain;; Protein tyrosine kinase;; Universal stress protein family;; Phosphotransferase enzyme family	Receptor-like cytosolic serine/threonine-protein kinase RBK2 GN=RBK2 OS=Arabidopsis thaliana (Mouse-ear cress) PE=1 SV=1	predicted protein [Hordeum vulgare subsp. vulgare]
comp136004_c0	4.12e-09	-2.40404	down	--	--	Cellular Component: plastid (GO:0009536);;	--	--	--	AP2 domain	Pathogenesis-related genes transcriptional activator PTI5 GN=PTI5 OS=Solanum lycopersicum (Tomato) PE=2 SV=1	Ethylene-responsive transcription factor ERF091 [Aegilops tauschii]
comp113890_c0	1.64e-06	1.11955	up	--	--	Biological Process: embryo development (GO:0009790);;	--	--	--	Late embryogenesis abundant (LEA) group 1	18 kDa seed maturation protein GN=GMPM1 OS=Glycine max (Soybean) PE=2 SV=1	PREDICTED: 11 kDa late embryogenesis abundant protein [Brachypodium distachyon]
comp131262_c0	2.29e-12	-1.49989	down	[M]	Cell wall/membrane/envelope biogenesis	Cellular Component: Golgi membrane (GO:0000139);; Cellular Component: mitochondrion (GO:0005739);; Cellular Component: endoplasmic reticulum (GO:0005783);; Cellular Component: plasma membrane (GO:0005886);; Cellular Component: integral component of membrane (GO:0016021);; Molecular Function: cellulose synthase (UDP-forming) activity (GO:0016760);; Biological Process: cellulose biosynthetic proces…	--	--	--	Cellulose synthase;; Glycosyltransferase like family 2	Cellulose synthase-like protein E6 GN=P0556A05.32 OS=Oryza sativa subsp. japonica (Rice) PE=2 SV=1	predicted protein [Hordeum vulgare subsp. vulgare]
comp126037_c0	3.74e-14	-2.05894	down	--	--	--	--	--	--	--	--	hypothetical protein TRIUR3_21225 [Triticum urartu]
comp136599_c0	2.38e-05	-1.1321	down	[C]	Energy production and conversion	Cellular Component: cytoplasmic membrane-bounded vesicle (GO:0016023);; Biological Process: recognition of pollen (GO:0048544);;	--	--	--	D-mannose binding lectin;; S-locus glycoprotein family;; Respiratory-chain NADH dehydrogenase, 49 Kd subunit	PAN domain-containing protein At5g03700 (Precursor) GN=At5g03700 OS=Arabidopsis thaliana (Mouse-ear cress) PE=1 SV=1	predicted protein [Hordeum vulgare subsp. vulgare]
comp125933_c0	7.29e-07	-2.79822	down	--	--	--	--	--	--	Leucine Rich repeats (2 copies)	--	Putative disease resistance protein RGA4 [Aegilops tauschii]
comp130173_c0	3.12e-09	1.48679	up	--	--	--	--	--	--	Cotton fibre expressed protein	--	hypothetical protein TRIUR3_23523 [Triticum urartu]
comp137532_c0	6.11e-08	1.25027	up	--	--	Cellular Component: endosome (GO:0005768);; Cellular Component: Golgi apparatus (GO:0005794);; Cellular Component: trans-Golgi network (GO:0005802);; Cellular Component: membrane (GO:0016020);; Cellular Component: cytoplasmic membrane-bounded vesicle (GO:0016023);;	--	--	--	--	--	PREDICTED: trans-splicing factor Raa3, chloroplastic [Brachypodium distachyon]
comp130878_c0	0	2.35372	up	[RTKL]	--	Molecular Function: protein serine/threonine kinase activity (GO:0004674);; Molecular Function: ATP binding (GO:0005524);; Cellular Component: mitochondrion (GO:0005739);; Biological Process: protein phosphorylation (GO:0006468);; Biological Process: signal transduction (GO:0007165);;	--	[T]	Signal transduction mechanisms	Protein kinase domain;; Protein tyrosine kinase;; NAF domain;; Kinase-like;; Phosphotransferase enzyme family	CBL-interacting protein kinase 7 OS=Oryza sativa subsp. japonica (Rice) PE=2 SV=1	predicted protein [Hordeum vulgare subsp. vulgare]
comp126263_c0	2.03e-05	-1.16949	down	--	--	--	--	--	--	Intermediate filament protein	--	--
comp136686_c0	0	2.5874	up	--	--	Cellular Component: Golgi apparatus (GO:0005794);; Biological Process: protein glycosylation (GO:0006486);; Molecular Function: galactosyltransferase activity (GO:0008378);; Cellular Component: integral component of membrane (GO:0016021);; Molecular Function: carbohydrate binding (GO:0030246);;	--	[G]	Carbohydrate transport and metabolism	Galactoside-binding lectin;; Galactosyltransferase	Probable beta-1,3-galactosyltransferase 19 GN=B3GALT19 OS=Arabidopsis thaliana (Mouse-ear cress) PE=2 SV=2	predicted protein [Hordeum vulgare subsp. vulgare]
[truncated: 1,676 more rows]

## Sheet: b.IME6 vs. ME6
ID	FDR	log2FC	regulated	COG_class	COG_class_annotation	GO_annotation	KEGG_annotation	KOG_class	KOG_class_annotation	Pfam_annotation	Swissprot_annotation	nr_annotation
comp99954_c0	1.88e-08	-2.09541	down	--	--	Cellular Component: cytoplasmic membrane-bounded vesicle (GO:0016023);;	--	--	--	--	--	PREDICTED: uncharacterized protein LOC100826788 [Brachypodium distachyon]
[truncated: 1,877 more rows]

## Sheet: c.IME15 vs. ME15
#ID	FDR	log2FC	regulated	COG_class	COG_class_annotation	GO_annotation	KEGG_annotation	KOG_class	KOG_class_annotation	Pfam_annotation	Swissprot_annotation	nr_annotation
[truncated: 1,271 more rows]

[truncated: 4 more sheets: e.IME6 vs. IME3, f.IME15 vs. IME6, g.ME6 vs. ME3, h.ME15 vs. ME6]
