# Supplementary material for: De novo assembly and comparative analysis of the transcriptome of embryogenic callus formation in bread wheat (Triticum aestivum L.)
Source: BMC Plant Biol. 2017 Dec 19;17:244. doi: 10.1186/s12870-017-1204-2 (PMC5735865; doi:10.1186/s12870-017-1204-2)
Supplement: Supplementary file 9 — KEGG enrichment analysis of all DEGs. (XLSX 65 kb) [file 12870_2017_1204_MOESM9_ESM.xlsx]

## Sheet: a.IME3 vs. ME3
#KEGG_n	473	KEGG_N	8689
#Pathway	ko_ID	Unigene	gene	Unigene_all	gene_all
Base excision repair	ko03410	1	53	473	8689	comp141579_c0	K10798
Phenylalanine metabolism	ko00360	39	261	473	8689	comp112045_c0;comp116102_c0;comp117075_c0;comp123058_c1;comp123742_c0;comp124155_c0;comp124518_c0;comp125246_c0;comp125852_c1;comp125890_c1;comp125890_c2;comp126121_c0;comp126327_c3;comp126327_c4;comp127106_c0;comp128155_c1;comp128199_c0;comp129181_c0;comp129181_c1;comp129803_c0;comp129993_c0;comp130180_c0;comp130824_c2;comp131303_c1;comp132472_c1;comp133312_c0;comp133312_c1;comp133964_c0;comp133…	K10775+K10775+K00430+K00430+K10775+K00430+K00430+K00430+K10775+K00430+K00430+K00430+K00430+K00430+K10775+K00430+K01904+K00430+K00430+K00430+K10775+K01904+K00430+K00430+K00430+K00430+K00430+K00430+K00430+K00430+K00430+K10775+K00430+K00430+K00815+K10775+K00430+K00430+K00430
Limonene and pinene degradation	ko00903	2	22	473	8689	comp120134_c0;comp137553_c0	K00128+K00517
Glutathione metabolism	ko00480	14	218	473	8689	comp112018_c0;comp114022_c0;comp114595_c0;comp114701_c0;comp118457_c0;comp119645_c0;comp121686_c0;comp122478_c2;comp122763_c2;comp124706_c0;comp130855_c0;comp131041_c0;comp134985_c3;comp146975_c0	K00799+K00799+K00799+K00799+K00799+K00031+K00799+K00799+K00432+K00799+K00799+K00799+K00799+K00799
Selenocompound metabolism	ko00450	1	54	473	8689	comp111978_c0	K00549
Regulation of autophagy	ko04140	3	57	473	8689	comp130709_c0;comp138022_c0;comp138885_c0	K08332+K07198+K07198
Flavone and flavonol biosynthesis	ko00944	1	11	473	8689	comp5019_c0	K05279
Ribosome	ko03010	34	757	473	8689	comp101400_c0;comp103771_c1;comp108680_c0;comp11124_c0;comp1121895_c0;comp113700_c0;comp113995_c0;comp114044_c0;comp114616_c0;comp117560_c0;comp118141_c0;comp126776_c0;comp136774_c1;comp174144_c0;comp180547_c0;comp182321_c0;comp184685_c0;comp188253_c0;comp4793_c0;comp583368_c0;comp64390_c0;comp645207_c0;comp663517_c0;comp67474_c0;comp67525_c0;comp67956_c0;comp71640_c0;comp774383_c0;comp78913_c0;c…	K02993+K02949+K02989+K02872+K02998+K02995+K02964+K02969+K02925+K02870+K02872+K02967+K02890+K02987+K02908+K02865+K02998+K02912+K02883+K02985+K02983+K02932+K02937+K02949+K02937+K02981+K02951+K02936+K02995+K02991+K02877+K02885+K02938+K02920
RNA transport	ko03013	10	390	473	8689	comp108656_c0;comp113853_c0;comp120741_c0;comp131784_c0;comp135871_c0;comp139616_c0;comp140031_c0;comp16882_c1;comp46708_c0;comp68119_c0	K03231+K03231+K03257+K13126+K03257+K03257+K03260+K13126+K03231+K03231
Protein export	ko03060	1	99	473	8689	comp126320_c1	K03118
Endocytosis	ko04144	9	303	473	8689	comp102952_c0;comp107760_c1;comp115029_c0;comp115029_c1;comp116720_c1;comp120284_c0;comp123306_c1;comp129577_c0;comp141079_c1	K00889+K03283+K03283+K03283+K03283+K01115+K03283+K03283+K03283
Arachidonic acid metabolism	ko00590	1	28	473	8689	comp122763_c2	K00432
Homologous recombination	ko03440	4	93	473	8689	comp122338_c1;comp123290_c0;comp128680_c0;comp140103_c0	K10875+K07466+K10739+K07466
Stilbenoid, diarylheptanoid and gingerol biosynthesis	ko00945	2	26	473	8689	comp136117_c0;comp137553_c0	K17212+K00517
Plant-pathogen interaction	ko04626	41	399	473	8689	comp115503_c0;comp116030_c0;comp117547_c0;comp117635_c1;comp117635_c2;comp120421_c0;comp122363_c0;comp123186_c0;comp125362_c0;comp125632_c0;comp126048_c0;comp126956_c0;comp127054_c0;comp127426_c0;comp128286_c4;comp128286_c6;comp128381_c0;comp128846_c0;comp129182_c0;comp129938_c0;comp130722_c1;comp131365_c0;comp132736_c0;comp132980_c0;comp132994_c0;comp133528_c0;comp133820_c1;comp134544_c1;comp135…	K13412+K02183+K13448+K04079+K04079+K13447+K13448+K13457+K04368+K13448+K13448+K13448+K13449+K02183+K13412+K13412+K13424+K13412+K13448+K13456+K18835+K13420+K13425+K13424+K13448+K13424+K13436+K13448+K13448+K13412+K13457+K13412+K13457+K05391+K05391+K13459+K13459+K13459+K13420+K13459+K13447
Oxidative phosphorylation	ko00190	20	353	473	8689	comp101769_c0;comp109891_c0;comp114412_c0;comp115214_c0;comp115888_c0;comp122584_c0;comp122744_c0;comp123952_c0;comp125014_c1;comp130359_c3;comp130513_c0;comp132021_c0;comp133363_c0;comp134205_c1;comp136401_c0;comp139108_c0;comp140158_c0;comp16736_c0;comp655536_c0;comp86864_c0	K02256+K02262+K02256+K02132+K01507+K02261+K02256+K00235+K01507+K02261+K02262+K02111+K01507+K01507+K00412+K03937+K02154+K02261+K02256+K00412
Glycolysis / Gluconeogenesis	ko00010	22	311	473	8689	comp103669_c0;comp113115_c0;comp117618_c0;comp117949_c0;comp119634_c0;comp120134_c0;comp12044_c0;comp124912_c0;comp124912_c1;comp130223_c0;comp130553_c0;comp132000_c0;comp132460_c2;comp134000_c0;comp134460_c0;comp135868_c0;comp136527_c2;comp137956_c0;comp139583_c0;comp37194_c0;comp40001_c0;comp78718_c0	K01623+K01689+K01568+K00134+K01689+K00128+K01835+K01689+K01689+K00844+K01785+K00844+K00850+K00131+K01792+K00001+K00121+K03841+K15633+K00844+K00121+K15633
Citrate cycle (TCA cycle)	ko00020	4	152	473	8689	comp119645_c0;comp123952_c0;comp126916_c0;comp141536_c0	K00031+K00235+K01681+K01681
Basal transcription factors	ko03022	1	73	473	8689	comp122073_c0	K03124
Cutin, suberine and wax biosynthesis	ko00073	4	51	473	8689	comp120394_c0;comp133887_c0;comp135740_c0;comp135740_c1	K17991+K17991+K15404+K15404
Flavonoid biosynthesis	ko00941	4	56	473	8689	comp120566_c0;comp122646_c0;comp122765_c1;comp66791_c0	K08695+K05277+K08695+K00660
RNA degradation	ko03018	10	211	473	8689	comp113115_c0;comp119634_c0;comp124912_c0;comp124912_c1;comp131784_c0;comp132460_c2;comp133689_c0;comp135178_c2;comp139212_c1;comp16882_c1	K01689+K01689+K01689+K01689+K13126+K00850+K12581+K10643+K12617+K13126
Degradation of aromatic compounds	ko01220	3	18	473	8689	comp135868_c0;comp136527_c2;comp40001_c0	K00001+K00121+K00121
Pentose and glucuronate interconversions	ko00040	6	107	473	8689	comp115291_c0;comp120134_c0;comp126670_c1;comp132659_c0;comp138256_c0;comp81861_c0	K01728+K00128+K00012+K01051+K00012+K00008
ABC transporters	ko02010	1	74	473	8689	comp138642_c0	K05658
Phenylalanine, tyrosine and tryptophan biosynthesis	ko00400	4	69	473	8689	comp127439_c0;comp129838_c0;comp134796_c0;comp139065_c0	K05359+K01609+K06001+K00815
Circadian rhythm - plant	ko04712	1	56	473	8689	comp66791_c0	K00660
Glycosylphosphatidylinositol(GPI)-anchor biosynthesis	ko00563	2	27	473	8689	comp109461_c0;comp122763_c1	K05288+K03861
mRNA surveillance pathway	ko03015	6	214	473	8689	comp104992_c0;comp131784_c0;comp135599_c0;comp136023_c0;comp16882_c1;comp98438_c0	K14407+K13126+K14411+K11584+K13126+K14411
Tyrosine metabolism	ko00350	4	79	473	8689	comp135868_c0;comp136527_c2;comp139065_c0;comp40001_c0	K00001+K00121+K00815+K00121
Starch and sucrose metabolism	ko00500	40	360	473	8689	comp103774_c0;comp119941_c1;comp12044_c0;comp125136_c2;comp125136_c3;comp125541_c3;comp126670_c1;comp130086_c0;comp130154_c0;comp130154_c1;comp130223_c0;comp132000_c0;comp132251_c1;comp132259_c0;comp132259_c1;comp132659_c0;comp133032_c0;comp133342_c0;comp133421_c0;comp133963_c0;comp133963_c1;comp134380_c1;comp134814_c0;comp135529_c0;comp136273_c0;comp137195_c0;comp137195_c1;comp137677_c0;comp1379…	K00695+K01188+K01835+K01193+K01193+K00975+K00012+K08679+K01177+K01177+K00844+K00844+K01193+K00695+K00695+K01051+K01193+K01087+K01188+K01087+K01087+K08679+K01193+K01188+K01188+K01176+K01176+K01087+K01193+K00012+K01176+K01193+K00696+K01193+K01193+K16055+K16055+K08679+K01188+K00844
Lysine degradation	ko00310	7	89	473	8689	comp120134_c0;comp124225_c0;comp124967_c0;comp136057_c0;comp137887_c0;comp138737_c0;comp139030_c0	K00128+K11420+K11420+K00306+K11420+K14157+K14157
Nicotinate and nicotinamide metabolism	ko00760	1	20	473	8689	comp131432_c0	K01240
Fatty acid degradation	ko00071	5	101	473	8689	comp120134_c0;comp131318_c0;comp135868_c0;comp136527_c2;comp40001_c0	K00128+K01897+K00001+K00121+K00121
Glycerophospholipid metabolism	ko00564	9	155	473	8689	comp110674_c0;comp120284_c0;comp125520_c0;comp130939_c0;comp136523_c0;comp136525_c0;comp138342_c0;comp139377_c1;comp141004_c1	K13508+K01115+K14156+K18693+K00901+K13508+K00901+K08730+K01114
Phosphatidylinositol signaling system	ko04070	6	119	473	8689	comp102952_c0;comp116030_c0;comp127426_c0;comp135195_c0;comp136523_c0;comp138342_c0	K00889+K02183+K02183+K05857+K00901+K00901
Ubiquinone and other terpenoid-quinone biosynthesis	ko00130	4	54	473	8689	comp128199_c0;comp130180_c0;comp132956_c1;comp139065_c0	K01904+K01904+K09834+K00815
Cyanoamino acid metabolism	ko00460	6	92	473	8689	comp119941_c1;comp133421_c0;comp135529_c0;comp135916_c0;comp136273_c0;comp154429_c0	K01188+K01188+K01188+K13029+K01188+K01188
Biosynthesis of unsaturated fatty acids	ko01040	5	79	473	8689	comp127531_c0;comp133900_c0;comp136597_c0;comp139948_c0;comp64113_c0	K00059+K10257+K03921+K10256+K00059
Fructose and mannose metabolism	ko00051	8	119	473	8689	comp103669_c0;comp130223_c0;comp132000_c0;comp132460_c2;comp137479_c0;comp137956_c0;comp37194_c0;comp81861_c0	K01623+K00844+K00844+K00850+K01809+K03841+K00844+K00008
Fatty acid metabolism	ko01212	6	160	473	8689	comp127531_c0;comp131318_c0;comp133900_c0;comp136597_c0;comp139948_c0;comp64113_c0	K00059+K01897+K10257+K03921+K10256+K00059
Spliceosome	ko03040	14	462	473	8689	comp107760_c1;comp115029_c0;comp115029_c1;comp116720_c1;comp120027_c2;comp123005_c0;comp123104_c0;comp123306_c1;comp123916_c0;comp123916_c2;comp129577_c0;comp130798_c2;comp141079_c1;comp81192_c0	K03283+K03283+K03283+K03283+K12837+K12821+K12817+K03283+K12896+K12896+K03283+K12831+K03283+K12823
Porphyrin and chlorophyll metabolism	ko00860	3	55	473	8689	comp105557_c0;comp112437_c1;comp141676_c0	K14735+K08099+K03403
Ubiquitin mediated proteolysis	ko04120	8	257	473	8689	comp111468_c0;comp117376_c0;comp119603_c0;comp120056_c1;comp122410_c1;comp125989_c1;comp127518_c0;comp985077_c0	K04506+K10575+K03363+K06689+K04506+K06689+K06689+K10579
Fatty acid elongation	ko00062	7	64	473	8689	comp116005_c0;comp125607_c5;comp128932_c2;comp129780_c0;comp132484_c0;comp133274_c0;comp133291_c1	K15397+K15397+K15397+K15397+K15397+K15397+K15397
Tryptophan metabolism	ko00380	3	84	473	8689	comp120134_c0;comp123973_c0;comp137025_c0	K00128+K11817+K03781
Terpenoid backbone biosynthesis	ko00900	2	75	473	8689	comp127115_c0;comp137813_c0	K11778+K01662
Steroid biosynthesis	ko00100	1	64	473	8689	comp114684_c0	K05917
Glycine, serine and threonine metabolism	ko00260	6	137	473	8689	comp124870_c0;comp125925_c0;comp134796_c0;comp136057_c0;comp139583_c0;comp78718_c0	K00827+K00058+K06001+K00306+K15633+K15633
Diterpenoid biosynthesis	ko00904	4	33	473	8689	comp118298_c0;comp129576_c0;comp135712_c0;comp136916_c0	K04125+K04124+K14046+K14043
Inositol phosphate metabolism	ko00562	4	103	473	8689	comp102952_c0;comp135195_c0;comp138490_c1;comp141004_c1	K00889+K05857+K01858+K01114
Valine, leucine and isoleucine biosynthesis	ko00290	1	37	473	8689	comp135018_c0	K00826
Pentose phosphate pathway	ko00030	6	132	473	8689	comp103669_c0;comp106072_c0;comp12044_c0;comp132460_c2;comp134000_c0;comp137956_c0	K01623+K00616+K01835+K00850+K00131+K03841
Pyrimidine metabolism	ko00240	4	181	473	8689	comp124103_c1;comp128854_c0;comp129108_c0;comp131432_c0	K00940+K03006+K03013+K01240
RNA polymerase	ko03020	2	77	473	8689	comp128854_c0;comp129108_c0	K03006+K03013
Pyruvate metabolism	ko00620	3	225	473	8689	comp120134_c0;comp126625_c0;comp134621_c0	K00128+K01638+K00029
Histidine metabolism	ko00340	2	40	473	8689	comp120134_c0;comp132872_c0	K00128+K01590
alpha-Linolenic acid metabolism	ko00592	12	88	473	8689	comp100249_c0;comp121137_c1;comp122822_c0;comp125873_c4;comp127150_c0;comp127521_c0;comp130948_c0;comp131512_c0;comp135605_c0;comp141425_c0;comp71868_c0;comp835921_c0	K00454+K05894+K00454+K05894+K10529+K05894+K01723+K00454+K01723+K00454+K00454+K10529
Phagosome	ko04145	10	234	473	8689	comp111298_c1;comp113682_c1;comp113682_c2;comp117106_c2;comp124927_c0;comp140158_c0;comp74787_c0;comp81231_c0;comp83906_c0;comp97653_c0	K07374+K05692+K05692+K07374+K08057+K02154+K04392+K07374+K05692+K07375
Carotenoid biosynthesis	ko00906	2	39	473	8689	comp138138_c0;comp65282_c0	K09840+K17913
Photosynthesis	ko00195	7	55	473	8689	comp107479_c0;comp120096_c0;comp123810_c0;comp128024_c0;comp128100_c0;comp132021_c0;comp138433_c2	K02639+K02635+K02639+K02716+K02639+K02111+K02689
Biotin metabolism	ko00780	4	26	473	8689	comp127531_c0;comp17642_c0;comp64113_c0;comp67514_c0	K00059+K01942+K00059+K00652
Ether lipid metabolism	ko00565	2	58	473	8689	comp120284_c0;comp141004_c1	K01115+K01114
Sphingolipid metabolism	ko00600	4	56	473	8689	comp122225_c0;comp127780_c0;comp130062_c0;comp130062_c1	K04713+K04713+K04713+K04713
Thiamine metabolism	ko00730	3	22	473	8689	comp128655_c0;comp132501_c0;comp137813_c0	K00949+K00949+K01662
N-Glycan biosynthesis	ko00510	2	56	473	8689	comp135239_c0;comp139035_c0	K00737+K07252
Plant hormone signal transduction	ko04075	40	373	473	8689	comp113942_c0;comp114855_c0;comp118242_c0;comp120925_c0;comp121728_c0;comp122663_c1;comp122663_c2;comp123961_c1;comp123961_c2;comp124476_c0;comp124605_c0;comp125797_c0;comp126786_c0;comp126786_c1;comp127054_c0;comp127194_c0;comp128017_c0;comp128927_c0;comp129067_c0;comp129396_c0;comp130026_c0;comp130060_c0;comp131310_c0;comp132507_c0;comp133994_c0;comp134166_c0;comp134212_c0;comp134212_c1;comp134…	K14488+K14516+K14488+K14488+K14488+K14484+K14484+K14487+K14487+K13464+K13946+K14488+K14497+K14497+K13449+K13464+K14498+K16189+K14488+K14487+K13464+K14484+K14486+K13464+K13464+K14432+K14491+K14491+K14486+K14487+K13422+K14497+K14488+K14497+K14431+K14508+K14506+K14487+K13464+K14509
Linoleic acid metabolism	ko00591	7	43	473	8689	comp100249_c0;comp122822_c0;comp131512_c0;comp139677_c0;comp141425_c0;comp68274_c0;comp71868_c0	K00454+K00454+K00454+K15718+K00454+K15718+K00454
Protein processing in endoplasmic reticulum	ko04141	23	445	473	8689	comp106370_c0;comp107760_c1;comp114453_c0;comp115029_c0;comp115029_c1;comp116720_c1;comp117376_c0;comp117635_c1;comp117635_c2;comp117749_c0;comp119991_c0;comp120056_c1;comp120262_c0;comp120604_c0;comp123306_c1;comp124927_c0;comp125989_c1;comp127518_c0;comp128409_c0;comp129577_c0;comp132180_c0;comp135973_c0;comp141079_c1	K07953+K03283+K13993+K03283+K03283+K03283+K10575+K04079+K04079+K09503+K07953+K06689+K14007+K10666+K03283+K08057+K06689+K06689+K13993+K03283+K13993+K09562+K03283
DNA replication	ko03030	3	87	473	8689	comp123290_c0;comp128680_c0;comp140103_c0	K07466+K10739+K07466
Pantothenate and CoA biosynthesis	ko00770	1	40	473	8689	comp135018_c0	K00826
Tropane, piperidine and pyridine alkaloid biosynthesis	ko00960	3	44	473	8689	comp122893_c0;comp126694_c0;comp139065_c0	K08081+K08081+K00815
Nitrogen metabolism	ko00910	1	66	473	8689	comp127675_c1	K01673
Arginine and proline metabolism	ko00330	3	155	473	8689	comp120134_c0;comp132210_c0;comp137359_c1	K00128+K00318+K01583
Carbon metabolism	ko01200	25	592	473	8689	comp103669_c0;comp106072_c0;comp113115_c0;comp117949_c0;comp119634_c0;comp119645_c0;comp123952_c0;comp124912_c0;comp124912_c1;comp125925_c0;comp126625_c0;comp126916_c0;comp130223_c0;comp132000_c0;comp132460_c2;comp134000_c0;comp134621_c0;comp136527_c2;comp137374_c0;comp137956_c0;comp139583_c0;comp141536_c0;comp37194_c0;comp40001_c0;comp78718_c0	K01623+K00616+K01689+K00134+K01689+K00031+K00235+K01689+K01689+K00058+K01638+K01681+K00844+K00844+K00850+K00131+K00029+K00121+K00814+K03841+K15633+K01681+K00844+K00121+K15633
Glycerolipid metabolism	ko00561	7	89	473	8689	comp110674_c0;comp120134_c0;comp130939_c0;comp136405_c0;comp136523_c0;comp136525_c0;comp138342_c0	K13508+K00128+K18693+K14457+K00901+K13508+K00901
beta-Alanine metabolism	ko00410	1	92	473	8689	comp120134_c0	K00128
Nucleotide excision repair	ko03420	3	107	473	8689	comp123290_c0;comp128680_c0;comp140103_c0	K07466+K10739+K07466
Alanine, aspartate and glutamate metabolism	ko00250	3	135	473	8689	comp124870_c0;comp137374_c0;comp90454_c0	K00827+K00814+K01953
Valine, leucine and isoleucine degradation	ko00280	2	83	473	8689	comp120134_c0;comp135018_c0	K00128+K00826
Carbon fixation in photosynthetic organisms	ko00710	5	196	473	8689	comp103669_c0;comp117949_c0;comp134621_c0;comp137374_c0;comp137956_c0	K01623+K00134+K00029+K00814+K03841
Galactose metabolism	ko00052	19	147	473	8689	comp12044_c0;comp125136_c2;comp125136_c3;comp130223_c0;comp130553_c0;comp131622_c0;comp132000_c0;comp132251_c1;comp132460_c2;comp132805_c0;comp133032_c0;comp134814_c0;comp137996_c3;comp138064_c0;comp138733_c0;comp139777_c0;comp139777_c1;comp140613_c0;comp37194_c0	K01835+K01193+K01193+K00844+K01785+K06617+K00844+K01193+K00850+K18819+K01193+K01193+K01193+K06617+K01193+K01193+K01193+K06617+K00844
Cysteine and methionine metabolism	ko00270	6	184	473	8689	comp111978_c0;comp121015_c1;comp122682_c0;comp131778_c0;comp139065_c0;comp97694_c0	K00549+K05933+K01762+K01762+K00815+K00789
Zeatin biosynthesis	ko00908	4	40	473	8689	comp125429_c0;comp133979_c1;comp135878_c2;comp138663_c0	K10760+K13495+K00279+K00279
2-Oxocarboxylic acid metabolism	ko01210	5	124	473	8689	comp119645_c0;comp126916_c0;comp135018_c0;comp137374_c0;comp141536_c0	K00031+K01681+K00826+K00814+K01681
Glyoxylate and dicarboxylate metabolism	ko00630	4	140	473	8689	comp126625_c0;comp126916_c0;comp137025_c0;comp141536_c0	K01638+K01681+K03781+K01681
Ascorbate and aldarate metabolism	ko00053	5	84	473	8689	comp114884_c0;comp120134_c0;comp126670_c1;comp130667_c0;comp138256_c0	K10046+K00128+K00012+K00423+K00012
Amino sugar and nucleotide sugar metabolism	ko00520	23	221	473	8689	comp104777_c0;comp110724_c1;comp113106_c0;comp114884_c0;comp116878_c1;comp117066_c1;comp117066_c2;comp12044_c0;comp123591_c2;comp125541_c3;comp126670_c1;comp129324_c0;comp130086_c0;comp130223_c0;comp132000_c0;comp134380_c1;comp136519_c0;comp137045_c0;comp137479_c0;comp138256_c0;comp140523_c1;comp142625_c0;comp37194_c0	K01183+K01183+K01183+K10046+K01183+K01183+K01183+K01835+K01183+K00975+K00012+K01183+K08679+K00844+K00844+K08679+K12450+K01183+K01809+K00012+K01183+K08679+K00844
Phenylpropanoid biosynthesis	ko00940	51	335	473	8689	comp112045_c0;comp112137_c0;comp115804_c0;comp116102_c0;comp117075_c0;comp119941_c1;comp123058_c1;comp123742_c0;comp124155_c0;comp124518_c0;comp125246_c0;comp125286_c1;comp125852_c1;comp125890_c1;comp125890_c2;comp126121_c0;comp126327_c3;comp126327_c4;comp127106_c0;comp128069_c0;comp128155_c1;comp128199_c0;comp129181_c0;comp129181_c1;comp129803_c0;comp129993_c0;comp130180_c0;comp130824_c2;comp131…	K10775+K09753+K00083+K10775+K00430+K01188+K00430+K10775+K00430+K00430+K00430+K00083+K10775+K00430+K00430+K00430+K00430+K00430+K10775+K09753+K00430+K01904+K00430+K00430+K00430+K10775+K01904+K00430+K00430+K00430+K09753+K09753+K00430+K00430+K01188+K00430+K00430+K00430+K00430+K01188+K01188+K10775+K00430+K12355+K00430+K09756+K10775+K00430+K01188+K00430+K00430
Benzoxazinoid biosynthesis	ko00402	5	6	473	8689	comp120922_c0;comp128822_c0;comp131291_c0;comp134203_c0;comp137054_c0	K13222+K13223+K13227+K13226+K13224
Biosynthesis of amino acids	ko01230	22	527	473	8689	comp103669_c0;comp106072_c0;comp111978_c0;comp113115_c0;comp117949_c0;comp119634_c0;comp119645_c0;comp124912_c0;comp124912_c1;comp125925_c0;comp126916_c0;comp127439_c0;comp129838_c0;comp132460_c2;comp134796_c0;comp135018_c0;comp137374_c0;comp139065_c0;comp139583_c0;comp141536_c0;comp78718_c0;comp97694_c0	K01623+K00616+K00549+K01689+K00134+K01689+K00031+K01689+K01689+K00058+K01681+K05359+K01609+K00850+K06001+K00826+K00814+K00815+K15633+K01681+K15633+K00789
Purine metabolism	ko00230	5	264	473	8689	comp12044_c0;comp124103_c1;comp128854_c0;comp129108_c0;comp134205_c0	K01835+K00940+K03006+K03013+K00759
Mismatch repair	ko03430	3	75	473	8689	comp123290_c0;comp128680_c0;comp140103_c0	K07466+K10739+K07466
Isoquinoline alkaloid biosynthesis	ko00950	1	42	473	8689	comp139065_c0	K00815
Peroxisome	ko04146	5	170	473	8689	comp119645_c0;comp131318_c0;comp136057_c0;comp137025_c0;comp138881_c0	K00031+K01897+K00306+K03781+K12261
Monoterpenoid biosynthesis	ko00902	2	10	473	8689	comp128778_c0;comp134655_c0	K15095+K15086
Fatty acid biosynthesis	ko00061	4	79	473	8689	comp127531_c0;comp131318_c0;comp136597_c0;comp64113_c0	K00059+K01897+K03921+K00059

## Sheet: b.IME6 vs. ME6
#KEGG_n	335	KEGG_N	8689
#Pathway	ko_ID	Unigene	gene	Unigene_all	gene_all
Isoquinoline alkaloid biosynthesis	ko00950	1	42	335	8689	comp114698_c0	K00276
Ubiquinone and other terpenoid-quinone biosynthesis	ko00130	2	54	335	8689	comp133860_c0;comp83546_c1	K01904+K00487
RNA polymerase	ko03020	1	77	335	8689	comp128854_c0	K03006
Glyoxylate and dicarboxylate metabolism	ko00630	5	140	335	8689	comp121079_c0;comp126916_c0;comp133876_c0;comp135112_c0;comp141536_c0	K02437+K01681+K01602+K11517+K01681
Spliceosome	ko03040	10	462	335	8689	comp116720_c1;comp117735_c0;comp123104_c0;comp123916_c2;comp130515_c4;comp134559_c0;comp135788_c0;comp136563_c1;comp138106_c0;comp141079_c1	K03283+K03283+K12817+K12896+K12863+K03283+K12822+K12823+K12825+K03283
Tyrosine metabolism	ko00350	4	79	335	8689	comp114698_c0;comp135159_c0;comp135868_c0;comp137424_c0	K00276+K00001+K00001+K18857
Ubiquitin mediated proteolysis	ko04120	8	257	335	8689	comp119603_c0;comp127518_c0;comp131832_c1;comp134214_c0;comp134590_c0;comp136156_c0;comp142592_c0;comp514541_c0	K03363+K06689+K10590+K10144+K10144+K10570+K03348+K06689
2-Oxocarboxylic acid metabolism	ko01210	3	124	335	8689	comp126916_c0;comp137374_c0;comp141536_c0	K01681+K00814+K01681
Carbon fixation in photosynthetic organisms	ko00710	6	196	335	8689	comp115890_c0;comp130787_c0;comp131408_c0;comp133876_c0;comp137374_c0;comp29663_c0	K05298+K01623+K00927+K01602+K00814+K01803
Histidine metabolism	ko00340	1	40	335	8689	comp132872_c0	K01590
Nicotinate and nicotinamide metabolism	ko00760	1	20	335	8689	comp131432_c0	K01240
Butanoate metabolism	ko00650	1	51	335	8689	comp116188_c0	K01580
Mismatch repair	ko03430	5	75	335	8689	comp139349_c0;comp140103_c0;comp140930_c0;comp141822_c0;comp142366_c0	K04802+K07466+K08735+K08737+K07466
Glycine, serine and threonine metabolism	ko00260	7	137	335	8689	comp114698_c0;comp121079_c0;comp125925_c0;comp130540_c0;comp132748_c0;comp136057_c0;comp140659_c0	K00276+K02437+K00058+K15634+K00827+K00306+K00281
Fatty acid biosynthesis	ko00061	3	79	335	8689	comp131318_c0;comp137583_c0;comp64113_c0	K01897+K01897+K00059
Monoterpenoid biosynthesis	ko00902	2	10	335	8689	comp128778_c0;comp68742_c0	K15095+K15095
Protein processing in endoplasmic reticulum	ko04141	11	445	335	8689	comp106224_c0;comp109539_c0;comp116720_c1;comp117131_c0;comp117735_c0;comp127518_c0;comp128409_c0;comp133474_c0;comp134559_c0;comp141079_c1;comp514541_c0	K13993+K13993+K03283+K13525+K03283+K06689+K13993+K10950+K03283+K03283+K06689
Biosynthesis of unsaturated fatty acids	ko01040	3	79	335	8689	comp124688_c0;comp132099_c1;comp64113_c0	K10251+K10703+K00059
Peroxisome	ko04146	5	170	335	8689	comp130785_c0;comp131318_c0;comp135112_c0;comp136057_c0;comp137583_c0	K13354+K01897+K11517+K00306+K01897
Cyanoamino acid metabolism	ko00460	11	92	335	8689	comp113961_c0;comp118671_c1;comp118727_c0;comp119941_c1;comp129512_c0;comp133421_c0;comp135916_c0;comp136273_c0;comp137437_c0;comp141285_c1;comp154429_c0	K05350+K05349+K13029+K01188+K13029+K01188+K13029+K01188+K01188+K01188+K01188
Terpenoid backbone biosynthesis	ko00900	1	75	335	8689	comp127115_c0	K11778
Ribosome	ko03010	8	757	335	8689	comp126119_c0;comp128604_c0;comp129148_c3;comp133203_c0;comp21227_c0;comp2382_c0;comp29994_c0;comp94830_c0	K02895+K02939+K02927+K02945+K02865+K02989+K02868+K02935
Arginine and proline metabolism	ko00330	2	155	335	8689	comp129616_c0;comp140949_c1	K13366+K12657
Fatty acid metabolism	ko01212	5	160	335	8689	comp124688_c0;comp131318_c0;comp132099_c1;comp137583_c0;comp64113_c0	K10251+K01897+K10703+K01897+K00059
Glycerolipid metabolism	ko00561	3	89	335	8689	comp114281_c0;comp125913_c0;comp136525_c0	K06119+K13508+K13508
Oxidative phosphorylation	ko00190	3	353	335	8689	comp101636_c0;comp113548_c0;comp123952_c0	K02256+K00413+K00235
Ether lipid metabolism	ko00565	2	58	335	8689	comp141004_c1;comp84135_c0	K01114+K01115
alpha-Linolenic acid metabolism	ko00592	7	88	335	8689	comp100249_c0;comp112623_c0;comp121137_c1;comp125108_c1;comp135605_c0;comp137424_c0;comp71868_c0	K00454+K00454+K05894+K08241+K01723+K18857+K00454
Endocytosis	ko04144	9	303	335	8689	comp102952_c0;comp105192_c0;comp105192_c1;comp116720_c1;comp117735_c0;comp134559_c0;comp135000_c0;comp141079_c1;comp84135_c0	K00889+K00889+K00889+K03283+K03283+K03283+K12483+K03283+K01115
Steroid biosynthesis	ko00100	7	64	335	8689	comp114684_c0;comp117917_c1;comp124822_c0;comp127988_c0;comp265222_c0;comp412248_c0;comp99336_c1	K05917+K01853+K01824+K05917+K01853+K07748+K01853
Purine metabolism	ko00230	8	264	335	8689	comp124103_c1;comp128854_c0;comp132272_c0;comp133057_c0;comp134938_c1;comp135749_c0;comp136002_c0;comp138421_c1	K00940+K03006+K10808+K02325+K14641+K02083+K10807+K02321
Tropane, piperidine and pyridine alkaloid biosynthesis	ko00960	3	44	335	8689	comp105379_c0;comp105379_c1;comp114698_c0	K08081+K08081+K00276
Folate biosynthesis	ko00790	2	19	335	8689	comp126761_c0;comp126931_c0	K01633+K01307
Plant hormone signal transduction	ko04075	25	373	335	8689	comp118242_c0;comp121318_c1;comp122017_c0;comp122663_c1;comp123961_c1;comp123961_c2;comp124476_c0;comp125797_c0;comp127054_c0;comp127479_c1;comp127479_c2;comp128017_c0;comp128017_c2;comp129067_c0;comp129396_c0;comp132796_c0;comp134166_c0;comp135056_c0;comp135711_c0;comp136345_c0;comp137605_c0;comp138222_c1;comp139078_c0;comp141268_c0;comp141317_c1	K14488+K14431+K14432+K14484+K14487+K14487+K13464+K14488+K13449+K14509+K14509+K14498+K14498+K14488+K14487+K14491+K14432+K14500+K14515+K14488+K14505+K14484+K14487+K13946+K14509
Flavonoid biosynthesis	ko00941	5	56	335	8689	comp113625_c0;comp120566_c0;comp122765_c1;comp134941_c0;comp83546_c1	K08695+K08695+K08695+K09754+K00487
Circadian rhythm - plant	ko04712	5	56	335	8689	comp132413_c4;comp137747_c0;comp138496_c0;comp140096_c2;comp141170_c0	K16241+K12130+K12133+K12129+K12124
Glycerophospholipid metabolism	ko00564	7	155	335	8689	comp116085_c0;comp120863_c0;comp125913_c0;comp128530_c0;comp136525_c0;comp141004_c1;comp84135_c0	K01126+K06129+K13508+K00550+K13508+K01114+K01115
Phenylalanine metabolism	ko00360	34	261	335	8689	comp111573_c0;comp114698_c0;comp117075_c0;comp120873_c0;comp122775_c1;comp123833_c1;comp124064_c0;comp125890_c1;comp126327_c0;comp126327_c3;comp126327_c4;comp127651_c1;comp128121_c0;comp128121_c1;comp128121_c2;comp128155_c1;comp129181_c0;comp129181_c1;comp129803_c0;comp130465_c0;comp130824_c2;comp131303_c1;comp131303_c5;comp132472_c1;comp133693_c2;comp133860_c0;comp133869_c1;comp133964_c1;comp134…	K00430+K00276+K00430+K00430+K10775+K13064+K00430+K00430+K00430+K00430+K00430+K00430+K00430+K00430+K00430+K00430+K00430+K00430+K00430+K00430+K00430+K00430+K00430+K00430+K00430+K01904+K00430+K00430+K00430+K00430+K00430+K00430+K00430+K00487
Sphingolipid metabolism	ko00600	2	56	335	8689	comp127780_c0;comp138306_c0	K04713+K04718
Citrate cycle (TCA cycle)	ko00020	3	152	335	8689	comp123952_c0;comp126916_c0;comp141536_c0	K00235+K01681+K01681
Phosphatidylinositol signaling system	ko04070	7	119	335	8689	comp102952_c0;comp105192_c0;comp105192_c1;comp116030_c0;comp117409_c0;comp122918_c0;comp129882_c0	K00889+K00889+K00889+K02183+K00913+K02183+K00913
Alanine, aspartate and glutamate metabolism	ko00250	3	135	335	8689	comp116188_c0;comp132748_c0;comp137374_c0	K01580+K00827+K00814
Amino sugar and nucleotide sugar metabolism	ko00520	16	221	335	8689	comp113106_c0;comp116074_c0;comp116878_c1;comp117066_c1;comp117066_c2;comp120002_c0;comp123591_c1;comp127478_c1;comp129324_c0;comp129648_c0;comp130287_c1;comp134449_c3;comp137045_c0;comp138575_c0;comp140523_c1;comp142625_c0	K01183+K01183+K01183+K01183+K01183+K01183+K01183+K01183+K01183+K15920+K01183+K00844+K01183+K01209+K01183+K08679
Glutathione metabolism	ko00480	21	218	335	8689	comp109618_c0;comp112018_c0;comp114022_c0;comp114595_c0;comp119299_c0;comp119299_c1;comp120550_c0;comp121275_c3;comp121686_c0;comp122478_c2;comp122763_c0;comp122966_c0;comp129339_c1;comp130855_c0;comp131041_c0;comp132272_c0;comp134985_c3;comp136002_c0;comp136211_c0;comp146975_c0;comp176622_c0	K00799+K00799+K00799+K00799+K00799+K00799+K00799+K00799+K00799+K00799+K00432+K00799+K00434+K00799+K00799+K10808+K00799+K10807+K00799+K00799+K00799
Taurine and hypotaurine metabolism	ko00430	1	23	335	8689	comp116188_c0	K01580
Arachidonic acid metabolism	ko00590	1	28	335	8689	comp122763_c0	K00432
Galactose metabolism	ko00052	14	147	335	8689	comp125136_c2;comp131622_c0;comp132251_c0;comp132251_c1;comp132805_c0;comp133032_c0;comp134449_c3;comp135761_c0;comp137292_c0;comp137996_c3;comp138064_c0;comp138733_c0;comp139777_c0;comp139777_c1	K01193+K06617+K01193+K01193+K18819+K01193+K00844+K01785+K01187+K01193+K06617+K01193+K01193+K01193
Pentose phosphate pathway	ko00030	1	132	335	8689	comp130787_c0	K01623
Regulation of autophagy	ko04140	1	57	335	8689	comp137750_c0	K08269
Ascorbate and aldarate metabolism	ko00053	1	84	335	8689	comp129339_c1	K00434
Phenylpropanoid biosynthesis	ko00940	44	335	335	8689	comp105373_c0;comp111573_c0;comp113961_c0;comp117075_c0;comp118671_c1;comp119941_c1;comp120873_c0;comp122775_c1;comp123833_c1;comp124064_c0;comp125890_c1;comp126327_c0;comp126327_c3;comp126327_c4;comp127651_c1;comp128121_c0;comp128121_c1;comp128121_c2;comp128155_c1;comp129181_c0;comp129181_c1;comp129803_c0;comp130465_c0;comp130582_c0;comp130824_c2;comp131303_c1;comp131303_c5;comp132472_c1;comp133…	K13066+K00430+K05350+K00430+K05349+K01188+K00430+K10775+K13064+K00430+K00430+K00430+K00430+K00430+K00430+K00430+K00430+K00430+K00430+K00430+K00430+K00430+K00430+K09753+K00430+K00430+K00430+K00430+K01188+K00430+K01904+K00430+K00430+K00430+K00430+K09754+K01188+K01188+K00430+K00430+K00430+K01188+K01188+K00487
Fatty acid degradation	ko00071	5	101	335	8689	comp131318_c0;comp135159_c0;comp135868_c0;comp137424_c0;comp137583_c0	K01897+K00001+K00001+K18857+K01897
Nucleotide excision repair	ko03420	5	107	335	8689	comp133057_c0;comp136156_c0;comp139349_c0;comp140103_c0;comp142366_c0	K02325+K10570+K04802+K07466+K07466
ABC transporters	ko02010	4	74	335	8689	comp135489_c0;comp138642_c0;comp140333_c0;comp142627_c0	K05658+K05658+K05658+K05658
Inositol phosphate metabolism	ko00562	8	103	335	8689	comp102952_c0;comp105192_c0;comp105192_c1;comp117409_c0;comp129882_c0;comp138490_c1;comp141004_c1;comp29663_c0	K00889+K00889+K00889+K00913+K00913+K01858+K01114+K01803
Fructose and mannose metabolism	ko00051	4	119	335	8689	comp130787_c0;comp134449_c3;comp138869_c0;comp29663_c0	K01623+K00844+K00895+K01803
Fatty acid elongation	ko00062	4	64	335	8689	comp116005_c0;comp124688_c0;comp132099_c1;comp133291_c1	K15397+K10251+K10703+K15397
Selenocompound metabolism	ko00450	1	54	335	8689	comp135151_c0	K01761
Carotenoid biosynthesis	ko00906	2	39	335	8689	comp120921_c0;comp65282_c0	K09843+K17913
DNA replication	ko03030	8	87	335	8689	comp133057_c0;comp138421_c1;comp138603_c0;comp139349_c0;comp139579_c0;comp140103_c0;comp142158_c0;comp142366_c0	K02325+K02321+K02212+K04802+K02209+K07466+K10742+K07466
Zeatin biosynthesis	ko00908	2	40	335	8689	comp138663_c0;comp138847_c1	K00279+K13495
Cysteine and methionine metabolism	ko00270	13	184	335	8689	comp115179_c0;comp123041_c0;comp127938_c0;comp130729_c0;comp130729_c2;comp130729_c3;comp131778_c0;comp135151_c0;comp136260_c0;comp136855_c0;comp137109_c0;comp141621_c0;comp142524_c0	K00558+K05933+K05933+K00558+K00558+K00558+K01762+K01761+K01762+K00547+K01738+K00558+K00558
Homologous recombination	ko03440	2	93	335	8689	comp140103_c0;comp142366_c0	K07466+K07466
Porphyrin and chlorophyll metabolism	ko00860	4	55	335	8689	comp127916_c0;comp134597_c0;comp136998_c0;comp138024_c0	K00231+K08099+K13606+K00218
Brassinosteroid biosynthesis	ko00905	2	21	335	8689	comp125523_c0;comp363714_c0	K15639+K15639
Stilbenoid, diarylheptanoid and gingerol biosynthesis	ko00945	2	26	335	8689	comp134941_c0;comp83546_c1	K09754+K00487
RNA degradation	ko03018	2	211	335	8689	comp124912_c0;comp124912_c1	K01689+K01689
Photosynthesis	ko00195	5	55	335	8689	comp117486_c0;comp117915_c0;comp124009_c0;comp126193_c0;comp128024_c0	K08901+K08903+K02717+K02636+K02716
Starch and sucrose metabolism	ko00500	28	360	335	8689	comp113961_c0;comp118671_c1;comp119941_c1;comp125136_c2;comp129648_c0;comp132251_c0;comp132251_c1;comp132259_c0;comp132259_c1;comp133032_c0;comp133421_c0;comp134449_c3;comp136273_c0;comp137195_c0;comp137292_c0;comp137437_c0;comp137992_c0;comp137996_c3;comp138643_c0;comp138733_c0;comp139173_c0;comp139300_c0;comp139777_c0;comp139777_c1;comp141285_c1;comp141668_c0;comp142625_c0;comp154429_c0	K05350+K05349+K01188+K01193+K15920+K01193+K01193+K00695+K00695+K01193+K01188+K00844+K01188+K01176+K01187+K01188+K01087+K01193+K01176+K01193+K01051+K00696+K01193+K01193+K01188+K00696+K08679+K01188
Carbon metabolism	ko01200	16	592	335	8689	comp115890_c0;comp123952_c0;comp124912_c0;comp124912_c1;comp125925_c0;comp126916_c0;comp130540_c0;comp130787_c0;comp131408_c0;comp133876_c0;comp134449_c3;comp137109_c0;comp137374_c0;comp140659_c0;comp141536_c0;comp29663_c0	K05298+K00235+K01689+K01689+K00058+K01681+K15634+K01623+K00927+K01602+K00844+K01738+K00814+K00281+K01681+K01803
Sulfur metabolism	ko00920	1	53	335	8689	comp137109_c0	K01738
Diterpenoid biosynthesis	ko00904	3	33	335	8689	comp134774_c0;comp135712_c0;comp136916_c0	K04125+K14046+K14043
beta-Alanine metabolism	ko00410	3	92	335	8689	comp114698_c0;comp116188_c0;comp129616_c0	K00276+K01580+K13366
Linoleic acid metabolism	ko00591	5	43	335	8689	comp100249_c0;comp112623_c0;comp123011_c0;comp129237_c0;comp71868_c0	K00454+K00454+K15718+K15718+K00454
Lysine degradation	ko00310	2	89	335	8689	comp136057_c0;comp138737_c0	K00306+K14157
Phenylalanine, tyrosine and tryptophan biosynthesis	ko00400	2	69	335	8689	comp129838_c0;comp131593_c0	K01609+K01850
Base excision repair	ko03410	3	53	335	8689	comp133057_c0;comp139349_c0;comp141579_c0	K02325+K04802+K10798
Benzoxazinoid biosynthesis	ko00402	4	6	335	8689	comp120922_c0;comp129715_c0;comp134203_c0;comp137054_c0	K13222+K13225+K13226+K13224
Nitrogen metabolism	ko00910	3	66	335	8689	comp118128_c0;comp122242_c0;comp131038_c1	K01674+K01725+K01674
Pyrimidine metabolism	ko00240	8	181	335	8689	comp124103_c1;comp128854_c0;comp131432_c0;comp132272_c0;comp133057_c0;comp134938_c1;comp136002_c0;comp138421_c1	K00940+K03006+K01240+K10808+K02325+K14641+K10807+K02321
Aminoacyl-tRNA biosynthesis	ko00970	2	173	335	8689	comp115796_c1;comp121555_c0	K01893+K01868
Glycolysis / Gluconeogenesis	ko00010	12	311	335	8689	comp124912_c0;comp124912_c1;comp130540_c0;comp130787_c0;comp131408_c0;comp134449_c3;comp134460_c0;comp135159_c0;comp135761_c0;comp135868_c0;comp137424_c0;comp29663_c0	K01689+K01689+K15634+K01623+K00927+K00844+K01792+K00001+K01785+K00001+K18857+K01803
Pentose and glucuronate interconversions	ko00040	3	107	335	8689	comp115291_c0;comp115291_c1;comp139173_c0	K01728+K01728+K01051
Biotin metabolism	ko00780	1	26	335	8689	comp64113_c0	K00059
Plant-pathogen interaction	ko04626	14	399	335	8689	comp115503_c0;comp116030_c0;comp117547_c0;comp122918_c0;comp126956_c0;comp127054_c0;comp128286_c6;comp130722_c0;comp130722_c1;comp135396_c0;comp135509_c0;comp136600_c0;comp140107_c0;comp142662_c1	K13412+K02183+K13448+K02183+K13448+K13449+K13412+K18835+K18835+K05391+K13412+K13457+K05391+K13459
Degradation of aromatic compounds	ko01220	3	18	335	8689	comp135159_c0;comp135868_c0;comp83546_c1	K00001+K00001+K00487
RNA transport	ko03013	8	390	335	8689	comp118228_c0;comp135549_c1;comp135871_c0;comp138307_c0;comp139616_c0;comp140031_c0;comp140574_c0;comp20867_c0	K03113+K03251+K03257+K14297+K03257+K03260+K14293+K03257
Biosynthesis of amino acids	ko01230	14	527	335	8689	comp124912_c0;comp124912_c1;comp125925_c0;comp126916_c0;comp129838_c0;comp130540_c0;comp130787_c0;comp131408_c0;comp131593_c0;comp137109_c0;comp137374_c0;comp140949_c1;comp141536_c0;comp29663_c0	K01689+K01689+K00058+K01681+K01609+K15634+K01623+K00927+K01850+K01738+K00814+K12657+K01681+K01803
Cutin, suberine and wax biosynthesis	ko00073	2	51	335	8689	comp123985_c0;comp140666_c0	K15404+K15400

## Sheet: c.IME15 vs. ME15
#KEGG_n	202	KEGG_N	8689
#Pathway	ko_ID	Unigene	gene	Unigene_all	gene_all
Carbon metabolism	ko01200	13	592	202	8689	comp111353_c0;comp115620_c0;comp119795_c0;comp123952_c0;comp129556_c0;comp132460_c2;comp133876_c0;comp137956_c0;comp139583_c0;comp140286_c0;comp140322_c2;comp141512_c1;comp141536_c0	K00134+K03841+K01803+K00235+K00873+K00850+K01602+K03841+K15633+K00122+K01623+K00029+K01681
Peroxisome	ko04146	2	170	202	8689	comp137570_c0;comp139365_c0	K13356+K01897
Fatty acid biosynthesis	ko00061	3	79	202	8689	comp127278_c0;comp139365_c0;comp64113_c0	K00059+K01897+K00059
Monoterpenoid biosynthesis	ko00902	1	10	202	8689	comp68742_c0	K15095
Degradation of aromatic compounds	ko01220	1	18	202	8689	comp133505_c0	K00487
Sphingolipid metabolism	ko00600	2	56	202	8689	comp131926_c0;comp142561_c0	K04713+K17108
Ether lipid metabolism	ko00565	3	58	202	8689	comp135579_c0;comp141004_c1;comp84135_c0	K01114+K01114+K01115
Pyruvate metabolism	ko00620	3	225	202	8689	comp129099_c1;comp129556_c0;comp141512_c1	K00128+K00873+K00029
Thiamine metabolism	ko00730	2	22	202	8689	comp127595_c0;comp137813_c0	K03146+K01662
Stilbenoid, diarylheptanoid and gingerol biosynthesis	ko00945	4	26	202	8689	comp133505_c0;comp137553_c0;comp137814_c0;comp93875_c0	K00487+K00517+K00517+K13065
Starch and sucrose metabolism	ko00500	17	360	202	8689	comp129183_c0;comp129648_c0;comp131261_c0;comp132251_c0;comp132251_c1;comp132259_c0;comp132259_c1;comp133032_c0;comp133421_c0;comp133963_c1;comp134814_c0;comp136497_c0;comp137487_c0;comp137992_c0;comp137996_c3;comp138367_c0;comp139173_c0	K00012+K15920+K01184+K01193+K01193+K00695+K00695+K01193+K01188+K01087+K01193+K01193+K00695+K01087+K01193+K00688+K01051
Circadian rhythm - plant	ko04712	3	56	202	8689	comp117977_c0;comp137747_c0;comp66791_c0	K16223+K12130+K00660
Glyoxylate and dicarboxylate metabolism	ko00630	3	140	202	8689	comp133876_c0;comp140286_c0;comp141536_c0	K01602+K00122+K01681
Steroid biosynthesis	ko00100	1	64	202	8689	comp114684_c0	K05917
RNA transport	ko03013	4	390	202	8689	comp118228_c0;comp125640_c1;comp132533_c0;comp138307_c0	K03113+K03254+K07936+K14297
Tryptophan metabolism	ko00380	1	84	202	8689	comp129099_c1	K00128
Taurine and hypotaurine metabolism	ko00430	1	23	202	8689	comp116188_c0	K01580
Ubiquitin mediated proteolysis	ko04120	2	257	202	8689	comp110857_c0;comp127518_c0	K04506+K06689
Phenylpropanoid biosynthesis	ko00940	30	335	202	8689	comp103807_c1;comp114666_c0;comp114666_c1;comp118896_c1;comp123833_c0;comp123833_c1;comp124155_c0;comp124398_c0;comp125709_c0;comp125890_c1;comp125890_c2;comp126327_c4;comp127651_c1;comp128155_c0;comp128155_c1;comp128202_c0;comp129165_c0;comp129803_c0;comp130824_c2;comp131303_c5;comp133421_c0;comp133505_c0;comp133869_c1;comp133964_c0;comp134363_c1;comp134363_c2;comp134581_c0;comp138541_c1;comp177…	K00430+K00430+K00430+K00430+K13064+K13064+K00430+K00430+K00430+K00430+K00430+K00430+K00430+K00430+K00430+K00430+K00430+K00430+K00430+K00430+K01188+K00487+K00430+K00430+K00430+K00430+K00430+K00430+K00430+K13065
Glycerophospholipid metabolism	ko00564	7	155	202	8689	comp135579_c0;comp136525_c0;comp136858_c0;comp141004_c1;comp142316_c1;comp36392_c0;comp84135_c0	K01114+K13508+K05929+K01114+K06124+K06129+K01115
Cutin, suberine and wax biosynthesis	ko00073	5	51	202	8689	comp117825_c0;comp135740_c0;comp135740_c1;comp137570_c0;comp138351_c0	K17991+K15404+K15404+K13356+K15403
Oxidative phosphorylation	ko00190	8	353	202	8689	comp115888_c0;comp123952_c0;comp124324_c0;comp124324_c2;comp126152_c0;comp126869_c0;comp134205_c1;comp138960_c1	K01507+K00235+K01507+K01507+K02149+K01535+K01507+K02260
Biosynthesis of amino acids	ko01230	7	527	202	8689	comp111353_c0;comp119795_c0;comp129556_c0;comp132460_c2;comp139583_c0;comp140322_c2;comp141536_c0	K00134+K01803+K00873+K00850+K15633+K01623+K01681
Glycolysis / Gluconeogenesis	ko00010	10	311	202	8689	comp111353_c0;comp115620_c0;comp119795_c0;comp129099_c1;comp129556_c0;comp132460_c2;comp134460_c0;comp137956_c0;comp139583_c0;comp140322_c2	K00134+K03841+K01803+K00128+K00873+K00850+K01792+K03841+K15633+K01623
Carotenoid biosynthesis	ko00906	1	39	202	8689	comp65282_c0	K17913
RNA degradation	ko03018	2	211	202	8689	comp132460_c2;comp142806_c0	K00850+K12605
Phagosome	ko04145	3	234	202	8689	comp123042_c3;comp126152_c0;comp140230_c0	K07374+K02149+K00921
Butanoate metabolism	ko00650	1	51	202	8689	comp116188_c0	K01580
Cysteine and methionine metabolism	ko00270	6	184	202	8689	comp123041_c0;comp130729_c3;comp131778_c0;comp133638_c0;comp135151_c0;comp136855_c0	K05933+K00558+K01762+K00558+K01761+K00547
Inositol phosphate metabolism	ko00562	4	103	202	8689	comp119795_c0;comp135579_c0;comp140230_c0;comp141004_c1	K01803+K01114+K00921+K01114
Protein export	ko03060	1	99	202	8689	comp616097_c0	K09490
Ribosome biogenesis in eukaryotes	ko03008	1	175	202	8689	comp132533_c0	K07936
Ascorbate and aldarate metabolism	ko00053	2	84	202	8689	comp129099_c1;comp129183_c0	K00128+K00012
Diterpenoid biosynthesis	ko00904	4	33	202	8689	comp129673_c0;comp134774_c0;comp135712_c0;comp136916_c0	K04120+K04125+K14046+K14043
2-Oxocarboxylic acid metabolism	ko01210	1	124	202	8689	comp141536_c0	K01681
Other glycan degradation	ko00511	1	41	202	8689	comp142561_c0	K17108
Nitrogen metabolism	ko00910	3	66	202	8689	comp127675_c1;comp131038_c0;comp131038_c1	K01673+K01674+K01674
Endocytosis	ko04144	1	303	202	8689	comp84135_c0	K01115
Benzoxazinoid biosynthesis	ko00402	4	6	202	8689	comp120922_c0;comp129715_c0;comp134203_c0;comp137054_c0	K13222+K13225+K13226+K13224
Terpenoid backbone biosynthesis	ko00900	1	75	202	8689	comp137813_c0	K01662
alpha-Linolenic acid metabolism	ko00592	2	88	202	8689	comp119467_c0;comp127150_c0	K00454+K10529
Pentose and glucuronate interconversions	ko00040	5	107	202	8689	comp129099_c1;comp129183_c0;comp131261_c0;comp138273_c0;comp139173_c0	K00128+K00012+K01184+K01728+K01051
Glutathione metabolism	ko00480	6	218	202	8689	comp109032_c2;comp120927_c0;comp121275_c0;comp122478_c2;comp133367_c0;comp134985_c3	K00799+K00799+K00799+K00799+K00799+K00799
Plant-pathogen interaction	ko04626	10	399	202	8689	comp117547_c0;comp122918_c0;comp125051_c0;comp127054_c0;comp131365_c0;comp132736_c0;comp136600_c0;comp136938_c0;comp137237_c0;comp142074_c0	K13448+K02183+K02183+K13449+K13420+K13425+K13457+K13457+K13457+K13420
Citrate cycle (TCA cycle)	ko00020	2	152	202	8689	comp123952_c0;comp141536_c0	K00235+K01681
Fatty acid degradation	ko00071	2	101	202	8689	comp129099_c1;comp139365_c0	K00128+K01897
ABC transporters	ko02010	1	74	202	8689	comp131789_c0	K05658
Phosphatidylinositol signaling system	ko04070	3	119	202	8689	comp122918_c0;comp125051_c0;comp140230_c0	K02183+K02183+K00921
Carbon fixation in photosynthetic organisms	ko00710	7	196	202	8689	comp111353_c0;comp115620_c0;comp119795_c0;comp133876_c0;comp137956_c0;comp140322_c2;comp141512_c1	K00134+K03841+K01803+K01602+K03841+K01623+K00029
Amino sugar and nucleotide sugar metabolism	ko00520	13	221	202	8689	comp110862_c1;comp116074_c0;comp120002_c0;comp123591_c2;comp127478_c1;comp129183_c0;comp129648_c0;comp138000_c0;comp138984_c0;comp140523_c1;comp140523_c2;comp64543_c0;comp64543_c1	K01183+K01183+K01183+K01183+K01183+K00012+K15920+K00966+K12446+K01183+K01183+K01183+K01183
Phenylalanine metabolism	ko00360	28	261	202	8689	comp103807_c1;comp114666_c0;comp114666_c1;comp118896_c1;comp123833_c0;comp123833_c1;comp124155_c0;comp124398_c0;comp125709_c0;comp125890_c1;comp125890_c2;comp126327_c4;comp127651_c1;comp128155_c0;comp128155_c1;comp128202_c0;comp129165_c0;comp129803_c0;comp130824_c2;comp131303_c5;comp133505_c0;comp133869_c1;comp133964_c0;comp134363_c1;comp134363_c2;comp134581_c0;comp138541_c1;comp177134_c0	K00430+K00430+K00430+K00430+K13064+K13064+K00430+K00430+K00430+K00430+K00430+K00430+K00430+K00430+K00430+K00430+K00430+K00430+K00430+K00430+K00487+K00430+K00430+K00430+K00430+K00430+K00430+K00430
Cyanoamino acid metabolism	ko00460	4	92	202	8689	comp121053_c0;comp129512_c0;comp133421_c0;comp135916_c0	K08248+K13029+K01188+K13029
Porphyrin and chlorophyll metabolism	ko00860	1	55	202	8689	comp134597_c0	K08099
Arginine and proline metabolism	ko00330	3	155	202	8689	comp129099_c1;comp129616_c0;comp132210_c0	K00128+K13366+K00318
Biosynthesis of unsaturated fatty acids	ko01040	3	79	202	8689	comp124688_c0;comp127278_c0;comp64113_c0	K10251+K00059+K00059
Flavonoid biosynthesis	ko00941	4	56	202	8689	comp123510_c0;comp133505_c0;comp66791_c0;comp93875_c0	K05278+K00487+K00660+K13065
Fructose and mannose metabolism	ko00051	7	119	202	8689	comp115620_c0;comp119795_c0;comp132460_c2;comp137956_c0;comp138000_c0;comp138869_c0;comp140322_c2	K03841+K01803+K00850+K03841+K00966+K00895+K01623
Ribosome	ko03010	2	757	202	8689	comp129148_c3;comp94830_c0	K02927+K02935
Limonene and pinene degradation	ko00903	3	22	202	8689	comp129099_c1;comp137553_c0;comp137814_c0	K00128+K00517+K00517
Glycine, serine and threonine metabolism	ko00260	1	137	202	8689	comp139583_c0	K15633
Selenocompound metabolism	ko00450	1	54	202	8689	comp135151_c0	K01761
Lysine degradation	ko00310	1	89	202	8689	comp129099_c1	K00128
Pyrimidine metabolism	ko00240	1	181	202	8689	comp134938_c1	K14641
Plant hormone signal transduction	ko04075	13	373	202	8689	comp113948_c0;comp126786_c0;comp126786_c1;comp126986_c1;comp127054_c0;comp127479_c1;comp127479_c2;comp132796_c0;comp134166_c0;comp134294_c0;comp134483_c0;comp134953_c1;comp140874_c0	K14488+K14497+K14497+K14497+K13449+K14509+K14509+K14491+K14432+K14508+K14487+K14498+K14497
beta-Alanine metabolism	ko00410	3	92	202	8689	comp116188_c0;comp129099_c1;comp129616_c0	K01580+K00128+K13366
Pentose phosphate pathway	ko00030	4	132	202	8689	comp115620_c0;comp132460_c2;comp137956_c0;comp140322_c2	K03841+K00850+K03841+K01623
Base excision repair	ko03410	1	53	202	8689	comp141579_c0	K10798
Ubiquinone and other terpenoid-quinone biosynthesis	ko00130	1	54	202	8689	comp133505_c0	K00487
Alanine, aspartate and glutamate metabolism	ko00250	2	135	202	8689	comp116188_c0;comp126376_c0	K01580+K01953
Linoleic acid metabolism	ko00591	4	43	202	8689	comp119467_c0;comp126564_c0;comp140885_c0;comp92257_c0	K00454+K15718+K15718+K15718
Purine metabolism	ko00230	2	264	202	8689	comp129556_c0;comp134938_c1	K00873+K14641
Fatty acid elongation	ko00062	6	64	202	8689	comp101817_c0;comp116005_c0;comp124688_c0;comp125607_c1;comp132484_c0;comp133291_c1	K15397+K15397+K10251+K15397+K15397+K15397
SNARE interactions in vesicular transport	ko04130	1	48	202	8689	comp119267_c0	K08486
Histidine metabolism	ko00340	1	40	202	8689	comp129099_c1	K00128
Fatty acid metabolism	ko01212	4	160	202	8689	comp124688_c0;comp127278_c0;comp139365_c0;comp64113_c0	K10251+K00059+K01897+K00059
Valine, leucine and isoleucine degradation	ko00280	2	83	202	8689	comp129099_c1;comp134188_c0	K00128+K00166
Spliceosome	ko03040	2	462	202	8689	comp130515_c4;comp135788_c0	K12863+K12822
Brassinosteroid biosynthesis	ko00905	1	21	202	8689	comp135289_c0	K12639
Galactose metabolism	ko00052	11	147	202	8689	comp118917_c0;comp130971_c2;comp132251_c0;comp132251_c1;comp132460_c2;comp132805_c0;comp133032_c0;comp134814_c0;comp136497_c0;comp137996_c3;comp138064_c0	K18819+K06617+K01193+K01193+K00850+K18819+K01193+K01193+K01193+K01193+K06617
Glycerolipid metabolism	ko00561	2	89	202	8689	comp129099_c1;comp136525_c0	K00128+K13508
Protein processing in endoplasmic reticulum	ko04141	7	445	202	8689	comp119991_c0;comp121618_c1;comp127518_c0;comp131908_c0;comp133654_c0;comp134482_c0;comp616097_c0	K07953+K13993+K06689+K13993+K13993+K10666+K09490
Biotin metabolism	ko00780	2	26	202	8689	comp127278_c0;comp64113_c0	K00059+K00059

## Sheet: d IME6 vs. IME3
#KEGG_n	228	KEGG_N	8689
#Pathway	ko_ID	Unigene	gene	Unigene_all	gene_all
ABC transporters	ko02010	2	74	228	8689	comp135489_c0;comp140333_c0	K05658+K05658
RNA transport	ko03013	3	390	228	8689	comp118228_c0;comp131419_c3;comp46708_c0	K03113+K01164+K03231
Diterpenoid biosynthesis	ko00904	6	33	228	8689	comp118298_c0;comp129576_c0;comp134774_c0;comp135712_c0;comp136916_c0;comp72802_c0	K04125+K04124+K04125+K14046+K14043+K04121
Glycolysis / Gluconeogenesis	ko00010	3	311	228	8689	comp130223_c0;comp134000_c0;comp136379_c0	K00844+K00131+K00128
N-Glycan biosynthesis	ko00510	1	56	228	8689	comp135239_c0	K00737
Tryptophan metabolism	ko00380	3	84	228	8689	comp123973_c0;comp136379_c0;comp137025_c0	K11817+K00128+K03781
Pyruvate metabolism	ko00620	3	225	228	8689	comp134621_c0;comp135539_c0;comp136379_c0	K00029+K01006+K00128
Purine metabolism	ko00230	2	264	228	8689	comp124103_c1;comp134205_c0	K00940+K00759
Tropane, piperidine and pyridine alkaloid biosynthesis	ko00960	1	44	228	8689	comp126694_c0	K08081
Phenylalanine metabolism	ko00360	19	261	228	8689	comp112045_c0;comp116102_c0;comp120536_c0;comp120536_c2;comp123742_c0;comp124699_c1;comp125852_c1;comp127106_c0;comp128202_c0;comp129803_c0;comp129993_c0;comp130180_c0;comp131303_c1;comp133312_c0;comp134363_c3;comp137894_c0;comp139150_c0;comp139265_c0;comp66596_c0	K10775+K10775+K10775+K13064+K10775+K01904+K10775+K10775+K00430+K00430+K10775+K01904+K00430+K00430+K00430+K10775+K00430+K10775+K00430
Lysine degradation	ko00310	3	89	228	8689	comp124967_c0;comp136379_c0;comp137887_c0	K11420+K00128+K11420
Phagosome	ko04145	4	234	228	8689	comp113682_c1;comp124927_c0;comp74787_c0;comp83906_c0	K05692+K08057+K04392+K05692
Pyrimidine metabolism	ko00240	2	181	228	8689	comp124103_c1;comp127238_c0	K00940+K13800
Biotin metabolism	ko00780	4	26	228	8689	comp119252_c0;comp127531_c0;comp67514_c0;comp72799_c0	K00059+K00059+K00652+K00059
Circadian rhythm - plant	ko04712	4	56	228	8689	comp128093_c0;comp137747_c0;comp140096_c2;comp141170_c0	K12129+K12130+K12129+K12124
2-Oxocarboxylic acid metabolism	ko01210	1	124	228	8689	comp141536_c0	K01681
Valine, leucine and isoleucine degradation	ko00280	1	83	228	8689	comp136379_c0	K00128
Ribosome biogenesis in eukaryotes	ko03008	1	175	228	8689	comp131419_c3	K01164
Glycerophospholipid metabolism	ko00564	5	155	228	8689	comp125520_c0;comp136523_c0;comp136525_c0;comp138342_c0;comp139377_c1	K14156+K00901+K13508+K00901+K08730
Thiamine metabolism	ko00730	3	22	228	8689	comp128655_c0;comp132501_c0;comp137813_c0	K00949+K00949+K01662
Brassinosteroid biosynthesis	ko00905	1	21	228	8689	comp125523_c0	K15639
Histidine metabolism	ko00340	1	40	228	8689	comp136379_c0	K00128
Ascorbate and aldarate metabolism	ko00053	1	84	228	8689	comp136379_c0	K00128
Carbon metabolism	ko01200	5	592	228	8689	comp130223_c0;comp134000_c0;comp134621_c0;comp135539_c0;comp141536_c0	K00844+K00131+K00029+K01006+K01681
Cyanoamino acid metabolism	ko00460	2	92	228	8689	comp129512_c0;comp136273_c0	K13029+K01188
Cysteine and methionine metabolism	ko00270	7	184	228	8689	comp121015_c1;comp122682_c0;comp123041_c0;comp127938_c0;comp130729_c2;comp130729_c3;comp136260_c0	K05933+K01762+K05933+K05933+K00558+K00558+K01762
Photosynthesis	ko00195	3	55	228	8689	comp123810_c0;comp128100_c0;comp132021_c0	K02639+K02639+K02111
Glycerolipid metabolism	ko00561	4	89	228	8689	comp136379_c0;comp136523_c0;comp136525_c0;comp138342_c0	K00128+K00901+K13508+K00901
Spliceosome	ko03040	2	462	228	8689	comp115029_c0;comp131806_c0	K03283+K12829
Arginine and proline metabolism	ko00330	4	155	228	8689	comp129616_c0;comp131410_c0;comp132210_c0;comp136379_c0	K13366+K10536+K00318+K00128
Glycine, serine and threonine metabolism	ko00260	2	137	228	8689	comp124870_c0;comp132538_c0	K00827+K01620
Steroid biosynthesis	ko00100	2	64	228	8689	comp114684_c0;comp127988_c0	K05917+K05917
Plant hormone signal transduction	ko04075	21	373	228	8689	comp113942_c0;comp119746_c0;comp124476_c0;comp124605_c0;comp125036_c0;comp125797_c0;comp127194_c0;comp128927_c0;comp129067_c0;comp130026_c0;comp132507_c0;comp132733_c0;comp133066_c1;comp133994_c0;comp134503_c0;comp134542_c0;comp135228_c0;comp138516_c0;comp138715_c0;comp140949_c0;comp141317_c1	K14488+K14486+K13464+K13946+K14431+K14488+K13464+K16189+K14488+K13464+K13464+K13464+K14484+K13464+K13422+K14498+K14497+K14508+K14506+K13464+K14509
Biosynthesis of amino acids	ko01230	4	527	228	8689	comp131593_c0;comp132538_c0;comp141536_c0;comp142398_c0	K01850+K01620+K01681+K00264
Oxidative phosphorylation	ko00190	16	353	228	8689	comp101769_c0;comp114634_c0;comp115214_c0;comp115888_c0;comp122584_c0;comp125014_c1;comp127084_c0;comp129218_c0;comp130359_c3;comp130513_c0;comp130513_c1;comp131893_c3;comp132021_c0;comp136401_c0;comp655536_c0;comp76789_c0	K02256+K02256+K02132+K01507+K02261+K01507+K03936+K03881+K02261+K02262+K03935+K03883+K02111+K00412+K02256+K02262
Fructose and mannose metabolism	ko00051	1	119	228	8689	comp130223_c0	K00844
Nitrogen metabolism	ko00910	3	66	228	8689	comp118128_c0;comp127675_c1;comp142398_c0	K01674+K01673+K00264
Ubiquitin mediated proteolysis	ko04120	2	257	228	8689	comp111468_c0;comp122410_c1	K04506+K04506
Endocytosis	ko04144	1	303	228	8689	comp115029_c0	K03283
Inositol phosphate metabolism	ko00562	3	103	228	8689	comp129882_c0;comp129882_c1;comp138490_c1	K00913+K00913+K01858
Protein processing in endoplasmic reticulum	ko04141	3	445	228	8689	comp115029_c0;comp124927_c0;comp131908_c0	K03283+K08057+K13993
Aminoacyl-tRNA biosynthesis	ko00970	7	173	228	8689	comp115796_c0;comp115796_c1;comp118969_c0;comp121555_c0;comp139818_c0;comp83426_c0;comp83426_c1	K01893+K01893+K01868+K01868+K04567+K01876+K01876
Citrate cycle (TCA cycle)	ko00020	1	152	228	8689	comp141536_c0	K01681
Phosphatidylinositol signaling system	ko04070	7	119	228	8689	comp122918_c0;comp125051_c0;comp127426_c0;comp129882_c0;comp129882_c1;comp136523_c0;comp138342_c0	K02183+K02183+K02183+K00913+K00913+K00901+K00901
Sphingolipid metabolism	ko00600	2	56	228	8689	comp122225_c0;comp130062_c0	K04713+K04713
Limonene and pinene degradation	ko00903	2	22	228	8689	comp136379_c0;comp137553_c0	K00128+K00517
Protein export	ko03060	1	99	228	8689	comp126320_c1	K03118
Glyoxylate and dicarboxylate metabolism	ko00630	2	140	228	8689	comp137025_c0;comp141536_c0	K03781+K01681
Fatty acid biosynthesis	ko00061	3	79	228	8689	comp119252_c0;comp127531_c0;comp72799_c0	K00059+K00059+K00059
Fatty acid elongation	ko00062	3	64	228	8689	comp122889_c0;comp124688_c0;comp129780_c0	K15397+K10251+K15397
RNA degradation	ko03018	1	211	228	8689	comp133689_c0	K12581
Stilbenoid, diarylheptanoid and gingerol biosynthesis	ko00945	3	26	228	8689	comp135111_c0;comp136117_c0;comp137553_c0	K13065+K17212+K00517
Biosynthesis of unsaturated fatty acids	ko01040	5	79	228	8689	comp119252_c0;comp124688_c0;comp127531_c0;comp133900_c0;comp72799_c0	K00059+K10251+K00059+K10257+K00059
Starch and sucrose metabolism	ko00500	23	360	228	8689	comp130154_c0;comp130154_c1;comp130223_c0;comp132259_c0;comp132259_c1;comp132659_c0;comp133963_c0;comp133963_c1;comp134762_c1;comp134762_c2;comp134814_c0;comp136273_c0;comp136497_c0;comp137195_c1;comp137292_c0;comp137292_c1;comp137677_c0;comp138643_c0;comp139173_c0;comp139914_c0;comp141581_c0;comp141581_c1;comp142625_c0	K01177+K01177+K00844+K00695+K00695+K01051+K01087+K01087+K16055+K16055+K01193+K01188+K01193+K01176+K01187+K01187+K01087+K01176+K01051+K15920+K16055+K16055+K08679
Pentose phosphate pathway	ko00030	1	132	228	8689	comp134000_c0	K00131
Regulation of autophagy	ko04140	3	57	228	8689	comp130709_c0;comp138022_c0;comp138885_c0	K08332+K07198+K07198
Monoterpenoid biosynthesis	ko00902	1	10	228	8689	comp134655_c0	K15086
Alanine, aspartate and glutamate metabolism	ko00250	2	135	228	8689	comp124870_c0;comp142398_c0	K00827+K00264
Plant-pathogen interaction	ko04626	25	399	228	8689	comp120421_c0;comp122918_c0;comp125051_c0;comp125362_c0;comp126048_c0;comp126956_c0;comp127426_c0;comp128381_c0;comp128418_c1;comp128846_c0;comp129182_c0;comp129811_c0;comp129938_c0;comp131365_c0;comp132736_c0;comp132980_c0;comp133528_c0;comp133820_c1;comp134902_c0;comp135339_c2;comp137935_c0;comp139743_c0;comp139776_c1;comp142074_c0;comp142662_c1	K13447+K02183+K02183+K04368+K13448+K13448+K02183+K13424+K13436+K13412+K13448+K13447+K13456+K13420+K13425+K13424+K13424+K13436+K13412+K13448+K13457+K13412+K13457+K13420+K13459
Pentose and glucuronate interconversions	ko00040	3	107	228	8689	comp132659_c0;comp136379_c0;comp139173_c0	K01051+K00128+K01051
Linoleic acid metabolism	ko00591	1	43	228	8689	comp141425_c0	K00454
mRNA surveillance pathway	ko03015	2	214	228	8689	comp104992_c0;comp98438_c0	K14407+K14411
Peroxisome	ko04146	2	170	228	8689	comp133467_c0;comp137025_c0	K12663+K03781
Ubiquinone and other terpenoid-quinone biosynthesis	ko00130	2	54	228	8689	comp124699_c1;comp130180_c0	K01904+K01904
Flavonoid biosynthesis	ko00941	1	56	228	8689	comp135111_c0	K13065
beta-Alanine metabolism	ko00410	2	92	228	8689	comp129616_c0;comp136379_c0	K13366+K00128
Galactose metabolism	ko00052	6	147	228	8689	comp130223_c0;comp134814_c0;comp136497_c0;comp137292_c0;comp137292_c1;comp140613_c0	K00844+K01193+K01193+K01187+K01187+K06617
Ribosome	ko03010	4	757	228	8689	comp116644_c0;comp126776_c0;comp129148_c3;comp136774_c1	K02913+K02967+K02927+K02890
Fatty acid metabolism	ko01212	6	160	228	8689	comp119252_c0;comp124688_c0;comp127531_c0;comp130351_c1;comp133900_c0;comp72799_c0	K00059+K10251+K00059+K10527+K10257+K00059
Amino sugar and nucleotide sugar metabolism	ko00520	6	221	228	8689	comp123591_c1;comp123591_c2;comp130223_c0;comp137045_c0;comp139914_c0;comp142625_c0	K01183+K01183+K00844+K01183+K15920+K08679
Carbon fixation in photosynthetic organisms	ko00710	2	196	228	8689	comp134621_c0;comp135539_c0	K00029+K01006
Glutathione metabolism	ko00480	5	218	228	8689	comp112018_c0;comp114701_c0;comp118457_c0;comp119299_c0;comp119299_c1	K00799+K00799+K00799+K00799+K00799
alpha-Linolenic acid metabolism	ko00592	4	88	228	8689	comp127521_c0;comp130351_c1;comp130948_c0;comp141425_c0	K05894+K10527+K01723+K00454
Cutin, suberine and wax biosynthesis	ko00073	1	51	228	8689	comp140666_c0	K15400
Fatty acid degradation	ko00071	2	101	228	8689	comp130351_c1;comp136379_c0	K10527+K00128
Phenylpropanoid biosynthesis	ko00940	25	335	228	8689	comp112045_c0;comp112137_c0;comp116102_c0;comp120536_c0;comp120536_c2;comp123742_c0;comp124699_c1;comp125286_c2;comp125852_c1;comp127106_c0;comp128202_c0;comp129803_c0;comp129993_c0;comp130180_c0;comp131303_c1;comp132922_c0;comp133312_c0;comp134363_c3;comp135111_c0;comp136273_c0;comp137894_c0;comp139136_c2;comp139150_c0;comp139265_c0;comp66596_c0	K10775+K09753+K10775+K10775+K13064+K10775+K01904+K00083+K10775+K10775+K00430+K00430+K10775+K01904+K00430+K09753+K00430+K00430+K13065+K01188+K10775+K09756+K00430+K10775+K00430
Terpenoid backbone biosynthesis	ko00900	1	75	228	8689	comp137813_c0	K01662
Carotenoid biosynthesis	ko00906	2	39	228	8689	comp120921_c0;comp137443_c0	K09843+K09843
Phenylalanine, tyrosine and tryptophan biosynthesis	ko00400	1	69	228	8689	comp131593_c0	K01850

## Sheet: e IME15 vs. IME6
#KEGG_n	253	KEGG_N	8689
#Pathway	ko_ID	Unigene	gene	Unigene_all	gene_all
Glutathione metabolism	ko00480	20	218	253	8689	comp109618_c0;comp114022_c0;comp114595_c0;comp119299_c0;comp119299_c1;comp120550_c0;comp121275_c0;comp121275_c3;comp121686_c0;comp122478_c2;comp129339_c1;comp130641_c2;comp130855_c0;comp131041_c1;comp133367_c0;comp136211_c0;comp136211_c1;comp136211_c2;comp146975_c0;comp176622_c0	K00799+K00799+K00799+K00799+K00799+K00799+K00799+K00799+K00799+K00799+K00434+K00799+K00799+K00799+K00799+K00799+K00799+K00799+K00799+K00799
Carotenoid biosynthesis	ko00906	3	39	253	8689	comp120921_c0;comp133560_c0;comp138998_c0	K09843+K15746+K17913
Spliceosome	ko03040	5	462	253	8689	comp115029_c0;comp116720_c1;comp123005_c0;comp129577_c0;comp141079_c1	K03283+K03283+K12821+K03283+K03283
Alanine, aspartate and glutamate metabolism	ko00250	5	135	253	8689	comp111500_c1;comp116188_c0;comp124870_c0;comp132748_c0;comp137374_c0	K01580+K01580+K00827+K00827+K00814
alpha-Linolenic acid metabolism	ko00592	9	88	253	8689	comp119467_c0;comp121137_c1;comp122822_c0;comp123786_c0;comp125743_c0;comp127521_c0;comp131512_c0;comp132006_c0;comp137424_c0	K00454+K05894+K00454+K05894+K01047+K05894+K00454+K05894+K18857
Biosynthesis of unsaturated fatty acids	ko01040	2	79	253	8689	comp119252_c0;comp127278_c0	K00059+K00059
Mismatch repair	ko03430	3	75	253	8689	comp129536_c0;comp134748_c0;comp142315_c0	K10739+K07466+K07466
Tyrosine metabolism	ko00350	4	79	253	8689	comp135868_c0;comp137424_c0;comp138164_c0;comp138164_c1	K00001+K18857+K00276+K00276
Carbon fixation in photosynthetic organisms	ko00710	2	196	253	8689	comp131408_c2;comp137374_c0	K00927+K00814
Flavone and flavonol biosynthesis	ko00944	1	11	253	8689	comp124124_c1	K13083
Homologous recombination	ko03440	3	93	253	8689	comp129536_c0;comp134748_c0;comp142315_c0	K10739+K07466+K07466
Fatty acid elongation	ko00062	3	64	253	8689	comp116005_c0;comp131294_c1;comp133291_c1	K15397+K15397+K15397
Plant-pathogen interaction	ko04626	16	399	253	8689	comp108081_c0;comp115310_c0;comp117547_c0;comp122363_c0;comp122918_c0;comp123672_c0;comp125051_c0;comp127054_c0;comp128286_c4;comp128286_c6;comp130722_c1;comp132994_c0;comp135339_c2;comp135509_c0;comp142074_c0;comp96398_c1	K04079+K02183+K13448+K13448+K02183+K04079+K02183+K13449+K13412+K13412+K18835+K13448+K13448+K13412+K13420+K13457
Ubiquitin mediated proteolysis	ko04120	5	257	253	8689	comp103131_c0;comp119129_c1;comp130385_c0;comp134214_c0;comp136156_c0	K03094+K03094+K09561+K10144+K10570
Ribosome	ko03010	5	757	253	8689	comp126776_c0;comp136254_c0;comp137974_c3;comp139465_c1;comp459166_c0	K02967+K02969+K02990+K02868+K02873
Taurine and hypotaurine metabolism	ko00430	2	23	253	8689	comp111500_c1;comp116188_c0	K01580+K01580
Sulfur metabolism	ko00920	1	53	253	8689	comp131621_c2	K00640
Phagosome	ko04145	3	234	253	8689	comp113682_c1;comp74787_c0;comp83906_c0	K05692+K04392+K05692
Folate biosynthesis	ko00790	1	19	253	8689	comp126931_c0	K01307
Phosphatidylinositol signaling system	ko04070	5	119	253	8689	comp102952_c0;comp115310_c0;comp122918_c0;comp125051_c0;comp66461_c0	K00889+K02183+K02183+K02183+K00889
ABC transporters	ko02010	3	74	253	8689	comp135489_c0;comp138642_c0;comp140333_c0	K05658+K05658+K05658
Nucleotide excision repair	ko03420	4	107	253	8689	comp129536_c0;comp134748_c0;comp136156_c0;comp142315_c0	K10739+K07466+K10570+K07466
Base excision repair	ko03410	3	53	253	8689	comp130468_c2;comp132385_c0;comp141579_c0	K10798+K01246+K10798
Arachidonic acid metabolism	ko00590	1	28	253	8689	comp125743_c0	K01047
Protein processing in endoplasmic reticulum	ko04141	18	445	253	8689	comp103131_c0;comp108081_c0;comp114453_c0;comp115029_c0;comp116720_c1;comp119129_c1;comp121618_c0;comp121618_c1;comp122117_c0;comp123672_c0;comp128409_c0;comp129577_c0;comp130385_c0;comp132180_c0;comp133474_c0;comp133654_c0;comp135973_c0;comp141079_c1	K03094+K04079+K13993+K03283+K03283+K03094+K13993+K13993+K09486+K04079+K13993+K03283+K09561+K13993+K10950+K13993+K09562+K03283
Zeatin biosynthesis	ko00908	2	40	253	8689	comp131685_c1;comp133979_c1	K00279+K13495
DNA replication	ko03030	3	87	253	8689	comp129536_c0;comp134748_c0;comp142315_c0	K10739+K07466+K07466
mRNA surveillance pathway	ko03015	1	214	253	8689	comp98438_c0	K14411
RNA degradation	ko03018	3	211	253	8689	comp124912_c0;comp124912_c1;comp133689_c0	K01689+K01689+K12581
Glycerophospholipid metabolism	ko00564	3	155	253	8689	comp120863_c0;comp125743_c0;comp136525_c0	K06129+K01047+K13508
Purine metabolism	ko00230	2	264	253	8689	comp124103_c1;comp128854_c0	K00940+K03006
Tryptophan metabolism	ko00380	1	84	253	8689	comp128275_c0	K11816
2-Oxocarboxylic acid metabolism	ko01210	2	124	253	8689	comp137374_c0;comp141536_c0	K00814+K01681
Monoterpenoid biosynthesis	ko00902	1	10	253	8689	comp128778_c0	K15095
Peroxisome	ko04146	2	170	253	8689	comp131318_c0;comp136057_c0	K01897+K00306
Biosynthesis of amino acids	ko01230	9	527	253	8689	comp115419_c0;comp124912_c0;comp124912_c1;comp131408_c2;comp131621_c2;comp134796_c0;comp137374_c0;comp140949_c1;comp141536_c0	K06001+K01689+K01689+K00927+K00640+K06001+K00814+K12657+K01681
Glycerolipid metabolism	ko00561	1	89	253	8689	comp136525_c0	K13508
beta-Alanine metabolism	ko00410	5	92	253	8689	comp111500_c1;comp116188_c0;comp129616_c0;comp138164_c0;comp138164_c1	K01580+K01580+K13366+K00276+K00276
Tropane, piperidine and pyridine alkaloid biosynthesis	ko00960	2	44	253	8689	comp138164_c0;comp138164_c1	K00276+K00276
Phenylalanine, tyrosine and tryptophan biosynthesis	ko00400	2	69	253	8689	comp115419_c0;comp134796_c0	K06001+K06001
RNA transport	ko03013	5	390	253	8689	comp114840_c0;comp135871_c0;comp140031_c0;comp140574_c1;comp46708_c0	K03240+K03257+K03260+K14293+K03231
Photosynthesis	ko00195	1	55	253	8689	comp126204_c0	K02115
Fatty acid degradation	ko00071	3	101	253	8689	comp131318_c0;comp135868_c0;comp137424_c0	K01897+K00001+K18857
Phenylpropanoid biosynthesis	ko00940	30	335	253	8689	comp119941_c1;comp120536_c0;comp120873_c0;comp123058_c0;comp123058_c1;comp124518_c0;comp125246_c0;comp125852_c1;comp125890_c1;comp125890_c2;comp127474_c2;comp128155_c1;comp129181_c0;comp129181_c1;comp129803_c0;comp130582_c0;comp130824_c2;comp130861_c0;comp131303_c1;comp131303_c5;comp132472_c1;comp133421_c0;comp134581_c0;comp134941_c0;comp136273_c0;comp137894_c0;comp138541_c1;comp138940_c2;comp138…	K01188+K10775+K00430+K00430+K00430+K00430+K00430+K10775+K00430+K00430+K05349+K00430+K00430+K00430+K00430+K09753+K00430+K00430+K00430+K00430+K00430+K01188+K00430+K09754+K01188+K10775+K00430+K12355+K00430+K01188
Pentose and glucuronate interconversions	ko00040	3	107	253	8689	comp115291_c0;comp124018_c2;comp132659_c0	K01728+K01728+K01051
Benzoxazinoid biosynthesis	ko00402	2	6	253	8689	comp128822_c0;comp129715_c0	K13223+K13225
Amino sugar and nucleotide sugar metabolism	ko00520	22	221	253	8689	comp104777_c0;comp113106_c0;comp116878_c1;comp117066_c1;comp117066_c2;comp117066_c3;comp120002_c0;comp123591_c1;comp123591_c2;comp129324_c0;comp130086_c0;comp130287_c1;comp132000_c0;comp134380_c1;comp134449_c3;comp137045_c0;comp138575_c0;comp140523_c1;comp142625_c0;comp64543_c0;comp64543_c1;comp86019_c0	K01183+K01183+K01183+K01183+K01183+K01183+K01183+K01183+K01183+K01183+K08679+K01183+K00844+K08679+K00844+K01183+K01209+K01183+K08679+K01183+K01183+K01183
RNA polymerase	ko03020	1	77	253	8689	comp128854_c0	K03006
Cyanoamino acid metabolism	ko00460	5	92	253	8689	comp119941_c1;comp127474_c2;comp133421_c0;comp136273_c0;comp154429_c0	K01188+K05349+K01188+K01188+K01188
Biotin metabolism	ko00780	3	26	253	8689	comp119252_c0;comp127278_c0;comp67514_c0	K00059+K00059+K00652
Plant hormone signal transduction	ko04075	22	373	253	8689	comp119359_c0;comp121728_c0;comp122663_c1;comp122663_c2;comp123961_c1;comp123961_c2;comp124476_c0;comp125797_c0;comp127054_c0;comp128017_c0;comp128017_c2;comp129067_c0;comp129396_c0;comp131310_c0;comp132679_c0;comp132796_c0;comp133066_c1;comp134166_c0;comp134349_c0;comp135711_c0;comp139078_c0;comp141317_c1	K14491+K14488+K14484+K14484+K14487+K14487+K13464+K14488+K13449+K14498+K14498+K14488+K14487+K14486+K14488+K14491+K14484+K14432+K14486+K14515+K14487+K14509
Arginine and proline metabolism	ko00330	2	155	253	8689	comp129616_c0;comp140949_c1	K13366+K12657
Fatty acid metabolism	ko01212	3	160	253	8689	comp119252_c0;comp127278_c0;comp131318_c0	K00059+K00059+K01897
Lysine degradation	ko00310	3	89	253	8689	comp136057_c0;comp138737_c0;comp139030_c0	K00306+K14157+K14157
Circadian rhythm - plant	ko04712	6	56	253	8689	comp128093_c0;comp132413_c4;comp137747_c0;comp138496_c0;comp140096_c2;comp141170_c0	K12129+K16241+K12130+K12133+K12129+K12124
Limonene and pinene degradation	ko00903	1	22	253	8689	comp137553_c0	K00517
Diterpenoid biosynthesis	ko00904	1	33	253	8689	comp129673_c0	K04120
Glycine, serine and threonine metabolism	ko00260	7	137	253	8689	comp115419_c0;comp124870_c0;comp132748_c0;comp134796_c0;comp136057_c0;comp138164_c0;comp138164_c1	K06001+K00827+K00827+K06001+K00306+K00276+K00276
Inositol phosphate metabolism	ko00562	3	103	253	8689	comp102952_c0;comp138490_c1;comp66461_c0	K00889+K01858+K00889
Fatty acid biosynthesis	ko00061	3	79	253	8689	comp119252_c0;comp127278_c0;comp131318_c0	K00059+K00059+K01897
Stilbenoid, diarylheptanoid and gingerol biosynthesis	ko00945	2	26	253	8689	comp134941_c0;comp137553_c0	K09754+K00517
Glycosaminoglycan degradation	ko00531	1	20	253	8689	comp137103_c0	K07964
Oxidative phosphorylation	ko00190	12	353	253	8689	comp101769_c0;comp114634_c0;comp115214_c0;comp122584_c0;comp123952_c0;comp126204_c0;comp127084_c0;comp130359_c3;comp130513_c0;comp136401_c0;comp655536_c0;comp76789_c0	K02256+K02256+K02132+K02261+K00235+K02115+K03936+K02261+K02262+K00412+K02256+K02262
Fructose and mannose metabolism	ko00051	2	119	253	8689	comp132000_c0;comp134449_c3	K00844+K00844
N-Glycan biosynthesis	ko00510	1	56	253	8689	comp135239_c0	K00737
Sphingolipid metabolism	ko00600	2	56	253	8689	comp127780_c0;comp131926_c0	K04713+K04713
Glycolysis / Gluconeogenesis	ko00010	9	311	253	8689	comp124912_c0;comp124912_c1;comp128369_c2;comp128369_c3;comp131408_c2;comp132000_c0;comp134449_c3;comp135868_c0;comp137424_c0	K01689+K01689+K01785+K01785+K00927+K00844+K00844+K00001+K18857
Pyruvate metabolism	ko00620	1	225	253	8689	comp134911_c0	K18881
Isoquinoline alkaloid biosynthesis	ko00950	2	42	253	8689	comp138164_c0;comp138164_c1	K00276+K00276
Phenylalanine metabolism	ko00360	24	261	253	8689	comp120536_c0;comp120873_c0;comp123058_c0;comp123058_c1;comp124518_c0;comp125246_c0;comp125852_c1;comp125890_c1;comp125890_c2;comp128155_c1;comp129181_c0;comp129181_c1;comp129803_c0;comp130824_c2;comp130861_c0;comp131303_c1;comp131303_c5;comp132472_c1;comp134581_c0;comp137894_c0;comp138164_c0;comp138164_c1;comp138541_c1;comp138956_c0	K10775+K00430+K00430+K00430+K00430+K00430+K10775+K00430+K00430+K00430+K00430+K00430+K00430+K00430+K00430+K00430+K00430+K00430+K00430+K10775+K00276+K00276+K00430+K00430
Galactose metabolism	ko00052	8	147	253	8689	comp125136_c2;comp128369_c2;comp128369_c3;comp132000_c0;comp132805_c0;comp134449_c3;comp134814_c0;comp138733_c0	K01193+K01785+K01785+K00844+K18819+K00844+K01193+K01193
Flavonoid biosynthesis	ko00941	4	56	253	8689	comp120566_c0;comp123510_c0;comp124124_c1;comp134941_c0	K08695+K05278+K13083+K09754
Linoleic acid metabolism	ko00591	4	43	253	8689	comp119467_c0;comp122822_c0;comp125743_c0;comp131512_c0	K00454+K00454+K01047+K00454
Cutin, suberine and wax biosynthesis	ko00073	2	51	253	8689	comp131065_c1;comp138351_c0	K17991+K15403
Ether lipid metabolism	ko00565	1	58	253	8689	comp125743_c0	K01047
Citrate cycle (TCA cycle)	ko00020	2	152	253	8689	comp123952_c0;comp141536_c0	K00235+K01681
Glyoxylate and dicarboxylate metabolism	ko00630	2	140	253	8689	comp140286_c0;comp141536_c0	K00122+K01681
Carbon metabolism	ko01200	10	592	253	8689	comp123952_c0;comp124912_c0;comp124912_c1;comp131408_c2;comp131621_c2;comp132000_c0;comp134449_c3;comp137374_c0;comp140286_c0;comp141536_c0	K00235+K01689+K01689+K00927+K00640+K00844+K00844+K00814+K00122+K01681
Endocytosis	ko04144	6	303	253	8689	comp102952_c0;comp115029_c0;comp116720_c1;comp129577_c0;comp141079_c1;comp66461_c0	K00889+K03283+K03283+K03283+K03283+K00889
Cysteine and methionine metabolism	ko00270	3	184	253	8689	comp131621_c2;comp136260_c0;comp136855_c0	K00640+K01762+K00547
Starch and sucrose metabolism	ko00500	19	360	253	8689	comp119941_c1;comp125136_c2;comp127474_c2;comp130086_c0;comp132000_c0;comp132659_c0;comp133342_c0;comp133421_c0;comp134380_c1;comp134449_c3;comp134660_c0;comp134814_c0;comp136273_c0;comp137992_c0;comp138643_c0;comp138733_c0;comp141668_c0;comp142625_c0;comp154429_c0	K01188+K01193+K05349+K08679+K00844+K01051+K01087+K01188+K08679+K00844+K01087+K01193+K01188+K01087+K01176+K01193+K00696+K08679+K01188
Pyrimidine metabolism	ko00240	2	181	253	8689	comp124103_c1;comp128854_c0	K00940+K03006
Ascorbate and aldarate metabolism	ko00053	1	84	253	8689	comp129339_c1	K00434
Aminoacyl-tRNA biosynthesis	ko00970	1	173	253	8689	comp139818_c0	K04567
Degradation of aromatic compounds	ko01220	1	18	253	8689	comp135868_c0	K00001
Butanoate metabolism	ko00650	2	51	253	8689	comp111500_c1;comp116188_c0	K01580+K01580

## Sheet: f ME6 vs. ME3
#KEGG_n	393	KEGG_N	8689
#Pathway	ko_ID	Unigene	gene	Unigene_all	gene_all
Cutin, suberine and wax biosynthesis	ko00073	4	51	393	8689	comp120394_c0;comp123985_c0;comp140666_c0;comp80069_c0
Phagosome	ko04145	8	234	393	8689	comp106336_c0;comp111298_c1;comp1119033_c0;comp113682_c1;comp113682_c2;comp49064_c0;comp81231_c0;comp97653_c0
RNA degradation	ko03018	8	211	393	8689	comp113115_c0;comp119634_c0;comp133689_c0;comp1450628_c0;comp3310_c0;comp60459_c0;comp616964_c0;comp87488_c0
Tyrosine metabolism	ko00350	5	79	393	8689	comp113579_c1;comp135175_c1;comp137424_c0;comp40001_c0;comp4029_c1
ABC transporters	ko02010	1	74	393	8689	comp140333_c0
Nitrogen metabolism	ko00910	2	66	393	8689	comp116216_c0;comp43475_c1
Degradation of aromatic compounds	ko01220	1	18	393	8689	comp40001_c0
Brassinosteroid biosynthesis	ko00905	1	21	393	8689	comp363714_c0
Circadian rhythm - plant	ko04712	2	56	393	8689	comp137747_c0;comp138496_c0
Aminoacyl-tRNA biosynthesis	ko00970	6	173	393	8689	comp118969_c0;comp121555_c0;comp134299_c0;comp135136_c0;comp559_c0;comp83426_c0
Lysine degradation	ko00310	1	89	393	8689	comp120134_c0
Glutathione metabolism	ko00480	7	218	393	8689	comp100645_c1;comp112018_c0;comp119645_c0;comp122478_c2;comp122763_c0;comp5288_c0;comp5288_c1
Base excision repair	ko03410	1	53	393	8689	comp116831_c0
Linoleic acid metabolism	ko00591	6	43	393	8689	comp112623_c0;comp117980_c2;comp123011_c0;comp129237_c0;comp15797_c0;comp68274_c0
One carbon pool by folate	ko00670	1	24	393	8689	comp1100387_c0
Cysteine and methionine metabolism	ko00270	16	184	393	8689	comp101397_c0;comp103491_c3;comp111978_c0;comp118173_c0;comp118526_c0;comp123041_c0;comp123098_c0;comp131778_c0;comp135151_c0;comp141621_c0;comp20266_c0;comp39671_c0;comp4029_c1;comp589633_c0;comp898458_c0;comp99258_c0
Oxidative phosphorylation	ko00190	22	353	393	8689	comp101636_c0;comp106354_c0;comp1206405_c0;comp122744_c0;comp127084_c0;comp134205_c1;comp1948_c1;comp27606_c0;comp2993_c0;comp33806_c0;comp363_c0;comp4212_c0;comp4212_c1;comp551968_c0;comp651637_c0;comp66538_c0;comp683383_c0;comp69782_c0;comp78737_c0;comp86439_c1;comp95460_c2;comp98597_c0
Protein export	ko03060	1	99	393	8689	comp122704_c2
Ether lipid metabolism	ko00565	4	58	393	8689	comp120284_c0;comp120284_c1;comp8255_c0;comp8660_c0
Arginine and proline metabolism	ko00330	8	155	393	8689	comp101397_c0;comp116216_c0;comp118526_c0;comp120134_c0;comp129616_c0;comp20266_c0;comp4029_c1;comp5839_c0
Pentose and glucuronate interconversions	ko00040	3	107	393	8689	comp101033_c0;comp120134_c0;comp81861_c0
Ubiquitin mediated proteolysis	ko04120	10	257	393	8689	comp117376_c0;comp117548_c0;comp1177369_c0;comp120056_c1;comp131167_c0;comp142592_c0;comp18733_c0;comp514541_c0;comp93531_c0;comp985077_c0
RNA transport	ko03013	17	390	393	8689	comp102812_c0;comp108984_c1;comp113853_c0;comp113881_c0;comp120741_c0;comp120841_c0;comp121743_c0;comp142581_c1;comp1450628_c0;comp20867_c0;comp42842_c0;comp840427_c0;comp85652_c0;comp85652_c1;comp87488_c0;comp91716_c0;comp95381_c0
Fructose and mannose metabolism	ko00051	12	119	393	8689	comp101033_c0;comp103669_c0;comp111071_c0;comp119795_c0;comp130787_c0;comp1327_c0;comp1327_c1;comp134449_c3;comp29663_c0;comp522484_c0;comp60459_c0;comp81861_c0
Ribosome	ko03010	86	757	393	8689	comp100882_c0;comp101831_c0;comp103419_c0;comp105494_c0;comp106078_c0;comp106806_c0;comp107314_c0;comp107365_c0;comp108095_c0;comp108680_c0;comp109075_c0;comp111948_c0;comp1121895_c0;comp113071_c0;comp113177_c0;comp113995_c0;comp114616_c0;comp116702_c0;comp117987_c0;comp12994_c0;comp16850_c0;comp17014_c0;comp17372_c0;comp21227_c0;comp22820_c0;comp2382_c0;comp25168_c0;comp29994_c0;comp322227_c0;co…
Glycine, serine and threonine metabolism	ko00260	7	137	393	8689	comp1100387_c0;comp118861_c0;comp121079_c0;comp139583_c0;comp140659_c0;comp37162_c1;comp78718_c0
Spliceosome	ko03040	11	462	393	8689	comp107760_c1;comp123306_c0;comp123306_c1;comp129390_c0;comp130515_c4;comp135788_c0;comp16582_c0;comp2489_c0;comp591812_c0;comp81192_c0;comp86442_c0
Fatty acid degradation	ko00071	6	101	393	8689	comp113579_c1;comp120134_c0;comp135175_c1;comp137424_c0;comp40001_c0;comp89582_c0
Glycerolipid metabolism	ko00561	2	89	393	8689	comp120134_c0;comp125913_c0
Biotin metabolism	ko00780	1	26	393	8689	comp72799_c0
Taurine and hypotaurine metabolism	ko00430	1	23	393	8689	comp53239_c0
Monoterpenoid biosynthesis	ko00902	1	10	393	8689	comp68742_c0
Fatty acid elongation	ko00062	2	64	393	8689	comp125607_c1;comp132218_c0
Phenylpropanoid biosynthesis	ko00940	12	335	393	8689	comp1100749_c0;comp118671_c1;comp119089_c0;comp120873_c0;comp127651_c1;comp128155_c1;comp130861_c0;comp131303_c1;comp133312_c1;comp133421_c0;comp87022_c0;comp87022_c1
Glycolysis / Gluconeogenesis	ko00010	32	311	393	8689	comp103669_c0;comp108052_c0;comp111353_c0;comp111353_c1;comp113115_c0;comp113579_c1;comp115343_c1;comp117618_c0;comp117949_c0;comp119634_c0;comp119795_c0;comp120134_c0;comp12044_c0;comp130787_c0;comp131408_c0;comp1327_c0;comp1327_c1;comp134000_c0;comp134449_c3;comp135175_c1;comp137424_c0;comp139583_c0;comp29663_c0;comp3310_c0;comp40001_c0;comp522484_c0;comp60459_c0;comp616964_c0;comp682729_c0;com…
Phenylalanine metabolism	ko00360	8	261	393	8689	comp119089_c0;comp120873_c0;comp127651_c1;comp128155_c1;comp130861_c0;comp131303_c1;comp133312_c1;comp4029_c1
Thiamine metabolism	ko00730	5	22	393	8689	comp103369_c0;comp107332_c0;comp107332_c1;comp114131_c0;comp94043_c0
Starch and sucrose metabolism	ko00500	17	360	393	8689	comp101665_c0;comp103774_c0;comp1105652_c0;comp111071_c0;comp114574_c0;comp117371_c0;comp118671_c1;comp12044_c0;comp127851_c0;comp133032_c0;comp133421_c0;comp134449_c3;comp137195_c0;comp141581_c1;comp83957_c0;comp90035_c1;comp909840_c0
Vitamin B6 metabolism	ko00750	1	17	393	8689	comp118861_c0
Citrate cycle (TCA cycle)	ko00020	5	152	393	8689	comp118173_c0;comp119645_c0;comp141536_c0;comp589633_c0;comp9842_c0
Porphyrin and chlorophyll metabolism	ko00860	4	55	393	8689	comp105557_c0;comp134597_c0;comp138024_c0;comp138024_c1
Steroid biosynthesis	ko00100	2	64	393	8689	comp111735_c0;comp99336_c1
Galactose metabolism	ko00052	7	147	393	8689	comp110040_c0;comp12044_c0;comp133032_c0;comp134449_c3;comp46186_c0;comp60459_c0;comp83957_c0
Tryptophan metabolism	ko00380	6	84	393	8689	comp118040_c0;comp118040_c1;comp118040_c2;comp120134_c0;comp137728_c1;comp614779_c0
Sulfur metabolism	ko00920	2	53	393	8689	comp129755_c0;comp282542_c0
Phosphatidylinositol signaling system	ko04070	2	119	393	8689	comp116030_c0;comp129882_c0
Plant-pathogen interaction	ko04626	10	399	393	8689	comp100946_c0;comp116030_c0;comp117635_c1;comp117635_c2;comp123773_c0;comp125632_c0;comp126956_c0;comp127054_c0;comp132994_c0;comp142662_c1
Glyoxylate and dicarboxylate metabolism	ko00630	16	140	393	8689	comp1100387_c0;comp116216_c0;comp118040_c0;comp118040_c1;comp118040_c2;comp118173_c0;comp121079_c0;comp126625_c0;comp133876_c0;comp141536_c0;comp589633_c0;comp614779_c0;comp71740_c0;comp98323_c0;comp98323_c1;comp9842_c0
Pantothenate and CoA biosynthesis	ko00770	1	40	393	8689	comp119832_c1
Endocytosis	ko04144	9	303	393	8689	comp107760_c1;comp114148_c0;comp114148_c2;comp120284_c0;comp120284_c1;comp123306_c0;comp123306_c1;comp2489_c0;comp8660_c0
mRNA surveillance pathway	ko03015	5	214	393	8689	comp1450628_c0;comp82780_c0;comp87488_c0;comp91716_c0;comp95381_c0
Terpenoid backbone biosynthesis	ko00900	1	75	393	8689	comp114975_c0
Butanoate metabolism	ko00650	1	51	393	8689	comp53239_c0
Carbon fixation in photosynthetic organisms	ko00710	25	196	393	8689	comp103669_c0;comp108052_c0;comp111353_c0;comp111353_c1;comp115343_c1;comp115890_c0;comp117949_c0;comp118173_c0;comp119795_c0;comp120047_c0;comp125052_c0;comp130787_c0;comp131408_c0;comp1327_c0;comp1327_c1;comp133876_c0;comp135539_c0;comp29663_c0;comp4029_c1;comp522484_c0;comp589633_c0;comp629489_c0;comp682729_c0;comp88565_c0;comp99071_c0
Regulation of autophagy	ko04140	1	57	393	8689	comp138022_c0
Valine, leucine and isoleucine biosynthesis	ko00290	1	37	393	8689	comp119832_c1
Peroxisome	ko04146	10	170	393	8689	comp116494_c0;comp118040_c0;comp118040_c1;comp118040_c2;comp119645_c0;comp133467_c0;comp138881_c0;comp40409_c0;comp614779_c0;comp71740_c0
Biosynthesis of amino acids	ko01230	42	527	393	8689	comp103491_c3;comp103669_c0;comp106072_c0;comp106072_c1;comp108052_c0;comp1100387_c0;comp111353_c0;comp111353_c1;comp111978_c0;comp113115_c0;comp115343_c1;comp116216_c0;comp117949_c0;comp118861_c0;comp119634_c0;comp119645_c0;comp119795_c0;comp119832_c1;comp120047_c0;comp129838_c0;comp130787_c0;comp131408_c0;comp1327_c0;comp1327_c1;comp139583_c0;comp141536_c0;comp29663_c0;comp3310_c0;comp335529_c0…
Ribosome biogenesis in eukaryotes	ko03008	4	175	393	8689	comp104452_c0;comp142931_c0;comp142931_c1;comp79154_c0
Amino sugar and nucleotide sugar metabolism	ko00520	12	221	393	8689	comp111071_c0;comp116074_c0;comp116878_c1;comp117066_c2;comp117066_c3;comp12044_c0;comp127478_c1;comp127851_c0;comp134449_c3;comp140523_c1;comp83957_c0;comp94176_c0
Isoquinoline alkaloid biosynthesis	ko00950	1	42	393	8689	comp4029_c1
Histidine metabolism	ko00340	2	40	393	8689	comp120134_c0;comp36866_c0
Cyanoamino acid metabolism	ko00460	3	92	393	8689	comp1100387_c0;comp118671_c1;comp133421_c0
Inositol phosphate metabolism	ko00562	4	103	393	8689	comp119795_c0;comp129882_c0;comp29663_c0;comp96950_c0
Selenocompound metabolism	ko00450	6	54	393	8689	comp103491_c3;comp111978_c0;comp135151_c0;comp142259_c0;comp898458_c0;comp99258_c0
Sphingolipid metabolism	ko00600	1	56	393	8689	comp130062_c0
Pentose phosphate pathway	ko00030	17	132	393	8689	comp103669_c0;comp106072_c0;comp106072_c1;comp120047_c0;comp12044_c0;comp129776_c0;comp130787_c0;comp1327_c0;comp1327_c1;comp134000_c0;comp335529_c0;comp522484_c0;comp5288_c0;comp5288_c1;comp60459_c0;comp629489_c0;comp83957_c0
Valine, leucine and isoleucine degradation	ko00280	1	83	393	8689	comp120134_c0
Pyrimidine metabolism	ko00240	3	181	393	8689	comp124103_c1;comp134938_c1;comp73045_c0
2-Oxocarboxylic acid metabolism	ko01210	6	124	393	8689	comp119645_c0;comp119832_c1;comp137728_c1;comp141536_c0;comp4029_c1;comp9842_c0
Carbon metabolism	ko01200	49	592	393	8689	comp103669_c0;comp106072_c0;comp106072_c1;comp108052_c0;comp1100387_c0;comp111353_c0;comp111353_c1;comp113115_c0;comp115343_c1;comp115890_c0;comp117949_c0;comp118173_c0;comp119634_c0;comp119645_c0;comp119795_c0;comp120047_c0;comp125052_c0;comp126625_c0;comp129776_c0;comp130787_c0;comp131408_c0;comp1327_c0;comp1327_c1;comp133876_c0;comp134000_c0;comp134449_c3;comp135539_c0;comp139583_c0;comp140659…
DNA replication	ko03030	1	87	393	8689	comp142158_c0
Protein processing in endoplasmic reticulum	ko04141	20	445	393	8689	comp100946_c0;comp103108_c0;comp106370_c0;comp107760_c1;comp117376_c0;comp117635_c1;comp117635_c2;comp1177369_c0;comp117749_c0;comp119991_c0;comp120056_c1;comp123306_c0;comp123306_c1;comp135973_c0;comp18733_c0;comp2489_c0;comp38572_c0;comp514541_c0;comp59183_c0;comp93531_c0
Biosynthesis of unsaturated fatty acids	ko01040	4	79	393	8689	comp103820_c1;comp107308_c0;comp680846_c0;comp72799_c0
Purine metabolism	ko00230	5	264	393	8689	comp12044_c0;comp124103_c1;comp134938_c1;comp73045_c0;comp83957_c0
alpha-Linolenic acid metabolism	ko00592	7	88	393	8689	comp112623_c0;comp113579_c1;comp117980_c2;comp135175_c1;comp137424_c0;comp15797_c0;comp89582_c0
Phenylalanine, tyrosine and tryptophan biosynthesis	ko00400	2	69	393	8689	comp129838_c0;comp4029_c1
Glycerophospholipid metabolism	ko00564	6	155	393	8689	comp120284_c0;comp120284_c1;comp125913_c0;comp142316_c1;comp856436_c0;comp8660_c0
Ascorbate and aldarate metabolism	ko00053	2	84	393	8689	comp100645_c1;comp120134_c0
Limonene and pinene degradation	ko00903	1	22	393	8689	comp120134_c0
Fatty acid metabolism	ko01212	5	160	393	8689	comp103820_c1;comp107308_c0;comp680846_c0;comp72799_c0;comp89582_c0
Fatty acid biosynthesis	ko00061	1	79	393	8689	comp72799_c0
Tropane, piperidine and pyridine alkaloid biosynthesis	ko00960	1	44	393	8689	comp4029_c1
Pyruvate metabolism	ko00620	10	225	393	8689	comp118173_c0;comp120134_c0;comp125052_c0;comp126625_c0;comp135415_c0;comp135539_c0;comp589633_c0;comp78436_c0;comp88565_c0;comp99071_c0
Alanine, aspartate and glutamate metabolism	ko00250	4	135	393	8689	comp116216_c0;comp4029_c1;comp43475_c1;comp53239_c0
Diterpenoid biosynthesis	ko00904	2	33	393	8689	comp125421_c0;comp129576_c0
Plant hormone signal transduction	ko04075	12	373	393	8689	comp108965_c0;comp111386_c0;comp113857_c0;comp122017_c0;comp127054_c0;comp132796_c0;comp134542_c0;comp135056_c0;comp135228_c0;comp135711_c0;comp138222_c1;comp20023_c0
beta-Alanine metabolism	ko00410	3	92	393	8689	comp120134_c0;comp129616_c0;comp53239_c0
Folate biosynthesis	ko00790	1	19	393	8689	comp126761_c0
Photosynthesis	ko00195	8	55	393	8689	comp107479_c0;comp117486_c0;comp118086_c0;comp123810_c0;comp124009_c0;comp126193_c0;comp128024_c0;comp128100_c0
Glucosinolate biosynthesis	ko00966	1	6	393	8689	comp137728_c1
Arachidonic acid metabolism	ko00590	1	28	393	8689	comp122763_c0

## Sheet: g ME15 vs. ME6
#KEGG_n	326	KEGG_N	8689
#Pathway	ko_ID	Unigene	gene	Unigene_all	gene_all
Flavonoid biosynthesis	ko00941	1	56	326	8689	comp93875_c0	K13065
Phenylpropanoid biosynthesis	ko00940	26	335	326	8689	comp113961_c0;comp114666_c0;comp114666_c1;comp118671_c1;comp123058_c0;comp123833_c0;comp124155_c0;comp124398_c0;comp125709_c0;comp125852_c1;comp126327_c4;comp127474_c2;comp128202_c0;comp129181_c1;comp129803_c0;comp130824_c2;comp131303_c1;comp133421_c0;comp133964_c0;comp134581_c0;comp137894_c0;comp139631_c0;comp154429_c0;comp87022_c0;comp87022_c1;comp93875_c0	K05350+K00430+K00430+K05349+K00430+K13064+K00430+K00430+K00430+K10775+K00430+K05349+K00430+K00430+K00430+K00430+K00430+K01188+K00430+K00430+K10775+K05350+K01188+K00083+K00083+K13065
Protein processing in endoplasmic reticulum	ko04141	16	445	326	8689	comp100946_c0;comp106370_c0;comp108081_c0;comp116720_c1;comp117131_c0;comp119991_c0;comp121618_c0;comp121618_c1;comp123306_c1;comp123672_c0;comp130767_c0;comp131908_c0;comp132180_c0;comp134559_c0;comp135973_c0;comp2489_c0	K04079+K07953+K04079+K03283+K13525+K07953+K13993+K13993+K03283+K04079+K13993+K13993+K13993+K03283+K09562+K03283
Pyrimidine metabolism	ko00240	2	181	326	8689	comp134938_c1;comp73045_c0	K14641+K00940
Histidine metabolism	ko00340	1	40	326	8689	comp120134_c0	K00128
N-Glycan biosynthesis	ko00510	1	56	326	8689	comp135239_c0	K00737
Benzoxazinoid biosynthesis	ko00402	5	6	326	8689	comp120922_c0;comp128822_c0;comp129715_c0;comp134203_c0;comp137054_c0	K13222+K13223+K13225+K13226+K13224
Steroid biosynthesis	ko00100	1	64	326	8689	comp114684_c0	K05917
Ubiquitin mediated proteolysis	ko04120	2	257	326	8689	comp110857_c0;comp142592_c0	K04506+K03348
Phosphatidylinositol signaling system	ko04070	3	119	326	8689	comp116030_c0;comp125051_c0;comp129882_c0	K02183+K02183+K00913
Glycerolipid metabolism	ko00561	3	89	326	8689	comp114281_c0;comp120134_c0;comp136525_c0	K06119+K00128+K13508
Lysine degradation	ko00310	1	89	326	8689	comp120134_c0	K00128
Pantothenate and CoA biosynthesis	ko00770	1	40	326	8689	comp135018_c0	K00826
Ubiquinone and other terpenoid-quinone biosynthesis	ko00130	1	54	326	8689	comp139716_c0	K02548
Glyoxylate and dicarboxylate metabolism	ko00630	9	140	326	8689	comp121079_c0;comp127319_c0;comp133876_c0;comp138493_c0;comp140286_c0;comp589633_c0;comp614779_c0;comp71740_c0;comp9842_c0	K02437+K15919+K01602+K01601+K00122+K00026+K03781+K11517+K01647
RNA degradation	ko03018	5	211	326	8689	comp124912_c1;comp133689_c0;comp146955_c0;comp3310_c0;comp616964_c0	K01689+K12581+K00850+K01689+K01689
Isoquinoline alkaloid biosynthesis	ko00950	1	42	326	8689	comp4029_c1	K14455
Selenocompound metabolism	ko00450	1	54	326	8689	comp898458_c0	K00549
Peroxisome	ko04146	4	170	326	8689	comp128805_c0;comp137570_c0;comp614779_c0;comp71740_c0	K13356+K13356+K03781+K11517
Sulfur metabolism	ko00920	2	53	326	8689	comp128482_c0;comp282542_c0	K00640+K08738
Brassinosteroid biosynthesis	ko00905	1	21	326	8689	comp363714_c0	K15639
Pentose phosphate pathway	ko00030	10	132	326	8689	comp130787_c0;comp134000_c0;comp137956_c0;comp140322_c2;comp146955_c0;comp335529_c0;comp522484_c0;comp5288_c0;comp5288_c1;comp629489_c0	K01623+K00131+K03841+K01623+K00850+K00616+K01624+K00033+K00033+K00615
Citrate cycle (TCA cycle)	ko00020	3	152	326	8689	comp123952_c0;comp589633_c0;comp9842_c0	K00235+K00026+K01647
Oxidative phosphorylation	ko00190	25	353	326	8689	comp101636_c0;comp106354_c0;comp114412_c0;comp1206405_c0;comp122584_c0;comp123952_c0;comp124324_c0;comp124324_c2;comp126152_c0;comp126869_c0;comp127084_c0;comp1948_c1;comp27606_c0;comp2993_c0;comp33806_c0;comp4212_c0;comp4212_c1;comp551968_c0;comp651637_c0;comp655536_c0;comp683383_c0;comp69782_c0;comp78737_c0;comp95460_c2;comp98597_c0	K02256+K00412+K02256+K03955+K02261+K00235+K01507+K01507+K02149+K01535+K03936+K01507+K02126+K02132+K02265+K02133+K02133+K03881+K03879+K02256+K02267+K02128+K02262+K01535+K02261
Valine, leucine and isoleucine biosynthesis	ko00290	1	37	326	8689	comp135018_c0	K00826
Tyrosine metabolism	ko00350	1	79	326	8689	comp4029_c1	K14455
Phenylalanine, tyrosine and tryptophan biosynthesis	ko00400	2	69	326	8689	comp129838_c0;comp4029_c1	K01609+K14455
alpha-Linolenic acid metabolism	ko00592	7	88	326	8689	comp100249_c0;comp112623_c0;comp117980_c2;comp125743_c0;comp126791_c0;comp15797_c0;comp71868_c0	K00454+K00454+K00454+K01047+K10528+K00454+K00454
Carbon fixation in photosynthetic organisms	ko00710	13	196	326	8689	comp115343_c1;comp115890_c0;comp130787_c0;comp133876_c0;comp137956_c0;comp138493_c0;comp140322_c2;comp29663_c0;comp4029_c1;comp522484_c0;comp589633_c0;comp629489_c0;comp682729_c0	K00134+K05298+K01623+K01602+K03841+K01601+K01623+K01803+K14455+K01624+K00026+K00615+K00927
Biotin metabolism	ko00780	1	26	326	8689	comp67514_c0	K00652
Endocytosis	ko04144	5	303	326	8689	comp116720_c1;comp118975_c0;comp123306_c1;comp134559_c0;comp2489_c0	K03283+K07937+K03283+K03283+K03283
Pyruvate metabolism	ko00620	2	225	326	8689	comp120134_c0;comp589633_c0	K00128+K00026
Limonene and pinene degradation	ko00903	2	22	326	8689	comp120134_c0;comp137814_c0	K00128+K00517
Thiamine metabolism	ko00730	4	22	326	8689	comp107332_c0;comp107332_c1;comp137813_c0;comp94043_c0	K03146+K03146+K01662+K18278
Fatty acid degradation	ko00071	1	101	326	8689	comp120134_c0	K00128
Biosynthesis of unsaturated fatty acids	ko01040	1	79	326	8689	comp680846_c0	K00507
Spliceosome	ko03040	7	462	326	8689	comp115716_c0;comp116720_c1;comp123306_c1;comp134559_c0;comp137500_c0;comp2489_c0;comp591812_c0	K12859+K03283+K03283+K03283+K12890+K03283+K12733
beta-Alanine metabolism	ko00410	3	92	326	8689	comp116188_c0;comp120134_c0;comp129616_c0	K01580+K00128+K13366
Stilbenoid, diarylheptanoid and gingerol biosynthesis	ko00945	2	26	326	8689	comp137814_c0;comp93875_c0	K00517+K13065
mRNA surveillance pathway	ko03015	1	214	326	8689	comp98438_c0	K14411
Porphyrin and chlorophyll metabolism	ko00860	3	55	326	8689	comp127916_c0;comp138024_c0;comp138024_c1	K00231+K00218+K00218
Plant hormone signal transduction	ko04075	12	373	326	8689	comp121261_c0;comp122663_c2;comp123961_c1;comp123961_c2;comp124605_c0;comp132796_c0;comp133281_c1;comp134166_c0;comp134953_c0;comp134953_c1;comp135228_c0;comp141268_c0	K14488+K14484+K14487+K14487+K13946+K14491+K14496+K14432+K14498+K14498+K14497+K13946
Butanoate metabolism	ko00650	1	51	326	8689	comp116188_c0	K01580
Glycine, serine and threonine metabolism	ko00260	5	137	326	8689	comp121079_c0;comp125925_c0;comp127319_c0;comp139583_c0;comp37162_c1	K02437+K00058+K15919+K15633+K00108
Photosynthesis	ko00195	10	55	326	8689	comp117486_c0;comp118086_c0;comp119975_c0;comp120096_c0;comp123810_c0;comp124009_c0;comp126193_c0;comp128024_c0;comp128100_c0;comp138433_c2	K08901+K03541+K02641+K02635+K02639+K02717+K02636+K02716+K02639+K02689
Glycolysis / Gluconeogenesis	ko00010	17	311	326	8689	comp115343_c1;comp120134_c0;comp124912_c1;comp128369_c3;comp130787_c0;comp132000_c0;comp134000_c0;comp137956_c0;comp139583_c0;comp140322_c2;comp146955_c0;comp29663_c0;comp3310_c0;comp522484_c0;comp616964_c0;comp682729_c0;comp71575_c0	K00134+K00128+K01689+K01785+K01623+K00844+K00131+K03841+K15633+K01623+K00850+K01803+K01689+K01624+K01689+K00927+K01568
Amino sugar and nucleotide sugar metabolism	ko00520	13	221	326	8689	comp104777_c0;comp116074_c0;comp117066_c3;comp120002_c0;comp127478_c1;comp130086_c0;comp131086_c0;comp132000_c0;comp140523_c1;comp140523_c2;comp64543_c0;comp64543_c1;comp94176_c0	K01183+K01183+K01183+K01183+K01183+K08679+K00975+K00844+K01183+K01183+K01183+K01183+K00326
Arginine and proline metabolism	ko00330	3	155	326	8689	comp120134_c0;comp129616_c0;comp4029_c1	K00128+K13366+K14455
Cutin, suberine and wax biosynthesis	ko00073	6	51	326	8689	comp123985_c0;comp128805_c0;comp131065_c1;comp133887_c0;comp135740_c1;comp137570_c0	K15404+K13356+K17991+K17991+K15404+K13356
Nitrogen metabolism	ko00910	1	66	326	8689	comp118128_c0	K01674
Diterpenoid biosynthesis	ko00904	1	33	326	8689	comp129576_c0	K04124
Purine metabolism	ko00230	2	264	326	8689	comp134938_c1;comp73045_c0	K14641+K00940
Glutathione metabolism	ko00480	6	218	326	8689	comp112018_c0;comp120927_c0;comp134985_c3;comp136211_c1;comp5288_c0;comp5288_c1	K00799+K00799+K00799+K00799+K00033+K00033
Valine, leucine and isoleucine degradation	ko00280	2	83	326	8689	comp120134_c0;comp135018_c0	K00128+K00826
Starch and sucrose metabolism	ko00500	25	360	326	8689	comp113961_c0;comp118671_c1;comp127339_c0;comp127474_c2;comp130086_c0;comp131086_c0;comp131261_c0;comp132000_c0;comp132251_c0;comp132251_c1;comp132659_c0;comp133032_c0;comp133421_c0;comp134814_c0;comp136497_c0;comp137195_c0;comp137487_c0;comp137996_c3;comp138643_c0;comp139173_c0;comp139631_c0;comp140466_c0;comp140869_c0;comp154429_c0;comp909840_c0	K05350+K05349+K00695+K05349+K08679+K00975+K01184+K00844+K01193+K01193+K01051+K01193+K01188+K01193+K01193+K01176+K00695+K01193+K01176+K01051+K05350+K00695+K16055+K01188+K01176
Inositol phosphate metabolism	ko00562	3	103	326	8689	comp129882_c0;comp138490_c1;comp29663_c0	K00913+K01858+K01803
Pentose and glucuronate interconversions	ko00040	5	107	326	8689	comp120134_c0;comp131261_c0;comp132659_c0;comp138273_c0;comp139173_c0	K00128+K01184+K01051+K01728+K01051
Ascorbate and aldarate metabolism	ko00053	1	84	326	8689	comp120134_c0	K00128
ABC transporters	ko02010	1	74	326	8689	comp142446_c0	K05658
Tropane, piperidine and pyridine alkaloid biosynthesis	ko00960	3	44	326	8689	comp105379_c1;comp135972_c0;comp4029_c1	K08081+K08081+K14455
Glycerophospholipid metabolism	ko00564	7	155	326	8689	comp125743_c0;comp133348_c0;comp136525_c0;comp136858_c0;comp138503_c2;comp142316_c1;comp856436_c0	K01047+K00894+K13508+K05929+K01126+K06124+K01613
Plant-pathogen interaction	ko04626	10	399	326	8689	comp100946_c0;comp108081_c0;comp116030_c0;comp123672_c0;comp125051_c0;comp132736_c0;comp132994_c0;comp135339_c2;comp135509_c0;comp142074_c0	K04079+K04079+K02183+K04079+K02183+K13425+K13448+K13448+K13412+K13420
Carbon metabolism	ko01200	28	592	326	8689	comp115343_c1;comp115890_c0;comp123952_c0;comp124912_c1;comp125925_c0;comp128482_c0;comp130787_c0;comp132000_c0;comp133876_c0;comp134000_c0;comp137956_c0;comp138493_c0;comp139583_c0;comp140286_c0;comp140322_c2;comp146955_c0;comp29663_c0;comp3310_c0;comp335529_c0;comp4029_c1;comp522484_c0;comp5288_c0;comp5288_c1;comp589633_c0;comp616964_c0;comp629489_c0;comp682729_c0;comp9842_c0	K00134+K05298+K00235+K01689+K00058+K00640+K01623+K00844+K01602+K00131+K03841+K01601+K15633+K00122+K01623+K00850+K01803+K01689+K00616+K14455+K01624+K00033+K00033+K00026+K01689+K00615+K00927+K01647
Fatty acid elongation	ko00062	4	64	326	8689	comp101817_c0;comp116005_c0;comp125607_c0;comp133291_c1	K15397+K15397+K15397+K15397
Tryptophan metabolism	ko00380	2	84	326	8689	comp120134_c0;comp614779_c0	K00128+K03781
Ether lipid metabolism	ko00565	2	58	326	8689	comp125743_c0;comp8255_c0	K01047+K01062
Biosynthesis of amino acids	ko01230	21	527	326	8689	comp115343_c1;comp124912_c1;comp125925_c0;comp128482_c0;comp129838_c0;comp130787_c0;comp135018_c0;comp139583_c0;comp140322_c2;comp146955_c0;comp29663_c0;comp3310_c0;comp335529_c0;comp39671_c0;comp4029_c1;comp522484_c0;comp616964_c0;comp629489_c0;comp682729_c0;comp898458_c0;comp9842_c0	K00134+K01689+K00058+K00640+K01609+K01623+K00826+K15633+K01623+K00850+K01803+K01689+K00616+K00789+K14455+K01624+K01689+K00615+K00927+K00549+K01647
Fructose and mannose metabolism	ko00051	7	119	326	8689	comp130787_c0;comp132000_c0;comp137956_c0;comp140322_c2;comp146955_c0;comp29663_c0;comp522484_c0	K01623+K00844+K03841+K01623+K00850+K01803+K01624
Galactose metabolism	ko00052	10	147	326	8689	comp128369_c3;comp132000_c0;comp132251_c0;comp132251_c1;comp132805_c0;comp133032_c0;comp134814_c0;comp136497_c0;comp137996_c3;comp146955_c0	K01785+K00844+K01193+K01193+K18819+K01193+K01193+K01193+K01193+K00850
Phagosome	ko04145	9	234	326	8689	comp106336_c0;comp106711_c0;comp113682_c1;comp113682_c2;comp124450_c0;comp126152_c0;comp49064_c0;comp74787_c0;comp83906_c0	K05692+K07375+K05692+K05692+K04392+K02149+K04392+K04392+K05692
Ribosome	ko03010	73	757	326	8689	comp101831_c0;comp103419_c0;comp106806_c0;comp107365_c0;comp108095_c0;comp120552_c0;comp123485_c0;comp125075_c0;comp126091_c0;comp126119_c0;comp128604_c0;comp12994_c0;comp130672_c2;comp131942_c0;comp133203_c0;comp17014_c0;comp17372_c0;comp21227_c0;comp22820_c0;comp2382_c0;comp25168_c0;comp29994_c0;comp322227_c0;comp3331_c0;comp34318_c0;comp359114_c0;comp386369_c0;comp388389_c0;comp415027_c0;comp4…	K02993+K02973+K02953+K02947+K02873+K02899+K02933+K02884+K02876+K02895+K02939+K02930+K02955+K02926+K02945+K02901+K02896+K02865+K02985+K02989+K02951+K02868+K02964+K02885+K02981+K02975+K02997+K02912+K02974+K02995+K02987+K02998+K02971+K02877+K02866+K02905+K02983+K02960+K02875+K02917+K02934+K02903+K02920+K02929+K02910+K02984+K02883+K02889+K02872+K02941+K02937+K02898+K02962+K02936+K02918+K02976+K02943+…
Cyanoamino acid metabolism	ko00460	6	92	326	8689	comp113961_c0;comp118671_c1;comp127474_c2;comp133421_c0;comp139631_c0;comp154429_c0	K05350+K05349+K05349+K01188+K05350+K01188
RNA transport	ko03013	5	390	326	8689	comp108984_c1;comp113881_c0;comp20867_c0;comp42842_c0;comp46708_c0	K03231+K03231+K03257+K03236+K03231
2-Oxocarboxylic acid metabolism	ko01210	3	124	326	8689	comp135018_c0;comp4029_c1;comp9842_c0	K00826+K14455+K01647
Alanine, aspartate and glutamate metabolism	ko00250	3	135	326	8689	comp116188_c0;comp126376_c0;comp4029_c1	K01580+K01953+K14455
Phenylalanine metabolism	ko00360	18	261	326	8689	comp114666_c0;comp114666_c1;comp123058_c0;comp123833_c0;comp124155_c0;comp124398_c0;comp125709_c0;comp125852_c1;comp126327_c4;comp128202_c0;comp129181_c1;comp129803_c0;comp130824_c2;comp131303_c1;comp133964_c0;comp134581_c0;comp137894_c0;comp4029_c1	K00430+K00430+K00430+K13064+K00430+K00430+K00430+K10775+K00430+K00430+K00430+K00430+K00430+K00430+K00430+K00430+K10775+K14455
Basal transcription factors	ko03022	2	73	326	8689	comp126650_c2;comp132358_c0	K03120+K03124
Linoleic acid metabolism	ko00591	8	43	326	8689	comp100249_c0;comp112623_c0;comp117980_c2;comp123011_c0;comp125743_c0;comp129237_c0;comp15797_c0;comp71868_c0	K00454+K00454+K00454+K15718+K01047+K15718+K00454+K00454
Terpenoid backbone biosynthesis	ko00900	1	75	326	8689	comp137813_c0	K01662
Fatty acid metabolism	ko01212	1	160	326	8689	comp680846_c0	K00507
Arachidonic acid metabolism	ko00590	1	28	326	8689	comp125743_c0	K01047
Cysteine and methionine metabolism	ko00270	6	184	326	8689	comp128482_c0;comp136855_c0;comp39671_c0;comp4029_c1;comp589633_c0;comp898458_c0	K00640+K00547+K00789+K14455+K00026+K00549
Circadian rhythm - plant	ko04712	1	56	326	8689	comp132413_c4	K16241
Taurine and hypotaurine metabolism	ko00430	1	23	326	8689	comp116188_c0	K01580
