# Supplementary material for: De novo assembly and comparative analysis of the transcriptome of embryogenic callus formation in bread wheat (Triticum aestivum L.)
Source: BMC Plant Biol. 2017 Dec 19;17:244. doi: 10.1186/s12870-017-1204-2 (PMC5735865; doi:10.1186/s12870-017-1204-2)
Supplement: Supplementary file 10 — List of all TFs and expression of DEGs TFs in the 6 libraries. (XLSX 93 kb) [file 12870_2017_1204_MOESM10_ESM.xlsx]

## Sheet: a. All TFs 
#Query_id	Subject_id	Score	TF family
comp100486_c0	Tae037566	2e-55	ERF
comp104996_c0	AT2G35530.1	0.0002	bZIP
comp111855_c1	Tae000779	1e-53	ERF
comp114568_c0	AT3G01530.1	2e-18	MYB_related
comp114855_c0	Tae005997	2e-94	ERF
comp115021_c0	Tae068194	4e-33	ERF
comp115171_c0	AT1G71520.1	6e-35	ERF
comp116842_c0	Tae007270	5e-52	ERF
comp117000_c0	Tae009346	6e-11	G2-like
comp117337_c0	Tae006508	3e-38	ERF
comp117997_c0	Tae006260	2e-60	ERF
comp118204_c0	AT3G57230.1	8e-73	MIKC
comp118977_c0	Tae013652	1e-95	LBD
comp119033_c0	Tae000830	2e-23	MIKC
comp119803_c0	AT1G50420.1	1e-103	GRAS
comp120003_c0	Tae013498	1e-22	ERF
comp120692_c0	Tae040364	2e-35	NAC
comp120979_c1	Tae030728	3e-22	HSF
comp121285_c0	Tae005531	4e-85	MYB
comp121490_c0	Tae003589	3e-76	GRF
comp122444_c0	Tae031613	2e-09	ERF
comp122605_c0	Tae067726	0	G2-like
comp122646_c0	Tae067129	3e-14	bHLH
comp123298_c0	Tae031613	1e-81	ERF
comp123383_c0	AT3G49930.1	4e-41	C2H2
comp123552_c0	Tae026955	2e-10	ERF
comp123552_c1	Tae026955	2e-49	ERF
comp123648_c0	Tae006741	1e-74	ERF
comp123762_c0	Tae037887	1e-56	MYB
comp123837_c0	Tae059996	3e-118	bHLH
comp124116_c0	Tae068447	3e-09	ERF
comp124345_c0	Tae069013	1e-67	WRKY
comp125000_c0	Tae002067	7e-69	C3H
comp125006_c0	Tae013006	1e-66	Dof
comp125230_c0	Tae036516	3e-172	bHLH
comp125320_c0	Tae031250	2e-23	AP2
comp125410_c0	Tae021720	5e-140	bHLH
comp125594_c0	Tae037566	9e-55	ERF
comp125799_c0	Tae003589	3e-89	GRF
comp125849_c1	Tae013934	2e-21	GATA
comp126005_c0	Tae000763	1e-10	ERF
comp126005_c1	Tae000763	5e-61	ERF
comp126384_c0	Tae029706	4e-92	ZF-HD
comp126418_c1	Tae044534	4e-63	ERF
comp126519_c0	Tae062434	8e-149	NAC
comp126551_c0	AT5G62940.1	8e-16	Dof
comp126676_c0	Tae047665	1e-35	bZIP
comp126788_c0	Tae004880	2e-121	ERF
comp126813_c1	Tae068240	4e-82	bHLH
comp126915_c0	AT1G62990.1	1e-148	TALE
comp127188_c0	Tae030368	3e-45	HSF
comp127326_c0	Tae029828	1e-30	bZIP
comp127327_c0	Tae050417	7e-87	Nin-like
comp127465_c1	Tae035946	1e-137	YABBY
comp127497_c0	Tae038907	2e-116	bHLH
comp127834_c2	Tae058256	7e-35	TALE
comp127958_c1	Tae068741	1e-63	C2H2
comp128081_c0	Tae007949	7e-32	HD-ZIP
comp128081_c1	Tae007949	2e-77	HD-ZIP
comp128170_c0	Tae044348	6e-20	MYB
comp128183_c1	Tae005147	2e-72	MYB
comp128282_c0	Tae045704	4e-122	WRKY
comp128362_c1	Tae042505	4e-120	NAC
comp128506_c0	Tae004677	5e-26	ERF
comp128506_c1	Tae004677	8e-67	ERF
comp128620_c0	Tae055584	8e-112	WRKY
comp128681_c0	Tae021382	5e-96	NAC
comp128693_c0	Tae047090	1e-93	MYB-related
comp128869_c0	AT4G33280.1	1e-30	B3
comp128909_c0	Tae007720	5e-143	GRF
comp128927_c0	Tae067295	5e-10	bHLH
comp129036_c0	Tae062716	0	HSF
comp129045_c1	Tae022930	6e-32	bZIP
comp129220_c0	Tae051383	2e-100	ERF
comp129393_c2	Tae036173	0	AP2
comp129568_c0	Tae043084	2e-99	MYB
comp129596_c0	Tae028571	4e-34	HD-ZIP
comp129621_c0	Tae042480	5e-25	LBD
comp129705_c0	Tae060796	7e-38	MYB
comp129705_c1	Tae004184	2e-91	MYB
comp129783_c0	Tae010456	7e-74	HD-ZIP
comp129783_c1	Tae026531	1e-30	HD-ZIP
comp129826_c0	Tae033068	2e-74	NAC
comp129826_c4	Tae000413	2e-100	NAC
comp129884_c0	Tae056988	3e-79	ERF
comp130183_c0	Tae058256	3e-157	TALE
comp130190_c1	Tae025436	2e-36	MYB
comp130280_c0	Tae006057	7e-93	MYB
comp130280_c1	Tae006057	6e-46	MYB
comp130343_c0	Tae007441	1e-97	NF-YA
comp130366_c0	Tae063545	1e-151	DBB
comp130418_c1	Tae025083	4e-110	ERF
comp130682_c0	Tae054466	1e-94	C2H2
comp130722_c1	AT5G56270.1	6e-69	WRKY
comp130838_c0	AT3G26790.1	1e-22	B3
comp130854_c0	AT1G49560.1	3e-13	G2-like
comp130854_c0	Tae068953	8e-67	G2-like
comp130854_c1	Tae068953	1e-96	G2-like
comp130917_c0	AT3G58190.1	2e-62	LBD
comp130936_c0	Tae045268	6e-133	MYB
comp131255_c0	Tae026609	4e-56	MYB
comp131255_c1	Tae039667	5e-36	MYB
comp131310_c0	Tae032724	1e-146	ARF
comp131522_c2	Tae045992	4e-96	MYB-related
comp131637_c0	Tae057340	1e-122	bHLH
comp131644_c0	Tae058826	2e-75	C2H2
comp131751_c1	Tae031560	1e-127	bHLH
comp131887_c0	Tae031786	5e-86	WRKY
comp131954_c0	Tae045303	3e-140	bHLH
comp131957_c1	Tae027212	1e-41	ERF
comp131990_c0	AT1G32540.3	4e-74	LSD
comp132260_c0	AT1G66230.1	9e-90	MYB
comp132285_c1	Tae067975	2e-33	bZIP
comp132583_c0	Tae013175	2e-106	GRAS
comp132736_c0	AT4G01250.1	7e-15	WRKY
comp132980_c0	Tae003027	3e-173	WRKY
comp133054_c0	Tae003480	1e-128	HSF
comp133301_c0	AT5G66350.1	1e-51	SRS
comp133350_c0	Tae005187	5e-143	Trihelix
comp133387_c0	Tae027689	3e-167	bHLH
comp133459_c0	Tae059266	0	C2H2
comp133528_c0	Tae002328	0	WRKY
comp133532_c1	Tae005745	3e-135	MYB-related
comp133603_c0	Tae001826	1e-97	TALE
comp133603_c1	Tae001826	0	TALE
comp133676_c2	Tae004316	1e-156	WRKY
comp133682_c0	Tae031268	6e-25	HB-other
comp133717_c2	Tae010533	9e-99	ERF
comp134106_c0	AT3G21330.1	1e-39	bHLH
comp134166_c0	Tae003824	4e-175	bZIP
comp134212_c0	Tae001868	1e-25	ARR-B
comp134212_c1	Tae001854	0	ARR-B
comp134239_c0	Tae045013	4e-123	WRKY
comp134349_c0	Tae032724	0	ARF
comp134404_c1	Tae034978	2e-71	G2-like
comp134503_c0	Tae056674	1e-73	bHLH
comp134512_c0	Tae063369	0	GRAS
comp134648_c0	Tae007418	4e-101	WRKY
comp134773_c0	Tae025712	9e-09	ERF
comp134875_c4	Tae024578	2e-129	MYB-related
comp134888_c0	AT1G49950.3	1e-102	MYB_related
comp134890_c0	Tae065846	8e-162	HSF
comp134996_c0	AT5G62380.1	5e-11	NAC
comp135088_c0	Tae014822	2e-92	GRAS
comp135470_c0	Tae034100	2e-41	WRKY
comp136004_c0	Tae017202	1e-16	ERF
comp136064_c1	Tae044316	1e-60	Trihelix
comp136200_c0	Tae039607	7e-81	NF-YA
comp136529_c0	Tae024331	5e-160	G2-like
comp136799_c1	Tae005745	5e-09	MYB-related
comp136902_c0	Tae038493	0	bZIP
comp136947_c0	AT4G37850.1	4e-59	bHLH
comp136991_c0	Tae066145	3e-86	G2-like
comp137191_c1	Tae041513	1e-44	HSF
comp137259_c0	Tae005298	2e-162	ERF
comp137501_c0	Tae024828	0	bHLH
comp137564_c3	Tae004423	4e-101	Nin-like
comp137708_c0	Tae025793	4e-76	bHLH
comp137795_c0	Tae022029	0	HSF
comp138161_c1	Tae057402	2e-108	C2H2
comp138222_c0	Tae053423	3e-102	NAC
comp138288_c0	Tae003004	0	SBP
comp138346_c0	Tae048930	0	NAC
comp139017_c0	Tae044973	0	B3
comp139374_c0	Tae033238	1e-51	MYB
comp139473_c1	Tae058208	3e-93	GATA
comp139632_c0	Tae038177	2e-178	GRAS
comp139688_c1	Tae042230	2e-53	WRKY
comp139778_c0	Tae001519	4e-138	HD-ZIP
comp139800_c0	Tae060167	7e-126	bZIP
comp139933_c0	Tae020577	0	TALE
comp139960_c1	Tae052510	0	GRAS
comp140277_c0	Tae000727	2e-111	MYB
comp140327_c0	Tae032645	0	B3
comp140577_c0	Tae045517	1e-166	G2-like
comp140649_c0	Tae025629	6e-112	Trihelix
comp140669_c0	Tae036029	0	GRAS
comp140680_c1	Tae061339	0	NAC
comp141522_c0	Tae058615	0	GRAS
comp141705_c3	Tae058419	0	GRAS
comp142076_c0	AT1G64530.1	1e-138	Nin-like
comp149376_c0	Tae002472	2e-20	WRKY
comp16798_c0	AT5G41315.1	3e-30	bHLH
comp95602_c0	Tae056546	3e-93	ERF
comp99989_c0	Tae055008	4e-08	FAR1
comp99420_c0	Tae044419	2e-11	HSF
comp99284_c0	Tae000513	3e-15	G2-like
comp99276_c0	Tae063490	5e-39	ERF
comp99236_c0	Tae035882	2e-10	C2H2
comp99233_c1	Tae062163	4e-07	MIKC
comp99107_c0	Tae040307	3e-08	ERF
comp99043_c0	Tae056053	5e-14	TALE
comp99007_c0	Tae046105	5e-126	FAR1
comp9874_c0	Tae052586	3e-23	FAR1
comp986799_c0	Tae045056	4e-31	ERF
comp985569_c0	Tae063448	5e-20	FAR1
comp98551_c0	Tae061270	1e-39	C2H2
comp984652_c0	Tae029729	1e-29	ERF
comp98342_c0	Tae043957	2e-36	B3
comp98278_c0	Tae050178	9e-06	FAR1
comp982643_c0	Tae051297	1e-30	FAR1
comp9822_c0	Tae020911	2e-47	GRAS
comp98126_c0	Tae033068	4e-54	NAC
comp97917_c2	Tae048934	1e-30	FAR1
comp97917_c1	Tae048934	6e-43	FAR1
comp97917_c0	Tae048934	0	FAR1
comp97618_c0	Tae047299	2e-92	WRKY
comp97433_c0	Tae059520	5e-102	G2-like
comp97420_c2	Tae054710	2e-127	FAR1
comp97420_c0	Tae054710	3e-108	FAR1
comp97296_c0	Tae022088	1e-15	FAR1
comp97286_c0	Tae012234	2e-10	M-type
comp97229_c0	Tae037335	1e-40	FAR1
comp97188_c0	Tae046103	3e-42	MYB-related
comp96775_c0	Tae037777	2e-53	MYB
comp96191_c0	Tae037903	5e-48	bHLH
comp96044_c0	Tae049699	6e-07	GRAS
comp95986_c3	Tae027865	2e-23	G2-like
comp95986_c2	Tae027865	2e-20	G2-like
comp95986_c1	Tae027865	7e-24	G2-like
comp95986_c0	Tae027865	7e-50	G2-like
comp95975_c0	Tae009309	8e-10	LBD
comp95871_c0	Tae005418	3e-42	bHLH
comp95846_c0	Tae035882	4e-18	C2H2
comp95767_c0	Tae049551	1e-52	NAC
comp95346_c0	Tae007418	4e-09	WRKY
comp95220_c0	Tae003448	3e-16	CO-like
comp94825_c0	Tae037553	8e-66	B3
comp94679_c0	Tae028319	1e-42	bHLH
comp94525_c0	Tae011952	4e-22	ZF-HD
comp94364_c1	Tae046813	4e-58	FAR1
comp94232_c0	Tae038965	9e-29	RAV
comp939_c0	Tae026114	2e-40	NAC
comp93631_c0	Tae040192	9e-26	ERF
comp93502_c0	Tae033015	3e-22	FAR1
comp93334_c0	Tae043377	2e-18	AP2
comp93259_c0	Tae001339	2e-83	NAC
comp93164_c0	Tae044043	0	FAR1
comp93106_c0	Tae018529	9e-19	C2H2
comp9305_c0	Tae047829	3e-26	NAC
comp93040_c0	Tae036289	9e-25	MIKC
comp92951_c0	Tae029729	4e-47	ERF
comp928982_c0	Tae029785	9e-06	Nin-like
comp92891_c0	Tae068411	1e-08	FAR1
comp9257_c0	Tae056053	2e-105	TALE
comp925011_c0	Tae020887	9e-07	MYB-related
comp924254_c0	Tae065731	1e-44	MYB-related
comp92291_c1	Tae001108	1e-77	NAC
comp92291_c0	Tae001108	7e-87	NAC
comp91956_c0	Tae007466	3e-07	ERF
comp91914_c2	Tae026497	8e-54	FAR1
comp91914_c1	Tae033954	6e-58	FAR1
comp91914_c0	Tae033954	6e-69	FAR1
comp91182_c0	Tae003853	5e-11	C2H2
comp91057_c0	Tae049855	2e-45	WOX
comp90882_c0	Tae049551	1e-30	NAC
comp90609_c1	Tae031213	1e-37	bZIP
comp90431_c0	Tae064616	2e-10	C3H
comp90147_c0	Tae001397	8e-59	WOX
comp89958_c0	Tae036272	1e-176	NAC
comp89828_c0	Tae038965	3e-56	RAV
comp89299_c0	Tae066477	4e-24	ERF
comp89278_c0	Tae029629	2e-56	TCP
comp88930_c0	Tae064616	8e-10	C3H
comp88901_c0	Tae047829	1e-15	NAC
comp88770_c0	Tae026017	0	B3
comp88579_c0	Tae031021	3e-25	HD-ZIP
comp87902_c1	Tae068782	3e-81	MYB
comp87789_c0	Tae023508	6e-16	RAV
comp87518_c0	Tae044230	4e-98	B3
comp87368_c0	Tae026497	2e-42	FAR1
comp86903_c0	Tae001235	9e-55	FAR1
comp86849_c1	Tae037045	3e-61	bHLH
comp86442_c0	Tae059618	3e-52	C3H
comp86252_c0	Tae061730	7e-52	FAR1
comp85829_c0	Tae037824	5e-08	FAR1
comp85694_c0	Tae046164	1e-19	CAMTA
comp85689_c0	Tae054499	9e-121	FAR1
comp854921_c0	Tae000658	7e-52	LFY
comp85480_c0	Tae041733	4e-21	FAR1
comp85423_c1	Tae050178	1e-50	FAR1
comp85423_c0	Tae050178	2e-44	FAR1
comp853716_c0	Tae001393	2e-50	Nin-like
comp849762_c0	Tae022406	0	B3
comp84916_c0	Tae057168	3e-26	ERF
comp84639_c1	Tae022088	2e-30	FAR1
comp84499_c0	Tae008148	2e-84	ERF
comp84452_c0	Tae055008	0	FAR1
comp84407_c1	Tae032067	2e-28	GATA
comp84281_c0	Tae030368	2e-19	HSF
comp8425_c0	Tae037101	2e-27	GRAS
comp84215_c1	Tae034658	2e-57	B3
comp84215_c0	Tae002335	8e-12	B3
comp84193_c1	Tae055314	5e-12	GeBP
comp84193_c0	Tae067624	1e-22	GeBP
comp84024_c0	Tae048199	7e-32	NF-YB
comp83905_c0	Tae063448	1e-25	FAR1
comp83745_c0	Tae056053	5e-78	TALE
comp830827_c0	Tae028537	9e-67	C2H2
comp82376_c0	Tae040266	8e-06	MYB
comp82196_c1	Tae061730	2e-32	FAR1
comp81948_c0	Tae001235	2e-06	FAR1
comp8167_c0	Tae045037	3e-66	MIKC
comp8163_c0	Tae030578	1e-38	bHLH
comp81563_c1	Tae044607	8e-07	C2H2
comp81554_c0	Tae055008	5e-27	FAR1
comp81501_c0	Tae040376	5e-24	C3H
comp81456_c0	Tae061296	6e-58	B3
comp81405_c0	Tae022088	1e-25	FAR1
comp81246_c0	Tae050178	3e-57	FAR1
comp81230_c1	Tae054499	6e-46	FAR1
comp81230_c0	Tae054499	7e-51	FAR1
comp81154_c0	Tae041053	5e-17	bHLH
comp80945_c0	Tae038392	2e-44	HSF
comp80935_c2	Tae046813	6e-59	FAR1
comp80935_c1	Tae052611	8e-50	FAR1
comp80935_c0	Tae050178	1e-112	FAR1
comp808963_c0	Tae044552	2e-27	GRAS
comp805035_c0	Tae029420	6e-92	B3
comp80447_c0	Tae054710	1e-35	FAR1
comp80415_c0	Tae054978	1e-103	C2H2
comp80087_c0	Tae013495	3e-90	NF-YC
comp79814_c1	Tae063448	5e-29	FAR1
comp79708_c0	Tae036289	3e-68	MIKC
comp79449_c0	Tae046105	2e-149	FAR1
comp79433_c0	Tae054499	6e-94	FAR1
comp79014_c1	Tae049329	3e-10	B3
comp79014_c0	Tae022291	0	B3
comp78932_c0	Tae044230	0	B3
comp78741_c0	Tae044159	6e-82	bZIP
comp78559_c0	Tae058598	1e-08	WRKY
comp78545_c0	Tae068447	3e-10	ERF
comp78214_c0	Tae010619	3e-40	ERF
comp77954_c0	Tae056885	7e-26	WRKY
comp77797_c1	Tae044043	4e-38	FAR1
comp77553_c0	Tae039532	2e-17	FAR1
comp77539_c0	Tae055032	2e-22	NAC
comp766155_c0	Tae054707	9e-27	FAR1
comp75661_c0	Tae028216	8e-10	FAR1
comp75160_c0	Tae054499	3e-23	FAR1
comp75079_c0	Tae042735	4e-167	MYB-related
comp74562_c0	Tae022550	7e-07	C2H2
comp74434_c0	Tae049971	8e-06	WRKY
comp74428_c0	Tae052611	2e-14	FAR1
comp741598_c0	Tae001235	1e-18	FAR1
comp732727_c0	Tae051354	6e-26	FAR1
comp725277_c0	Tae050178	1e-50	FAR1
comp724757_c0	Tae002164	3e-30	CPP
comp723151_c0	Tae068726	8e-41	MYB-related
comp723092_c0	Tae022088	2e-45	FAR1
comp71289_c0	Tae057721	6e-08	FAR1
comp71217_c0	Tae030657	0	FAR1
comp711271_c0	Tae038965	6e-48	RAV
comp70887_c0	Tae036526	9e-20	WRKY
comp69744_c0	Tae052611	1e-34	FAR1
comp69658_c0	Tae046813	2e-35	FAR1
comp693310_c0	Tae061730	2e-49	FAR1
comp689787_c0	Tae062585	4e-40	NAC
comp68929_c0	Tae057721	6e-07	FAR1
comp68861_c0	Tae023508	2e-20	RAV
comp682688_c0	Tae001235	4e-33	FAR1
comp681816_c0	Tae045704	6e-42	WRKY
comp681239_c0	Tae052611	3e-11	FAR1
comp67593_c0	Tae053766	4e-161	NAC
comp67327_c0	Tae051354	8e-63	FAR1
comp66671_c1	Tae003897	5e-103	bHLH
comp66671_c0	Tae003897	2e-115	bHLH
comp66518_c0	Tae055958	7e-08	M-type
comp66105_c0	Tae022088	3e-06	FAR1
comp65974_c0	Tae001264	0	FAR1
comp65958_c0	Tae068770	1e-12	FAR1
comp658800_c0	Tae048710	9e-51	NAC
comp651037_c0	Tae056841	4e-18	C2H2
comp64800_c0	Tae022449	1e-11	WOX
comp63497_c0	Tae047462	1e-08	NF-YB
comp63139_c0	Tae039532	1e-10	FAR1
comp6265_c0	Tae059339	1e-25	ERF
comp62580_c1	Tae044043	2e-16	FAR1
comp62580_c0	Tae044043	5e-47	FAR1
comp623865_c0	Tae037335	8e-27	FAR1
comp612785_c0	Tae001235	2e-36	FAR1
comp61029_c0	Tae026114	3e-47	NAC
comp601524_c0	Tae035448	3e-41	B3
comp59869_c0	Tae030790	8e-49	HD-ZIP
comp59739_c0	Tae057213	4e-25	FAR1
comp59163_c0	Tae045159	2e-148	bZIP
comp582046_c0	Tae056546	7e-36	ERF
comp58088_c0	Tae054966	2e-60	GATA
comp57713_c0	Tae063196	9e-36	ERF
comp57535_c0	Tae056168	2e-14	G2-like
comp57521_c0	Tae010276	2e-27	ERF
comp575_c1	Tae033015	9e-42	FAR1
comp57288_c0	Tae050178	6e-41	FAR1
comp56932_c0	Tae058363	7e-24	Trihelix
comp56519_c0	Tae026955	1e-25	ERF
comp56174_c0	Tae066307	6e-41	TALE
comp5602_c1	Tae062741	1e-10	FAR1
comp5602_c0	Tae062741	2e-29	FAR1
comp559377_c0	Tae026876	3e-12	B3
comp55771_c0	Tae003439	4e-09	C3H
comp5503_c0	Tae055008	6e-71	FAR1
comp54513_c0	Tae056053	1e-23	TALE
comp54447_c0	Tae048112	2e-06	B3
comp5423_c1	Tae052611	4e-33	FAR1
comp54032_c0	Tae001235	9e-45	FAR1
comp538589_c0	Tae052049	7e-08	MIKC
comp5355_c1	Tae009997	5e-103	MYB-related
comp532687_c0	Tae052611	2e-38	FAR1
comp5322_c0	Tae022761	5e-09	HSF
comp5307_c0	Tae030591	9e-11	C2H2
comp525976_c0	Tae049551	2e-36	NAC
comp52164_c0	Tae004975	3e-31	MYB
comp515176_c0	Tae005094	5e-29	HD-ZIP
comp51073_c0	Tae035448	2e-76	B3
comp510249_c0	Tae044043	2e-39	FAR1
comp508928_c0	Tae050178	5e-55	FAR1
comp5078_c1	Tae052611	4e-54	FAR1
comp50551_c0	Tae052611	5e-08	FAR1
comp499925_c0	Tae038449	3e-20	FAR1
comp49569_c0	Tae041544	2e-89	C2H2
comp48798_c0	Tae001108	8e-83	NAC
comp48527_c0	Tae050178	6e-28	FAR1
comp482_c0	Tae065173	6e-29	MYB
comp480952_c0	Tae034242	3e-30	MYB-related
comp47889_c0	Tae058218	3e-102	NF-YB
comp47597_c0	Tae057273	3e-27	GRAS
comp474_c0	Tae009649	3e-15	HD-ZIP
comp47278_c0	Tae050178	2e-25	FAR1
comp4718358_c0	Tae022088	1e-13	FAR1
comp469880_c0	Tae050178	2e-46	FAR1
comp46899_c0	Tae058208	4e-44	GATA
comp46594_c0	Tae001264	3e-23	FAR1
comp4534_c0	Tae030591	8e-19	C2H2
comp4519965_c0	Tae033101	3e-26	C3H
comp4519835_c0	Tae061100	5e-33	HD-ZIP
comp44997_c1	Tae056168	1e-12	G2-like
comp448409_c0	Tae044043	5e-84	FAR1
comp4427218_c0	Tae065178	5e-18	ARF
comp43959_c0	Tae036289	3e-14	MIKC
comp43529_c0	Tae038036	1e-73	NAC
comp43128_c0	Tae003853	5e-20	C2H2
comp4281943_c0	Tae065178	9e-58	ARF
comp4267183_c0	Tae001339	3e-29	NAC
comp42557_c0	Tae052611	1e-08	FAR1
comp4237533_c0	Tae029582	1e-45	FAR1
comp42347_c0	Tae031547	1e-42	FAR1
comp4204230_c0	Tae013498	7e-44	ERF
comp41604_c0	Tae054764	9e-17	ERF
comp41376_c0	Tae055008	8e-91	FAR1
comp413_c0	Tae047838	2e-18	TALE
comp4115383_c0	Tae048204	7e-11	bHLH
comp41016_c0	Tae046813	3e-31	FAR1
comp4069922_c0	Tae052611	3e-06	FAR1
comp4055539_c0	Tae057721	3e-42	FAR1
comp39944_c0	Tae037640	8e-65	AP2
comp3985928_c0	Tae001826	2e-26	TALE
comp3969644_c0	Tae059618	9e-30	C3H
comp39589_c0	Tae048112	3e-18	B3
comp39272_c0	Tae011483	5e-24	TCP
comp3904282_c0	Tae062341	4e-21	bZIP
comp3902157_c0	Tae002005	3e-57	GRAS
comp3892289_c0	Tae050916	1e-41	GRAS
comp38884_c0	Tae050777	2e-14	C2H2
comp3885979_c0	Tae021963	7e-23	bZIP
comp3875788_c0	Tae026609	3e-13	MYB
comp3867150_c0	Tae051218	2e-07	MYB-related
comp3842508_c0	Tae037045	4e-68	bHLH
comp3810393_c0	Tae052586	3e-25	FAR1
comp3798306_c0	Tae045724	9e-27	bZIP
comp37882_c0	Tae040426	6e-47	TALE
comp3786321_c0	Tae067192	4e-38	ARF
comp378139_c0	Tae033015	2e-45	FAR1
comp3770769_c0	Tae005997	9e-41	ERF
comp3768756_c0	Tae063834	5e-18	CO-like
comp375525_c0	Tae047498	7e-25	WOX
comp3754818_c0	Tae065293	7e-59	B3
comp3751860_c0	Tae056769	4e-25	NAC
comp3748323_c0	Tae060782	2e-37	MYB
comp3740004_c0	Tae057386	1e-27	C2H2
comp37234_c0	Tae054710	1e-07	FAR1
comp3648718_c0	Tae064556	4e-68	B3
comp364146_c0	Tae054499	4e-91	FAR1
comp358643_c0	Tae044212	4e-23	bHLH
comp357671_c0	Tae044552	7e-34	GRAS
comp3564649_c0	Tae031570	3e-10	WRKY
comp3561677_c0	Tae045995	2e-09	bZIP
comp3521_c0	Tae048895	1e-23	NF-YB
comp350939_c0	Tae040192	1e-06	ERF
comp34826_c0	Tae037335	3e-102	FAR1
comp34805_c0	Tae027307	4e-39	ERF
comp34380_c0	Tae013747	2e-12	MYB-related
comp3396485_c0	Tae050620	1e-11	C2H2
comp3365782_c0	Tae066453	2e-08	WRKY
comp3347000_c0	Tae022441	2e-33	NF-YC
comp324220_c0	Tae034651	5e-11	ERF
comp323609_c0	Tae038449	1e-21	FAR1
comp3127062_c0	Tae050877	6e-23	FAR1
comp3106561_c0	Tae033639	6e-70	ARF
comp3099344_c0	Tae029804	2e-08	M-type
comp3073_c0	Tae045899	1e-08	ERF
comp3069372_c0	Tae044379	4e-50	WRKY
comp3017904_c0	Tae050178	1e-21	FAR1
comp298673_c0	Tae040692	2e-07	C2H2
comp2983218_c0	Tae039607	2e-21	NF-YA
comp2980820_c0	Tae061100	8e-59	HD-ZIP
comp2971996_c0	Tae024623	3e-68	ARF
comp2957_c0	Tae056885	6e-08	WRKY
comp2923630_c0	Tae028032	6e-113	EIL
comp2910576_c0	Tae061671	3e-17	MYB-related
comp2900_c0	Tae022088	1e-34	FAR1
comp28968_c0	Tae028619	8e-57	FAR1
comp2887787_c0	Tae039786	8e-13	HD-ZIP
comp288140_c0	Tae052648	6e-57	NAC
comp2877889_c0	Tae048934	3e-40	FAR1
comp2855755_c0	Tae001235	1e-12	FAR1
comp2849796_c0	Tae053793	3e-47	HSF
comp2848518_c0	Tae030367	5e-40	C2H2
comp28447_c0	Tae047690	9e-20	C2H2
comp2840426_c0	Tae051354	1e-53	FAR1
comp2837491_c0	Tae036943	5e-43	FAR1
comp2812946_c0	Tae059495	2e-12	bHLH
comp2811060_c0	Tae067192	8e-45	ARF
comp2809375_c0	Tae065178	8e-06	ARF
comp2807371_c0	Tae063300	1e-24	NAC
comp2802717_c0	Tae053793	5e-16	HSF
comp2798309_c0	Tae001264	1e-59	FAR1
comp27898_c0	Tae001264	1e-58	FAR1
comp2720701_c0	Tae008422	4e-57	ERF
comp2717421_c0	Tae024727	3e-20	FAR1
comp267349_c0	Tae022550	3e-09	C2H2
comp2615_c0	Tae023345	2e-10	TCP
comp2533227_c0	Tae037335	4e-38	FAR1
comp2514957_c0	Tae049329	7e-18	B3
comp2462785_c0	Tae007640	1e-43	WRKY
comp2450013_c0	Tae023931	5e-06	B3
comp2449109_c0	Tae052611	6e-35	FAR1
comp242376_c0	Tae054499	1e-62	FAR1
comp2409831_c0	Tae066148	2e-42	FAR1
comp2384650_c0	Tae031853	7e-37	SBP
comp2378947_c0	Tae041036	4e-30	ARF
comp23727_c0	Tae039532	9e-70	FAR1
comp2368697_c0	Tae030648	1e-11	G2-like
comp235655_c0	Tae066810	2e-08	FAR1
comp2352308_c0	Tae045995	3e-32	bZIP
comp2344885_c0	Tae048423	3e-49	FAR1
comp2343631_c0	Tae051297	2e-10	FAR1
comp2343593_c0	Tae002005	4e-48	GRAS
comp2316023_c0	Tae059339	9e-18	ERF
comp2315193_c0	Tae063448	5e-30	FAR1
comp2308820_c0	Tae034069	2e-36	FAR1
comp2304563_c0	Tae038701	1e-11	ERF
comp2301344_c0	Tae033954	1e-14	FAR1
comp2287061_c0	Tae035220	4e-80	bHLH
comp2286378_c0	Tae044379	7e-31	WRKY
comp2285877_c0	Tae061730	4e-17	FAR1
comp22776_c0	Tae038564	5e-61	MIKC
comp2257667_c0	Tae003853	4e-10	C2H2
comp2253924_c0	Tae001636	1e-08	C3H
comp2249504_c0	Tae002164	3e-16	CPP
comp2242283_c0	Tae050178	3e-19	FAR1
comp2240070_c0	Tae051354	5e-20	FAR1
comp2239596_c0	Tae061648	2e-53	MYB-related
comp2230770_c0	Tae062780	8e-43	NAC
comp2224454_c0	Tae002067	2e-61	C3H
comp2224_c0	Tae038449	2e-35	FAR1
comp2222148_c0	Tae007616	2e-28	bHLH
comp2216041_c0	Tae044047	4e-12	MIKC
comp2215649_c0	Tae044043	3e-42	FAR1
comp21917_c0	Tae010182	7e-37	ERF
comp218235_c0	Tae063365	5e-16	MYB
comp217381_c0	Tae001235	0	FAR1
comp217007_c0	Tae006752	2e-06	HSF
comp21660_c0	Tae037335	2e-31	FAR1
comp2165245_c0	Tae034585	9e-93	MYB-related
comp2162331_c0	Tae047452	2e-33	G2-like
comp2135804_c0	Tae067156	1e-61	bHLH
comp21267_c0	Tae001235	1e-52	FAR1
comp208178_c0	Tae066343	5e-27	Trihelix
comp20413_c0	Tae052852	1e-35	WRKY
comp20317_c0	Tae043377	2e-34	AP2
comp2023329_c0	Tae021958	6e-80	G2-like
comp20176_c0	Tae052586	2e-37	FAR1
comp1990805_c0	Tae039551	1e-88	FAR1
comp197507_c0	Tae065023	9e-09	NAC
comp1974125_c0	Tae063448	1e-13	FAR1
comp1970383_c0	Tae022867	8e-45	bHLH
comp1968227_c0	Tae018491	5e-29	MYB
comp19627_c0	Tae057232	4e-64	C2H2
comp1959994_c0	Tae012786	5e-18	bHLH
comp1954458_c0	Tae021958	1e-59	G2-like
comp1950450_c0	Tae046813	2e-12	FAR1
comp1942114_c0	Tae054499	2e-30	FAR1
comp1933321_c0	Tae032067	2e-14	GATA
comp1928754_c0	Tae026955	2e-31	ERF
comp1924400_c0	Tae057273	9e-45	GRAS
comp1916853_c0	Tae068447	1e-10	ERF
comp1916596_c0	Tae059442	2e-30	B3
comp19024_c0	Tae001264	3e-33	FAR1
comp1896523_c0	Tae034585	1e-06	MYB-related
comp1894811_c0	Tae023095	3e-55	FAR1
comp1894270_c0	Tae021958	1e-29	G2-like
comp1893520_c0	Tae045995	4e-29	bZIP
comp1891551_c0	Tae046257	2e-18	BES1
comp1868004_c0	Tae057908	2e-35	WRKY
comp1865949_c0	Tae001235	9e-13	FAR1
comp1865089_c0	Tae061678	2e-44	FAR1
comp1856135_c0	Tae012076	3e-31	bZIP
comp184783_c0	Tae001640	4e-38	NAC
comp1831693_c0	Tae031250	8e-07	AP2
comp1830207_c0	Tae013747	3e-56	MYB-related
comp18108_c0	Tae056026	2e-50	FAR1
comp1764_c0	Tae050178	3e-26	FAR1
comp17571_c0	Tae050178	4e-19	FAR1
comp17474_c0	Tae051574	5e-30	MYB
comp1733101_c0	Tae015732	4e-15	C2H2
comp1720885_c0	Tae024014	9e-45	GRAS
comp1698_c1	Tae051975	3e-37	ERF
comp1698_c0	Tae051975	3e-20	ERF
comp169565_c0	Tae065620	1e-91	NAC
comp1673104_c0	Tae054710	2e-20	FAR1
comp1651180_c0	Tae056053	3e-38	TALE
comp1642017_c0	Tae027805	7e-37	MYB
comp1628016_c0	Tae055840	7e-08	bHLH
comp1627483_c0	Tae031570	1e-30	WRKY
comp1624678_c0	Tae050178	3e-07	FAR1
comp1621048_c0	Tae056026	6e-36	FAR1
comp1605168_c0	Tae054764	1e-07	ERF
comp1602132_c0	Tae050178	5e-08	FAR1
comp1598079_c0	Tae011483	1e-43	TCP
comp1564_c1	Tae035448	1e-80	B3
comp1564_c0	Tae035448	8e-51	B3
comp1561343_c0	Tae047452	1e-37	G2-like
comp1560661_c0	Tae002226	1e-26	TALE
comp1558516_c0	Tae055008	1e-53	FAR1
comp1556921_c0	Tae022088	9e-49	FAR1
comp1556897_c0	Tae033954	3e-36	FAR1
comp1483061_c0	Tae049927	2e-112	bHLH
comp1482663_c0	Tae062741	7e-08	FAR1
comp14529_c0	Tae020850	4e-95	C2H2
comp1440003_c0	Tae054499	2e-32	FAR1
comp142919_c0	Tae054707	5e-48	FAR1
comp142914_c0	Tae026538	4e-174	ERF
comp142854_c6	Tae055958	4e-14	M-type
comp142819_c0	Tae060116	0	MYB-related
comp142802_c1	Tae061100	0	HD-ZIP
comp142798_c0	Tae001084	0	HB-other
comp142796_c0	Tae002244	0	WRKY
comp142690_c3	Tae001446	0	HD-ZIP
comp142652_c0	Tae024256	0	NF-X1
comp142573_c0	Tae021818	0	CAMTA
comp142503_c1	Tae058598	0	WRKY
comp142417_c0	Tae047636	0	CAMTA
comp142411_c0	Tae032912	0	CAMTA
comp142396_c0	Tae059046	0	Nin-like
comp142320_c0	Tae067570	0	Nin-like
comp142284_c0	Tae028802	2e-89	C2H2
comp142273_c0	Tae003071	0	C3H
comp142265_c1	Tae055017	3e-09	FAR1
comp142245_c1	Tae024492	4e-30	GATA
comp142244_c0	Tae051170	0	MYB
comp142239_c1	Tae038555	0	SBP
comp142238_c0	Tae062749	7e-67	MYB
comp142214_c0	Tae033551	7e-77	C3H
comp142187_c1	Tae001519	0	HD-ZIP
comp142187_c0	Tae065437	2e-48	HB-other
comp142151_c0	Tae033639	0	ARF
comp142139_c1	Tae020887	0	MYB-related
comp142139_c0	Tae020887	0	MYB-related
comp142136_c0	Tae067192	0	ARF
comp142131_c0	Tae032242	0	FAR1
comp142112_c2	Tae001977	4e-128	GRAS
comp142112_c1	Tae001977	4e-177	GRAS
comp142112_c0	Tae065886	1e-13	GRAS
comp142090_c3	Tae063412	2e-142	MYB-related
comp142075_c0	Tae031374	0	C2H2
comp142035_c0	Tae000513	0	G2-like
comp141993_c0	Tae001157	0	C3H
comp141910_c1	Tae052611	3e-162	FAR1
comp141886_c0	Tae024741	0	FAR1
comp141856_c0	Tae045167	0	FAR1
comp141796_c1	Tae020743	0	bHLH
comp141754_c2	Tae062455	8e-14	MYB-related
comp141754_c1	Tae062455	0	MYB-related
comp141710_c0	Tae047533	0	FAR1
comp141704_c0	Tae056378	0	FAR1
comp141663_c0	Tae056478	0	HB-PHD
comp141615_c1	Tae001636	0	C3H
comp141610_c0	Tae053232	0	MYB
comp141597_c4	Tae044552	0	GRAS
comp141597_c3	Tae026814	3e-34	GRAS
comp141576_c0	Tae065178	0	ARF
comp141570_c0	Tae001736	6e-21	C3H
comp141568_c0	Tae026876	4e-06	B3
comp141558_c1	Tae057721	3e-27	FAR1
comp141558_c0	Tae037824	0	FAR1
comp141537_c0	Tae052371	0	C3H
comp141535_c0	Tae057891	2e-21	B3
comp141417_c0	Tae001534	0	HB-PHD
comp141406_c0	Tae050736	0	NF-X1
comp141374_c0	Tae020743	2e-47	bHLH
comp141351_c1	Tae044620	0	LSD
comp141351_c0	Tae044620	1e-137	LSD
comp1413023_c0	Tae022088	1e-48	FAR1
comp141296_c1	Tae060782	0	MYB
comp141284_c0	Tae030534	0	MYB
comp141280_c1	Tae039974	0	GRAS
comp141211_c0	Tae052648	0	NAC
comp141191_c1	Tae038449	2e-122	FAR1
comp141184_c1	Tae024179	0	B3
comp141127_c1	Tae004399	5e-95	ERF
comp141127_c0	Tae004399	1e-31	ERF
comp141105_c0	Tae023119	0	bHLH
comp141103_c0	Tae024703	0	C3H
comp141085_c1	Tae002848	2e-141	WRKY
comp141074_c0	Tae053151	0	C2H2
comp141046_c0	Tae001531	0	CPP
comp140999_c0	Tae043988	0	C2H2
comp140950_c0	Tae040203	1e-178	NAC
comp140922_c2	Tae003227	2e-154	HSF
comp140902_c1	Tae054499	8e-11	FAR1
comp140887_c1	Tae020599	0	ARF
comp140866_c0	Tae041021	0	Nin-like
comp140856_c0	Tae051297	0	FAR1
comp140802_c1	Tae062388	1e-21	Trihelix
comp140800_c0	Tae025891	0	FAR1
comp140783_c0	Tae021596	0	Nin-like
comp140782_c0	Tae052374	0	SBP
comp140761_c1	Tae041036	0	ARF
comp140761_c0	Tae041036	1e-54	ARF
comp140752_c1	Tae048199	0	NF-YB
comp140734_c0	Tae001298	0	FAR1
comp140674_c0	Tae043440	0	HB-PHD
comp140597_c2	Tae021963	4e-93	bZIP
comp140593_c0	Tae059647	0	C3H
comp140585_c0	Tae047019	0	CPP
comp140584_c0	Tae050565	0	CAMTA
comp140582_c1	Tae067791	1e-122	NAC
comp140546_c0	Tae000532	0	WRKY
comp140543_c2	Tae029848	2e-34	C2H2
comp140543_c0	Tae056999	3e-36	C2H2
comp140534_c1	Tae056999	6e-07	C2H2
comp140534_c0	Tae029848	6e-117	C2H2
comp140518_c0	Tae062741	3e-108	FAR1
comp140510_c0	Tae038723	0	FAR1
comp140480_c0	Tae024586	2e-87	Nin-like
comp140449_c0	Tae001700	0	C3H
comp140415_c0	Tae037463	1e-92	MIKC
comp140391_c0	Tae026373	0	B3
comp1403699_c0	Tae054710	5e-28	FAR1
comp140348_c0	Tae061671	0	MYB-related
comp140347_c0	Tae054707	0	FAR1
comp140332_c0	Tae038423	0	MYB
comp140326_c1	Tae051206	3e-18	G2-like
comp140306_c0	Tae022344	0	MYB-related
comp140264_c2	Tae066943	3e-10	LSD
comp140202_c0	Tae001640	0	NAC
comp140153_c0	Tae025777	3e-103	SBP
comp140122_c0	Tae001140	0	B3
comp140102_c0	Tae020809	0	Trihelix
comp1400334_c0	Tae034386	1e-13	FAR1
comp140017_c0	Tae001715	0	FAR1
comp139997_c0	Tae055008	1e-13	FAR1
comp139972_c1	Tae025793	1e-12	bHLH
comp139953_c0	Tae061956	3e-173	bZIP
comp139949_c0	Tae002173	0	TALE
comp139939_c0	Tae037628	0	SBP
comp139934_c1	Tae059845	0	FAR1
comp139930_c1	Tae028960	3e-90	B3
comp139910_c0	Tae049293	3e-16	FAR1
comp139898_c1	Tae036808	2e-134	C3H
comp139825_c0	Tae007462	1e-110	HSF
comp139816_c0	Tae040839	0	NAC
comp139788_c0	Tae052302	4e-96	FAR1
comp139778_c1	Tae001519	1e-38	HD-ZIP
comp139709_c1	Tae057752	0	NAC
comp139688_c0	Tae022115	2e-99	WRKY
comp139644_c1	Tae038987	2e-08	ARF
comp139634_c0	Tae027706	0	bHLH
comp139630_c0	Tae001603	0	ARF
comp139609_c1	Tae068662	2e-174	GRAS
comp139595_c1	Tae040376	3e-59	C3H
comp139575_c0	Tae022449	4e-152	WOX
comp139492_c0	Tae001707	0	GRAS
comp139491_c2	Tae068411	4e-47	FAR1
comp139491_c1	Tae068411	0	FAR1
comp139447_c0	Tae056495	0	GRAS
comp139441_c3	Tae041036	2e-158	ARF
comp139441_c0	Tae068417	2e-96	ARF
comp1394302_c0	Tae054707	2e-57	FAR1
comp139424_c2	Tae040391	2e-93	bZIP
comp139411_c1	Tae058331	0	GRAS
comp139403_c0	Tae002005	0	GRAS
comp139347_c0	Tae043181	0	NAC
comp139333_c0	Tae023643	0	FAR1
comp139326_c0	Tae067409	0	G2-like
comp139284_c1	Tae055413	0	TALE
comp139270_c0	Tae047918	7e-176	bHLH
comp139269_c0	Tae020634	0	VOZ
comp139252_c0	Tae045749	0	C2H2
comp139251_c0	Tae003568	0	WRKY
comp139225_c1	Tae062388	9e-49	Trihelix
comp139207_c0	Tae052586	5e-50	FAR1
comp139167_c1	Tae047651	3e-98	NAC
comp139167_c0	Tae056767	1e-65	NAC
comp139120_c0	Tae001113	0	B3
comp139104_c1	Tae003439	0	C3H
comp139097_c0	Tae029628	0	C3H
comp139090_c0	Tae001843	0	ARF
comp139083_c1	Tae051180	8e-177	AP2
comp139060_c0	Tae049699	0	GRAS
comp139054_c0	Tae009694	3e-82	bHLH
comp139046_c0	Tae011268	1e-139	bHLH
comp139017_c1	Tae044973	5e-42	B3
comp139000_c2	Tae009346	8e-58	G2-like
comp139000_c1	Tae009346	5e-26	G2-like
comp139000_c0	Tae062952	9e-20	G2-like
comp138989_c5	Tae039532	2e-83	FAR1
comp138961_c1	Tae065023	0	NAC
comp138936_c0	Tae045978	0	MYB-related
comp138895_c0	Tae065535	1e-26	FAR1
comp138866_c0	Tae054849	0	FAR1
comp138818_c3	Tae040376	7e-09	C3H
comp138799_c0	Tae061981	0	GRAS
comp138762_c0	Tae026687	0	NAC
comp138745_c0	Tae037101	0	GRAS
comp138738_c0	Tae046164	0	CAMTA
comp138734_c2	Tae001351	0	ARF
comp138734_c1	Tae041036	2e-100	ARF
comp138682_c0	Tae001369	0	FAR1
comp138680_c1	Tae032067	0	GATA
comp138680_c0	Tae009237	2e-147	MIKC
comp138675_c0	Tae045256	1e-07	G2-like
comp138645_c0	Tae053872	0	C2H2
comp138633_c0	Tae056832	0	TCP
comp138619_c0	Tae046161	0	C3H
comp138570_c1	Tae028032	7e-26	EIL
comp138525_c1	Tae056293	0	EIL
comp138525_c0	Tae056293	1e-48	EIL
comp138518_c0	Tae047819	0	bHLH
comp138506_c1	Tae038079	8e-37	GATA
comp138496_c0	Tae001592	0	MYB-related
comp138493_c1	Tae002826	1e-22	C2H2
comp138476_c0	Tae024882	0	HRT-like
comp138465_c0	Tae045263	0	MYB
comp138448_c0	Tae067581	0	bZIP
comp138437_c1	Tae054474	9e-69	bHLH
comp138370_c0	Tae021925	0	bHLH
comp138338_c0	Tae037015	0	C3H
comp138309_c1	Tae004700	6e-176	NAC
comp138309_c0	Tae004700	4e-06	NAC
comp138303_c0	Tae057020	4e-40	TCP
comp138292_c1	Tae060456	7e-29	HB-other
comp138255_c0	Tae062984	1e-52	bZIP
comp138235_c0	Tae025188	6e-47	FAR1
comp138228_c1	Tae049578	8e-132	TALE
comp138228_c0	Tae049578	0	TALE
comp138215_c3	Tae050329	0	B3
comp138175_c4	Tae026338	2e-61	G2-like
comp138175_c3	Tae037845	1e-30	MIKC
comp138175_c1	Tae043716	9e-147	GATA
comp138127_c0	Tae052770	0	bZIP
comp138116_c0	Tae051027	5e-177	GATA
comp138089_c1	Tae059470	1e-08	BES1
comp138088_c2	Tae062741	2e-08	FAR1
comp138059_c0	Tae000694	2e-127	ERF
comp1380553_c0	Tae012357	3e-60	B3
comp138049_c0	Tae039226	0	C3H
comp138041_c1	Tae056026	0	FAR1
comp138041_c0	Tae056026	0	FAR1
comp138033_c3	Tae054499	2e-46	FAR1
comp138033_c1	Tae001235	2e-16	FAR1
comp138031_c0	Tae003202	0	MYB-related
comp138010_c1	Tae041763	0	WRKY
comp138010_c0	Tae043325	3e-26	WRKY
comp138002_c0	Tae024345	0	GeBP
comp137993_c0	Tae029679	4e-08	Trihelix
comp137939_c3	Tae031378	6e-25	MYB-related
comp137920_c0	Tae062341	0	bZIP
comp137906_c0	Tae052611	7e-88	FAR1
comp137892_c0	Tae030779	2e-116	GRAS
comp137830_c1	Tae002645	1e-28	NF-YC
comp137808_c0	Tae028970	0	ARF
comp137795_c1	Tae058716	2e-33	HSF
comp137764_c0	Tae047802	2e-99	NAC
comp137730_c0	Tae026754	5e-126	bZIP
comp137662_c0	Tae023143	0	FAR1
comp137647_c1	Tae032009	4e-122	C3H
comp137599_c1	Tae009934	4e-16	WRKY
comp137594_c2	Tae002858	3e-22	NF-YC
comp137578_c0	Tae037285	1e-86	Trihelix
comp1375779_c0	Tae056769	1e-54	NAC
comp137571_c0	Tae026691	0	bHLH
comp137567_c0	Tae004319	9e-100	Dof
comp137560_c1	Tae028239	8e-46	ARR-B
comp137560_c0	Tae028239	0	ARR-B
comp137546_c5	Tae052586	0	FAR1
comp137546_c3	Tae044043	4e-131	FAR1
comp137546_c2	Tae052586	6e-55	FAR1
comp137499_c0	Tae045724	0	bZIP
comp137439_c0	Tae053478	3e-137	bZIP
comp137415_c0	Tae038683	0	G2-like
comp137394_c0	Tae033750	1e-59	NF-YA
comp137373_c0	Tae001380	0	HD-ZIP
comp137367_c1	Tae027674	2e-26	HB-other
comp137358_c0	Tae004702	5e-145	bZIP
comp137324_c0	Tae055841	8e-10	MYB-related
comp137315_c0	Tae068315	0	ERF
comp137310_c0	Tae037496	4e-121	DBB
comp137309_c0	Tae044607	0	C2H2
comp137281_c0	Tae068429	0	B3
comp137205_c0	Tae056137	0	ARR-B
comp137196_c0	Tae040203	1e-86	NAC
comp137194_c0	Tae059640	5e-101	NF-YC
comp137138_c0	Tae044197	4e-57	TCP
comp137127_c0	Tae006751	5e-162	bZIP
comp137115_c0	Tae042219	0	MYB-related
comp137105_c0	Tae002897	2e-122	C2H2
comp137087_c1	Tae060058	1e-144	FAR1
comp137082_c0	Tae067530	2e-133	MYB-related
comp137080_c0	Tae022295	7e-149	AP2
comp137047_c0	Tae035553	7e-169	bHLH
comp137046_c0	Tae036552	0	MYB
comp137019_c0	Tae053098	0	bZIP
comp136953_c2	Tae047734	5e-103	MYB-related
comp136953_c0	Tae051218	0	MYB-related
comp136919_c1	Tae058274	4e-66	G2-like
comp136914_c1	Tae029679	0	Trihelix
comp136913_c0	Tae024846	1e-142	bZIP
comp136841_c0	Tae034943	0	C3H
comp136825_c0	Tae066212	2e-128	Trihelix
comp136807_c0	Tae059618	1e-73	C3H
comp1367816_c0	Tae068447	1e-12	ERF
comp136774_c3	Tae062238	3e-07	MIKC
comp136743_c0	Tae052566	0	FAR1
comp136726_c0	Tae061121	0	bHLH
comp136621_c1	Tae003352	0	HSF
comp136621_c0	Tae054060	2e-31	HSF
comp136592_c0	Tae037067	0	DBB
comp136590_c0	Tae034228	0	MYB
comp136585_c0	Tae052222	1e-160	NAC
comp136576_c0	Tae048773	0	C2H2
comp136526_c0	Tae003841	1e-25	SBP
comp136500_c0	Tae021015	1e-145	bHLH
comp136479_c0	Tae033760	0	STAT
comp136475_c0	Tae024226	0	ARR-B
comp136410_c0	Tae044827	0	bZIP
comp136364_c0	Tae008329	3e-28	MYB-related
comp136349_c0	Tae002164	1e-146	CPP
comp136332_c0	Tae063597	4e-46	C2H2
comp136328_c0	Tae034318	0	HSF
comp136320_c0	Tae058576	3e-20	MYB-related
comp136274_c1	Tae057891	3e-13	B3
comp136248_c0	Tae045037	8e-07	MIKC
comp136209_c1	Tae008172	5e-73	C2H2
comp136205_c1	Tae061342	0	HB-other
comp136195_c0	Tae037981	9e-92	bHLH
comp1361777_c0	Tae023783	2e-81	B3
comp136177_c0	Tae029824	5e-85	Trihelix
comp136150_c0	Tae054772	2e-169	NAC
comp136142_c2	Tae052586	3e-34	FAR1
comp136142_c0	Tae038449	1e-164	FAR1
comp136133_c1	Tae038764	4e-145	HSF
comp136126_c0	Tae050360	0	MYB
comp136101_c0	Tae048045	1e-176	NF-YA
comp136068_c0	Tae021359	0	FAR1
comp136067_c3	Tae037084	5e-153	MYB-related
comp136064_c0	Tae036566	4e-63	NF-YC
comp136037_c1	Tae030274	6e-29	EIL
comp136009_c0	Tae061091	0	ERF
comp135988_c0	Tae031402	0	MYB-related
comp135983_c2	Tae066148	0	FAR1
comp135975_c0	Tae020850	3e-124	C2H2
comp135961_c0	Tae045849	3e-109	Trihelix
comp135954_c0	Tae064118	0	C2H2
comp135948_c1	Tae001854	7e-17	ARR-B
comp1359071_c0	Tae053000	1e-80	FAR1
comp135891_c0	Tae042733	0	C3H
comp135854_c0	Tae006882	3e-177	G2-like
comp135783_c0	Tae059183	2e-180	B3
comp135773_c1	Tae026955	2e-09	ERF
comp135773_c0	Tae032194	1e-22	ERF
comp135728_c1	Tae005425	1e-146	Trihelix
comp135724_c1	Tae026814	0	GRAS
comp135724_c0	Tae026814	0	GRAS
comp135720_c1	Tae051980	6e-95	TALE
comp135675_c1	Tae041961	0	C3H
comp135654_c0	Tae066324	2e-63	GeBP
comp135651_c0	Tae001456	2e-73	Trihelix
comp135629_c0	Tae051354	2e-133	FAR1
comp135614_c0	Tae058738	0	C3H
comp1355935_c0	Tae033101	2e-100	C3H
comp135589_c1	Tae038480	2e-92	AP2
comp135589_c0	Tae038480	1e-11	AP2
comp135548_c1	Tae041514	0	GATA
comp135547_c0	Tae029815	0	AP2
comp135466_c0	Tae065453	9e-144	TALE
comp135453_c0	Tae064350	9e-144	WRKY
comp135392_c3	Tae001980	3e-120	AP2
comp135392_c1	Tae001980	0	AP2
comp135295_c0	Tae035841	0	Dof
comp135227_c0	Tae030367	8e-105	C2H2
comp135213_c0	Tae003207	0	E2F/DP
comp135189_c0	Tae028145	1e-83	C3H
comp135113_c0	Tae031511	0	HD-ZIP
comp135110_c2	Tae063448	2e-72	FAR1
comp135104_c0	Tae054267	0	bZIP
comp135102_c1	Tae050073	2e-78	ERF
comp135102_c0	Tae038480	8e-58	AP2
comp135090_c2	Tae051222	9e-12	MYB
comp135090_c1	Tae032830	4e-88	MYB
comp135090_c0	Tae032830	7e-52	MYB
comp135076_c1	Tae052024	1e-142	WRKY
comp135044_c0	Tae053024	5e-141	NAC
comp135017_c0	Tae058363	9e-50	Trihelix
comp135006_c0	Tae027221	0	BBR-BPC
comp134945_c1	Tae063834	0	CO-like
comp134926_c0	Tae057633	4e-178	bZIP
comp134914_c0	Tae023344	0	C2H2
comp134892_c0	Tae002990	0	C3H
comp134890_c1	Tae023514	8e-65	HSF
comp134888_c1	Tae001589	1e-172	MYB-related
comp134840_c0	Tae004097	3e-178	bHLH
comp134776_c0	Tae007724	2e-142	YABBY
comp134730_c0	Tae024066	1e-82	ERF
comp134725_c0	Tae063300	0	NAC
comp134670_c1	Tae056490	7e-57	NAC
comp134670_c0	Tae004579	2e-151	NAC
comp134638_c0	Tae023508	0	RAV
comp134634_c0	Tae055801	0	Dof
comp134632_c1	Tae003438	0	E2F/DP
comp134631_c0	Tae066121	0	G2-like
comp134554_c0	Tae037659	9e-138	MYB
comp134541_c0	Tae002104	9e-48	bZIP
comp134538_c0	Tae052611	1e-35	FAR1
comp134506_c0	Tae042112	0	C3H
comp134485_c0	Tae031596	0	Trihelix
comp134475_c0	Tae007197	1e-59	Trihelix
comp134474_c2	Tae037925	3e-59	ERF
comp134455_c2	Tae005558	3e-38	MYB
comp134453_c0	Tae023465	0	GATA
comp134446_c0	Tae051886	0	FAR1
comp134445_c0	Tae003859	1e-151	G2-like
comp134420_c0	Tae010563	7e-62	bHLH
comp134419_c0	Tae034552	0	FAR1
comp134404_c0	Tae021247	7e-42	G2-like
comp134399_c0	Tae036951	0	NAC
comp134371_c0	Tae060419	7e-165	MYB-related
comp134366_c2	Tae057328	8e-100	LBD
comp134366_c0	Tae057328	4e-22	LBD
comp134350_c0	Tae062741	0	FAR1
comp134259_c0	Tae059063	1e-115	C3H
comp134207_c0	Tae002104	2e-165	bZIP
comp134206_c0	Tae054993	0	NAC
comp134169_c0	Tae058284	0	WRKY
comp134167_c0	Tae006136	6e-122	bZIP
comp134125_c0	Tae039551	8e-11	FAR1
comp134101_c1	Tae052611	1e-138	FAR1
comp134101_c0	Tae052611	0	FAR1
comp134050_c6	Tae063448	3e-06	FAR1
comp134040_c0	Tae063262	1e-22	GRAS
comp134032_c1	Tae063448	2e-12	FAR1
comp134029_c0	Tae041733	7e-23	FAR1
comp134024_c0	Tae026253	9e-114	GATA
comp134017_c1	Tae024221	0	HSF
comp134017_c0	Tae039574	4e-48	HSF
comp133997_c1	Tae068516	0	G2-like
comp133983_c0	Tae042484	9e-171	MYB
comp133954_c1	Tae065477	7e-147	E2F/DP
comp133949_c1	Tae038564	4e-102	MIKC
comp133919_c3	Tae066500	3e-90	ARF
comp133919_c2	Tae033242	0	C3H
comp133919_c1	Tae065178	4e-19	ARF
comp133909_c0	Tae055611	4e-97	G2-like
comp133881_c0	Tae041569	7e-13	MYB-related
comp133839_c1	Tae062238	3e-56	MIKC
comp133804_c0	Tae004045	0	CPP
comp133800_c0	Tae045036	4e-164	HB-other
comp133779_c0	Tae048204	2e-66	bHLH
comp133773_c0	Tae025823	1e-138	bHLH
comp133687_c0	Tae051894	2e-126	ERF
comp133684_c0	Tae046040	1e-136	ERF
comp133651_c0	Tae031213	4e-172	bZIP
comp133602_c0	Tae065704	2e-61	LBD
comp133598_c0	Tae003734	0	ERF
comp133580_c0	Tae001961	4e-126	AP2
comp133542_c2	Tae024623	0	ARF
comp133542_c1	Tae024623	9e-95	ARF
comp133532_c0	Tae048212	2e-42	MYB-related
comp133457_c0	Tae045445	4e-173	MYB-related
comp133380_c0	Tae003471	0	bZIP
comp133372_c0	Tae063203	0	E2F/DP
comp133359_c0	Tae040596	2e-62	B3
comp133310_c0	Tae029378	0	B3
comp133302_c1	Tae065405	2e-126	bHLH
comp133298_c3	Tae043762	0	ARF
comp133298_c1	Tae043762	1e-139	ARF
comp133208_c0	Tae047690	3e-93	C2H2
comp133159_c0	Tae031315	0	CPP
comp133140_c0	Tae065472	2e-166	MYB-related
comp133139_c0	Tae039869	4e-180	ERF
comp133135_c1	Tae020599	4e-06	ARF
comp133069_c0	Tae030648	4e-159	G2-like
comp133062_c0	Tae068936	1e-141	Dof
comp133038_c0	Tae049336	3e-70	WRKY
comp132992_c1	Tae027726	0	bHLH
comp132992_c0	Tae027726	2e-46	bHLH
comp1329836_c0	Tae068447	1e-07	ERF
comp132944_c0	Tae068886	2e-24	BES1
comp132941_c0	Tae037104	0	MYB
comp132861_c0	Tae003035	2e-28	MYB
comp132809_c0	Tae003853	0	C2H2
comp132789_c0	Tae061889	1e-113	NF-YB
comp132751_c0	Tae031250	0	AP2
comp132743_c0	Tae020503	5e-157	MYB-related
comp132673_c4	Tae032086	3e-16	NAC
comp132673_c1	Tae014436	1e-47	NAC
comp132673_c0	Tae032086	2e-56	NAC
comp132663_c1	Tae041670	7e-158	GRAS
comp132663_c0	Tae041670	0	GRAS
comp132642_c0	Tae030336	6e-127	GRF
comp132590_c2	Tae047452	2e-88	G2-like
comp132590_c1	Tae047452	3e-38	G2-like
comp132550_c0	Tae003557	0	CO-like
comp132524_c0	Tae045932	7e-20	M-type
comp132515_c1	Tae004539	3e-82	WRKY
comp132513_c3	Tae042286	6e-74	GATA
comp132455_c0	Tae064672	0	B3
comp132413_c4	Tae015430	6e-93	bZIP
comp132369_c0	Tae033932	7e-81	bZIP
comp132363_c1	Tae026497	0	FAR1
comp132357_c0	Tae020867	6e-58	GeBP
comp132284_c1	Tae001736	4e-82	C3H
comp132260_c1	Tae008365	1e-98	MYB
comp132258_c0	Tae047720	4e-43	TCP
comp132255_c1	Tae005035	5e-127	MYB
comp132255_c0	Tae005035	2e-11	MYB
comp132213_c0	Tae049010	3e-136	NF-YA
comp132199_c0	Tae038480	3e-77	AP2
comp132142_c0	Tae046299	1e-173	G2-like
comp132098_c0	Tae060625	0	C2H2
comp132040_c1	Tae001961	1e-60	AP2
comp132040_c0	Tae001961	2e-52	AP2
comp131968_c2	Tae021021	3e-71	LSD
comp131951_c1	Tae032760	0	C2H2
comp131935_c0	Tae042715	2e-154	bZIP
comp131929_c0	Tae006097	2e-111	MYB-related
comp131894_c0	Tae056152	1e-94	HD-ZIP
comp131848_c0	Tae057974	0	bHLH
comp131831_c0	Tae000418	8e-71	ERF
comp131827_c0	Tae007546	2e-145	NAC
comp131754_c2	Tae067295	4e-111	bHLH
comp131683_c0	Tae059571	4e-127	MYB-related
comp131646_c0	Tae067053	4e-143	MYB
comp131559_c0	Tae064647	3e-142	Trihelix
comp131522_c0	Tae045992	8e-21	MYB-related
comp131507_c5	Tae021412	1e-58	FAR1
comp131495_c0	Tae053858	0	MYB
comp131454_c0	Tae001235	5e-16	FAR1
comp131428_c0	Tae042489	1e-75	B3
comp131424_c0	Tae004320	0	GeBP
comp131395_c0	Tae038449	0	FAR1
comp131388_c0	Tae028505	2e-81	FAR1
comp131371_c2	Tae061973	0	C2H2
comp131366_c0	Tae065389	2e-167	LBD
comp131315_c0	Tae038480	3e-81	AP2
comp131305_c0	Tae034534	0	Trihelix
comp131290_c0	Tae023998	1e-104	G2-like
comp131255_c2	Tae025436	2e-57	MYB
comp131202_c0	Tae053830	0	bZIP
comp131198_c1	Tae048505	2e-152	bHLH
comp131198_c0	Tae041051	2e-83	bHLH
comp131185_c0	Tae042234	0	B3
comp131162_c0	Tae032850	3e-158	bHLH
comp131137_c1	Tae033978	4e-71	Trihelix
comp131137_c0	Tae065240	1e-42	Trihelix
comp131123_c0	Tae024280	2e-169	C2H2
comp131091_c0	Tae048710	1e-45	NAC
comp131087_c0	Tae026578	0	Whirly
comp131040_c0	Tae003070	7e-169	bHLH
comp130953_c0	Tae020577	1e-08	TALE
comp130933_c1	Tae030939	0	HD-ZIP
comp130933_c0	Tae030939	7e-40	HD-ZIP
comp130931_c0	Tae063606	2e-55	HSF
comp130930_c0	Tae001393	0	Nin-like
comp130924_c2	Tae048848	8e-113	NAC
comp130924_c1	Tae049551	3e-52	NAC
comp130917_c1	Tae065649	2e-55	LBD
comp130910_c1	Tae040639	0	NF-YB
comp130910_c0	Tae040639	2e-75	NF-YB
comp130894_c1	Tae049288	2e-56	Dof
comp130894_c0	Tae015348	8e-36	Dof
comp130886_c0	Tae060956	3e-81	bZIP
comp130881_c1	Tae049184	9e-76	NAC
comp130877_c0	Tae045922	4e-132	bHLH
comp130851_c0	Tae046813	2e-60	FAR1
comp130813_c0	Tae039089	2e-180	bZIP
comp130807_c0	Tae001636	2e-76	C3H
comp130804_c0	Tae059470	3e-121	BES1
comp130783_c1	Tae023987	5e-162	bZIP
comp130783_c0	Tae023987	4e-09	bZIP
comp130755_c0	Tae049824	0	C3H
comp130727_c0	Tae038487	1e-70	bZIP
comp130720_c2	Tae061730	4e-22	FAR1
comp130708_c0	Tae056913	2e-32	bHLH
comp130688_c0	Tae061660	0	B3
comp130670_c0	Tae004397	0	G2-like
comp13063_c0	Tae055373	3e-37	MYB
comp130613_c0	Tae023810	8e-101	Dof
comp130603_c0	Tae036237	2e-15	WRKY
comp130601_c3	Tae032500	0	C3H
comp130546_c4	Tae012756	1e-93	LBD
comp130524_c1	Tae022508	3e-165	ARF
comp130524_c0	Tae022508	6e-77	ARF
comp130522_c0	Tae024893	0	NAC
comp130512_c0	Tae000909	1e-76	bZIP
comp130501_c0	Tae056045	1e-26	WRKY
comp130475_c0	Tae026985	2e-57	GRAS
comp130428_c1	Tae022088	1e-10	FAR1
comp130418_c0	Tae040192	2e-43	ERF
comp130397_c1	Tae065692	1e-169	G2-like
comp130397_c0	Tae022116	2e-18	G2-like
comp130353_c0	Tae060915	9e-93	bZIP
comp130344_c0	Tae042211	3e-96	E2F/DP
comp130267_c1	Tae035551	5e-97	MIKC
comp130256_c0	Tae068411	1e-169	FAR1
comp130241_c0	Tae026309	0	MYB-related
comp130220_c0	Tae053232	1e-06	MYB
comp130096_c2	Tae058418	7e-79	ERF
comp130093_c1	Tae022930	2e-62	bZIP
comp130037_c0	Tae022711	0	ERF
comp130010_c0	Tae058085	1e-140	MYB
comp130007_c0	Tae036730	2e-170	G2-like
comp130001_c0	Tae029629	7e-06	TCP
comp129997_c4	Tae049690	2e-11	bHLH
comp129997_c2	Tae049690	8e-06	bHLH
comp129994_c0	Tae021818	2e-08	CAMTA
comp129992_c0	Tae037335	6e-101	FAR1
comp129990_c1	Tae006777	9e-101	HD-ZIP
comp129990_c0	Tae035329	1e-30	HD-ZIP
comp129957_c0	Tae035082	2e-131	GeBP
comp129887_c1	Tae030319	4e-159	MIKC
comp129887_c0	Tae030319	2e-16	MIKC
comp129855_c0	Tae031913	3e-142	C2H2
comp129854_c0	Tae021099	2e-132	LBD
comp129841_c0	Tae011320	1e-28	bZIP
comp129810_c0	Tae052311	2e-97	M-type
comp129783_c2	Tae044710	6e-110	HD-ZIP
comp129772_c0	Tae066307	0	TALE
comp129676_c0	Tae060782	5e-86	MYB
comp129672_c1	Tae054616	3e-139	C3H
comp129672_c0	Tae021322	2e-26	GRF
comp129659_c0	Tae000863	2e-127	MIKC
comp129619_c1	Tae063262	2e-117	GRAS
comp129611_c2	Tae001519	2e-65	HD-ZIP
comp129579_c0	Tae058716	5e-163	HSF
comp129569_c0	Tae046934	4e-51	MYB-related
comp129557_c0	Tae022895	2e-172	bHLH
comp129554_c0	Tae052852	2e-39	WRKY
comp129552_c0	Tae058756	0	GeBP
comp129545_c1	Tae038480	1e-09	AP2
comp129545_c0	Tae051180	3e-70	AP2
comp129539_c0	Tae027402	3e-69	bHLH
comp129527_c0	Tae037460	1e-143	B3
comp129479_c1	Tae005376	6e-121	WRKY
comp129478_c0	Tae007616	3e-66	bHLH
comp129470_c0	Tae033084	2e-169	bZIP
comp129465_c0	Tae039246	0	WRKY
comp129461_c1	Tae001466	8e-56	Trihelix
comp129423_c0	Tae038907	2e-80	bHLH
comp129406_c0	Tae028526	1e-166	Nin-like
comp129401_c0	Tae038589	2e-100	G2-like
comp129399_c0	Tae026902	3e-76	HD-ZIP
comp129375_c0	Tae065540	3e-78	bZIP
comp129351_c0	Tae057272	0	FAR1
comp129348_c0	Tae047357	2e-37	YABBY
comp129334_c0	Tae026868	1e-138	MYB-related
comp129333_c0	Tae006752	1e-162	HSF
comp129332_c1	Tae022200	3e-37	ERF
comp129296_c0	Tae064762	7e-09	WRKY
comp129202_c0	Tae012538	5e-21	ERF
comp129197_c0	Tae037032	0	bHLH
comp129193_c0	Tae025576	1e-63	WRKY
comp129170_c1	Tae058085	0	MYB
comp129157_c0	Tae049406	0	WRKY
comp129133_c0	Tae067758	4e-129	bHLH
comp129122_c0	Tae051174	6e-164	C2H2
comp129069_c0	Tae033639	4e-17	ARF
comp129022_c0	Tae009575	2e-116	WRKY
comp128957_c0	Tae000822	1e-90	MIKC
comp128948_c0	Tae025613	1e-174	Whirly
comp128917_c0	Tae005367	4e-129	NAC
comp128862_c0	Tae001417	0	ARF
comp128861_c1	Tae034634	5e-63	G2-like
comp128861_c0	Tae034634	1e-105	G2-like
comp128851_c0	Tae057638	1e-159	bHLH
comp128840_c0	Tae021718	1e-09	C3H
comp128815_c0	Tae033085	3e-85	E2F/DP
comp128795_c5	Tae054499	0	FAR1
comp128795_c1	Tae061730	6e-87	FAR1
comp128788_c0	Tae041081	9e-100	DBB
comp128744_c9	Tae001235	9e-34	FAR1
comp128744_c8	Tae061730	5e-75	FAR1
comp128744_c5	Tae050178	0	FAR1
comp128744_c4	Tae061730	3e-45	FAR1
comp128744_c3	Tae054499	4e-63	FAR1
comp128743_c0	Tae022980	1e-66	NAC
comp128718_c1	Tae059144	4e-128	B3
comp128718_c0	Tae032298	3e-96	B3
comp128683_c0	Tae032194	3e-19	ERF
comp128681_c1	Tae026701	3e-13	NAC
comp128669_c0	Tae031373	2e-74	LSD
comp128666_c2	Tae025424	2e-152	B3
comp128648_c0	Tae028911	6e-12	M-type
comp128610_c0	Tae029257	4e-68	NAC
comp128602_c0	Tae063631	0	B3
comp128589_c0	Tae041517	0	MYB
comp128551_c0	Tae054513	6e-38	NF-YC
comp128539_c0	Tae053027	0	FAR1
comp128519_c0	Tae032194	3e-55	ERF
comp128468_c2	Tae035851	1e-73	NAC
comp128468_c1	Tae035851	8e-38	NAC
comp128468_c0	Tae055342	8e-62	NAC
comp128449_c0	Tae023961	3e-139	WRKY
comp128435_c0	Tae022009	0	C3H
comp128430_c1	Tae043632	2e-20	MYB
comp128356_c0	Tae007308	1e-162	DBB
comp128261_c1	Tae025835	8e-29	Dof
comp128261_c0	Tae025176	8e-64	Dof
comp128256_c0	Tae060627	6e-51	ZF-HD
comp128251_c0	Tae028319	2e-29	bHLH
comp128202_c0	Tae004423	7e-09	Nin-like
comp128194_c0	Tae002230	5e-37	C2H2
comp128176_c0	Tae022894	8e-132	B3
comp128130_c1	Tae045704	1e-29	WRKY
comp128122_c0	Tae042688	7e-51	Dof
comp128110_c0	Tae062749	6e-129	MYB
comp128091_c0	Tae012786	8e-97	bHLH
comp128029_c1	Tae005264	0	MYB-related
comp128013_c0	Tae001466	1e-87	Trihelix
comp128005_c0	Tae031332	2e-139	NF-YA
comp127998_c0	Tae001977	7e-172	GRAS
comp127965_c1	Tae053165	2e-143	Trihelix
comp127965_c0	Tae053165	4e-123	Trihelix
comp127958_c0	Tae068741	4e-08	C2H2
comp127936_c0	Tae064547	4e-132	GATA
comp127923_c0	Tae045095	7e-33	RAV
comp127921_c3	Tae056351	6e-24	TCP
comp127921_c1	Tae056351	3e-46	TCP
comp127920_c2	Tae038449	8e-18	FAR1
comp127912_c0	Tae019677	3e-27	bHLH
comp127837_c0	Tae047494	2e-127	bZIP
comp127834_c0	Tae026513	7e-154	TALE
comp127815_c0	Tae061434	2e-153	YABBY
comp127753_c0	Tae030340	2e-106	NAC
comp127665_c0	Tae040307	8e-14	ERF
comp127489_c1	Tae042379	5e-19	WRKY
comp127461_c2	Tae053240	9e-63	M-type
comp127460_c1	Tae022441	5e-79	NF-YC
comp127460_c0	Tae022441	4e-37	NF-YC
comp127409_c1	Tae048973	1e-96	WOX
comp127409_c0	Tae048973	1e-38	WOX
comp127373_c0	Tae047462	6e-67	NF-YB
comp127361_c0	Tae027513	6e-127	NF-YC
comp127355_c0	Tae001466	1e-45	Trihelix
comp127342_c0	Tae043523	9e-173	MYB-related
comp127331_c1	Tae059120	5e-84	HD-ZIP
comp127331_c0	Tae007335	4e-135	HD-ZIP
comp127327_c2	Tae020933	2e-72	Nin-like
comp127313_c0	Tae022088	2e-42	FAR1
comp127284_c0	Tae046180	1e-159	B3
comp127279_c1	Tae054764	7e-25	ERF
comp127236_c0	Tae040703	5e-89	FAR1
comp127230_c0	Tae039974	3e-11	GRAS
comp127221_c0	Tae040596	2e-44	B3
comp127184_c0	Tae066810	0	FAR1
comp127139_c0	Tae067627	1e-90	ERF
comp127101_c0	Tae054758	3e-34	MYB-related
comp127100_c2	Tae005807	1e-63	ZF-HD
comp127097_c0	Tae001456	5e-73	Trihelix
comp127092_c0	Tae025872	2e-61	Trihelix
comp127031_c0	Tae065966	7e-20	C2H2
comp126995_c1	Tae053499	2e-174	MYB
comp126861_c0	Tae066343	4e-62	Trihelix
comp126816_c0	Tae049128	3e-176	MYB-related
comp126763_c0	Tae035606	9e-33	ERF
comp126760_c0	Tae066783	2e-20	LBD
comp126744_c0	Tae006819	2e-62	HD-ZIP
comp126702_c0	Tae039165	7e-100	NAC
comp126671_c0	Tae065848	5e-61	MYB
comp126652_c0	Tae037777	1e-17	MYB
comp126576_c0	Tae046925	0	B3
comp126574_c0	Tae047216	1e-57	bZIP
comp126557_c1	Tae068166	2e-22	TALE
comp126499_c0	Tae030546	5e-20	Dof
comp126490_c0	Tae052586	9e-53	FAR1
comp126481_c0	Tae034583	9e-155	SBP
comp126474_c0	Tae063360	6e-177	BBR-BPC
comp126418_c0	Tae010660	1e-80	ERF
comp126378_c0	Tae030184	0	B3
comp126367_c1	Tae025774	9e-31	TALE
comp126367_c0	Tae025774	1e-180	TALE
comp126310_c0	Tae049260	7e-169	MYB-related
comp126297_c0	Tae067773	9e-48	bZIP
comp126296_c0	Tae001868	0	ARR-B
comp126284_c0	Tae005804	2e-125	TCP
comp126283_c1	Tae022088	9e-07	FAR1
comp126276_c0	Tae052611	2e-11	FAR1
comp126258_c0	Tae002676	1e-21	AP2
comp126225_c0	Tae006684	1e-117	MIKC
comp126158_c0	Tae054892	3e-70	WRKY
comp126145_c0	Tae045071	1e-43	bHLH
comp126139_c0	Tae059892	7e-36	Dof
comp126080_c0	Tae029544	1e-154	bHLH
comp126067_c0	Tae030912	6e-180	MYB
comp126061_c0	Tae033736	2e-85	bHLH
comp126011_c0	Tae025505	5e-91	MIKC
comp126009_c0	Tae026955	7e-21	ERF
comp125984_c1	Tae062741	2e-22	FAR1
comp125984_c0	Tae062741	2e-38	FAR1
comp125849_c0	Tae058440	5e-50	GATA
comp125829_c1	Tae001393	6e-62	Nin-like
comp125829_c0	Tae001393	0	Nin-like
comp125778_c0	Tae025424	7e-127	B3
comp125741_c0	Tae031044	5e-52	CPP
comp125739_c1	Tae009934	1e-26	WRKY
comp125739_c0	Tae038427	4e-67	WRKY
comp125722_c0	Tae004970	2e-101	HSF
comp125713_c0	Tae043716	2e-35	GATA
comp125682_c1	Tae007185	2e-81	LBD
comp125682_c0	Tae007185	3e-12	LBD
comp125668_c0	Tae039705	2e-130	GATA
comp125554_c0	Tae031913	4e-27	C2H2
comp125526_c0	Tae059618	2e-85	C3H
comp125368_c0	Tae041733	2e-12	FAR1
comp125363_c2	Tae042307	5e-69	NAC
comp125363_c1	Tae052532	8e-06	NAC
comp125363_c0	Tae042307	0	NAC
comp125343_c0	Tae050319	1e-126	bHLH
comp125219_c0	Tae050273	6e-154	bZIP
comp125217_c0	Tae008366	1e-78	B3
comp125200_c0	Tae059181	1e-39	NAC
comp125181_c0	Tae005943	1e-92	NAC
comp125155_c0	Tae045966	1e-24	bHLH
comp125138_c0	Tae032602	2e-51	HB-other
comp125083_c0	Tae022252	1e-142	bHLH
comp125072_c1	Tae053077	9e-79	NAC
comp125048_c0	Tae044960	2e-139	NAC
comp125012_c0	Tae049944	2e-99	NAC
comp124923_c0	Tae038022	1e-156	bHLH
comp124901_c1	Tae005558	1e-114	MYB
comp124808_c1	Tae037045	7e-48	bHLH
comp124801_c1	Tae047930	3e-138	MYB
comp124801_c0	Tae040197	2e-103	MYB
comp124794_c0	Tae053814	7e-38	NF-YB
comp124664_c1	Tae020588	1e-20	GRAS
comp124664_c0	Tae061542	1e-112	GRAS
comp124491_c0	Tae062768	3e-91	bHLH
comp124404_c1	Tae004177	2e-55	HD-ZIP
comp124404_c0	Tae006819	2e-25	HD-ZIP
comp124384_c2	Tae022120	1e-21	SRS
comp124384_c0	Tae022120	2e-27	SRS
comp124344_c0	Tae061063	3e-145	FAR1
comp124319_c0	Tae050899	0	MYB-related
comp124280_c0	Tae058138	3e-170	B3
comp124214_c0	Tae066453	3e-82	WRKY
comp124191_c0	Tae001446	1e-96	HD-ZIP
comp124178_c0	Tae061948	8e-28	ERF
comp124135_c0	Tae034964	3e-118	GeBP
comp124134_c0	Tae007395	4e-101	NAC
comp124094_c0	Tae026196	1e-18	S1Fa-like
comp124083_c0	Tae035200	2e-86	bZIP
comp124055_c0	Tae057891	2e-60	B3
comp123828_c0	Tae003227	2e-76	HSF
comp123764_c1	Tae038449	1e-08	FAR1
comp123764_c0	Tae038449	5e-62	FAR1
comp123646_c0	Tae054710	2e-55	FAR1
comp123602_c1	Tae044197	5e-65	TCP
comp123565_c0	Tae028108	6e-172	C2H2
comp1235639_c0	Tae061730	9e-59	FAR1
comp123549_c0	Tae038701	7e-82	ERF
comp123499_c0	Tae055900	1e-54	Dof
comp123437_c1	Tae039851	5e-88	WRKY
comp123437_c0	Tae039851	7e-59	WRKY
comp123363_c0	Tae066827	3e-58	ERF
comp123309_c1	Tae068726	9e-69	MYB-related
comp123282_c0	Tae039973	3e-80	bHLH
comp123264_c0	Tae039551	2e-70	FAR1
comp123208_c0	Tae040709	8e-78	NF-YB
comp123199_c0	Tae020897	5e-49	bHLH
comp123109_c0	Tae052550	2e-171	CO-like
comp123090_c0	Tae060624	0	bZIP
comp123034_c0	Tae004975	3e-08	MYB
comp122964_c2	Tae067256	2e-37	ZF-HD
comp122964_c1	Tae067256	8e-38	ZF-HD
comp122830_c1	Tae050178	5e-95	FAR1
comp122830_c0	Tae050178	1e-120	FAR1
comp122828_c1	Tae025872	2e-38	Trihelix
comp122732_c0	Tae007821	2e-89	MYB-related
comp122699_c0	Tae044727	1e-24	C2H2
comp122639_c0	Tae056150	1e-35	HD-ZIP
comp122625_c0	Tae027083	3e-95	MIKC
comp122599_c0	Tae064762	1e-73	WRKY
comp122593_c0	Tae042715	4e-06	bZIP
comp122514_c0	Tae032767	1e-49	NF-YB
comp1224921_c0	Tae061730	1e-30	FAR1
comp122491_c0	Tae052600	6e-31	bZIP
comp122427_c0	Tae052611	0	FAR1
comp122166_c0	Tae055958	2e-07	M-type
comp122123_c0	Tae030437	2e-21	GATA
comp122120_c0	Tae035737	8e-135	TCP
comp1221141_c0	Tae060058	2e-115	FAR1
comp122104_c0	Tae038383	2e-08	FAR1
comp122089_c0	Tae050524	1e-109	bZIP
comp121892_c0	Tae000418	2e-57	ERF
comp121809_c1	Tae056484	5e-173	FAR1
comp121773_c0	Tae001977	4e-11	GRAS
comp121654_c0	Tae062741	4e-136	FAR1
comp121646_c0	Tae055062	1e-99	Trihelix
comp121583_c0	Tae026807	2e-36	MYB-related
comp121520_c1	Tae030194	0	WRKY
comp121486_c0	Tae039705	7e-149	GATA
comp121438_c1	Tae068782	1e-12	MYB
comp121438_c0	Tae024813	4e-49	MYB
comp121423_c0	Tae050360	1e-08	MYB
comp121395_c1	Tae048976	1e-41	WRKY
comp121395_c0	Tae048976	7e-43	WRKY
comp121349_c0	Tae005997	5e-21	ERF
comp121305_c0	Tae034985	0	bZIP
comp121241_c1	Tae002230	2e-31	C2H2
comp121236_c0	Tae034298	3e-95	C3H
comp121174_c0	Tae026268	3e-39	NF-YB
comp121106_c0	Tae057734	1e-93	HD-ZIP
comp121088_c1	Tae025712	1e-59	ERF
comp121006_c0	Tae039551	7e-129	FAR1
comp120998_c0	Tae041514	1e-16	GATA
comp120979_c0	Tae030728	1e-06	HSF
comp120951_c0	Tae001397	7e-74	WOX
comp120938_c0	Tae063530	0	bZIP
comp120820_c1	Tae044043	1e-75	FAR1
comp120794_c0	Tae059064	3e-23	DBB
comp120716_c1	Tae038907	2e-49	bHLH
comp120716_c0	Tae038907	2e-10	bHLH
comp120631_c0	Tae047297	7e-45	bHLH
comp120611_c0	Tae068049	0	HD-ZIP
comp120524_c0	Tae031869	1e-89	bHLH
comp120446_c0	Tae004539	3e-31	WRKY
comp120393_c0	Tae005214	6e-90	GRF
comp120390_c0	Tae045056	9e-29	ERF
comp120370_c0	Tae030367	6e-06	C2H2
comp120369_c0	Tae062741	2e-09	FAR1
comp120340_c2	Tae026694	2e-52	NAC
comp120340_c1	Tae058304	2e-31	NAC
comp120340_c0	Tae005738	7e-63	NAC
comp120265_c0	Tae047838	0	TALE
comp120247_c0	Tae011108	4e-88	LBD
comp120161_c0	Tae006632	2e-82	MYB-related
comp120152_c0	Tae003665	1e-94	ZF-HD
comp120011_c0	Tae056534	1e-108	bHLH
comp120000_c0	Tae061948	3e-25	ERF
comp119964_c0	Tae050620	5e-133	C2H2
comp119959_c0	Tae060058	0	FAR1
comp119900_c0	Tae036951	9e-143	NAC
comp119892_c0	Tae026348	5e-17	FAR1
comp119805_c0	Tae029085	2e-149	SBP
comp119804_c0	Tae004319	8e-06	Dof
comp119746_c0	Tae001843	2e-21	ARF
comp119565_c1	Tae053642	2e-43	NAC
comp119560_c0	Tae001977	3e-47	GRAS
comp119328_c0	Tae057556	3e-58	C2H2
comp119214_c0	Tae001868	2e-49	ARR-B
comp119206_c0	Tae001235	3e-11	FAR1
comp119087_c0	Tae029628	1e-09	C3H
comp119047_c0	Tae043403	3e-11	C3H
comp119007_c0	Tae000658	2e-166	LFY
comp118991_c0	Tae037976	9e-25	bZIP
comp118955_c1	Tae026876	3e-13	B3
comp118955_c0	Tae026876	1e-23	B3
comp118941_c0	Tae068447	2e-10	ERF
comp118787_c0	Tae005068	5e-93	MYB
comp118508_c0	Tae006632	1e-22	MYB-related
comp118436_c0	Tae024146	2e-110	WRKY
comp118392_c0	Tae015584	6e-39	bHLH
comp118353_c0	Tae064178	1e-45	MYB
comp118235_c0	Tae025979	0	B3
comp118210_c0	Tae003035	5e-52	MYB
comp118170_c0	Tae047690	9e-32	C2H2
comp118154_c0	Tae009309	3e-96	LBD
comp118145_c0	Tae003471	3e-07	bZIP
comp118098_c0	Tae057493	2e-50	B3
comp118052_c0	Tae009217	2e-144	MIKC
comp118032_c0	Tae059852	1e-133	bHLH
comp117934_c0	Tae025758	5e-09	WRKY
comp117920_c0	Tae039079	1e-109	NAC
comp117871_c0	Tae040473	1e-113	LBD
comp117785_c2	Tae050030	5e-45	WRKY
comp117785_c0	Tae050030	2e-64	WRKY
comp117740_c0	Tae004319	5e-11	Dof
comp117701_c0	Tae043403	6e-12	C3H
comp117691_c0	Tae038449	7e-54	FAR1
comp117553_c0	Tae053023	1e-17	Trihelix
comp117317_c0	Tae060058	2e-60	FAR1
comp1172963_c0	Tae037640	3e-27	AP2
comp117259_c0	Tae053077	4e-13	NAC
comp117239_c0	Tae007942	3e-53	ERF
comp117198_c0	Tae039974	2e-12	GRAS
comp117148_c0	Tae002826	6e-17	C2H2
comp117110_c0	Tae039974	2e-35	GRAS
comp117096_c0	Tae050404	0	AP2
comp117051_c2	Tae049567	7e-28	bHLH
comp117015_c0	Tae033639	5e-15	ARF
comp117010_c0	Tae065535	1e-33	FAR1
comp116902_c1	Tae060624	2e-53	bZIP
comp116894_c0	Tae030591	3e-09	C2H2
comp116814_c0	Tae033708	3e-11	bZIP
comp116645_c0	Tae048376	1e-66	MYB
comp116557_c0	Tae001113	2e-35	B3
comp116405_c1	Tae024166	4e-79	HD-ZIP
comp116405_c0	Tae024166	3e-28	HD-ZIP
comp116333_c0	Tae002645	2e-13	NF-YC
comp116298_c0	Tae015561	2e-69	ERF
comp116281_c0	Tae062741	2e-27	FAR1
comp116209_c0	Tae006624	3e-22	ERF
comp116117_c0	Tae057213	1e-22	FAR1
comp116055_c0	Tae065324	2e-67	bZIP
comp115910_c2	Tae062163	8e-93	MIKC
comp115910_c1	Tae067312	1e-55	MIKC
comp115845_c0	Tae041750	4e-52	NAC
comp115768_c0	Tae047690	3e-29	C2H2
comp115763_c1	Tae005367	1e-14	NAC
comp115662_c0	Tae066477	4e-40	ERF
comp115578_c1	Tae057340	9e-43	bHLH
comp115272_c0	Tae001397	3e-97	WOX
comp115252_c1	Tae022088	9e-09	FAR1
comp115204_c0	Tae068447	1e-17	ERF
comp115170_c1	Tae047838	2e-65	TALE
comp1151472_c0	Tae062741	5e-13	FAR1
comp115131_c0	Tae067169	2e-07	HD-ZIP
comp115016_c0	Tae003439	7e-76	C3H
comp115007_c0	Tae006260	5e-81	ERF
comp114929_c1	Tae051965	7e-29	bHLH
comp114897_c0	Tae001235	4e-63	FAR1
comp114886_c0	Tae023345	5e-59	TCP
comp114855_c1	Tae005997	3e-59	ERF
comp114739_c0	Tae004337	3e-97	G2-like
comp114618_c0	Tae011108	4e-58	LBD
comp114561_c1	Tae011086	5e-104	NAC
comp114255_c0	Tae004337	2e-106	G2-like
comp114239_c0	Tae068447	4e-06	ERF
comp114182_c0	Tae060058	6e-121	FAR1
comp114078_c1	Tae065275	8e-70	B3
comp114078_c0	Tae065275	1e-28	B3
comp113980_c0	Tae030546	9e-19	Dof
comp113962_c0	Tae029023	3e-51	WRKY
comp113889_c1	Tae054499	1e-25	FAR1
comp113889_c0	Tae001235	3e-42	FAR1
comp113752_c0	Tae042688	1e-16	Dof
comp113636_c0	Tae031862	5e-163	bZIP
comp113466_c0	Tae023987	3e-51	bZIP
comp113392_c0	Tae050620	4e-25	C2H2
comp113368_c0	Tae004299	1e-16	GATA
comp113282_c0	Tae007068	6e-82	NAC
comp113121_c0	Tae026659	6e-25	C2H2
comp113023_c0	Tae034069	2e-82	FAR1
comp1129127_c0	Tae030194	4e-26	WRKY
comp112894_c1	Tae045948	2e-144	FAR1
comp112870_c0	Tae021596	5e-15	Nin-like
comp1128202_c0	Tae044973	2e-37	B3
comp112375_c0	Tae022109	4e-15	bHLH
comp112338_c0	Tae022804	7e-15	MYB-related
comp112211_c1	Tae033954	0	FAR1
comp112211_c0	Tae033954	2e-131	FAR1
comp112165_c0	Tae005068	1e-08	MYB
comp112131_c3	Tae051886	6e-101	FAR1
comp112131_c1	Tae044043	5e-51	FAR1
comp112120_c0	Tae054499	8e-32	FAR1
comp112105_c0	Tae024146	4e-50	WRKY
comp112015_c0	Tae066810	5e-18	FAR1
comp111888_c1	Tae037520	1e-06	bHLH
comp111690_c0	Tae044043	2e-09	FAR1
comp111683_c0	Tae006097	1e-07	MYB-related
comp111664_c0	Tae064004	9e-66	GATA
comp111525_c0	Tae053999	3e-100	C2H2
comp11152_c0	Tae001393	7e-83	Nin-like
comp111489_c0	Tae052586	2e-35	FAR1
comp111482_c0	Tae049567	2e-54	bHLH
comp1114694_c0	Tae047838	2e-59	TALE
comp111146_c0	Tae061671	8e-07	MYB-related
comp111107_c0	Tae013652	2e-20	LBD
comp111074_c0	Tae030939	5e-54	HD-ZIP
comp110812_c0	Tae063196	1e-47	ERF
comp110656_c0	Tae068782	6e-28	MYB
comp110588_c1	Tae039532	4e-32	FAR1
comp110496_c0	Tae044077	7e-11	M-type
comp110443_c0	Tae020599	3e-21	ARF
comp110189_c1	Tae052611	6e-43	FAR1
comp110178_c0	Tae048710	5e-88	NAC
comp110148_c1	Tae061730	1e-71	FAR1
comp110053_c0	Tae054290	4e-106	NAC
comp110018_c0	Tae034844	1e-24	ERF
comp109880_c0	Tae022737	2e-40	GRAS
comp109878_c0	Tae001456	5e-13	Trihelix
comp109798_c0	Tae001868	1e-57	ARR-B
comp1097393_c0	Tae054499	1e-19	FAR1
comp109559_c0	Tae061730	2e-38	FAR1
comp109527_c0	Tae052852	4e-45	WRKY
comp109499_c0	Tae031862	2e-33	bZIP
comp109132_c0	Tae061730	3e-28	FAR1
comp108986_c0	Tae028511	0	WRKY
comp108795_c0	Tae041021	2e-149	Nin-like
comp108754_c0	Tae061270	2e-98	C2H2
comp1087146_c0	Tae056599	8e-14	B3
comp108687_c0	Tae035737	6e-74	TCP
comp1085645_c0	Tae038449	3e-18	FAR1
comp1083851_c0	Tae001868	2e-36	ARR-B
comp1081998_c0	Tae054499	3e-33	FAR1
comp1081977_c0	Tae067058	2e-108	MYB-related
comp108190_c2	Tae061520	2e-100	GRAS
comp108190_c1	Tae025898	1e-25	GRAS
comp108190_c0	Tae061520	1e-40	GRAS
comp10808_c0	Tae011550	2e-32	ERF
comp108010_c0	Tae005147	9e-46	MYB
comp107631_c0	Tae008526	2e-78	ERF
comp107612_c0	Tae005807	5e-33	ZF-HD
comp107584_c2	Tae014436	5e-18	NAC
comp107519_c1	Tae048331	4e-87	ERF
comp107050_c0	Tae038288	6e-13	G2-like
comp106976_c0	Tae022088	2e-13	FAR1
comp106535_c2	Tae038449	8e-35	FAR1
comp106531_c0	Tae053170	1e-26	WRKY
comp106267_c0	Tae056053	2e-31	TALE
comp106173_c0	Tae044521	2e-76	NF-YC
comp106101_c0	Tae023998	6e-08	G2-like
comp105967_c0	Tae001235	3e-07	FAR1
comp105952_c0	Tae030546	9e-20	Dof
comp105762_c1	Tae059845	3e-43	FAR1
comp105742_c0	Tae067104	1e-86	MIKC
comp105656_c0	Tae026500	2e-11	WRKY
comp105520_c0	Tae038965	1e-38	RAV
comp105434_c0	Tae008064	2e-52	bHLH
comp105342_c0	Tae037335	2e-29	FAR1
comp105324_c0	Tae022228	2e-40	bHLH
comp105169_c1	Tae031631	6e-55	bZIP
comp105119_c2	Tae050178	4e-29	FAR1
comp105097_c0	Tae039974	4e-11	GRAS
comp104826_c0	Tae062585	4e-91	NAC
comp104547_c0	Tae006057	3e-62	MYB
comp103267_c0	Tae060116	7e-40	MYB-related
comp103122_c0	Tae060773	2e-133	WRKY
comp103066_c0	Tae054614	3e-67	MYB-related
comp102935_c0	Tae045056	1e-14	ERF
comp102901_c0	Tae015928	8e-32	NF-YB
comp102824_c0	Tae039532	0	FAR1
comp102631_c0	Tae040376	2e-26	C3H
comp102386_c0	Tae053642	1e-87	NAC
comp102334_c0	Tae050178	5e-41	FAR1
comp102169_c0	Tae031213	7e-07	bZIP
comp101994_c0	Tae043217	1e-39	TCP
comp101981_c0	Tae059892	7e-11	Dof
comp101959_c0	Tae056988	2e-19	ERF
comp101736_c0	Tae045574	8e-138	GRAS
comp101439_c1	Tae055373	8e-28	MYB
comp101370_c0	Tae028911	2e-07	M-type
comp101117_c0	Tae059183	5e-33	B3
comp100978_c0	Tae026938	2e-48	WRKY
comp100837_c0	Tae044521	3e-43	NF-YC
comp100652_c0	Tae022737	1e-70	GRAS
comp1005482_c0	Tae061678	5e-131	FAR1
comp100431_c0	Tae022088	1e-12	FAR1
comp100218_c1	Tae034821	5e-67	bHLH
comp1001677_c0	Tae061270	1e-07	C2H2
comp100119_c0	Tae060289	4e-67	M-type
comp66469_c0	Transcription factor ICE1 OS=Arabidopsis thaliana (Mouse-ear cress) PE=1 SV=1	--	ICE1
comp139334_c0	Transcription factor bHLH140 [Aegilops tauschii]	DnaJ domain;; Thioredoxin-like domain;; Thioredoxin	bHLH
comp137988_c1	Transcription factor bHLH96 GN=T9N14.4 OS=Arabidopsis thaliana (Mouse-ear cress) PE=2 SV=1	Helix-loop-helix DNA-binding domain	bHLH
comp137191_c0	Heat stress transcription factor A-2a OS=Oryza sativa subsp. japonica (Rice) PE=2 SV=1	HSF-type DNA-binding	HSF
comp134005_c0	Putative WRKY transcription factor 70 [Aegilops tauschii]	WRKY DNA -binding domain	WRKY
comp131628_c2	Transcription factor bHLH113 GN=MLD14.24 OS=Arabidopsis thaliana (Mouse-ear cress) PE=2 SV=1	--	Bhlh
comp130722_c0	Probable WRKY transcription factor 2 GN=WRKY2 OS=Arabidopsis thaliana (Mouse-ear cress) PE=2 SV=1	WRKY DNA -binding domain	WRKY
comp129241_c0	Transcription factor ASG4 [Triticum urartu]	--	ASG4
comp128381_c0	putative WRKY transcription factor 33 [Triticum urartu]	--	WRKY
comp126727_c0	Probable WRKY transcription factor 69 GN=WRKY69 OS=Arabidopsis thaliana (Mouse-ear cress) PE=2 SV=1	--	WRKY
comp125612_c0	Ethylene-responsive transcription factor 5 GN=MQL5_9 OS=Arabidopsis thaliana (Mouse-ear cress) PE=2 SV=1	AP2 domain	ERF
comp123552_c1	Ethylene-responsive transcription factor 12 GN=F3M18.21 OS=Arabidopsis thaliana (Mouse-ear cress) PE=2 SV=1	AP2 domain	ERF
comp121668_c0	Heat stress transcription factor C-2a GN=OJ1705_E12.15 OS=Oryza sativa subsp. japonica (Rice) PE=2 SV=1	--	HSF
comp121318_c1	putative Transcription factor HBP-1b(c1) [Aegilops tauschii]	--	HBP-1
comp121304_c0	Auxin response factor 5 OS=Oryza sativa subsp. japonica (Rice) PE=2 SV=2	AUX/IAA family	ARF
comp121062_c0	Ethylene-responsive transcription factor ERF109 GN=ERF109 OS=Arabidopsis thaliana (Mouse-ear cress) PE=1 SV=1	AP2 domain	ERF

## Sheet: b.271 DEGs TFs
unigene	TFs	ME3	ME6	ME15	IME3	IME6	IME15
comp100486_c0	ERF	0.32	0.67	0.17	12.15	3.25	2.46
comp118204_c0	MIKC	1.79	2.02	3.12	0.17	0.2	0.44
comp125594_c0	ERF	1.61	3.18	2.02	69.69	25.72	7.44
comp126788_c0	ERF	11.86	22.5	30.58	0.94	3.26	11.29
comp127465_c1	YABBY	10.36	12.87	12.54	4.12	3.02	5.37
comp128506_c0	ERF	53.4	21.37	16.13	101.2	85.23	48.72
comp129826_c0	NAC	16.42	18.58	42.86	7.3	9.52	18.85
comp131637_c0	bHLH	9.16	1.64	0.5	3.39	11.75	22.76
comp131990_c0	LSD	4.21	7.12	5.93	0.71	1.09	2.39
comp134166_c0	bZIP	11.05	14.8	2.87	48.8	60.85	27.29
comp140577_c0	G2-like	5.6	8.39	6.34	1.17	2.23	1.41
comp104996_c0	bZIP	0.9	0.84	0	0	0.8	0
comp111855_c1	ERF	2.12	7.46	1.35	39.35	7.52	3.12
comp114568_c0	MYB_related	0	0.48	0.24	13.88	2.19	0.47
comp115171_c0	ERF	0	0	0.27	4.87	0.41	0.79
comp116055_c0	bZIP	5.33	12.35	4.64	2.84	1.78	5.68
comp117000_c0	G2-like	14.14	2.55	2.34	5.69	3.27	6.1
comp117337_c0	ERF	3.07	18.16	1.89	48.48	28.47	4.05
comp117997_c0	ERF	0.48	3.28	1.67	4.04	1.09	1.15
comp119033_c0	MIKC	0.14	1.56	0.82	1.14	0.59	0.81
comp119803_c0	GRAS	0.31	1.01	0.13	1.63	0.71	0.33
comp120000_c0	ERF	16.11	2.51	2.78	16.09	14.98	13.35
comp120524_c0	bHLH	2.27	5.64	12.88	2.11	2.19	35.95
comp120979_c1	HSF	3.45	0.73	1.24	0.59	0.59	0.65
comp121062_c0	ERF	0.11	0.33	0	8.92	0.45	0
comp121285_c0	MYB	2.42	2.08	0.26	22.66	8.48	0.17
comp121304_c0	ARF	5.78	17.76	10.95	1.28	3.14	5
comp121305_c0	bZIP	0.09	1.68	3.4	0.14	0	0.1
comp123109_c0	CO-like	0.48	3.92	1.93	1.37	0.42	0.88
comp123383_c0	C2H2	6.89	13.16	3.86	22.59	9.09	5.8
comp123552_c0	ERF	2.03	2.98	0.27	11.75	9.8	1.84
comp123552_c1	ERF	0.82	1.9	0.36	8.48	4.74	1.69
comp123648_c0	ERF	16.3	13.12	6.75	58.59	29.91	7.96
comp123762_c0	MYB	0.55	1.4	0.48	11.21	0.78	1.12
comp124345_c0	WRKY	14.4	16.64	4.76	44.23	5.05	6.07
comp125000_c0	C3H	26.59	11.95	9	107.35	35.92	13.61
comp125006_c0	Dof	3.21	3.51	5.94	0.26	0.42	3.94
comp125410_c0	bHLH	0.49	1.87	0.6	84.95	1.06	1.83
comp125554_c0	C2H2	75.64	144.4	314.99	56.48	49.2	117.11
comp125849_c1	GATA	15.25	0.61	0.31	5.03	5.04	3.73
comp126384_c0	ZF-HD	9.66	12.71	5.11	21.97	10.31	10.32
comp126418_c1	ERF	4.68	8.66	5.04	31.85	8.09	8.65
comp126519_c0	NAC	4.22	8.27	2.37	10.42	6.79	2.86
comp126551_c0	Dof	5.1	5.73	4.91	10.6	8.11	2.98
comp126727_c0	WRKY	4.72	13.94	5.35	3.16	4.52	6.62
comp126813_c1	bHLH	7.21	15.72	3.44	50.09	6.13	4.85
comp126915_c0	GRF/TALE	1.46	3.1	3.48	0.24	0.22	1.52
comp127188_c0	HSF	15.83	20.1	8.42	29.9	23.79	24.02
comp127326_c0	bZIP	4.47	5.7	2.15	16.9	2.41	6.31
comp127409_c1	WOX	11.92	10.95	31.19	9.88	21.85	23.22
comp127958_c1	C2H2	3.01	9.36	3.11	24.56	8.86	4.01
comp128081_c0	HD-ZIP	2.94	6.21	4.36	0.28	0.16	2.88
comp128081_c1	HD-ZIP	4.13	7.51	6.69	0.35	0.8	3.53
comp128091_c0	bHLH	2.82	4.44	6.17	1.46	1.03	4.17
comp128202_c0	Nin-like	8.78	16.24	4.69	7.42	13.84	28.11
comp128256_c0	ZF-HD	3.67	3.38	9.45	1.09	1.06	3.15
comp128282_c0	WRKY	17.04	5.67	0.35	34.72	4.99	4.32
comp128356_c0	DBB	18.96	32.83	26.77	16.44	13.19	27.67
comp128381_c0	WRKY	6.07	7.73	3.27	14.63	3.24	3.16
comp128610_c0	NAC	3.46	5.35	15.88	4.7	3.14	4.88
comp128620_c0	WRKY	1.91	2.53	0.45	52.08	3.05	0.86
comp128869_c0	B3	9.77	32.76	12.53	37.37	45.14	51.08
comp128909_c0	GRF	5.53	4.67	2.73	17.42	6.16	4.02
comp128917_c0	NAC	39.34	35.29	42.43	24.89	13.09	35.78
comp128927_c0	bHLH	3.09	2.14	0.87	6.11	2.69	1.17
comp129022_c0	WRKY	1.34	8.27	4.19	1.22	0.61	2.66
comp129036_c0	HSF	8.13	10.73	7.33	29.4	9.27	7.82
comp129045_c1	bZIP	5.04	16.3	12.98	24.61	6.38	11.41
comp129220_c0	ERF	5.36	19.33	0.95	128.26	44.09	7.2
comp129241_c0	ASG4	0.06	0.19	0.37	34.36	1.52	0.05
comp129554_c0	WRKY	2.17	2.54	0.53	2.95	2.94	2.53
comp129568_c0	MYB	2.98	5.63	4.1	35.13	6.26	2.73
comp129705_c1	MYB	7.71	8.9	6	37.77	12.39	3.04
comp129772_c0	TALE	5.46	6.94	2.6	4.89	1.7	1.52
comp129783_c0	HD-ZIP	1.49	3.93	3.84	33.7	12.17	9.01
comp129810_c0	M-type	10.19	28.12	27.44	5.23	3.63	12.41
comp129884_c0	ERF	0.58	7.23	1.35	109.8	5.76	2.12
comp130190_c1	MYB	7.8	6.5	10.81	15.14	6.76	7.88
comp130267_c1	MIKC	14.62	23.6	26.29	20.17	9.34	11.95
comp130280_c0	MYB	12.24	22.35	15.13	30.84	14.06	13.86
comp130343_c0	NF-YA	1.31	1.73	1.82	5.33	1.66	2.17
comp130366_c0	DBB	88.9	312.66	148.69	176.01	223.7	318.45
comp130418_c1	ERF	0.1	4.27	0.17	33.75	5.6	0.11
comp130682_c0	C2H2	26.19	58.05	35.74	103.48	32.9	26.79
comp130708_c0	bHLH	4.88	2.73	3.06	5.78	1.85	0.98
comp130722_c1	WRKY	1.16	1.13	0.83	2.94	4.96	1.34
comp130838_c0	B3	1.77	1.76	1.83	7.98	3.34	1.67
comp130877_c0	bHLH	3.57	4.93	2.13	1.95	1.16	0.71
comp130936_c0	MYB	6.54	6.66	4.4	17.37	5.58	6.68
comp131255_c1	MYB	22.89	30.26	23.75	70.55	50.16	23.42
comp131310_c0	ARF	7.07	6.92	5.65	18.15	10.41	4.11
comp131326_c0	MADS-box	10.62	16.16	21.17	5.83	5.54	17.7
comp131522_c2	MYB-related	6.24	13.51	7.29	1.88	2.57	5.39
comp131644_c0	C2H2	2.53	4.42	1.82	34.93	3.42	2.1
comp131751_c1	bHLH	0.11	2.14	0.69	127.82	3.02	1.05
comp132142_c0	G2-like	8.42	10.84	4.79	4.22	5.12	13.44
comp132260_c0	MYB	20.9	26.49	16.03	56.51	22.65	16.61
comp132285_c1	bZIP	10.34	8.62	6.57	22.43	6.23	8.4
comp132413_c4	bZIP	1.02	2.82	5.64	1.05	0.48	5.85
comp132736_c0	WRKY	4.78	9.02	3.45	21.67	8.25	8.08
comp132980_c0	WRKY	75.04	89.85	63.74	346.62	97.21	76.29
comp133038_c0	WRKY	55.57	25.43	11.33	34.24	16.38	41.35
comp133054_c0	HSF	30.61	44.15	10.95	11.93	18.04	15.27
comp133387_c0	bHLH	2.83	2.21	4.44	0.53	0.85	2.91
comp133528_c0	WRKY	28.68	34.73	20.56	179.33	36.37	23.89
comp133532_c1	MYB-related	22.95	23.54	19.13	53.41	20.58	27.82
comp133603_c0	TALE	1.26	2.27	2.48	0.12	0.49	2.16
comp133603_c1	TALE	2.59	3.67	4.98	0.14	0.43	3.29
comp133676_c2	WRKY	104.4	108.76	88.9	393.94	117.4	63.42
comp133682_c0	HB-other	5.27	5.63	5.87	14.83	5.55	4.85
comp133717_c2	ERF	36.21	34.11	22.48	120.91	73.79	28.24
comp134005_c0	WRKY	8.88	3.27	0.47	13.92	2.35	4.37
comp134106_c0	bHLH	6.5	11.06	8.7	44.33	24.89	8.34
comp134239_c0	WRKY	3.18	7.58	1.22	36.47	8.51	4
comp134349_c0	ARF	8.99	5.62	5.36	16.84	8.62	3.53
comp134503_c0	bHLH	35.16	36.53	29.46	118.09	45.11	30.41
comp134512_c0	GRAS	11.85	19.18	9.79	87.23	27.21	13.65
comp134648_c0	WRKY	11.63	15.46	4.13	41.58	5.49	7.93
comp134875_c4	MYB-related	29.41	41.91	29.63	13.61	13.35	30.67
comp134888_c0	MYB_related	1.07	0	0	0	0.06	0
comp135088_c0	GRAS	5.57	5.45	4.8	1.47	1.12	3.23
comp135102_c1	ERF	18.9	7.67	10.69	25.58	18.7	15.79
comp135295_c0	Dof	1.1	6.99	10.65	1.39	0.47	3.65
comp135470_c0	WRKY	1.7	1.21	0.66	14.32	1.64	1.52
comp136004_c0	ERF	5.99	10.13	10.83	0.84	1.23	6.52
comp136064_c1	Trihelix	15.82	12.31	11.53	25.82	25.24	14.84
comp136150_c0	NAC	14.62	27.25	28.98	8.09	9.44	22.78
comp136529_c0	G2-like	24.2	22.35	4.89	9.46	7.36	6.04
comp136585_c0	NAC	2	3.66	1.94	4	2.06	5.96
comp136947_c0	bHLH	5.91	25.38	6.51	73.1	25.94	5.36
comp137127_c0	bZIP	8.15	9.73	4.45	6.97	4.76	1.86
comp137191_c0	HSF	6.26	14.18	2.93	63.71	13.01	4.39
comp137191_c1	HSF	0.73	0.74	0.2	3.83	1.85	0.57
comp137988_c1	bHLH	7.92	10.94	5.58	6.52	4.47	3.56
comp138161_c1	C2H2	18.25	44.47	22.48	100.39	32.07	21.6
comp138255_c0	bZIP	104.49	96.73	30.38	144.68	125.2	96.64
comp138346_c0	NAC	43.57	51.17	45.68	150.68	54.91	47.16
comp138496_c0	MYB-related	8.28	26.5	21.9	7.41	5.86	19.98
comp139054_c0	bHLH	9.83	30.11	19.67	12.8	6.62	7.97
comp139270_c0	bHLH	3.44	4.79	2.37	2.27	1.18	3.37
comp139374_c0	MYB	0.99	5.31	0.61	34.29	3.83	1.76
comp139473_c1	GATA	30.75	27.43	31.46	110.89	36.46	22.39
comp139688_c1	WRKY	46.28	44.04	27.78	176.31	51.06	40.59
comp139933_c0	TALE	12.61	19.62	23.81	4.12	6	15.48
comp140277_c0	MYB	14.78	27.91	15.13	88.19	19.84	13.27
comp140327_c0	B3	4.79	6.29	3.4	22.01	10.54	2.08
comp140669_c0	GRAS	15.98	28.1	24.94	143.47	22.58	18.81
comp141705_c3	GRAS	26.24	43.43	35.18	80.17	31.73	34.3
comp142076_c0	Nin-like	28.14	21.39	27.63	5.84	14.81	36.49
comp149376_c0	WRKY	2.39	1.92	0.93	17.55	4.85	3.38
comp66469_c0	ICE1	27.19	35.89	18.97	3.87	9.56	11.96
comp66671_c0	bHLH	3.18	9.17	13.45	5.06	3.23	4.18
comp66671_c1	bHLH	4.94	11.35	21.98	4.94	5.5	6.74
comp95602_c0	ERF	0.15	3.19	0.24	2.7	0.89	0.39
comp130722_c0	WRKY	1.88	0.2	0.31	3.76	3.61	1.02
comp131887_c0	WRKY	4.89	5.86	5.09	1.2	2.72	5.62
comp120951_c0	WOX	17.04	9.38	15.3	11.98	18.23	14.88
comp133350_c0	Trihelix	12.16	17.77	13.25	37.29	19.97	14.21
comp140649_c0	Trihelix	45.69	38.04	38.97	78.3	73.66	44.96
comp127834_c0	TALE	23.87	24.39	14.97	11.47	10	10.07
comp127834_c2	TALE	21.49	19.41	13.83	8.67	12.32	8.57
comp130183_c0	TALE	7	6.38	3.73	2.85	1.69	2.37
comp133301_c0	SRS	42.47	34.42	43.63	74.21	58.2	44.25
comp138288_c0	SBP	16.8	17.92	14.51	7.01	8.71	13.85
comp127327_c0	Nin-like	3.69	5.2	3.89	11.24	7.09	4.3
comp137564_c3	Nin-like	3.73	4.26	4.14	11.21	5.69	3.95
comp136200_c0	NF-YA	2.52	3.15	2.48	6.28	2.69	4.19
comp120692_c0	NAC	6.47	7.93	8.34	1.9	3.44	8.5
comp125048_c0	NAC	1.04	1.83	1.88	0.07	0.08	0.69
comp125200_c0	NAC	6.06	6.89	8.3	3.52	2.03	3.63
comp126702_c0	NAC	8.64	11.2	9.81	3.81	2.52	5.71
comp128362_c1	NAC	3.88	6.04	3.49	0.55	1.24	2.38
comp128681_c0	NAC	0.78	1.53	1.75	4.37	4.11	2.07
comp129826_c4	NAC	6.03	3.4	4.97	1.13	1.63	4.23
comp130881_c1	NAC	32.7	38.76	49.05	30.47	21.66	21.93
comp130924_c2	NAC	3.76	2.7	3.84	3.11	1.88	1.21
comp134996_c0	NAC	1.54	1.18	1.43	3.74	2.14	2.24
comp135044_c0	NAC	7.16	4.37	2.66	3.39	1.06	1.7
comp138222_c0	NAC	9.52	10.69	8.98	19.14	13.42	7.65
comp138309_c0	NAC	10.27	11.6	14.43	5.33	6.04	6.22
comp138309_c1	NAC	22.42	23.33	38.89	13.17	13.97	16.07
comp140680_c1	NAC	45.61	55.09	39.1	119.83	59.81	43.75
comp126310_c0	MYB-related	1.23	2.04	1.78	0.39	0.11	0.32
comp127101_c0	MYB-related	1.71	3.12	1.4	0.99	2.44	7.01
comp128693_c0	MYB-related	4.8	5.5	4.77	1.45	2.44	5.36
comp136799_c1	MYB-related	24.59	21.29	18.24	9.13	16.99	18.66
comp124801_c0	MYB	1.61	4.03	1.92	1.33	0.97	0.65
comp124801_c1	MYB	6.7	9.15	4.04	2.06	2.45	3.71
comp128170_c0	MYB	8.37	5.08	8.95	2.63	4.01	6.2
comp128183_c1	MYB	5.22	1.88	2.92	1.53	1.71	1.68
comp129705_c0	MYB	1.43	1.23	0.6	8.29	1.55	0.3
comp130280_c1	MYB	5.21	10.54	11.5	15.57	6.2	8.32
comp131255_c0	MYB	70.21	69.42	64.07	151.49	111.28	72.36
comp135090_c1	MYB	7.99	13.01	12.31	6.98	3.48	5.32
comp126011_c0	MIKC	0.91	2.32	1.29	0.14	0.15	0.5
comp138175_c3	MIKC	0.46	0.16	2.77	3.4	4.83	1.92
comp118977_c0	LBD	6.14	8.99	6.72	2.01	3.4	4.29
comp129621_c0	LBD	7.35	3.79	9.34	2.3	5.28	10.68
comp130917_c0	LBD	81.72	80.39	104.12	26.63	44.77	75.15
comp121668_c0	HSF	37.68	42.26	28.19	45.67	42.75	73.42
comp134890_c0	HSF	6.58	6.97	4.46	2.78	1.87	2.85
comp137795_c0	HSF	20.14	19.63	15.59	36.14	32.54	21.02
comp111074_c0	HD-ZIP	41.57	19.71	25.26	28.87	42.14	38.84
comp129399_c0	HD-ZIP	37.87	21.54	16.91	28.53	42.44	31.67
comp129596_c0	HD-ZIP	1.44	2.61	1.44	4.06	2.37	0.81
comp129783_c1	HD-ZIP	8.62	11.56	10.99	19.41	11.1	11.76
comp130933_c1	HD-ZIP	52.28	27.95	39.46	46.2	64.71	63.41
comp139778_c0	HD-ZIP	11.06	8.55	10.11	19.98	13.31	13.23
comp121318_c1	HBP-1	2.21	1.3	2.34	3	6.26	5.62
comp136205_c1	HB-other	84.16	135.94	115.73	45.43	56.66	69.02
comp121490_c0	GRF	0.7	1.89	0.37	6.73	2.89	0.74
comp125799_c0	GRF	1.39	0.87	0.88	5.7	1.94	0.43
comp132583_c0	GRAS	1.72	2.2	2.18	4.41	2.77	2.56
comp139609_c1	GRAS	46.73	29.1	38.59	49.07	53.24	36.1
comp139632_c0	GRAS	19.78	18.2	15.6	47.28	28.12	20.72
comp139960_c1	GRAS	17.34	23.27	24.41	34.01	22.19	18.52
comp141522_c0	GRAS	19.27	12.14	10.05	37.01	19.99	18.92
comp134024_c0	GATA	2.22	3.47	3.36	0.58	0.46	2.06
comp122605_c0	G2-like	1.07	1.76	3.15	2.59	2.25	2.35
comp129401_c0	G2-like	1.42	0.96	1.16	1.53	2.96	4.24
comp130854_c0	G2-like	22.32	16.41	13.27	7.65	9.62	12.86
comp130854_c1	G2-like	19.28	17.97	11.17	8.19	10.51	13.18
comp134404_c1	G2-like	9.62	10.75	9.62	3.74	6.15	6.47
comp136991_c0	G2-like	7.76	5.69	5.4	2.21	2.45	5.26
comp217381_c0	FAR1	2.51	1.39	0.83	1.98	1.23	3.05
comp99007_c0	FAR1	0.38	0.39	1.25	0.22	0.04	0.24
comp114855_c0	ERF	5.25	3.77	5.53	0.47	1.34	4.64
comp115021_c0	ERF	0.18	0.93	0.56	5	1.76	0.18
comp116842_c0	ERF	0.19	0.38	0.07	2.99	0.89	0.26
comp120003_c0	ERF	10.58	15.5	14.81	37.46	24.78	17.08
comp122444_c0	ERF	9.48	11.89	7.65	0.81	2.18	7.34
comp123298_c0	ERF	6.22	4.27	5.31	0.93	1.3	4.1
comp124116_c0	ERF	2.44	2.79	2.64	6.25	3.65	1.72
comp125612_c0	ERF	2.26	1.69	2.25	5.37	4.1	2.83
comp126005_c0	ERF	2.68	2.21	1.35	7.02	4.81	2.43
comp126005_c1	ERF	13.54	18.01	18.54	24.49	17.36	18.33
comp128506_c1	ERF	92.89	118.11	97.12	183.56	159.88	139.87
comp130096_c2	ERF	26.52	27.89	40.5	22.91	17.14	19.82
comp131957_c1	ERF	150.24	198.34	195.6	290.83	185.69	125.12
comp134773_c0	ERF	12.99	17.91	18.46	30.55	20.54	14.16
comp137259_c0	ERF	27.25	28.79	37.67	71.58	47.48	24.34
comp133062_c0	Dof	22.74	28.22	25.04	14.3	14.18	23.71
comp138049_c0	C3H	13.45	14.53	19.37	16.6	23.2	23.24
comp133459_c0	C2H2	7.9	10.74	7.14	14.4	7.63	7.13
comp140534_c1	C2H2	9.54	3.43	5.01	13.14	14.61	4.95
comp120938_c0	bZIP	10.69	9.63	5.84	12.3	13.82	19.63
comp126297_c0	bZIP	0.51	0.61	0.27	3.79	12.53	8.5
comp126676_c0	bZIP	1.42	1.43	0.34	0.05	0.66	1.57
comp136902_c0	bZIP	2.41	3.51	3.39	5.43	6.25	5.63
comp139800_c0	bZIP	14.39	12.79	9.26	35.54	18.38	21.34
comp122646_c0	bHLH	8.37	8.01	4.63	3.5	4.19	3.85
comp123837_c0	bHLH	5.7	4.76	2.6	1.68	1.73	0.43
comp125083_c0	bHLH	1.64	1.31	2.48	0.3	0.04	0.58
comp125230_c0	bHLH	1.65	2.01	3.11	0.47	0.81	1.21
comp127497_c0	bHLH	1.85	4.37	2.26	0.22	0.2	1.27
comp131628_c2	Bhlh	32.7	54.01	56.75	66.47	38.85	36.76
comp131954_c0	bHLH	6.55	6.98	5.1	1.03	1.03	2.34
comp136195_c0	bHLH	77.69	95.83	71.63	48.55	37.79	65.33
comp137501_c0	bHLH	24	29.3	23.38	71.51	39.67	28.38
comp137708_c0	bHLH	16.85	12.55	8.93	30.83	23.11	17.17
comp139334_c0	bHLH	13.19	20.36	10.63	6.8	6.45	12.25
comp16798_c0	bHLH	0.04	0.32	0	0.88	0.38	0
comp138089_c1	BES1	16.05	11	15.37	15.13	21.03	13.22
comp139017_c0	B3	4.42	8.41	5.95	16.21	7.12	6.96
comp134212_c0	ARR-B	3.37	4.19	4.28	8	4.58	3.23
comp134212_c1	ARR-B	7.29	6.44	3.6	11.47	7.07	6.79
comp125320_c0	AP2	16.36	9.39	17.58	7.03	7.71	14.68
comp129393_c2	AP2	5.11	4.94	4.85	10.13	6.42	7.11
comp129545_c0	AP2	6.71	4.41	7.67	11.91	13.2	11.76
comp135102_c0	AP2	27.28	20.08	29.09	40.46	38.2	33.37
comp128998_c0	ARF	2.25	2.45	1.39	3.03	1.63	0.36
