# Supplementary material for: De novo assembly and comparative analysis of the transcriptome of embryogenic callus formation in bread wheat (Triticum aestivum L.)
Source: BMC Plant Biol. 2017 Dec 19;17:244. doi: 10.1186/s12870-017-1204-2 (PMC5735865; doi:10.1186/s12870-017-1204-2)
Supplement: Supplementary file 11 — Expression and annotation of differentially expressed aux and SSEGs IME vs. ME. (XLSX 86 kb) [file 12870_2017_1204_MOESM11_ESM.xlsx]

## Sheet: a.44 AUX
Description	Unigenes	ME3	ME6	ME15	IME3	IME6	IME15	COG_class	COG_class_annotation	GO_annotation	KEGG_annotation	KOG_class	KOG_class_annotation	Pfam_annotation	Swissprot_annotation	nr_annotation
SAUR family protein	comp121728_c0	30.15	26.53	36.86	68.71	44.96	20.92	--	--	--	K14488|1.81759e-42|bdi:100827904|uncharacterized LOC100827904; K14488 SAUR family protein (A)	--	--	Auxin responsive protein	Indole-3-acetic acid-induced protein ARG7 GN=ARG7 OS=Vigna radiata var. radiata (Mung bean) PE=2 SV=1	hypothetical protein TRIUR3_13172 [Triticum urartu]
SAUR family protein	comp136345_c0	7.39	9.99	12.4	1.92	2.32	6.49	--	--	Molecular Function: calmodulin binding (GO:0005516);; Cellular Component: mitochondrion (GO:0005739);; Cellular Component: plastid (GO:0009536);; Biological Process: auxin-activated signaling pathway (GO:0009734);;	K14488|3.02902e-52|bdi:100825908|uncharacterized LOC100825908; K14488 SAUR family protein (A)	--	--	Auxin responsive protein	Indole-3-acetic acid-induced protein ARG7 GN=ARG7 OS=Vigna radiata var. radiata (Mung bean) PE=2 SV=1	unnamed protein product [Triticum aestivum]
SAUR family protein	comp129067_c0	3.81	4.33	1.84	29.98	10.15	2.97	--	--	Molecular Function: calmodulin binding (GO:0005516);; Cellular Component: nucleus (GO:0005634);; Cellular Component: mitochondrion (GO:0005739);; Cellular Component: plastid (GO:0009536);; Biological Process: auxin-activated signaling pathway (GO:0009734);;	K14488|8.89076e-35|sita:101757474|uncharacterized LOC101757474; K14488 SAUR family protein (A)	--	--	Auxin responsive protein	Indole-3-acetic acid-induced protein ARG7 GN=ARG7 OS=Vigna radiata var. radiata (Mung bean) PE=2 SV=1	predicted protein [Hordeum vulgare subsp. vulgare]
SAUR family protein	comp120925_c0	2.89	2.67	2.44	0.39	0.63	2.25	--	--	Molecular Function: calmodulin binding (GO:0005516);; Cellular Component: mitochondrion (GO:0005739);; Biological Process: auxin-activated signaling pathway (GO:0009734);;	K14488|1.00192e-37|dosa:Os06t0137400-00|Os06g0137400, SAUR24, SMALL_AUXIN-UP_RNA_24; Hypothetical conserved gene.; K14488 SAUR family protein (A)	--	--	Auxin responsive protein	Auxin-induced protein 15A OS=Glycine max (Soybean) PE=2 SV=1	putative auxin-induced protein TGSAUR22 [Oryza sativa Japonica Group]
SAUR family protein	comp118242_c0	11.3	8.28	9.59	0.85	2.73	5.87	--	--	Molecular Function: calmodulin binding (GO:0005516);; Cellular Component: mitochondrion (GO:0005739);; Biological Process: auxin-activated signaling pathway (GO:0009734);;	K14488|2.40883e-35|sbi:SORBI_07g001820|SORBIDRAFT_07g001820, Sb07g001820; hypothetical protein; K14488 SAUR family protein (A)	--	--	Auxin responsive protein	Auxin-induced protein 15A OS=Glycine max (Soybean) PE=2 SV=1	hypothetical protein TRIUR3_34394 [Triticum urartu]
SAUR family protein	comp113948_c0	4.38	3.64	7.55	1.42	1.03	1.32	--	--	Molecular Function: calmodulin binding (GO:0005516);; Cellular Component: mitochondrion (GO:0005739);; Biological Process: auxin-activated signaling pathway (GO:0009734);;	K14488|1.00337e-29|dosa:Os08t0118800-00|Os08g0118800, SAUR32, SMALL_AUXIN-UP_RNA_32; Similar to SAUR31 - auxin-responsive SAUR family member.; K14488 SAUR family protein (A)	--	--	Auxin responsive protein	Auxin-induced protein 15A OS=Glycine max (Soybean) PE=2 SV=1	hypothetical protein TRIUR3_23953 [Triticum urartu]
SAUR family protein	comp125797_c0	34.62	35.97	60.06	2.18	8.22	31.15	--	--	--	K14488|7.13346e-37|pda:103717412|indole-3-acetic acid-induced protein ARG7-like; K14488 SAUR family protein (A)	--	--	Auxin responsive protein	Auxin-induced protein 10A5 OS=Glycine max (Soybean) PE=2 SV=1	predicted protein [Hordeum vulgare subsp. vulgare]
Indole-3-acetaldehyde oxidase	comp123973_c0	10.69	10.02	5.62	2.25	7.94	11.84	[F]	Nucleotide transport and metabolism	Molecular Function: iron ion binding (GO:0005506);; Molecular Function: electron carrier activity (GO:0009055);; Biological Process: abscisic acid biosynthetic process (GO:0009688);; Biological Process: auxin biosynthetic process (GO:0009851);; Molecular Function: abscisic aldehyde oxidase activity (GO:0010293);; Molecular Function: oxidoreductase activity, acting on CH-OH group of donors (GO:001…	K11817|1.35557e-64|bdi:100836900|probable aldehyde oxidase 2; K11817 indole-3-acetaldehyde oxidase [EC:1.2.3.7] (A)	[F]	Nucleotide transport and metabolism	Molybdopterin-binding domain of aldehyde dehydrogenase	Indole-3-acetaldehyde oxidase GN=AO2 OS=Zea mays (Maize) PE=2 SV=1	Putative aldehyde oxidase 3 [Aegilops tauschii]
GH3 auxin-responsive promoter	comp139078_c0	175.5	158.39	171.76	455.98	301.19	163.58	--	--	Biological Process: response to light stimulus (GO:0009416);; Biological Process: response to auxin (GO:0009733);; Molecular Function: indole-3-acetic acid amido synthetase activity (GO:0010279);;	K14487|0|osa:4343785|Os07g0592600; K14487 auxin responsive GH3 gene family (A)	--	--	GH3 auxin-responsive promoter	Probable indole-3-acetic acid-amido synthetase GH3.8 OS=Oryza sativa subsp. japonica (Rice) PE=2 SV=1	predicted protein [Hordeum vulgare subsp. vulgare]
GH3 auxin-responsive promoter	comp138715_c0	5.89	7.6	5.17	14.28	6.65	4.4	--	--	Molecular Function: ATP binding (GO:0005524);; Cellular Component: vacuole (GO:0005773);; Cellular Component: chloroplast (GO:0009507);; Biological Process: red, far-red light phototransduction (GO:0009585);; Biological Process: systemic acquired resistance (GO:0009627);; Biological Process: photomorphogenesis (GO:0009640);; Biological Process: jasmonic acid metabolic process (GO:0009694);; Biolo…	K14506|0|bdi:100821807|probable indole-3-acetic acid-amido synthetase GH3.5; K14506 jasmonic acid-amino synthetase (A)	--	--	GH3 auxin-responsive promoter	Probable indole-3-acetic acid-amido synthetase GH3.5 GN=OSJNBa0009C07.16 OS=Oryza sativa subsp. japonica (Rice) PE=2 SV=1	hypothetical protein F775_27233 [Aegilops tauschii]
GH3 auxin-responsive promoter	comp129396_c0	143.55	89.53	158.73	464.38	266.57	137.28	--	--	Biological Process: response to light stimulus (GO:0009416);; Biological Process: response to auxin (GO:0009733);; Molecular Function: indole-3-acetic acid amido synthetase activity (GO:0010279);; Cellular Component: cytoplasmic membrane-bounded vesicle (GO:0016023);; Biological Process: secretion by cell (GO:0032940);;	K14487|0|bdi:100833271|probable indole-3-acetic acid-amido synthetase GH3.2; K14487 auxin responsive GH3 gene family (A)	--	--	GH3 auxin-responsive promoter	Probable indole-3-acetic acid-amido synthetase GH3.2 GN=GH3.2 OS=Oryza sativa subsp. japonica (Rice) PE=2 SV=1	predicted protein [Hordeum vulgare subsp. vulgare]
GH3 auxin-responsive promoter	comp123961_c2	59.35	35.23	70.68	226.75	116.32	53.26	--	--	Biological Process: response to light stimulus (GO:0009416);; Biological Process: response to auxin (GO:0009733);; Molecular Function: indole-3-acetic acid amido synthetase activity (GO:0010279);; Cellular Component: cytoplasmic membrane-bounded vesicle (GO:0016023);; Biological Process: secretion by cell (GO:0032940);;	K14487|1.17554e-52|bdi:100833271|probable indole-3-acetic acid-amido synthetase GH3.2; K14487 auxin responsive GH3 gene family (A)	--	--	GH3 auxin-responsive promoter	Probable indole-3-acetic acid-amido synthetase GH3.2 GN=GH3.2 OS=Oryza sativa subsp. japonica (Rice) PE=2 SV=1	hypothetical protein TRIUR3_10180 [Triticum urartu]
GH3 auxin-responsive promoter	comp123961_c1	37.28	23.69	46.3	128.15	80.23	37.59	--	--	Biological Process: response to light stimulus (GO:0009416);; Biological Process: response to auxin (GO:0009733);; Molecular Function: indole-3-acetic acid amido synthetase activity (GO:0010279);; Cellular Component: cytoplasmic membrane-bounded vesicle (GO:0016023);; Biological Process: secretion by cell (GO:0032940);;	K14487|1.16989e-16|bdi:100833271|probable indole-3-acetic acid-amido synthetase GH3.2; K14487 auxin responsive GH3 gene family (A)	--	--	--	Probable indole-3-acetic acid-amido synthetase GH3.2 GN=GH3.2 OS=Oryza sativa subsp. japonica (Rice) PE=2 SV=1	PREDICTED: probable indole-3-acetic acid-amido synthetase GH3.2 [Brachypodium distachyon]
GH3 auxin-responsive promoter	comp134483_c0	9.82	6.18	10.99	18.51	10.82	5.72	--	--	Biological Process: response to light stimulus (GO:0009416);; Cellular Component: plastid (GO:0009536);; Biological Process: response to auxin (GO:0009733);; Molecular Function: ligase activity (GO:0016874);;	K14487|0|bdi:100824783|probable indole-3-acetic acid-amido synthetase GH3.1; K14487 auxin responsive GH3 gene family (A)	--	--	GH3 auxin-responsive promoter	Probable indole-3-acetic acid-amido synthetase GH3.1 GN=B1070A12.26 OS=Oryza sativa subsp. japonica (Rice) PE=2 SV=1	unnamed protein product [Triticum aestivum]
Auxin-responsive protein(AUX/IAA)	comp138222_c1	34.37	9.34	11.2	25.6	23.31	20.08	--	--	Cellular Component: nucleus (GO:0005634);; Biological Process: regulation of transcription, DNA-templated (GO:0006355);; Cellular Component: plastid (GO:0009536);; Biological Process: auxin-activated signaling pathway (GO:0009734);; Molecular Function: protein dimerization activity (GO:0046983);;	K14484|4.05978e-37|bdi:100834918|auxin-responsive protein IAA5-like; K14484 auxin-responsive protein IAA (A)	--	--	AUX/IAA family	Auxin-responsive protein IAA5 GN=IAA5 OS=Oryza sativa subsp. indica (Rice) PE=2 SV=2
Auxin-responsive protein(AUX/IAA)	comp138222_c0	9.52	10.69	8.98	19.14	13.42	7.65	--	--	Molecular Function: DNA binding (GO:0003677);; Cellular Component: nucleus (GO:0005634);; Biological Process: regulation of transcription, DNA-templated (GO:0006355);; Cellular Component: plastid (GO:0009536);; Biological Process: auxin-activated signaling pathway (GO:0009734);; Molecular Function: protein dimerization activity (GO:0046983);;	--	--	--	No apical meristem (NAM) protein;; AUX/IAA family	Auxin-responsive protein IAA5 GN=IAA5 OS=Oryza sativa subsp. indica (Rice) PE=2 SV=2	predicted protein [Hordeum vulgare subsp. vulgare]
Auxin-responsive protein(AUX/IAA)	comp130060_c0	3.77	1.36	0.73	1.1	1.02	1.56	--	--	Cellular Component: nucleus (GO:0005634);; Biological Process: regulation of transcription, DNA-templated (GO:0006355);; Biological Process: auxin-activated signaling pathway (GO:0009734);; Molecular Function: protein dimerization activity (GO:0046983);;	K14484|1.38687e-105|bdi:100822779|auxin-responsive protein IAA27-like; K14484 auxin-responsive protein IAA (A)	--	--	AUX/IAA family	Auxin-responsive protein IAA27 GN=IAA27 OS=Oryza sativa subsp. japonica (Rice) PE=2 SV=2	Auxin-responsive protein IAA27 [Triticum urartu]
Auxin-responsive protein(AUX/IAA)	comp122663_c2	19.37	27.13	9.26	54.49	26.23	6.73	--	--	Cellular Component: nucleus (GO:0005634);; Biological Process: regulation of transcription, DNA-templated (GO:0006355);; Biological Process: auxin-activated signaling pathway (GO:0009734);; Molecular Function: protein dimerization activity (GO:0046983);;	K14484|6.62713e-12|osa:4334431|Os03g0797800; K14484 auxin-responsive protein IAA (A)	--	--	--	Auxin-responsive protein IAA14 GN=OSJNBa0094F01.9 OS=Oryza sativa subsp. japonica (Rice) PE=2 SV=1	Auxin-responsive protein IAA14 [Triticum urartu]
Auxin-responsive protein(AUX/IAA)	comp122663_c1	21.12	11.51	3.91	49.15	26.28	4.75	--	--	Cellular Component: nucleus (GO:0005634);; Biological Process: regulation of transcription, DNA-templated (GO:0006355);; Biological Process: auxin-activated signaling pathway (GO:0009734);; Molecular Function: protein dimerization activity (GO:0046983);;	K14484|9.2557e-18|bdi:100828418|auxin-responsive protein IAA14-like; K14484 auxin-responsive protein IAA (A)	--	--	AUX/IAA family	Auxin-responsive protein IAA14 GN=OSJNBa0094F01.9 OS=Oryza sativa subsp. japonica (Rice) PE=2 SV=1	Auxin-responsive protein IAA14 [Aegilops tauschii]
Auxin-responsive protein	comp132688_c1	13.88	9.84	7.01	5.19	6.78	8.81	--	--	Molecular Function: phospholipid binding (GO:0005543);; Biological Process: auxin-activated signaling pathway (GO:0009734);; Biological Process: phloem or xylem histogenesis (GO:0010087);; Biological Process: leaf vascular tissue pattern formation (GO:0010305);;	--	--	--	Auxin canalisation;; Plant pleckstrin homology-like region	--	predicted protein [Hordeum vulgare subsp. vulgare]
Auxin-responsive protein	comp127678_c0	3.73	5.29	6.78	4.26	2.09	3.03	--	--	Molecular Function: calmodulin binding (GO:0005516);; Cellular Component: mitochondrion (GO:0005739);; Cellular Component: plastid (GO:0009536);; Biological Process: auxin-activated signaling pathway (GO:0009734);;	--	--	--	Auxin responsive protein	--	predicted protein [Hordeum vulgare subsp. vulgare]
Auxin-responsive protein	comp125239_c0	3.22	6.87	3.69	9.82	5.89	6.28	--	--	--	--	--	--	Auxin responsive protein	--	PREDICTED: indole-3-acetic acid-induced protein ARG7-like [Brachypodium distachyon]
Auxin-responsive protein	comp124046_c0	14.55	76.34	25.27	171.73	77.59	21.05	--	--	Biological Process: response to brassinosteroid (GO:0009741);;	--	--	--	Auxin responsive protein	--	predicted protein [Hordeum vulgare subsp. vulgare]
Auxin-responsive protein	comp113942_c0	0	0.16	0.63	4.03	0.32	0	--	--	Molecular Function: calmodulin binding (GO:0005516);; Cellular Component: mitochondrion (GO:0005739);; Cellular Component: plastid (GO:0009536);; Biological Process: auxin-activated signaling pathway (GO:0009734);;	K14488|1.76727e-30|bdi:100822403|	--	--	Auxin responsive protein	--	hypothetical protein TRIUR3_14399 [Triticum urartu]
Auxin-repressed	comp127724_c0	349.02	513.59	521.24	154.18	190.53	575.96	--	--	Biological Process: response to sucrose (GO:0009744);; Biological Process: response to glucose (GO:0009749);; Biological Process: response to fructose (GO:0009750);;	--	--	--	Dormancy/auxin associated protein	Auxin-repressed 12.5 kDa protein OS=Fragaria ananassa (Strawberry) PE=2 SV=1	predicted protein [Hordeum vulgare subsp. vulgare]
Auxin-repressed	comp115266_c0	23.41	0.1	0.1	0.09	0	0.1	--	--	--	--	--	--	Dormancy/auxin associated protein	Auxin-repressed 12.5 kDa protein OS=Fragaria ananassa (Strawberry) PE=2 SV=1	hypothetical protein CICLE_v10017162mg [Citrus clementina]
Auxin-induced protein	comp111804_c0	0.29	0.2	0.15	0	0.1	1.8	--	--	Cellular Component: membrane (GO:0016020);; Cellular Component: cytoplasmic membrane-bounded vesicle (GO:0016023);;	--	--	--	EamA-like transporter family	WAT1-related protein At5g07050 GN=At5g07050 OS=Arabidopsis thaliana (Mouse-ear cress) PE=2 SV=1	Auxin-induced protein 5NG4 [Triticum urartu]
Auxin-induced protein	comp129704_c0	2.96	3.26	13.04	1.15	1.4	5.51	--	--	Cellular Component: membrane (GO:0016020);; Cellular Component: cytoplasmic membrane-bounded vesicle (GO:0016023);;	--	--	--	EamA-like transporter family;; Multidrug resistance efflux transporter	WAT1-related protein At4g30420 GN=At4g30420 OS=Arabidopsis thaliana (Mouse-ear cress) PE=3 SV=1	Auxin-induced protein 5NG4 [Aegilops tauschii]
Auxin-induced protein	comp5906_c0	1.57	0.8	0.79	0.04	0.04	0.04	--	--	Cellular Component: membrane (GO:0016020);;	--	--	--	EamA-like transporter family	WAT1-related protein At5g64700 GN=At5g64700 OS=Arabidopsis thaliana (Mouse-ear cress) PE=2 SV=1	Auxin-induced protein 5NG4 [Aegilops tauschii]
Auxin-induced protein	comp124092_c0	13.63	12.15	7.23	31.77	26.34	8.15	--	--	Cellular Component: membrane (GO:0016020);;	--	--	--	EamA-like transporter family	WAT1-related protein At5g47470 GN=At5g47470 OS=Arabidopsis thaliana (Mouse-ear cress) PE=3 SV=1	Auxin-induced protein 5NG4 [Triticum urartu]
Auxin-induced protein	comp125646_c0	7.52	10.6	16	1.87	9.61	15.09	--	--	Cellular Component: membrane (GO:0016020);;	--	--	--	EamA-like transporter family	WAT1-related protein At1g44800 GN=At1g44800 OS=Arabidopsis thaliana (Mouse-ear cress) PE=1 SV=1	Auxin-induced protein 5NG4 [Aegilops tauschii]
Auxin-induced protein	comp89743_c1	3.15	4.53	3.19	1.27	2.6	14.12	[C]	Energy production and conversion	Cellular Component: plasma membrane (GO:0005886);; Cellular Component: chloroplast envelope (GO:0009941);; Molecular Function: oxidoreductase activity (GO:0016491);; Biological Process: response to cadmium ion (GO:0046686);; Biological Process: oxidation-reduction process (GO:0055114);;	--	[C]	Energy production and conversion	Aldo/keto reductase family	Probable aldo-keto reductase 3 OS=Oryza sativa subsp. indica (Rice) PE=3 SV=1	Auxin-induced protein [Aegilops tauschii]
Auxin-induced protein	comp66606_c0	17.02	12.34	12.67	8	9.22	35.25	[C]	Energy production and conversion	--	--	[C]	Energy production and conversion	Aldo/keto reductase family	Probable aldo-keto reductase 2 OS=Oryza sativa subsp. japonica (Rice) PE=2 SV=2	Auxin-induced protein [Aegilops tauschii]
Auxin-induced protein	comp162414_c0	8.36	12.96	16.67	2.7	3.45	6.51	--	--	Cellular Component: membrane (GO:0016020);;	--	--	--	EamA-like transporter family;; Multidrug resistance efflux transporter	WAT1-related protein At1g68170 GN=At1g68170 OS=Arabidopsis thaliana (Mouse-ear cress) PE=3 SV=1	Auxin-induced protein 5NG4 [Triticum urartu]
Auxin-induced protein	comp137018_c0	9.04	4.18	3.33	7.99	12.73	5.99	--	--	Cellular Component: membrane (GO:0016020);;	--	--	--	EamA-like transporter family;; Triose-phosphate Transporter family	WAT1-related protein At1g25270 GN=At1g25270 OS=Arabidopsis thaliana (Mouse-ear cress) PE=2 SV=1	Auxin-induced protein 5NG4 [Triticum urartu]
Auxin-binding protein 1 [Aegilops tauschii]	comp135044_c0	7.16	4.37	2.66	3.39	1.06	1.7	--	--	--	--	--	--	No apical meristem (NAM) protein	--	Auxin-binding protein 1 [Aegilops tauschii]
AUX1 LAX family (auxin transporter-like protein)	comp141268_c0	183.53	116.15	263.42	115.39	185.65	198.86	--	--	Cellular Component: plasma membrane (GO:0005886);; Biological Process: amino acid transport (GO:0006865);; Biological Process: response to nematode (GO:0009624);; Biological Process: auxin-activated signaling pathway (GO:0009734);; Molecular Function: symporter activity (GO:0015293);; Cellular Component: integral component of membrane (GO:0016021);; Biological Process: root cap development (GO:00…	K13946|0|bdi:100840134|auxin transporter-like protein 3; K13946 auxin influx carrier (AUX1 LAX family) (A)	[E]	Amino acid transport and metabolism	Transmembrane amino acid transporter protein	Auxin transporter-like protein 3 GN=OSJNBb0016M10.2 OS=Oryza sativa subsp. japonica (Rice) PE=2 SV=1
AUX1 LAX family (auxin transporter-like protein)	comp124605_c0	33.39	23.13	46.71	12.87	25.4	24.06	--	--	Biological Process: cell morphogenesis (GO:0000902);; Cellular Component: plasma membrane (GO:0005886);; Biological Process: amino acid transport (GO:0006865);; Biological Process: response to light stimulus (GO:0009416);; Biological Process: response to external stimulus (GO:0009605);; Biological Process: auxin-activated signaling pathway (GO:0009734);; Molecular Function: symporter activity (GO…	K13946|1.02226e-34|bdi:100835087|auxin transporter-like protein 1; K13946 auxin influx carrier (AUX1 LAX family) (A)	[E]	Amino acid transport and metabolism	Transmembrane amino acid transporter protein	Auxin transporter-like protein 1 OS=Oryza sativa subsp. japonica (Rice) PE=2 SV=2	hypothetical protein F775_18243 [Aegilops tauschii]
auxin efflux carrier component	comp117913_c0	6.49	1.99	1.98	0.8	1.58	1.51	--	--	Cellular Component: lytic vacuole (GO:0000323);; Biological Process: regulation of cell size (GO:0008361);; Biological Process: response to blue light (GO:0009637);; Biological Process: photomorphogenesis (GO:0009640);; Molecular Function: auxin:hydrogen symporter activity (GO:0009672);; Biological Process: response to ethylene (GO:0009723);; Cellular Component: basal plasma membrane (GO:0009925)…	K13947|6.24604e-36|sita:101753110|probable auxin efflux carrier component 2-like; K13947 auxin efflux carrier family (A)	--	--	--	Probable auxin efflux carrier component 2 GN=OSJNBa0051O02.21 OS=Oryza sativa subsp. japonica (Rice) PE=2 SV=1	Putative auxin efflux carrier component 2 [Aegilops tauschii]
auxin efflux carrier component	comp140873_c0	259.43	169.28	328.11	206.98	316.19	356.01	--	--	Cellular Component: lytic vacuole (GO:0000323);; Biological Process: response to ethylene (GO:0009723);; Cellular Component: auxin efflux carrier complex (GO:0009921);; Cellular Component: basal plasma membrane (GO:0009925);; Biological Process: positive gravitropism (GO:0009958);; Biological Process: auxin efflux (GO:0010315);; Molecular Function: auxin efflux transmembrane transporter activity …	K13947|0|zma:103627718|auxin efflux carrier component 1; K13947 auxin efflux carrier family (A)	--	--	Membrane transport protein	Auxin efflux carrier component 1 OS=Oryza sativa subsp. japonica (Rice) PE=2 SV=1
ARF	comp121304_c0	5.78	17.76	10.95	1.28	3.14	5	--	--	Biological Process: cellular process (GO:0009987);;	--	--	--	AUX/IAA family	Auxin response factor 5 OS=Oryza sativa subsp. japonica (Rice) PE=2 SV=2	Auxin response factor 5 [Aegilops tauschii]
ARF	comp134349_c0	8.99	5.62	5.36	16.84	8.62	3.53	--	--	Molecular Function: DNA binding (GO:0003677);; Cellular Component: nucleus (GO:0005634);; Biological Process: regulation of transcription, DNA-templated (GO:0006355);; Biological Process: auxin-activated signaling pathway (GO:0009734);;	K14486|0|bdi:100834193|auxin response factor 14-like; K14486 auxin response factor (A)	--	--	Auxin response factor;; B3 DNA binding domain	Auxin response factor 14 GN=P0022D06.14 OS=Oryza sativa subsp. japonica (Rice) PE=2 SV=2	predicted protein [Hordeum vulgare subsp. vulgare]
ARF	comp131310_c0	7.07	6.92	5.65	18.15	10.41	4.11	--	--	Molecular Function: DNA binding (GO:0003677);; Cellular Component: nucleus (GO:0005634);; Biological Process: regulation of transcription, DNA-templated (GO:0006355);; Biological Process: response to hormone (GO:0009725);;	K14486|1.34019e-51|bdi:100834193|auxin response factor 14-like; K14486 auxin response factor (A)	--	--	--	Auxin response factor 14 GN=P0022D06.14 OS=Oryza sativa subsp. japonica (Rice) PE=2 SV=2	Auxin response factor 14 [Aegilops tauschii]
ARF	comp128998_c0	2.25	2.45	1.39	3.03	1.63	0.36	--	--	Molecular Function: DNA binding (GO:0003677);; Cellular Component: nucleus (GO:0005634);; Biological Process: regulation of transcription, DNA-templated (GO:0006355);; Biological Process: auxin-activated signaling pathway (GO:0009734);; Molecular Function: protein dimerization activity (GO:0046983);;	--	--	--	Auxin response factor;; AUX/IAA family;; B3 DNA binding domain	Auxin response factor 1 OS=Oryza sativa subsp. japonica (Rice) PE=2 SV=1	Auxin response factor 1 [Aegilops tauschii]

## Sheet: b.346 SSEGs
Description	Unigenes	ME3	ME6	ME15	IME3	IME6	IME15	COG_class	COG_class_annotation	GO_annotation	KEGG_annotation	KOG_class	KOG_class_annotation	Pfam_annotation	Swissprot_annotation	nr_annotation
Zinc transporter	comp132823_c0	0.34	0.24	0.21	1.69	5.45	4.56	--	--	Biological Process: iron ion transport (GO:0006826);; Biological Process: zinc ion transport (GO:0006829);; Cellular Component: membrane (GO:0016020);; Biological Process: ion transmembrane transport (GO:0034220);; Molecular Function: transition metal ion transmembrane transporter activity (GO:0046915);; Biological Process: response to stimulus (GO:0050896);;	K14709|2.8597e-12|bdi:100830270|zinc transporter 10-like; K14709 solute carrier family 39 (zinc transporter), member 1/2/3 (A)	--	--	--	Zinc transporter 10 (Precursor) OS=Oryza sativa subsp. japonica (Rice) PE=3 SV=2
Zinc transporter	comp131653_c0	2.76	2.06	2.07	2.29	2.63	2.37	--	--	Molecular Function: zinc ion transmembrane transporter activity (GO:0005385);; Cellular Component: mitochondrion (GO:0005739);; Cellular Component: plasma membrane (GO:0005886);; Biological Process: embryo sac egg cell differentiation (GO:0009560);; Biological Process: embryo development ending in seed dormancy (GO:0009793);; Biological Process: response to zinc ion (GO:0010043);; Cellular Compon…	K14709|1.89839e-91|bdi:100831108|zinc transporter 3-like; K14709 solute carrier family 39 (zinc transporter), member 1/2/3 (A)	[P]	Inorganic ion transport and metabolism	ZIP Zinc transporter;; ZIP Zinc transporter	Zinc transporter 3 (Precursor) OS=Oryza sativa subsp. japonica (Rice) PE=1 SV=2
Zinc transporter	comp121468_c1	0.19	0	0.2	1.79	4.44	6.76	--	--	Molecular Function: zinc ion transmembrane transporter activity (GO:0005385);; Cellular Component: plasma membrane (GO:0005886);; Biological Process: iron ion transport (GO:0006826);; Biological Process: water transport (GO:0006833);; Biological Process: response to zinc ion (GO:0010043);; Biological Process: cellular response to iron ion starvation (GO:0010106);; Cellular Component: integral com…	K14709|1.23649e-31|sita:101752957|zinc transporter 9-like; K14709 solute carrier family 39 (zinc transporter), member 1/2/3 (A)	[P]	Inorganic ion transport and metabolism	ZIP Zinc transporter	Zinc transporter 9 (Precursor) GN=ZIP9 OS=Oryza sativa subsp. japonica (Rice) PE=3 SV=3
Zinc transporter	comp121468_c0	0	0.64	1.27	2.46	7.28	12.19	--	--	Molecular Function: zinc ion transmembrane transporter activity (GO:0005385);; Cellular Component: plasma membrane (GO:0005886);; Molecular Function: zinc ion binding (GO:0008270);; Cellular Component: integral component of membrane (GO:0016021);; Cellular Component: cytoplasmic membrane-bounded vesicle (GO:0016023);; Biological Process: zinc ion transmembrane transport (GO:0071577);;	K14709|1.27082e-42|sbi:SORBI_07g005140|SORBIDRAFT_07g005140, Sb07g005140; hypothetical protein; K14709 solute carrier family 39 (zinc transporter), member 1/2/3 (A)	[P]	Inorganic ion transport and metabolism	ZIP Zinc transporter;; ZIP Zinc transporter	Zinc transporter 5 (Precursor) OS=Oryza sativa subsp. japonica (Rice) PE=2 SV=1	Zinc transporter 5 [Aegilops tauschii]
Zinc transporter	comp118765_c0	0	0	0	1.1	1.41	2.1	--	--	Molecular Function: zinc ion transmembrane transporter activity (GO:0005385);; Cellular Component: integral component of membrane (GO:0016021);; Biological Process: zinc ion transmembrane transport (GO:0071577);;	K14709|2.43779e-42|sita:101782436|zinc transporter 10-like; K14709 solute carrier family 39 (zinc transporter), member 1/2/3 (A)	[P]	Inorganic ion transport and metabolism	ZIP Zinc transporter	Zinc transporter 10 (Precursor) OS=Oryza sativa subsp. japonica (Rice) PE=3 SV=2	Zinc transporter 10 [Triticum urartu]
Zinc finger	comp127980_c0	1.12	3.39	3.49	0.18	0.27	0.71	--	--	Molecular Function: metal ion binding (GO:0046872);;	--	--	--	--	Zinc finger protein 7 GN=ZFP7 OS=Arabidopsis thaliana (Mouse-ear cress) PE=2 SV=1	Zinc finger protein 7 [Aegilops tauschii]
Zinc finger	comp117568_c0	7.37	2.58	5.37	9.78	8	3.9	--	--	Molecular Function: nucleic acid binding (GO:0003676);;	--	--	--	RNA recognition motif (a.k.a. RRM, RBD, or RNP domain);; RNA recognition motif. (a.k.a. RRM, RBD, or RNP domain);; Zinc finger C-x8-C-x5-C-x3-H type (and similar)	Zinc finger CCCH domain-containing protein 22 OS=Oryza sativa subsp. japonica (Rice) PE=2 SV=2
zinc finger	comp132305_c0	4.2	2.15	2.33	27.92	31.65	17.51	--	--	Molecular Function: zinc ion transmembrane transporter activity (GO:0005385);; Cellular Component: plasma membrane (GO:0005886);; Molecular Function: zinc ion binding (GO:0008270);; Cellular Component: integral component of membrane (GO:0016021);; Cellular Component: cytoplasmic membrane-bounded vesicle (GO:0016023);; Biological Process: zinc ion transmembrane transport (GO:0071577);;	K14709|1.82787e-178|bdi:100822110|zinc transporter 5-like; K14709 solute carrier family 39 (zinc transporter), member 1/2/3 (A)	[P]	Inorganic ion transport and metabolism	ZIP Zinc transporter	Zinc transporter 5 (Precursor) OS=Oryza sativa subsp. japonica (Rice) PE=2 SV=1	predicted protein [Hordeum vulgare subsp. vulgare]
zinc finger	comp132823_c2	2.09	2.45	3.81	6.89	6.3	6.65	--	--	Biological Process: iron ion transport (GO:0006826);; Biological Process: zinc ion transport (GO:0006829);; Cellular Component: membrane (GO:0016020);; Biological Process: ion transmembrane transport (GO:0034220);; Molecular Function: transition metal ion transmembrane transporter activity (GO:0046915);; Biological Process: response to stimulus (GO:0050896);;	K14709|1.91586e-18|obr:102718373|zinc transporter 10-like; K14709 solute carrier family 39 (zinc transporter), member 1/2/3 (A)	[P]	Inorganic ion transport and metabolism	--	Zinc transporter 10 (Precursor) OS=Oryza sativa subsp. japonica (Rice) PE=3 SV=2	hypothetical protein F775_43133 [Aegilops tauschii]
zinc finger	comp136499_c1	5.18	4.65	5.66	18.56	19.71	14.24	--	--	Molecular Function: zinc ion transmembrane transporter activity (GO:0005385);; Biological Process: iron ion transport (GO:0006826);; Cellular Component: integral component of membrane (GO:0016021);; Biological Process: response to stimulus (GO:0050896);; Biological Process: zinc ion transmembrane transport (GO:0071577);;	K14709|1.57781e-98|obr:102718373|zinc transporter 10-like; K14709 solute carrier family 39 (zinc transporter), member 1/2/3 (A)	[P]	Inorganic ion transport and metabolism	ZIP Zinc transporter;; ZIP Zinc transporter	Zinc transporter 10 (Precursor) OS=Oryza sativa subsp. japonica (Rice) PE=3 SV=2	PREDICTED: zinc transporter 10-like [Oryza brachyantha]
zinc finger	comp136627_c0	4.21	2.72	2.57	9.93	11.71	11.9	--	--	Molecular Function: copper ion transmembrane transporter activity (GO:0005375);; Molecular Function: iron ion transmembrane transporter activity (GO:0005381);; Molecular Function: zinc ion transmembrane transporter activity (GO:0005385);; Cellular Component: plasma membrane (GO:0005886);; Biological Process: response to nematode (GO:0009624);; Biological Process: response to zinc ion (GO:0010043)…	K14709|0|bdi:100826969|zinc transporter 7-like; K14709 solute carrier family 39 (zinc transporter), member 1/2/3 (A)	[P]	Inorganic ion transport and metabolism	ZIP Zinc transporter	Zinc transporter 7 (Precursor) OS=Oryza sativa subsp. japonica (Rice) PE=2 SV=1	putative zinc transporter [Triticum aestivum]
Zinc finger	comp104211_c0	1.14	0.75	0	0	1.04	0	--	--	--	--	--	--	Zinc finger, C3HC4 type (RING finger)	--	--
zinc finger	comp116775_c0	2.72	6.35	9.28	10.84	1.96	6.05	--	--	Cellular Component: intracellular (GO:0005622);; Molecular Function: zinc ion binding (GO:0008270);;	--	--	--	--	B-box zinc finger protein 32 {ECO:0000303|PubMed:19920209} OS=Arabidopsis thaliana (Mouse-ear cress) PE=1 SV=1	PREDICTED: B-box zinc finger protein 32-like [Brachypodium distachyon]
zinc finger	comp116937_c0	7.28	7.51	1.23	1.68	3.15	15.14	--	--	--	--	--	--	--	Zinc finger CCCH domain-containing protein 39 OS=Oryza sativa subsp. japonica (Rice) PE=2 SV=1	PREDICTED: zinc finger CCCH domain-containing protein 39-like [Brachypodium distachyon]
zinc finger	comp123132_c0	5.59	5.41	4.06	12.73	10.75	5.05	--	--	Molecular Function: DNA binding (GO:0003677);;	--	--	--	--	Zinc-finger homeodomain protein 1 GN=ZHD1 OS=Oryza sativa subsp. indica (Rice) PE=3 SV=1	PREDICTED: ZF-HD homeobox protein At4g24660-like [Setaria italica]
Zinc finger	comp123838_c0	6.37	4.26	9.03	6.04	11.14	9.23	--	--	--	--	--	--	--	--
zinc finger	comp125097_c0	25.87	28.57	11.05	235.99	76.51	12.67	--	--	Molecular Function: metal ion binding (GO:0046872);;	--	[R]	General function prediction only	--	Zinc finger CCCH domain-containing protein 33 GN=OSJNBa0056I11.7 OS=Oryza sativa subsp. japonica (Rice) PE=2 SV=1	ZnFP [Triticum aestivum]
zinc finger	comp125450_c0	6.68	10.14	4.49	25.55	9.53	4.48	--	--	Biological Process: response to stress (GO:0006950);; Molecular Function: zinc ion binding (GO:0008270);; Biological Process: response to abiotic stimulus (GO:0009628);; Biological Process: response to abscisic acid (GO:0009737);; Biological Process: response to jasmonic acid (GO:0009753);; Biological Process: hormone-mediated signaling pathway (GO:0009755);; Biological Process: response to chiti…	--	[R]	General function prediction only	AN1-like Zinc finger	Zinc finger AN1 domain-containing stress-associated protein 17 GN=OSJNBa0048A13.10 OS=Oryza sativa subsp. japonica (Rice) PE=2 SV=1	predicted protein [Hordeum vulgare subsp. vulgare]
zinc finger	comp130996_c0	129.67	274.66	161.42	510.33	266.23	162.19	--	--	Molecular Function: DNA binding (GO:0003677);; Molecular Function: ubiquitin-protein ligase activity (GO:0004842);; Cellular Component: nucleus (GO:0005634);; Biological Process: glucose catabolic process (GO:0006007);; Molecular Function: zinc ion binding (GO:0008270);; Biological Process: response to water deprivation (GO:0009414);; Biological Process: protein autoubiquitination (GO:0051865);;	--	[R]	General function prediction only	AN1-like Zinc finger;; A20-like zinc finger	Zinc finger A20 and AN1 domain-containing stress-associated protein 11 OS=Oryza sativa subsp. japonica (Rice) PE=2 SV=1	Zinc finger A20 and AN1 domain-containing stress-associated protein 11 [Aegilops tauschii]
zinc finger	comp133010_c0	8.37	9.64	7.29	18.94	8.83	8.75	--	--	Molecular Function: binding (GO:0005488);;	--	[K]	Transcription	Plus-3 domain;; SWIB/MDM2 domain	Zinc finger CCCH domain-containing protein 44 GN=At3g51120 OS=Arabidopsis thaliana (Mouse-ear cress) PE=2 SV=3	unnamed protein product [Triticum aestivum]
Zinc finger	comp134718_c0	8.16	7.64	7.52	14.33	5.18	6.31	--	--	Cellular Component: ribosome (GO:0005840);; Molecular Function: methyltransferase activity (GO:0008168);; Molecular Function: zinc ion binding (GO:0008270);; Cellular Component: plastid (GO:0009536);; Biological Process: methylation (GO:0032259);;	K10695|1.34312e-135|obr:102708662|putative E3 ubiquitin-protein ligase RING1a-like; K10695 E3 ubiquitin-protein ligase RNF1/2 [EC:6.3.2.19] (A)	[O]	Posttranslational modification, protein turnover, chaperones	Zinc finger, C3HC4 type (RING finger);; Ring finger domain;; Zinc finger, C3HC4 type (RING finger)	Putative E3 ubiquitin-protein ligase RING1a GN=K9L2.3 OS=Arabidopsis thaliana (Mouse-ear cress) PE=1 SV=2	unnamed protein product [Triticum aestivum]
zinc finger	comp137536_c0	1.37	1.18	3.75	6.82	10.24	7.39	--	--	Molecular Function: zinc ion transmembrane transporter activity (GO:0005385);; Cellular Component: plasma membrane (GO:0005886);; Cellular Component: integral component of membrane (GO:0016021);; Cellular Component: cytoplasmic membrane-bounded vesicle (GO:0016023);; Biological Process: zinc ion transmembrane transport (GO:0071577);;	K14709|1.29241e-169|bdi:100822361|zinc transporter 8-like; K14709 solute carrier family 39 (zinc transporter), member 1/2/3 (A)	[P]	Inorganic ion transport and metabolism	ZIP Zinc transporter	Zinc transporter 5 (Precursor) OS=Oryza sativa subsp. japonica (Rice) PE=2 SV=1	Zinc transporter 1 [Aegilops tauschii]
zinc finger	comp140731_c1	18.23	31.57	8.48	67.66	34.2	8.45	--	--	--	--	--	--	zinc-finger	--	--
zinc finger	comp139657_c1	10.44	6.61	5.26	10.39	6.96	11.17	--	--	Molecular Function: zinc ion binding (GO:0008270);; Molecular Function: hydrolase activity (GO:0016787);;	--	[R]	General function prediction only	Zn-finger in Ran binding protein and others	--	hypothetical protein TRIUR3_06621 [Triticum urartu]
zinc finger	comp131229_c0	12.36	7.92	13.12	3.45	3.24	8.89	--	--	Molecular Function: metal ion binding (GO:0046872);;	--	--	--	--	Zinc finger protein KNUCKLES GN=KNU OS=Arabidopsis thaliana (Mouse-ear cress) PE=1 SV=1	drought and salt tolerance protein [Triticum aestivum]
zinc finger	comp128096_c1	0.72	1.63	1.31	2.07	1.71	0.91	--	--	Cellular Component: mitochondrion (GO:0005739);; Molecular Function: metal ion binding (GO:0046872);;	--	[R]	General function prediction only	C2H2-type zinc finger	Zinc finger protein ZAT9 GN=ZAT9 OS=Arabidopsis thaliana (Mouse-ear cress) PE=2 SV=1	predicted protein [Hordeum vulgare subsp. vulgare]
zinc finger	comp119762_c0	11.34	11.27	8.85	28.79	16.61	11.91	--	--	Molecular Function: zinc ion binding (GO:0008270);;	--	[O]	Posttranslational modification, protein turnover, chaperones	zinc-finger	--	predicted protein [Hordeum vulgare subsp. vulgare]
Zinc finger	comp141444_c2	16.77	10.84	12.9	28.68	23.07	12.75	--	--	Molecular Function: nucleic acid binding (GO:0003676);; Molecular Function: metal ion binding (GO:0046872);;	--	--	--	--	--
Zinc finger	comp134960_c0	11.59	5.7	7.86	8.55	11.11	9.98	--	--	Molecular Function: DNA binding (GO:0003677);; Biological Process: regulation of transcription, DNA-templated (GO:0006355);; Cellular Component: plastid (GO:0009536);;	--	--	--	Dof domain, zinc finger	Dof zinc finger protein DOF2.4 GN=DOF2.4 OS=Arabidopsis thaliana (Mouse-ear cress) PE=2 SV=1
Zinc finger	comp127429_c0	1.23	2.44	1.75	3.5	2.14	1.76	--	--	Molecular Function: zinc ion binding (GO:0008270);; Biological Process: protein ubiquitination (GO:0016567);; Cellular Component: intracellular membrane-bounded organelle (GO:0043231);;	K16277|1.88882e-92|zma:103643989|E3 ubiquitin protein ligase DRIP2-like; K16277 E3 ubiquitin-protein ligase DRIP [EC:6.3.2.19] (A)	[S]	Function unknown	Zinc finger, C3HC4 type (RING finger);; Zinc finger, C3HC4 type (RING finger)	E3 ubiquitin protein ligase DRIP2 GN=DRIP2 OS=Arabidopsis thaliana (Mouse-ear cress) PE=1 SV=1	hypothetical protein F775_08018 [Aegilops tauschii]
Zinc finger	comp117767_c1	0.89	0.08	0.51	0.6	0.83	0.69	--	--	Molecular Function: nucleic acid binding (GO:0003676);; Cellular Component: plastid (GO:0009536);; Cellular Component: cytoplasmic membrane-bounded vesicle (GO:0016023);;	--	[L]	Replication, recombination and repair	Domain of unknown function (DUF4413);; BED zinc finger	Zinc finger BED domain-containing protein RICESLEEPER 2 OS=Oryza sativa subsp. japonica (Rice) PE=2 SV=1
zinc finger	comp116994_c0	10.72	12.47	5.94	0.85	3.31	5.46	--	--	Biological Process: defense response (GO:0006952);; Cellular Component: cytoplasmic membrane-bounded vesicle (GO:0016023);; Cellular Component: cell periphery (GO:0071944);;	--	--	--	Gamma-thionin family	Defensin-like protein P322 (Precursor) OS=Solanum tuberosum (Potato) PE=2 SV=1
Zinc finger	comp10762_c0	0.91	0.2	0	0	0.21	0	[R]	General function prediction only	--	--	[R]	General function prediction only	Zinc finger, C2H2 type;; Zinc-finger double domain;; C2H2-type zinc finger	Lysine-specific demethylase REF6 GN=T29H11_50 OS=Arabidopsis thaliana (Mouse-ear cress) PE=1 SV=1	related to ZAP1-metalloregulatory protein involved in zinc-responsive transcriptional regulation [Sporisorium reilianum SRZ2]
SERK	comp123591_c2	2.03	2.27	1.18	12.72	0.98	5.48	--	--	Biological Process: polysaccharide catabolic process (GO:0000272);; Molecular Function: chitinase activity (GO:0004568);; Cellular Component: plasma membrane (GO:0005886);; Biological Process: chitin catabolic process (GO:0006032);; Biological Process: defense response (GO:0006952);; Molecular Function: chitin binding (GO:0008061);; Cellular Component: plant-type cell wall (GO:0009505);; Biologic…	K01183|4.65415e-65|bdi:100842264|chitinase 6-like; K01183 chitinase [EC:3.2.1.14] (A)	[R]	General function prediction only	Chitinase class I;; Chitin recognition protein	Chitinase 6 (Precursor) OS=Oryza sativa subsp. japonica (Rice) PE=2 SV=1	predicted protein [Hordeum vulgare subsp. vulgare]
SERK	comp124561_c0	34.51	30.92	15.12	25.55	8.85	18.61	--	--	Cellular Component: cytoplasmic membrane-bounded vesicle (GO:0016023);;	--	--	--	Leucine Rich repeats (2 copies);; Leucine rich repeat;; Leucine Rich Repeat;; Leucine rich repeat;; Leucine rich repeat N-terminal domain;; Leucine Rich repeat	Somatic embryogenesis receptor kinase 1 (Precursor) OS=Arabidopsis thaliana (Mouse-ear cress) PE=1 SV=2
SERK	comp136463_c1	45.26	46.37	14.16	40.98	44.43	55.23	--	--	--	--	--	--	--	--	Somatic embryogenesis receptor kinase 2 [Aegilops tauschii]
SAUR family protein	comp121728_c0	30.15	26.53	36.86	68.71	44.96	20.92	--	--	--	K14488|1.81759e-42|bdi:100827904|uncharacterized LOC100827904; K14488 SAUR family protein (A)	--	--	Auxin responsive protein	Indole-3-acetic acid-induced protein ARG7 GN=ARG7 OS=Vigna radiata var. radiata (Mung bean) PE=2 SV=1	hypothetical protein TRIUR3_13172 [Triticum urartu]
SAUR family protein	comp125797_c0	34.62	35.97	60.06	2.18	8.22	31.15	--	--	--	K14488|7.13346e-37|pda:103717412|indole-3-acetic acid-induced protein ARG7-like; K14488 SAUR family protein (A)	--	--	Auxin responsive protein	Auxin-induced protein 10A5 OS=Glycine max (Soybean) PE=2 SV=1	predicted protein [Hordeum vulgare subsp. vulgare]
SAUR family protein	comp129067_c0	3.81	4.33	1.84	29.98	10.15	2.97	--	--	Molecular Function: calmodulin binding (GO:0005516);; Cellular Component: nucleus (GO:0005634);; Cellular Component: mitochondrion (GO:0005739);; Cellular Component: plastid (GO:0009536);; Biological Process: auxin-activated signaling pathway (GO:0009734);;	K14488|8.89076e-35|sita:101757474|uncharacterized LOC101757474; K14488 SAUR family protein (A)	--	--	Auxin responsive protein	Indole-3-acetic acid-induced protein ARG7 GN=ARG7 OS=Vigna radiata var. radiata (Mung bean) PE=2 SV=1	predicted protein [Hordeum vulgare subsp. vulgare]
SAUR family protein	comp136345_c0	7.39	9.99	12.4	1.92	2.32	6.49	--	--	Molecular Function: calmodulin binding (GO:0005516);; Cellular Component: mitochondrion (GO:0005739);; Cellular Component: plastid (GO:0009536);; Biological Process: auxin-activated signaling pathway (GO:0009734);;	K14488|3.02902e-52|bdi:100825908|uncharacterized LOC100825908; K14488 SAUR family protein (A)	--	--	Auxin responsive protein	Indole-3-acetic acid-induced protein ARG7 GN=ARG7 OS=Vigna radiata var. radiata (Mung bean) PE=2 SV=1	unnamed protein product [Triticum aestivum]
SAUR family protein	comp120925_c0	2.89	2.67	2.44	0.39	0.63	2.25	--	--	Molecular Function: calmodulin binding (GO:0005516);; Cellular Component: mitochondrion (GO:0005739);; Biological Process: auxin-activated signaling pathway (GO:0009734);;	K14488|1.00192e-37|dosa:Os06t0137400-00|Os06g0137400, SAUR24, SMALL_AUXIN-UP_RNA_24; Hypothetical conserved gene.; K14488 SAUR family protein (A)	--	--	Auxin responsive protein	Auxin-induced protein 15A OS=Glycine max (Soybean) PE=2 SV=1	putative auxin-induced protein TGSAUR22 [Oryza sativa Japonica Group]
SAUR family protein	comp118242_c0	11.3	8.28	9.59	0.85	2.73	5.87	--	--	Molecular Function: calmodulin binding (GO:0005516);; Cellular Component: mitochondrion (GO:0005739);; Biological Process: auxin-activated signaling pathway (GO:0009734);;	K14488|2.40883e-35|sbi:SORBI_07g001820|SORBIDRAFT_07g001820, Sb07g001820; hypothetical protein; K14488 SAUR family protein (A)	--	--	Auxin responsive protein	Auxin-induced protein 15A OS=Glycine max (Soybean) PE=2 SV=1	hypothetical protein TRIUR3_34394 [Triticum urartu]
SAUR family protein	comp113948_c0	4.38	3.64	7.55	1.42	1.03	1.32	--	--	Molecular Function: calmodulin binding (GO:0005516);; Cellular Component: mitochondrion (GO:0005739);; Biological Process: auxin-activated signaling pathway (GO:0009734);;	K14488|1.00337e-29|dosa:Os08t0118800-00|Os08g0118800, SAUR32, SMALL_AUXIN-UP_RNA_32; Similar to SAUR31 - auxin-responsive SAUR family member.; K14488 SAUR family protein (A)	--	--	Auxin responsive protein	Auxin-induced protein 15A OS=Glycine max (Soybean) PE=2 SV=1	hypothetical protein TRIUR3_23953 [Triticum urartu]
Salt stress response	comp127349_c0	10.11	8.41	6.33	24.09	8.91	4.81	--	--	Cellular Component: cytoplasmic membrane-bounded vesicle (GO:0016023);; Molecular Function: kinase activity (GO:0016301);; Biological Process: phosphorylation (GO:0016310);;	--	--	--	Salt stress response/antifungal	Cysteine-rich repeat secretory protein 38 (Precursor) GN=CRRSP38 OS=Arabidopsis thaliana (Mouse-ear cress) PE=2 SV=1	hypothetical protein F775_19783 [Aegilops tauschii]
Salt stress response	comp133565_c0	7.82	7.31	11.21	1.61	1.01	7.06	--	--	--	--	--	--	Salt stress response/antifungal	--	unnamed protein product [Triticum aestivum]
Salt stress response	comp142811_c1	10.71	8.87	7.89	4.82	4.42	6.34	[RTKL]	--	Molecular Function: nucleotide binding (GO:0000166);; Molecular Function: protein kinase activity (GO:0004672);; Biological Process: phosphorylation (GO:0016310);;	--	--	--	Salt stress response/antifungal;; Protein kinase domain;; Protein tyrosine kinase	G-type lectin S-receptor-like serine/threonine-protein kinase At1g61360 (Precursor) GN=At1g61360 OS=Arabidopsis thaliana (Mouse-ear cress) PE=2 SV=1	PREDICTED: cysteine-rich receptor-like protein kinase 15 [Brachypodium distachyon]
Salt stress response	comp135873_c0	13.55	13.22	11.74	32.87	20	12.14	--	--	Cellular Component: plant-type cell wall (GO:0009505);; Cellular Component: plasmodesma (GO:0009506);; Biological Process: plasmodesmata-mediated intercellular transport (GO:0010497);;	--	--	--	Salt stress response/antifungal	Cysteine-rich repeat secretory protein 11 (Precursor) GN=CRRSP11 OS=Arabidopsis thaliana (Mouse-ear cress) PE=1 SV=2	predicted protein [Hordeum vulgare subsp. vulgare]
Salt stress response	comp133353_c0	3.58	4.31	2.14	8.44	4.12	5.39	--	--	Molecular Function: binding (GO:0005488);; Cellular Component: intracellular membrane-bounded organelle (GO:0043231);;	--	--	--	Salt stress response/antifungal	--	unnamed protein product [Triticum aestivum]
Salt stress response	comp132275_c0	3.54	5.41	7.29	7.94	4.03	6.49	[RTKL]	--	Molecular Function: protein kinase activity (GO:0004672);; Biological Process: phosphorylation (GO:0016310);;	--	--	--	Salt stress response/antifungal;; Protein kinase domain;; Protein tyrosine kinase;; Protein tyrosine kinase;; Protein kinase domain	Cysteine-rich receptor-like protein kinase 25 (Precursor) GN=CRK25 OS=Arabidopsis thaliana (Mouse-ear cress) PE=3 SV=1	Cysteine-rich receptor-like protein kinase 25 [Triticum urartu]
Salt stress response	comp130491_c0	8.39	5.96	7.61	2.44	1.85	2.02	--	--	--	--	--	--	Salt stress response/antifungal	Cysteine-rich repeat secretory protein 15 (Precursor) GN=CRRSP15 OS=Arabidopsis thaliana (Mouse-ear cress) PE=1 SV=1	hypothetical protein F775_08933 [Aegilops tauschii]
Salt stress response	comp127548_c1	219.47	131.14	151.86	79.62	80.83	82.64	--	--	Cellular Component: cytoplasmic membrane-bounded vesicle (GO:0016023);;	--	--	--	Salt stress response/antifungal	Cysteine-rich repeat secretory protein 55 (Precursor) GN=CRRSP55 OS=Arabidopsis thaliana (Mouse-ear cress) PE=2 SV=1	predicted protein [Hordeum vulgare subsp. vulgare]
Peroxidase	comp125890_c1	21.11	14.91	10.47	8.34	5.9	38.39	--	--	Molecular Function: peroxidase activity (GO:0004601);; Biological Process: response to oxidative stress (GO:0006979);; Cellular Component: membrane (GO:0016020);; Cellular Component: cytoplasmic membrane-bounded vesicle (GO:0016023);; Molecular Function: heme binding (GO:0020037);; Molecular Function: metal ion binding (GO:0046872);; Biological Process: oxidation-reduction process (GO:0055114);;	K00430|5.16838e-68|bdi:100841946|peroxidase 1-like; K00430 peroxidase [EC:1.11.1.7] (A)	--	--	Peroxidase	Peroxidase 1 (Precursor) GN=OJ1057_B02.6 OS=Oryza sativa subsp. japonica (Rice) PE=2 SV=2	Peroxidase 1 [Triticum urartu]
Peroxidase	comp126327_c4	7.93	6.06	18.56	0.1	0.99	3.29	--	--	Molecular Function: peroxidase activity (GO:0004601);; Biological Process: response to oxidative stress (GO:0006979);; Cellular Component: cytoplasmic membrane-bounded vesicle (GO:0016023);; Molecular Function: heme binding (GO:0020037);; Molecular Function: metal ion binding (GO:0046872);; Biological Process: oxidation-reduction process (GO:0055114);;	K00430|1.26649e-51|sita:101759264|peroxidase 2-like; K00430 peroxidase [EC:1.11.1.7] (A)	--	--	Peroxidase	Peroxidase 2 (Precursor) GN=PER2 OS=Zea mays (Maize) PE=2 SV=1	Peroxidase 2 [Aegilops tauschii]
Peroxidase	comp128155_c1	4.17	11.55	18.73	0.11	1.2	6.39	--	--	Molecular Function: peroxidase activity (GO:0004601);; Biological Process: response to oxidative stress (GO:0006979);; Cellular Component: cytoplasmic membrane-bounded vesicle (GO:0016023);; Molecular Function: heme binding (GO:0020037);; Molecular Function: metal ion binding (GO:0046872);; Biological Process: oxidation-reduction process (GO:0055114);;	K00430|8.53432e-175|bdi:100843651|peroxidase 56-like; K00430 peroxidase [EC:1.11.1.7] (A)	--	--	Peroxidase	Peroxidase 56 (Precursor) GN=F8M21_70 OS=Arabidopsis thaliana (Mouse-ear cress) PE=2 SV=1	Peroxidase 56 [Aegilops tauschii]
Peroxidase	comp129605_c0	15.15	47.5	187.82	1.79	4.97	38.43	--	--	Molecular Function: binding (GO:0005488);; Cellular Component: cytoplasmic membrane-bounded vesicle (GO:0016023);; Molecular Function: oxidoreductase activity (GO:0016491);;	--	--	--	Peroxidase	Peroxidase 2 (Precursor) GN=PER2 OS=Zea mays (Maize) PE=2 SV=1
Peroxidase	comp129803_c0	65.24	112.77	228.27	1.85	8.23	57	--	--	Molecular Function: peroxidase activity (GO:0004601);; Biological Process: response to oxidative stress (GO:0006979);; Cellular Component: cytoplasmic membrane-bounded vesicle (GO:0016023);; Molecular Function: heme binding (GO:0020037);; Molecular Function: metal ion binding (GO:0046872);; Biological Process: oxidation-reduction process (GO:0055114);;	K00430|0|bdi:100822838|peroxidase 5-like; K00430 peroxidase [EC:1.11.1.7] (A)	--	--	Peroxidase	Peroxidase 2 (Precursor) GN=PER2 OS=Zea mays (Maize) PE=2 SV=1	Peroxidase 2 [Triticum urartu]
Peroxidase	comp130824_c1	32.87	26.71	85.48	10.57	5.53	9.84	--	--	Molecular Function: peroxidase activity (GO:0004601);; Cellular Component: extracellular region (GO:0005576);; Molecular Function: heme binding (GO:0020037);; Biological Process: hydrogen peroxide catabolic process (GO:0042744);; Molecular Function: metal ion binding (GO:0046872);; Biological Process: oxidation-reduction process (GO:0055114);;	--	--	--	Peroxidase	Peroxidase (Precursor) OS=Triticum aestivum (Wheat) PE=2 SV=1	class III peroxidase [Aegilops ventricosa]
Peroxidase	comp130824_c2	27.02	30.43	70.19	9.13	6.13	15.57	--	--	Molecular Function: peroxidase activity (GO:0004601);; Cellular Component: extracellular region (GO:0005576);; Cellular Component: cytoplasmic membrane-bounded vesicle (GO:0016023);; Molecular Function: heme binding (GO:0020037);; Biological Process: hydrogen peroxide catabolic process (GO:0042744);; Molecular Function: metal ion binding (GO:0046872);; Biological Process: oxidation-reduction proc…	K00430|2.99078e-123|bdi:100834556|peroxidase 2-like; K00430 peroxidase [EC:1.11.1.7] (A)	--	--	Peroxidase	Peroxidase 2 (Precursor) OS=Oryza sativa subsp. japonica (Rice) PE=2 SV=1	Peroxidase 2 [Triticum urartu]
Peroxidase	comp138541_c1	17.59	16.08	23.61	0.82	0.93	7.08	--	--	Molecular Function: peroxidase activity (GO:0004601);; Biological Process: response to oxidative stress (GO:0006979);; Cellular Component: cytoplasmic membrane-bounded vesicle (GO:0016023);; Molecular Function: heme binding (GO:0020037);; Molecular Function: metal ion binding (GO:0046872);; Biological Process: oxidation-reduction process (GO:0055114);;	K00430|1.82509e-25|bdi:100826951|	--	--	Peroxidase	Peroxidase 52 (Precursor) GN=K18I23.14 OS=Arabidopsis thaliana (Mouse-ear cress) PE=2 SV=1	Peroxidase 52 [Aegilops tauschii]
Peroxidase	comp114666_c0	0.61	0.78	7.04	0	0.08	0.47	--	--	Molecular Function: binding (GO:0005488);; Biological Process: response to oxidative stress (GO:0006979);; Biological Process: metabolic process (GO:0008152);; Cellular Component: cytoplasmic membrane-bounded vesicle (GO:0016023);; Molecular Function: oxidoreductase activity (GO:0016491);;	K00430|9.01211e-71|sita:101756652|peroxidase 4-like; K00430 peroxidase [EC:1.11.1.7] (A)	--	--	Peroxidase	Peroxidase 2 (Precursor) GN=PRX112 OS=Oryza sativa subsp. indica (Rice) PE=3 SV=2	Cationic peroxidase 1 [Aegilops tauschii]
Peroxidase	comp114666_c1	0.87	2.19	12.18	0.28	0	0	--	--	Molecular Function: binding (GO:0005488);; Molecular Function: oxidoreductase activity (GO:0016491);;	K00430|1.43354e-20|bdi:100830117|uncharacterized LOC100830117; K00430 peroxidase [EC:1.11.1.7] (A)	--	--	--	Peroxidase C1B (Precursor) GN=PRXC1B OS=Armoracia rusticana (Horseradish) PE=3 SV=1	Cationic peroxidase 1 [Aegilops tauschii]
Peroxidase	comp120873_c0	20.33	3.4	3.35	24.45	11.78	3.07	--	--	Molecular Function: peroxidase activity (GO:0004601);; Molecular Function: protein binding (GO:0005515);; Cellular Component: cell wall (GO:0005618);; Cellular Component: Golgi apparatus (GO:0005794);; Cellular Component: cytosol (GO:0005829);; Biological Process: response to oxidative stress (GO:0006979);; Molecular Function: heme binding (GO:0020037);; Molecular Function: metal ion binding (GO:…	K00430|1.20625e-52|bdi:100837890|peroxidase P7-like; K00430 peroxidase [EC:1.11.1.7] (A)	--	--	Peroxidase	Peroxidase 52 (Precursor) GN=K18I23.14 OS=Arabidopsis thaliana (Mouse-ear cress) PE=2 SV=1
Peroxidase	comp120889_c1	40.21	37.37	87.12	7	18.02	57.38	--	--	Molecular Function: peroxidase activity (GO:0004601);; Biological Process: response to oxidative stress (GO:0006979);; Cellular Component: cytoplasmic membrane-bounded vesicle (GO:0016023);; Molecular Function: heme binding (GO:0020037);; Molecular Function: metal ion binding (GO:0046872);; Biological Process: oxidation-reduction process (GO:0055114);;	--	--	--	Peroxidase	Peroxidase 12 (Precursor) OS=Arabidopsis thaliana (Mouse-ear cress) PE=1 SV=1	Peroxidase 12 [Triticum urartu]
Peroxidase	comp123058_c1	45.25	28.76	48.4	19.75	21.31	58.12	--	--	Molecular Function: peroxidase activity (GO:0004601);; Biological Process: response to oxidative stress (GO:0006979);; Molecular Function: heme binding (GO:0020037);; Molecular Function: metal ion binding (GO:0046872);; Biological Process: oxidation-reduction process (GO:0055114);;	K00430|1.91562e-51|bdi:100839477|peroxidase 12-like; K00430 peroxidase [EC:1.11.1.7] (A)	--	--	Peroxidase	Peroxidase 12 (Precursor) OS=Arabidopsis thaliana (Mouse-ear cress) PE=1 SV=1	Peroxidase 12 [Aegilops tauschii]
Peroxidase	comp124155_c0	7.63	3.11	0	0.48	3.24	2.75	--	--	Molecular Function: peroxidase activity (GO:0004601);; Biological Process: response to oxidative stress (GO:0006979);; Cellular Component: cytoplasmic membrane-bounded vesicle (GO:0016023);; Molecular Function: heme binding (GO:0020037);; Molecular Function: metal ion binding (GO:0046872);; Biological Process: oxidation-reduction process (GO:0055114);;	K00430|5.03648e-101|bdi:100831494|peroxidase 2-like; K00430 peroxidase [EC:1.11.1.7] (A)	--	--	Peroxidase	Peroxidase 40 (Precursor) OS=Arabidopsis thaliana (Mouse-ear cress) PE=2 SV=2	Peroxidase 12 [Triticum urartu]
Peroxidase	comp124398_c0	6.08	4.28	18.65	1.39	0.39	5.17	--	--	Molecular Function: peroxidase activity (GO:0004601);; Biological Process: response to oxidative stress (GO:0006979);; Molecular Function: heme binding (GO:0020037);; Molecular Function: metal ion binding (GO:0046872);; Biological Process: oxidation-reduction process (GO:0055114);;	K00430|3.19688e-40|bdi:100826524|peroxidase 1-like; K00430 peroxidase [EC:1.11.1.7] (A)	--	--	Peroxidase	Peroxidase 3 (Precursor) GN=YUP8H12.13 OS=Arabidopsis thaliana (Mouse-ear cress) PE=2 SV=1	Peroxidase 1 [Aegilops tauschii]
Peroxidase	comp124518_c0	2.24	2	1.12	6.37	4.34	1.31	--	--	Molecular Function: peroxidase activity (GO:0004601);; Biological Process: response to oxidative stress (GO:0006979);; Cellular Component: plant-type cell wall (GO:0009505);; Biological Process: glucuronoxylan metabolic process (GO:0010413);; Cellular Component: cytoplasmic membrane-bounded vesicle (GO:0016023);; Molecular Function: heme binding (GO:0020037);; Biological Process: xylan biosynthet…	K00430|7.40262e-97|sbi:SORBI_04g038610|SORBIDRAFT_04g038610, Sb04g038610; hypothetical protein; K00430 peroxidase [EC:1.11.1.7] (A)	--	--	Peroxidase	Peroxidase 64 (Precursor) GN=MJC20.29 OS=Arabidopsis thaliana (Mouse-ear cress) PE=1 SV=1	unnamed protein product [Oryza sativa Japonica Group]
Peroxidase	comp125246_c0	14.57	15.55	14.24	29.37	25.34	11.37	[P]	Inorganic ion transport and metabolism	Molecular Function: peroxidase activity (GO:0004601);; Biological Process: response to oxidative stress (GO:0006979);; Cellular Component: plant-type cell wall (GO:0009505);; Molecular Function: heme binding (GO:0020037);; Molecular Function: metal ion binding (GO:0046872);; Biological Process: oxidation-reduction process (GO:0055114);;	K00430|1.19746e-124|bdi:100829449|peroxidase 31-like; K00430 peroxidase [EC:1.11.1.7] (A)	--	--	Peroxidase	Peroxidase 41 (Precursor) OS=Arabidopsis thaliana (Mouse-ear cress) PE=3 SV=1	predicted protein [Hordeum vulgare subsp. vulgare]
Peroxidase	comp125709_c0	5.5	3.88	0.79	4.18	5.49	9.45	--	--	Molecular Function: peroxidase activity (GO:0004601);; Cellular Component: cytosol (GO:0005829);; Biological Process: response to oxidative stress (GO:0006979);; Molecular Function: heme binding (GO:0020037);; Molecular Function: metal ion binding (GO:0046872);; Biological Process: defense response to fungus (GO:0050832);; Biological Process: oxidation-reduction process (GO:0055114);;	K00430|1.03739e-175|sbi:SORBI_09g018150|SORBIDRAFT_09g018150, Sb09g018150; hypothetical protein; K00430 peroxidase [EC:1.11.1.7] (A)	--	--	Peroxidase	Peroxidase 21 (Precursor) GN=T2N18.11 OS=Arabidopsis thaliana (Mouse-ear cress) PE=1 SV=1	Peroxidase 21 [Aegilops tauschii]
Peroxidase	comp125890_c2	22.08	13.68	7.73	5.96	5.28	30.75	--	--	Molecular Function: peroxidase activity (GO:0004601);; Biological Process: response to oxidative stress (GO:0006979);; Cellular Component: membrane (GO:0016020);; Cellular Component: cytoplasmic membrane-bounded vesicle (GO:0016023);; Molecular Function: heme binding (GO:0020037);; Molecular Function: metal ion binding (GO:0046872);; Biological Process: oxidation-reduction process (GO:0055114);;	K00430|8.42271e-55|bdi:100841946|peroxidase 1-like; K00430 peroxidase [EC:1.11.1.7] (A)	--	--	Peroxidase	Peroxidase 1 (Precursor) GN=OJ1057_B02.6 OS=Oryza sativa subsp. japonica (Rice) PE=2 SV=2	Peroxidase 1 [Aegilops tauschii]
Peroxidase	comp127651_c1	1.34	5.38	10.01	1.36	1.06	2.27	--	--	Molecular Function: peroxidase activity (GO:0004601);; Biological Process: response to oxidative stress (GO:0006979);; Cellular Component: cytoplasmic membrane-bounded vesicle (GO:0016023);; Molecular Function: heme binding (GO:0020037);; Molecular Function: metal ion binding (GO:0046872);; Biological Process: oxidation-reduction process (GO:0055114);;	K00430|7.0578e-15|bdi:100844420|peroxidase 2-like; K00430 peroxidase [EC:1.11.1.7] (A)	--	--	--	Peroxidase 2 (Precursor) GN=PER2 OS=Zea mays (Maize) PE=2 SV=1
Peroxidase	comp129001_c0	2.33	7.79	23.2	1.5	1.82	5.56	--	--	Molecular Function: binding (GO:0005488);; Cellular Component: cytoplasmic membrane-bounded vesicle (GO:0016023);; Molecular Function: oxidoreductase activity (GO:0016491);;	--	--	--	Peroxidase	Peroxidase 2 (Precursor) GN=PER2 OS=Zea mays (Maize) PE=2 SV=1
Peroxidase	comp129181_c0	123.58	127.86	86.86	625.31	336.9	133.9	--	--	Molecular Function: peroxidase activity (GO:0004601);; Cellular Component: extracellular region (GO:0005576);; Cellular Component: vacuole (GO:0005773);; Cellular Component: plant-type cell wall (GO:0009505);; Cellular Component: membrane (GO:0016020);; Cellular Component: cytoplasmic membrane-bounded vesicle (GO:0016023);; Molecular Function: heme binding (GO:0020037);; Biological Process: hydro…	K00430|3.31291e-178|bdi:100842458|cationic peroxidase SPC4-like; K00430 peroxidase [EC:1.11.1.7] (A)	--	--	Peroxidase	Cationic peroxidase SPC4 (Precursor) GN=Sb03g046810 OS=Sorghum bicolor (Sorghum) PE=1 SV=2	Peroxidase 12 [Aegilops tauschii]
Peroxidase	comp129181_c1	13.84	21.66	3.98	0.34	0.23	6.9	--	--	Molecular Function: peroxidase activity (GO:0004601);; Cellular Component: vacuole (GO:0005773);; Cellular Component: plasma membrane (GO:0005886);; Biological Process: response to oxidative stress (GO:0006979);; Biological Process: response to light stimulus (GO:0009416);; Cellular Component: plant-type cell wall (GO:0009505);; Biological Process: response to salt stress (GO:0009651);; Biologica…	K00430|4.53204e-116|bdi:100828063|peroxidase A2-like; K00430 peroxidase [EC:1.11.1.7] (A)	--	--	Peroxidase	Peroxidase 15 {ECO:0000303|PubMed:17936696} (Precursor) OS=Ipomoea batatas (Sweet potato) PE=1 SV=1	Peroxidase 54 [Aegilops tauschii]
Peroxidase	comp130390_c0	0.06	1.67	19.55	0	0	2.2	--	--	Molecular Function: binding (GO:0005488);; Molecular Function: oxidoreductase activity (GO:0016491);;	--	--	--	Peroxidase	Peroxidase 2 (Precursor) GN=PER2 OS=Zea mays (Maize) PE=2 SV=1
Peroxidase	comp131303_c1	19.66	38.47	124.77	4.66	10.77	81.45	--	--	Molecular Function: peroxidase activity (GO:0004601);; Cellular Component: cytoplasmic membrane-bounded vesicle (GO:0016023);; Molecular Function: heme binding (GO:0020037);; Biological Process: hydrogen peroxide catabolic process (GO:0042744);; Molecular Function: metal ion binding (GO:0046872);; Biological Process: oxidation-reduction process (GO:0055114);;	K00430|4.36516e-47|osa:4337482|Os04g0688100; K00430 peroxidase [EC:1.11.1.7] (A)	--	--	Peroxidase	Peroxidase 2 (Fragment) OS=Hordeum vulgare (Barley) PE=2 SV=1	Peroxidase 12 [Triticum urartu]
Peroxidase	comp131303_c5	347.47	453.11	562.58	189.28	145.04	265.74	--	--	Molecular Function: peroxidase activity (GO:0004601);; Cellular Component: mitochondrion (GO:0005739);; Biological Process: response to oxidative stress (GO:0006979);; Cellular Component: cytoplasmic membrane-bounded vesicle (GO:0016023);; Molecular Function: heme binding (GO:0020037);; Molecular Function: metal ion binding (GO:0046872);; Biological Process: oxidation-reduction process (GO:005511…	K00430|2.0214e-156|obr:102719563|peroxidase 5-like; K00430 peroxidase [EC:1.11.1.7] (A)	--	--	Peroxidase	Peroxidase 5 {ECO:0000250|UniProtKB:P22195} (Precursor) OS=Vitis vinifera (Grape) PE=1 SV=2
Peroxidase	comp132472_c1	26.7	33.05	38.31	4.41	2.83	21.87	--	--	Molecular Function: peroxidase activity (GO:0004601);; Biological Process: response to oxidative stress (GO:0006979);; Cellular Component: cytoplasmic membrane-bounded vesicle (GO:0016023);; Molecular Function: heme binding (GO:0020037);; Molecular Function: metal ion binding (GO:0046872);; Biological Process: oxidation-reduction process (GO:0055114);;	K00430|2.3858e-70|obr:102708069|peroxidase P7-like; K00430 peroxidase [EC:1.11.1.7] (A)	--	--	Peroxidase	Peroxidase P7 OS=Brassica rapa subsp. rapa (Turnip) PE=1 SV=3	Peroxidase 52 [Aegilops tauschii]
Peroxidase	comp133312_c0	7.68	13.66	11	23.04	9.84	6.2	--	--	Molecular Function: peroxidase activity (GO:0004601);; Biological Process: response to oxidative stress (GO:0006979);; Cellular Component: cytoplasmic membrane-bounded vesicle (GO:0016023);; Molecular Function: heme binding (GO:0020037);; Molecular Function: metal ion binding (GO:0046872);; Biological Process: oxidation-reduction process (GO:0055114);;	K00430|1.60115e-17|bdi:100824183|peroxidase 1-like; K00430 peroxidase [EC:1.11.1.7] (A)	--	--	Peroxidase	Peroxidase 56 (Precursor) GN=F8M21_70 OS=Arabidopsis thaliana (Mouse-ear cress) PE=2 SV=1	Peroxidase 56 [Triticum urartu]
Peroxidase	comp133312_c1	22.23	49.38	31.53	60.74	33.64	21.04	--	--	Molecular Function: peroxidase activity (GO:0004601);; Biological Process: response to oxidative stress (GO:0006979);; Cellular Component: cytoplasmic membrane-bounded vesicle (GO:0016023);; Molecular Function: heme binding (GO:0020037);; Molecular Function: metal ion binding (GO:0046872);; Biological Process: oxidation-reduction process (GO:0055114);;	K00430|1.9698e-162|bdi:100824183|peroxidase 1-like; K00430 peroxidase [EC:1.11.1.7] (A)	--	--	Peroxidase	Peroxidase 3 (Precursor) GN=YUP8H12.13 OS=Arabidopsis thaliana (Mouse-ear cress) PE=2 SV=1	Peroxidase 3 [Aegilops tauschii]
Peroxidase	comp133964_c0	99.41	53.8	108.13	22.36	36.05	47.03	--	--	Molecular Function: peroxidase activity (GO:0004601);; Biological Process: response to oxidative stress (GO:0006979);; Molecular Function: heme binding (GO:0020037);; Molecular Function: metal ion binding (GO:0046872);; Biological Process: oxidation-reduction process (GO:0055114);;	K00430|1.34077e-07|bdi:100839477|peroxidase 12-like; K00430 peroxidase [EC:1.11.1.7] (A)	--	--	--	--	Peroxidase 12 [Triticum urartu]
Peroxidase	comp134363_c3	5.3	3.55	7	1.43	5.01	6.74	--	--	Molecular Function: peroxidase activity (GO:0004601);; Biological Process: response to oxidative stress (GO:0006979);; Cellular Component: cytoplasmic membrane-bounded vesicle (GO:0016023);; Molecular Function: heme binding (GO:0020037);; Molecular Function: metal ion binding (GO:0046872);; Biological Process: oxidation-reduction process (GO:0055114);;	K00430|1.03875e-88|osa:4337892|Os05g0162000; K00430 peroxidase [EC:1.11.1.7] (A)	--	--	Peroxidase	Cationic peroxidase SPC4 (Precursor) GN=Sb03g046810 OS=Sorghum bicolor (Sorghum) PE=1 SV=2	hypothetical protein OsJ_17220 [Oryza sativa Japonica Group]
Peroxidase	comp134581_c0	77.19	125.62	338.9	40.94	30.73	74.03	--	--	Molecular Function: peroxidase activity (GO:0004601);; Biological Process: response to oxidative stress (GO:0006979);; Molecular Function: heme binding (GO:0020037);; Molecular Function: metal ion binding (GO:0046872);; Biological Process: oxidation-reduction process (GO:0055114);;	K00430|0|bdi:100844655|peroxidase 1-like; K00430 peroxidase [EC:1.11.1.7] (A)	--	--	Peroxidase	Peroxidase 1 (Precursor) GN=OJ1057_B02.6 OS=Oryza sativa subsp. japonica (Rice) PE=2 SV=2
Peroxidase	comp134860_c0	41.24	26.14	6.35	47.14	54.99	18.57	--	--	Molecular Function: peroxidase activity (GO:0004601);; Cellular Component: cytoplasmic membrane-bounded vesicle (GO:0016023);;	--	--	--	Peroxidase	Cationic peroxidase 1 (Precursor) GN=PNC1 OS=Arachis hypogaea (Peanut) PE=1 SV=2
Peroxidase	comp138956_c0	71.94	55.46	55.35	174.46	105.66	39.7	--	--	Molecular Function: peroxidase activity (GO:0004601);; Biological Process: response to oxidative stress (GO:0006979);; Molecular Function: heme binding (GO:0020037);; Molecular Function: metal ion binding (GO:0046872);; Biological Process: oxidation-reduction process (GO:0055114);;	K00430|1.73307e-173|bdi:100822183|peroxidase 46-like; K00430 peroxidase [EC:1.11.1.7] (A)	--	--	Peroxidase	Peroxidase 18 (Precursor) GN=F27C12.28 OS=Arabidopsis thaliana (Mouse-ear cress) PE=3 SV=1	predicted protein [Hordeum vulgare subsp. vulgare]
Peroxidase	comp139150_c0	3.48	4.38	1.87	3.67	1.1	1.29	--	--	Molecular Function: peroxidase activity (GO:0004601);; Biological Process: response to oxidative stress (GO:0006979);; Cellular Component: cytoplasmic membrane-bounded vesicle (GO:0016023);; Molecular Function: heme binding (GO:0020037);; Molecular Function: metal ion binding (GO:0046872);; Biological Process: oxidation-reduction process (GO:0055114);;	K00430|3.34697e-139|bdi:100837468|peroxidase 5-like; K00430 peroxidase [EC:1.11.1.7] (A)	--	--	Peroxidase	Peroxidase 1 (Precursor) GN=PER1 OS=Zea mays (Maize) PE=1 SV=1
Peroxidase	comp66596_c0	7.62	9.15	9.21	23.38	3.31	9.03	--	--	Molecular Function: peroxidase activity (GO:0004601);; Cellular Component: cell wall (GO:0005618);; Biological Process: response to oxidative stress (GO:0006979);; Cellular Component: cytoplasmic membrane-bounded vesicle (GO:0016023);; Molecular Function: heme binding (GO:0020037);; Molecular Function: metal ion binding (GO:0046872);; Biological Process: oxidation-reduction process (GO:0055114);;	K00430|2.21497e-55|bdi:100839477|peroxidase 12-like; K00430 peroxidase [EC:1.11.1.7] (A)	--	--	Peroxidase	Peroxidase 12 (Precursor) OS=Arabidopsis thaliana (Mouse-ear cress) PE=1 SV=1	Peroxidase 12 [Aegilops tauschii]
Peroxidase	comp177134_c0	4.1	2.6	6.03	0.2	0.22	0.21	--	--	Molecular Function: peroxidase activity (GO:0004601);; Biological Process: response to oxidative stress (GO:0006979);; Molecular Function: heme binding (GO:0020037);; Molecular Function: metal ion binding (GO:0046872);; Biological Process: oxidation-reduction process (GO:0055114);;	K00430|2.23455e-16|bdi:100839477|peroxidase 12-like; K00430 peroxidase [EC:1.11.1.7] (A)	--	--	--	Peroxidase 36 (Precursor) GN=F24M12.30 OS=Arabidopsis thaliana (Mouse-ear cress) PE=2 SV=2	PREDICTED: peroxidase 12-like [Brachypodium distachyon]
Peroxidase	comp1434185_c0	0.07	0	0	1.38	0.07	0	--	--	Molecular Function: peroxidase activity (GO:0004601);; Biological Process: response to oxidative stress (GO:0006979);; Cellular Component: cytoplasmic membrane-bounded vesicle (GO:0016023);; Molecular Function: heme binding (GO:0020037);; Molecular Function: metal ion binding (GO:0046872);; Biological Process: oxidation-reduction process (GO:0055114);;	K00430|6.06066e-129|bdi:100838604|peroxidase 57-like; K00430 peroxidase [EC:1.11.1.7] (A)	--	--	Peroxidase	Peroxidase 57 (Precursor) OS=Arabidopsis thaliana (Mouse-ear cress) PE=1 SV=1	Peroxidase 57 [Aegilops tauschii]
Peroxidase	comp134867_c1	33.06	36.16	21.32	20.66	9.65	22.41	--	--	Molecular Function: peroxidase activity (GO:0004601);; Cellular Component: cell wall (GO:0005618);; Biological Process: response to oxidative stress (GO:0006979);; Cellular Component: cytoplasmic membrane-bounded vesicle (GO:0016023);; Molecular Function: heme binding (GO:0020037);; Molecular Function: metal ion binding (GO:0046872);; Cellular Component: apoplast (GO:0048046);; Biological Process…	K00430|9.05859e-167|bdi:100829135|peroxidase 4; K00430 peroxidase [EC:1.11.1.7] (A)	--	--	Peroxidase	Peroxidase 4 {ECO:0000250|UniProtKB:Q42578} (Precursor) OS=Vitis vinifera (Grape) PE=1 SV=1
Peroxidase	comp134867_c0	27.36	15.54	10.95	7.55	6.27	11.63	--	--	Molecular Function: peroxidase activity (GO:0004601);; Cellular Component: cell wall (GO:0005618);; Cellular Component: Golgi apparatus (GO:0005794);; Cellular Component: cytosol (GO:0005829);; Biological Process: response to oxidative stress (GO:0006979);; Cellular Component: cytoplasmic membrane-bounded vesicle (GO:0016023);; Molecular Function: heme binding (GO:0020037);; Molecular Function: m…	K00430|2.58952e-11|bdi:100829135|peroxidase 4; K00430 peroxidase [EC:1.11.1.7] (A)	--	--	--	Peroxidase 4 {ECO:0000250|UniProtKB:Q42578} (Precursor) OS=Vitis vinifera (Grape) PE=1 SV=1	predicted protein [Hordeum vulgare subsp. vulgare]
Peroxidase	comp134363_c2	5.61	6.37	6.46	4.52	3.46	2.06	--	--	Molecular Function: peroxidase activity (GO:0004601);; Cellular Component: cell wall (GO:0005618);; Biological Process: response to oxidative stress (GO:0006979);; Cellular Component: cytoplasmic membrane-bounded vesicle (GO:0016023);; Molecular Function: heme binding (GO:0020037);; Molecular Function: metal ion binding (GO:0046872);; Biological Process: response to other organism (GO:0051707);; …	K00430|3.95546e-55|osa:4326874|Os01g0543100; K00430 peroxidase [EC:1.11.1.7] (A)	--	--	Peroxidase	Peroxidase 72 (Precursor) OS=Arabidopsis thaliana (Mouse-ear cress) PE=1 SV=1	Peroxidase 72 [Triticum urartu]
Peroxidase	comp134363_c1	18.24	12.85	16.41	6.78	6.59	9.5	--	--	Molecular Function: peroxidase activity (GO:0004601);; Cellular Component: cell wall (GO:0005618);; Biological Process: response to oxidative stress (GO:0006979);; Cellular Component: cytoplasmic membrane-bounded vesicle (GO:0016023);; Molecular Function: heme binding (GO:0020037);; Molecular Function: metal ion binding (GO:0046872);; Biological Process: response to other organism (GO:0051707);; …	K00430|1.47309e-159|bdi:100844871|peroxidase 72-like; K00430 peroxidase [EC:1.11.1.7] (A)	--	--	Peroxidase	Peroxidase 72 (Precursor) OS=Arabidopsis thaliana (Mouse-ear cress) PE=1 SV=1	Peroxidase 72 [Aegilops tauschii]
Peroxidase	comp133964_c1	127.68	98.95	112.96	49.71	37.33	75.16	--	--	Molecular Function: peroxidase activity (GO:0004601);; Cellular Component: cell wall (GO:0005618);; Biological Process: response to oxidative stress (GO:0006979);; Cellular Component: cytoplasmic membrane-bounded vesicle (GO:0016023);; Molecular Function: heme binding (GO:0020037);; Molecular Function: metal ion binding (GO:0046872);; Biological Process: oxidation-reduction process (GO:0055114);;	K00430|6.6019e-134|bdi:100839477|peroxidase 12-like; K00430 peroxidase [EC:1.11.1.7] (A)	--	--	Peroxidase	Peroxidase 2 (Fragment) OS=Hordeum vulgare (Barley) PE=2 SV=1	peroxidase precursor [Triticum aestivum]
Peroxidase	comp133869_c1	3.66	7.49	10.76	1.82	2.04	3.15	--	--	Molecular Function: peroxidase activity (GO:0004601);; Biological Process: response to oxidative stress (GO:0006979);; Cellular Component: cytoplasmic membrane-bounded vesicle (GO:0016023);; Molecular Function: heme binding (GO:0020037);; Molecular Function: metal ion binding (GO:0046872);; Biological Process: oxidation-reduction process (GO:0055114);;	K00430|9.61771e-70|bdi:100842076|peroxidase 43-like; K00430 peroxidase [EC:1.11.1.7] (A)	--	--	Peroxidase	Peroxidase 43 (Precursor) OS=Arabidopsis thaliana (Mouse-ear cress) PE=3 SV=2
Peroxidase	comp133693_c2	20.35	30.53	36.42	10.94	10.63	19.7	--	--	Molecular Function: peroxidase activity (GO:0004601);; Cellular Component: mitochondrion (GO:0005739);; Biological Process: response to oxidative stress (GO:0006979);; Cellular Component: cytoplasmic membrane-bounded vesicle (GO:0016023);; Molecular Function: heme binding (GO:0020037);; Molecular Function: metal ion binding (GO:0046872);; Biological Process: oxidation-reduction process (GO:005511…	K00430|3.87034e-23|bdi:100843601|peroxidase 5-like; K00430 peroxidase [EC:1.11.1.7] (A)	--	--	--	Peroxidase 1 (Precursor) GN=PER1 OS=Zea mays (Maize) PE=1 SV=1
Peroxidase	comp130465_c0	33.5	45.49	53.11	20.75	19.99	33.91	--	--	Molecular Function: peroxidase activity (GO:0004601);; Cellular Component: mitochondrion (GO:0005739);; Biological Process: response to oxidative stress (GO:0006979);; Cellular Component: cytoplasmic membrane-bounded vesicle (GO:0016023);; Molecular Function: heme binding (GO:0020037);; Molecular Function: metal ion binding (GO:0046872);; Biological Process: oxidation-reduction process (GO:005511…	K00430|1.01616e-145|osa:4331437|Os03g0121200; K00430 peroxidase [EC:1.11.1.7] (A)	--	--	Peroxidase	Peroxidase 5 {ECO:0000250|UniProtKB:P22195} (Precursor) OS=Vitis vinifera (Grape) PE=1 SV=2
Peroxidase	comp129165_c0	22.33	23.03	30.35	13.17	14.06	12.54	--	--	Molecular Function: peroxidase activity (GO:0004601);; Cellular Component: cell wall (GO:0005618);; Biological Process: response to oxidative stress (GO:0006979);; Cellular Component: cytoplasmic membrane-bounded vesicle (GO:0016023);; Molecular Function: heme binding (GO:0020037);; Molecular Function: metal ion binding (GO:0046872);; Biological Process: oxidation-reduction process (GO:0055114);;	K00430|1.77152e-47|obr:102706839|cationic peroxidase SPC4-like; K00430 peroxidase [EC:1.11.1.7] (A)	--	--	Peroxidase	Cationic peroxidase SPC4 (Precursor) GN=Sb03g046810 OS=Sorghum bicolor (Sorghum) PE=1 SV=2	Peroxidase 4 [Aegilops tauschii]
Peroxidase	comp128155_c0	0.68	2.59	9.24	0	0	1.41	--	--	Molecular Function: peroxidase activity (GO:0004601);; Biological Process: response to oxidative stress (GO:0006979);; Cellular Component: cytoplasmic membrane-bounded vesicle (GO:0016023);; Molecular Function: heme binding (GO:0020037);; Molecular Function: metal ion binding (GO:0046872);; Biological Process: oxidation-reduction process (GO:0055114);;	K00430|1.54767e-18|bdi:100843651|peroxidase 56-like; K00430 peroxidase [EC:1.11.1.7] (A)	--	--	--	Peroxidase 24 (Precursor) GN=T7F6.21 OS=Arabidopsis thaliana (Mouse-ear cress) PE=2 SV=1	Peroxidase 56 [Triticum urartu]
Peroxidase	comp128121_c2	2.1	6.77	3.76	1.16	0	0	--	--	Molecular Function: peroxidase activity (GO:0004601);; Biological Process: response to oxidative stress (GO:0006979);; Molecular Function: heme binding (GO:0020037);; Molecular Function: metal ion binding (GO:0046872);; Biological Process: oxidation-reduction process (GO:0055114);;	K00430|1.32241e-10|bdi:100834856|peroxidase 70-like; K00430 peroxidase [EC:1.11.1.7] (A)	--	--	Peroxidase	Peroxidase 70 (Precursor) GN=PER70 OS=Zea mays (Maize) PE=1 SV=1
Peroxidase	comp128121_c1	3.12	6.08	0.89	0.27	0	0	--	--	Molecular Function: peroxidase activity (GO:0004601);; Biological Process: response to oxidative stress (GO:0006979);; Molecular Function: heme binding (GO:0020037);; Molecular Function: metal ion binding (GO:0046872);; Biological Process: oxidation-reduction process (GO:0055114);;	K00430|8.40582e-17|sbi:SORBI_02g042870|SORBIDRAFT_02g042870, Sb02g042870; hypothetical protein; K00430 peroxidase [EC:1.11.1.7] (A)	--	--	--	Peroxidase 2 (Precursor) OS=Oryza sativa subsp. japonica (Rice) PE=2 SV=1
Peroxidase	comp128121_c0	85.51	97.64	85.36	54.28	44.88	51.74	--	--	Molecular Function: peroxidase activity (GO:0004601);; Biological Process: response to oxidative stress (GO:0006979);; Cellular Component: cytoplasmic membrane-bounded vesicle (GO:0016023);; Molecular Function: heme binding (GO:0020037);; Molecular Function: metal ion binding (GO:0046872);; Biological Process: oxidation-reduction process (GO:0055114);;	K00430|6.68319e-142|bdi:100830182|peroxidase 2-like; K00430 peroxidase [EC:1.11.1.7] (A)	--	--	Peroxidase	Peroxidase 2 (Precursor) OS=Oryza sativa subsp. japonica (Rice) PE=2 SV=1
Peroxidase	comp126327_c3	5.89	4.69	1.93	1.18	0.71	1.37	--	--	Molecular Function: peroxidase activity (GO:0004601);; Biological Process: response to oxidative stress (GO:0006979);; Cellular Component: cytoplasmic membrane-bounded vesicle (GO:0016023);; Molecular Function: heme binding (GO:0020037);; Molecular Function: metal ion binding (GO:0046872);; Biological Process: oxidation-reduction process (GO:0055114);;	K00430|7.85319e-110|osa:4351703|Os12g0191500; K00430 peroxidase [EC:1.11.1.7] (A)	--	--	Peroxidase	Peroxidase 43 (Precursor) OS=Arabidopsis thaliana (Mouse-ear cress) PE=3 SV=2	Peroxidase 43 [Aegilops tauschii]
Peroxidase	comp126327_c0	2.68	6	5.31	0.26	0	1.38	--	--	Molecular Function: peroxidase activity (GO:0004601);; Biological Process: response to oxidative stress (GO:0006979);; Cellular Component: cytoplasmic membrane-bounded vesicle (GO:0016023);; Molecular Function: heme binding (GO:0020037);; Molecular Function: metal ion binding (GO:0046872);; Biological Process: oxidation-reduction process (GO:0055114);;	K00430|7.36144e-48|sita:101759673|peroxidase 2-like; K00430 peroxidase [EC:1.11.1.7] (A)	--	--	Peroxidase	Peroxidase 2 (Precursor) GN=PER2 OS=Zea mays (Maize) PE=2 SV=1
Peroxidase	comp126121_c0	9.55	6.32	8.96	2.3	3.73	3.41	--	--	Molecular Function: peroxidase activity (GO:0004601);; Cellular Component: cell wall (GO:0005618);; Biological Process: response to oxidative stress (GO:0006979);; Cellular Component: cytoplasmic membrane-bounded vesicle (GO:0016023);; Molecular Function: heme binding (GO:0020037);; Molecular Function: metal ion binding (GO:0046872);; Biological Process: response to other organism (GO:0051707);; …	K00430|6.47659e-68|bdi:100843553|peroxidase 72-like; K00430 peroxidase [EC:1.11.1.7] (A)	--	--	Peroxidase	Peroxidase 15 (Precursor) GN=F8D23.7 OS=Arabidopsis thaliana (Mouse-ear cress) PE=2 SV=1	unnamed protein product [Triticum aestivum]
Peroxidase	comp124064_c0	4.09	7.13	6.03	2.21	1.77	4.99	--	--	Molecular Function: peroxidase activity (GO:0004601);; Cellular Component: nucleus (GO:0005634);; Biological Process: response to oxidative stress (GO:0006979);; Biological Process: response to desiccation (GO:0009269);; Biological Process: response to cold (GO:0009409);; Cellular Component: plant-type cell wall (GO:0009505);; Cellular Component: cytoplasmic membrane-bounded vesicle (GO:0016023);…	K00430|5.82584e-129|obr:102714195|peroxidase 3-like; K00430 peroxidase [EC:1.11.1.7] (A)	--	--	Peroxidase	Peroxidase 3 (Precursor) GN=YUP8H12.13 OS=Arabidopsis thaliana (Mouse-ear cress) PE=2 SV=1
Peroxidase	comp118896_c1	3.24	4.89	7.92	0.52	0.58	0.83	--	--	Molecular Function: binding (GO:0005488);; Cellular Component: cytoplasmic membrane-bounded vesicle (GO:0016023);; Molecular Function: oxidoreductase activity (GO:0016491);;	K00430|4.90767e-21|obr:102706210|peroxidase 2-like; K00430 peroxidase [EC:1.11.1.7] (A)	--	--	--	Peroxidase 13 (Precursor) GN=F22K20.17 OS=Arabidopsis thaliana (Mouse-ear cress) PE=3 SV=2	Peroxidase 2 [Triticum urartu]
Peroxidase	comp117075_c0	1.88	1.85	0.69	0	0	0.34	--	--	Molecular Function: peroxidase activity (GO:0004601);; Biological Process: response to oxidative stress (GO:0006979);; Biological Process: response to salt stress (GO:0009651);; Cellular Component: cytoplasmic membrane-bounded vesicle (GO:0016023);; Molecular Function: heme binding (GO:0020037);; Molecular Function: metal ion binding (GO:0046872);; Biological Process: oxidation-reduction process …	K00430|6.72845e-108|bdi:100839855|peroxidase 50-like; K00430 peroxidase [EC:1.11.1.7] (A)	--	--	Peroxidase	Peroxidase 51 (Precursor) OS=Arabidopsis thaliana (Mouse-ear cress) PE=2 SV=1	Peroxidase 51 [Triticum urartu]
Peroxidase	comp114899_c0	2.74	1.79	1.79	0.06	0.12	0.42	--	--	Molecular Function: peroxidase activity (GO:0004601);; Cellular Component: mitochondrion (GO:0005739);; Biological Process: response to oxidative stress (GO:0006979);; Cellular Component: plant-type cell wall (GO:0009505);; Cellular Component: cytoplasmic membrane-bounded vesicle (GO:0016023);; Molecular Function: heme binding (GO:0020037);; Molecular Function: metal ion binding (GO:0046872);; Bi…	--	--	--	Peroxidase	Peroxidase 56 (Precursor) GN=F8M21_70 OS=Arabidopsis thaliana (Mouse-ear cress) PE=2 SV=1	Peroxidase 56 [Aegilops tauschii]
Peroxidase	comp111573_c0	2.51	6.06	5.61	0.94	0.4	0.99	--	--	--	K00430|2.19217e-06|sbi:SORBI_02g042850|SORBIDRAFT_02g042850, Sb02g042850; hypothetical protein; K00430 peroxidase [EC:1.11.1.7] (A)	--	--	--	Peroxidase 2 (Precursor) OS=Oryza sativa subsp. japonica (Rice) PE=2 SV=1
Peroxidase	comp103807_c1	4.81	5.37	5.31	8.12	4.96	2.19	--	--	Molecular Function: peroxidase activity (GO:0004601);; Biological Process: response to oxidative stress (GO:0006979);; Cellular Component: cytoplasmic membrane-bounded vesicle (GO:0016023);; Molecular Function: heme binding (GO:0020037);; Molecular Function: metal ion binding (GO:0046872);; Biological Process: oxidation-reduction process (GO:0055114);;	K00430|1.42927e-150|bdi:100842998|peroxidase 73-like; K00430 peroxidase [EC:1.11.1.7] (A)	--	--	Peroxidase	Peroxidase 50 (Precursor) OS=Arabidopsis thaliana (Mouse-ear cress) PE=1 SV=1	predicted protein [Hordeum vulgare subsp. vulgare]
oxidase	comp129616_c0	3.29	8.67	19.51	1.22	0.07	4	--	--	Cellular Component: cytoplasmic membrane-bounded vesicle (GO:0016023);; Molecular Function: polyamine oxidase activity (GO:0046592);; Molecular Function: flavin adenine dinucleotide binding (GO:0050660);; Molecular Function: N1-acetylspermine:oxygen oxidoreductase (propane-1,3-diamine-forming) activity (GO:0052893);; Molecular Function: spermidine oxidase (propane-1,3-diamine-forming) activity (G…	K13366|0|bdi:100838312|polyamine oxidase-like; K13366 polyamine oxidase [EC:1.5.3.14 1.5.3.16 1.5.3.-] (A)	[Q]	Secondary metabolites biosynthesis, transport and catabolism	Flavin containing amine oxidoreductase;; NAD(P)-binding Rossmann-like domain;; FAD dependent oxidoreductase	Polyamine oxidase (Precursor) GN=PAO OS=Zea mays (Maize) PE=1 SV=1
NLP	comp124435_c0	14.73	25.36	11.56	3.71	2.14	4.63	--	--	Cellular Component: cytoplasmic membrane-bounded vesicle (GO:0016023);;	--	--	--	Probable lipid transfer	Non-specific lipid-transfer protein 2 (Precursor) GN=LTP-2 OS=Oryza sativa subsp. indica (Rice) PE=3 SV=2
NLP	comp141004_c1	8.13	8.67	6.91	2.47	1.78	2.86	[M]	Cell wall/membrane/envelope biogenesis	Molecular Function: phospholipase C activity (GO:0004629);; Cellular Component: vacuole (GO:0005773);; Cellular Component: cytosol (GO:0005829);; Cellular Component: plasma membrane (GO:0005886);; Biological Process: glycolipid biosynthetic process (GO:0009247);; Biological Process: phospholipid catabolic process (GO:0009395);; Biological Process: response to abiotic stimulus (GO:0009628);; Biolo…	K01114|5.0248e-154|sbi:SORBI_01g000860|SORBIDRAFT_01g000860, Sb01g000860; hypothetical protein; K01114 phospholipase C [EC:3.1.4.3] (A)	--	--	Phosphoesterase family	Non-specific phospholipase C4 GN=NPC4 OS=Arabidopsis thaliana (Mouse-ear cress) PE=1 SV=1
NLP	comp146809_c0	34.26	67.91	60.84	10.56	8.81	5.85	--	--	Biological Process: lipid transport (GO:0006869);; Molecular Function: lipid binding (GO:0008289);;	--	--	--	Protease inhibitor/seed storage/LTP family;; Probable lipid transfer	Non-specific lipid-transfer protein (Precursor) OS=Zea mays (Maize) PE=1 SV=1
NLP	comp119456_c0	14.21	51.37	9.8	4.61	5.14	12.73	--	--	Cellular Component: cytoplasmic membrane-bounded vesicle (GO:0016023);;	--	--	--	Probable lipid transfer	Probable non-specific lipid-transfer protein AKCS9 (Precursor) OS=Vigna unguiculata (Cowpea) PE=2 SV=1
NLP	comp119562_c0	681.18	525.11	287.11	503.39	707.35	881.96	--	--	Cellular Component: extracellular region (GO:0005576);; Cellular Component: cell wall (GO:0005618);; Biological Process: lipid transport (GO:0006869);; Molecular Function: lipid binding (GO:0008289);;	--	--	--	Probable lipid transfer	Non-specific lipid-transfer protein 2G (Precursor) OS=Triticum aestivum (Wheat) PE=1 SV=2	type 2 non specific lipid transfer protein precursor [Triticum aestivum]
NLP	comp120952_c0	10.09	48.75	7.48	1.93	4.59	9.55	--	--	Cellular Component: cytoplasmic membrane-bounded vesicle (GO:0016023);;	--	--	--	Probable lipid transfer;; Protease inhibitor/seed storage/LTP family	--
NLP	comp122051_c0	25.32	81.99	27.78	31.33	5.62	13.73	--	--	Cellular Component: cytoplasmic membrane-bounded vesicle (GO:0016023);;	--	--	--	Probable lipid transfer	--	hypothetical protein F775_26187 [Aegilops tauschii]
NLP	comp123271_c0	0.95	4.83	1.32	0.8	0.17	1.12	--	--	Cellular Component: cytoplasmic membrane-bounded vesicle (GO:0016023);;	--	--	--	Probable lipid transfer;; Protease inhibitor/seed storage/LTP family	Non-specific lipid transfer protein GPI-anchored 2 (Precursor) GN=T28A8.10 OS=Arabidopsis thaliana (Mouse-ear cress) PE=2 SV=1
NLP	comp123470_c0	150.5	390.93	220.59	73.51	124.79	235.16	--	--	Biological Process: lipid transport (GO:0006869);; Molecular Function: lipid binding (GO:0008289);; Biological Process: response to water deprivation (GO:0009414);; Biological Process: response to wounding (GO:0009611);; Biological Process: response to ethylene (GO:0009723);; Biological Process: response to abscisic acid (GO:0009737);; Biological Process: response to salicylic acid (GO:0009751);;…	--	--	--	Protease inhibitor/seed storage/LTP family;; Probable lipid transfer	Probable non-specific lipid-transfer protein 3 (Precursor) GN=LTP3 OS=Triticum aestivum (Wheat) PE=2 SV=1
NLP	comp129958_c0	17.49	37.14	13.13	12.43	3.8	9.5	--	--	Biological Process: lipid transport (GO:0006869);; Molecular Function: lipid binding (GO:0008289);;	--	--	--	Probable lipid transfer;; Protease inhibitor/seed storage/LTP family	Non-specific lipid transfer protein GPI-anchored 2 (Precursor) GN=T28A8.10 OS=Arabidopsis thaliana (Mouse-ear cress) PE=2 SV=1
NLP	comp76827_c0	2.5	4.72	2.75	0.62	0.23	0.78	--	--	Cellular Component: cytoplasmic membrane-bounded vesicle (GO:0016023);;	--	--	--	Probable lipid transfer	--
NLP	comp135579_c0	5.15	6.15	9.13	2.77	2.5	3.16	[M]	Cell wall/membrane/envelope biogenesis	Biological Process: metabolic process (GO:0008152);; Molecular Function: hydrolase activity, acting on ester bonds (GO:0016788);;	K01114|0|bdi:100827970|non-specific phospholipase C6-like; K01114 phospholipase C [EC:3.1.4.3] (A)	--	--	Phosphoesterase family	Non-specific phospholipase C6 (Precursor) GN=NPC6 OS=Arabidopsis thaliana (Mouse-ear cress) PE=2 SV=1	Phospholipase C 2 [Aegilops tauschii]
NLP	comp131329_c1	29.79	15.8	26.83	49.21	41.25	29.66	--	--	--	--	--	--	Probable lipid transfer;; Protease inhibitor/seed storage/LTP family	Non-specific lipid transfer protein GPI-anchored 2 (Precursor) GN=T28A8.10 OS=Arabidopsis thaliana (Mouse-ear cress) PE=2 SV=1
NLP	comp129171_c0	4.03	5	4.29	2.2	1.07	1.43	--	--	Biological Process: proteolysis (GO:0006508);; Biological Process: lipid transport (GO:0006869);; Molecular Function: peptidase activity (GO:0008233);; Molecular Function: lipid binding (GO:0008289);; Cellular Component: cytoplasmic membrane-bounded vesicle (GO:0016023);;	--	--	--	Probable lipid transfer;; Protease inhibitor/seed storage/LTP family	Non-specific lipid-transfer protein-like protein At5g64080 (Precursor) GN=At5g64080 OS=Arabidopsis thaliana (Mouse-ear cress) PE=1 SV=1
NLP	comp127577_c1	664.98	798.49	685.76	429.79	415.98	280.29	--	--	Biological Process: lipid transport (GO:0006869);; Molecular Function: lipid binding (GO:0008289);; Cellular Component: cytoplasmic membrane-bounded vesicle (GO:0016023);;	--	--	--	Protease inhibitor/seed storage/LTP family;; Probable lipid transfer	Non-specific lipid-transfer protein 2 (Precursor) GN=LTP2-B OS=Oryza sativa subsp. indica (Rice) PE=3 SV=1	type 1 non specific lipid transfer protein precursor [Triticum aestivum]
NLP	comp124399_c0	14.93	21.58	31.03	7.58	8.3	12.15	--	--	Molecular Function: serine-type endopeptidase inhibitor activity (GO:0004867);; Cellular Component: cytoplasmic membrane-bounded vesicle (GO:0016023);;	--	--	--	Probable lipid transfer;; Protease inhibitor/seed storage/LTP family	Non-specific lipid transfer protein GPI-anchored 2 (Precursor) GN=T28A8.10 OS=Arabidopsis thaliana (Mouse-ear cress) PE=2 SV=1
LTP	comp115524_c0	106.54	242.81	379.82	13.3	47.98	275.75	--	--	Biological Process: lipid transport (GO:0006869);; Molecular Function: lipid binding (GO:0008289);;	--	--	--	Protease inhibitor/seed storage/LTP family;; Probable lipid transfer	Non-specific lipid-transfer protein Cw18 (Precursor) GN=CW18 OS=Hordeum vulgare (Barley) PE=1 SV=1	lipid transfer protein precursor [Triticum aestivum]
LTP	comp118809_c0	33.63	31.26	10.37	52.65	20.03	22.81	--	--	Biological Process: lipid transport (GO:0006869);; Molecular Function: lipid binding (GO:0008289);; Cellular Component: cytoplasmic membrane-bounded vesicle (GO:0016023);;	--	--	--	Probable lipid transfer;; Protease inhibitor/seed storage/LTP family	Non-specific lipid-transfer protein A (Precursor) GN=WAX9A OS=Brassica oleracea var. italica (Broccoli) PE=3 SV=1	PREDICTED: non-specific lipid-transfer protein 2A-like, partial [Setaria italica]
LTP	comp120579_c0	0.37	1.61	0.58	2.62	3.94	0.47	--	--	Biological Process: lipid transport (GO:0006869);; Molecular Function: lipid binding (GO:0008289);; Cellular Component: cytoplasmic membrane-bounded vesicle (GO:0016023);;	--	--	--	Protease inhibitor/seed storage/LTP family;; Probable lipid transfer	Non-specific lipid-transfer protein (Precursor; Fragment) OS=Triticum aestivum (Wheat) PE=1 SV=2	lipid transfer protein 1 precursor [Triticum aestivum]
Lipoxygenase	comp100249_c0	1.7	3	0.43	0.22	0.37	1.33	--	--	Molecular Function: iron ion binding (GO:0005506);; Cellular Component: chloroplast (GO:0009507);; Molecular Function: linoleate 13S-lipoxygenase activity (GO:0016165);; Biological Process: oxylipin biosynthetic process (GO:0031408);; Biological Process: oxidation-reduction process (GO:0055114);;	K00454|0|bdi:100832776|lipoxygenase 2.3, chloroplastic; K00454 lipoxygenase [EC:1.13.11.12] (A)	--	--	Lipoxygenase	Lipoxygenase 2.3, chloroplastic (Precursor) GN=LOX2.3 OS=Hordeum vulgare (Barley) PE=1 SV=1	predicted protein [Hordeum vulgare subsp. vulgare]
Lipoxygenase	comp122822_c0	11.74	9.14	12.25	4.15	4.5	18.44	--	--	Molecular Function: iron ion binding (GO:0005506);; Cellular Component: chloroplast (GO:0009507);; Biological Process: response to wounding (GO:0009611);; Molecular Function: linoleate 13S-lipoxygenase activity (GO:0016165);; Molecular Function: phytoene dehydrogenase activity (GO:0016166);; Biological Process: electron transport chain (GO:0022900);; Biological Process: oxylipin biosynthetic proc…	K00454|1.21929e-74|bdi:100821730|probable lipoxygenase 8, chloroplastic; K00454 lipoxygenase [EC:1.13.11.12] (A)	--	--	Lipoxygenase;; PLAT/LH2 domain	Lipoxygenase 7, chloroplastic (Precursor) OS=Oryza sativa subsp. japonica (Rice) PE=2 SV=2	Putative lipoxygenase 8, chloroplastic [Aegilops tauschii]
Lipoxygenase	comp131512_c0	14.52	9.06	16.27	5.46	6.55	21.23	--	--	Molecular Function: iron ion binding (GO:0005506);; Cellular Component: chloroplast (GO:0009507);; Biological Process: response to wounding (GO:0009611);; Molecular Function: linoleate 13S-lipoxygenase activity (GO:0016165);; Molecular Function: phytoene dehydrogenase activity (GO:0016166);; Biological Process: electron transport chain (GO:0022900);; Biological Process: oxylipin biosynthetic proc…	K00454|0|bdi:100821730|probable lipoxygenase 8, chloroplastic; K00454 lipoxygenase [EC:1.13.11.12] (A)	--	--	Lipoxygenase	Probable lipoxygenase 8, chloroplastic (Precursor) OS=Oryza sativa subsp. japonica (Rice) PE=2 SV=1	predicted protein [Hordeum vulgare subsp. vulgare]
Lipoxygenase	comp141425_c0	14.43	14.29	11.14	78.4	11.89	11.1	--	--	Molecular Function: iron ion binding (GO:0005506);; Cellular Component: plastid (GO:0009536);; Biological Process: pollen development (GO:0009555);; Biological Process: response to fungus (GO:0009620);; Biological Process: anther dehiscence (GO:0009901);; Molecular Function: linoleate 13S-lipoxygenase activity (GO:0016165);; Biological Process: oxylipin biosynthetic process (GO:0031408);; Biologi…	K00454|0|bdi:100831197|putative lipoxygenase 5; K00454 lipoxygenase [EC:1.13.11.12] (A)	--	--	Lipoxygenase;; PLAT/LH2 domain	Putative lipoxygenase 5 GN=OSJNBa0064H22.1 OS=Oryza sativa subsp. japonica (Rice) PE=3 SV=2	lipoxygenase-like protein [Hordeum vulgare subsp. vulgare]
Lipoxygenase	comp68274_c0	23.03	5.01	5.4	3.89	9.53	5.48	--	--	Biological Process: fatty acid biosynthetic process (GO:0006633);; Molecular Function: oxidoreductase activity, acting on single donors with incorporation of molecular oxygen, incorporation of two atoms of oxygen (GO:0016702);; Molecular Function: metal ion binding (GO:0046872);;	K15718|6.4612e-40|bdi:100833634|linoleate 9S-lipoxygenase 2-like; K15718 linoleate 9S-lipoxygenase [EC:1.13.11.58] (A)	--	--	Lipoxygenase	Linoleate 9S-lipoxygenase 2 GN=OSJNBa0057G07.15 OS=Oryza sativa subsp. japonica (Rice) PE=2 SV=2	Putative lipoxygenase 3 [Aegilops tauschii]
Lipoxygenase	comp71868_c0	1.64	2.47	0.51	0.14	0.57	1	--	--	Molecular Function: iron ion binding (GO:0005506);; Cellular Component: chloroplast (GO:0009507);; Molecular Function: linoleate 13S-lipoxygenase activity (GO:0016165);; Biological Process: oxylipin biosynthetic process (GO:0031408);; Biological Process: oxidation-reduction process (GO:0055114);;	K00454|0|bdi:100824090|lipoxygenase 2.3, chloroplastic-like; K00454 lipoxygenase [EC:1.13.11.12] (A)	--	--	Lipoxygenase;; PLAT/LH2 domain	Lipoxygenase 2.3, chloroplastic (Precursor) GN=LOX2.3 OS=Hordeum vulgare (Barley) PE=1 SV=1	predicted protein [Hordeum vulgare subsp. vulgare]
Lipoxygenase	comp139677_c0	82.09	76.44	63.35	154.01	101.57	100.19	--	--	Molecular Function: iron ion binding (GO:0005506);; Cellular Component: chloroplast (GO:0009507);; Biological Process: response to abscisic acid (GO:0009737);; Biological Process: response to jasmonic acid (GO:0009753);; Biological Process: defense response to bacterium, incompatible interaction (GO:0009816);; Molecular Function: linoleate 13S-lipoxygenase activity (GO:0016165);; Biological Proce…	K15718|2.12581e-100|bdi:100821461|probable linoleate 9S-lipoxygenase 4; K15718 linoleate 9S-lipoxygenase [EC:1.13.11.58] (A)	--	--	Lipoxygenase	Linoleate 9S-lipoxygenase 1 GN=LOX1.1 OS=Hordeum vulgare (Barley) PE=1 SV=2	lipoxygenase-1 [Triticum turgidum subsp. durum]
LEA	comp113034_c0	63.84	88.33	25.34	147.71	238.68	161.01	--	--	--	--	--	--	Small hydrophilic plant seed protein	Late embryogenesis abundant protein B19.3 GN=B19.3 OS=Hordeum vulgare (Barley) PE=2 SV=1
LEA	comp113890_c0	78.79	46.75	15.59	151.41	130.05	84.39	--	--	Biological Process: embryo development (GO:0009790);;	--	--	--	Late embryogenesis abundant (LEA) group 1	18 kDa seed maturation protein GN=GMPM1 OS=Glycine max (Soybean) PE=2 SV=1
LEA	comp126873_c0	104.05	101.96	45.09	322.85	337.08	121.36	--	--	--	--	--	--	Seed maturation protein	Late embryogenesis abundant protein D-34 OS=Gossypium hirsutum (Upland cotton) PE=4 SV=1
LEA	comp129476_c0	124.11	154.1	25.99	1539.99	1517.47	433.99	--	--	Biological Process: response to stress (GO:0006950);;	--	--	--	Small hydrophilic plant seed protein	Late embryogenesis abundant protein B19.3 GN=B19.3 OS=Hordeum vulgare (Barley) PE=2 SV=1	hypothetical protein TRIUR3_08907 [Triticum urartu]
LEA	comp131074_c0	371.51	311.15	97.57	688.42	747.93	402.73	--	--	--	--	--	--	Seed maturation protein;; Seed maturation protein	Late embryogenesis abundant protein D-34 OS=Gossypium hirsutum (Upland cotton) PE=4 SV=1
LEA	comp131947_c0	624.37	356.65	195.25	1417.32	1498.65	737.2	--	--	--	--	--	--	--	--	putative late embryogenesis abundant protein [Hordeum vulgare]
LEA	comp136871_c0	1808.43	1653.27	502.38	3261.56	3844.07	2345.84	--	--	Cellular Component: mitochondrion (GO:0005739);; Biological Process: post-embryonic development (GO:0009791);; Biological Process: single-organism developmental process (GO:0044767);; Biological Process: reproductive structure development (GO:0048608);;	--	--	--	Late embryogenesis abundant protein	Late embryogenesis abundant protein 1 GN=LEA1 OS=Oryza sativa subsp. indica (Rice) PE=1 SV=2
LEA	comp113218_c0	761.52	451.07	159.31	940.39	1004.41	434.33	--	--	--	--	--	--	--	Late embryogenesis abundant protein, group 3 OS=Oryza sativa subsp. japonica (Rice) PE=2 SV=1
LEA	comp119661_c0	14.97	18.97	12.87	119.01	32.59	13.37	--	--	--	--	--	--	Late embryogenesis abundant protein	--	predicted protein [Hordeum vulgare subsp. vulgare]
LEA	comp121043_c0	221.81	300.42	154.16	252.24	628.59	428.19	--	--	Cellular Component: plasma membrane (GO:0005886);; Biological Process: response to desiccation (GO:0009269);; Biological Process: response to wounding (GO:0009611);; Biological Process: response to high light intensity (GO:0009644);; Biological Process: defense response to fungus (GO:0050832);;	--	--	--	Late embryogenesis abundant protein	Late embryogenesis abundant protein Lea14-A GN=LEA14-A OS=Gossypium hirsutum (Upland cotton) PE=2 SV=1
LEA	comp124130_c0	9.4	18.45	14.92	0.49	1.11	11.42	--	--	Cellular Component: plant-type cell wall (GO:0009505);; Biological Process: defense response to virus (GO:0051607);;	--	--	--	Late embryogenesis abundant protein	Protein YLS9 GN=F11F19.11 OS=Arabidopsis thaliana (Mouse-ear cress) PE=2 SV=1
LEA	comp124838_c0	126.92	99.55	41.21	219.49	195.32	112.08	--	--	--	--	--	--	Seed maturation protein	Late embryogenesis abundant protein D-34 OS=Gossypium hirsutum (Upland cotton) PE=4 SV=1
LEA	comp125129_c0	203.76	204.56	77.36	273.56	386.49	188.24	--	--	Biological Process: embryo development (GO:0009790);;	--	--	--	Late embryogenesis abundant (LEA) group 1	--	Protein LE25 [Triticum urartu]
LEA	comp126358_c0	15.29	9.86	2.17	9.58	2.1	0.68	--	--	Cellular Component: mitochondrion (GO:0005739);;	--	--	--	Late embryogenesis abundant protein	Late embryogenesis abundant protein Lea5-A GN=LEA5-A OS=Gossypium hirsutum (Upland cotton) PE=2 SV=1
LEA	comp126663_c0	238.96	350.53	166.48	277.18	326	406.35	--	--	Cellular Component: plasma membrane (GO:0005886);; Biological Process: response to desiccation (GO:0009269);; Biological Process: response to wounding (GO:0009611);; Biological Process: response to high light intensity (GO:0009644);; Biological Process: defense response to fungus (GO:0050832);;	--	--	--	Late embryogenesis abundant protein	Late embryogenesis abundant protein Lea14-A GN=LEA14-A OS=Gossypium hirsutum (Upland cotton) PE=2 SV=1	Late embryogenesis abundant protein Lea14-A [Aegilops tauschii]
LEA	comp127611_c0	2.47	5.51	1.89	40.54	8	2.07	--	--	--	--	--	--	Late embryogenesis abundant protein	--	predicted protein [Hordeum vulgare subsp. vulgare]
LEA	comp129172_c0	14.23	36.1	20.28	49.79	13.85	15.48	--	--	Cellular Component: mitochondrion (GO:0005739);;	--	--	--	Late embryogenesis abundant protein	Protein YLS9 GN=F11F19.11 OS=Arabidopsis thaliana (Mouse-ear cress) PE=2 SV=1
LEA	comp130841_c0	2.36	5.62	5.43	14.81	4.67	2.71	--	--	--	--	--	--	Late embryogenesis abundant protein	--	predicted protein [Hordeum vulgare subsp. vulgare]
LEA	comp131381_c0	398.92	152.56	49.74	608.94	615.35	282.6	--	--	--	--	--	--	Late embryogenesis abundant protein	Late embryogenesis abundant protein, group 3 GN=LEA3 OS=Oryza sativa subsp. indica (Rice) PE=1 SV=1	hypothetical protein TRIUR3_24891 [Triticum urartu]
LEA	comp131757_c2	127.48	86.77	38.55	159.23	175.29	127.78	--	--	Biological Process: embryo development (GO:0009790);;	--	--	--	Late embryogenesis abundant (LEA) group 1	--	predicted protein [Hordeum vulgare subsp. vulgare]
LEA	comp132478_c0	76.34	133.22	44.48	485.09	210.04	69.12	--	--	--	--	--	--	Late embryogenesis abundant protein	Protein YLS9 GN=F11F19.11 OS=Arabidopsis thaliana (Mouse-ear cress) PE=2 SV=1	predicted protein [Hordeum vulgare subsp. vulgare]
LEA	comp133688_c0	12.31	15.6	10.87	28.68	8.49	12.02	--	--	Molecular Function: magnesium ion binding (GO:0000287);; Molecular Function: pyruvate kinase activity (GO:0004743);; Cellular Component: plasma membrane (GO:0005886);; Biological Process: glycolysis (GO:0006096);; Cellular Component: plastid (GO:0009536);; Biological Process: phosphorylation (GO:0016310);; Molecular Function: potassium ion binding (GO:0030955);; Biological Process: response to ca…	--	--	--	Late embryogenesis abundant protein	Protein YLS9 GN=F11F19.11 OS=Arabidopsis thaliana (Mouse-ear cress) PE=2 SV=1	predicted protein [Hordeum vulgare subsp. vulgare]
LEA	comp134854_c0	61.2	121.6	78.73	275.31	155.77	60.42	--	--	Cellular Component: plastid (GO:0009536);; Cellular Component: cytoplasmic membrane-bounded vesicle (GO:0016023);;	--	--	--	Late embryogenesis abundant protein	Protein YLS9 GN=F11F19.11 OS=Arabidopsis thaliana (Mouse-ear cress) PE=2 SV=1	predicted protein [Hordeum vulgare subsp. vulgare]
LEA	comp135175_c0	198.49	90.86	39.97	224.98	318.06	232.88	--	--	--	--	--	--	Seed maturation protein	Late embryogenesis abundant protein D-34 OS=Gossypium hirsutum (Upland cotton) PE=4 SV=1
LEA	comp120784_c0	0.63	2.69	2.83	0.3	0.25	0.9	--	--	--	--	--	--	--	Late embryogenesis abundant protein, group 3 GN=LEA3 OS=Oryza sativa subsp. indica (Rice) PE=1 SV=1
LEA	comp141775_c1	139.53	107.53	64.13	152.79	220.34	195.21	--	--	--	--	--	--	Seed maturation protein	Late embryogenesis abundant protein D-34 OS=Gossypium hirsutum (Upland cotton) PE=4 SV=1
LEA	comp131381_c1	5092.34	4447.59	2179	6586.1	6716.34	4846.68	--	--	--	--	[S]	Function unknown	--	Late embryogenesis abundant protein, group 3 OS=Oryza sativa subsp. japonica (Rice) PE=2 SV=1	hypothetical protein F775_31889 [Aegilops tauschii]
LEA	comp129962_c0	491.8	410.56	279.63	814.18	1107.29	829.29	--	--	--	--	--	--	Late embryogenesis abundant protein	--	hypothetical protein TRIUR3_29139 [Triticum urartu]
LEA	comp128902_c0	1055.27	590.14	377.08	1309.42	1371.49	986.74	--	--	--	--	--	--	Late embryogenesis abundant (LEA) group 1	--	--
LEA	comp126988_c0	12	13.03	21.52	43.24	37.64	25.22	--	--	--	--	--	--	Late embryogenesis abundant protein	--
LEA	comp123725_c0	369.81	376	179.17	463.45	562.84	592.29	--	--	Molecular Function: ATP binding (GO:0005524);; Cellular Component: cell wall (GO:0005618);; Cellular Component: nucleolus (GO:0005730);; Cellular Component: mitochondrion (GO:0005739);; Cellular Component: cytosol (GO:0005829);; Cellular Component: plasma membrane (GO:0005886);; Biological Process: protein folding (GO:0006457);; Biological Process: defense response (GO:0006952);; Biological Proce…	--	--	--	Late embryogenesis abundant protein 18	--	hypothetical protein F775_07255 [Aegilops tauschii]
LEA	comp131937_c0	9.19	17.09	12.96	27.45	20.46	11.29	--	--	Cellular Component: plastid (GO:0009536);;	--	--	--	Late embryogenesis abundant protein	--	predicted protein [Hordeum vulgare subsp. vulgare]
LEA	comp129098_c0	21.48	30.97	22.25	62.5	34.04	19.19	--	--	--	--	--	--	Late embryogenesis abundant protein	--	unnamed protein product [Triticum aestivum]
LEA	comp120561_c0	2.97	2.97	1.8	10.55	5	2.45	--	--	--	--	--	--	Late embryogenesis abundant protein	--	hypothetical protein F775_06853 [Aegilops tauschii]
LEA	comp114482_c0	0.41	0.51	1.06	3.54	1.51	0.17	--	--	--	--	--	--	Late embryogenesis abundant protein	--	hypothetical protein TRIUR3_31262 [Triticum urartu]
LEA	comp110686_c0	1268.14	1955.93	1400.69	513.11	956.37	1835.68	--	--	--	--	--	--	Late embryogenesis abundant protein	--	ORF1 [Hordeum vulgare subsp. vulgare]
Indole-3-acetaldehyde oxidase	comp123973_c0	10.69	10.02	5.62	2.25	7.94	11.84	[F]	Nucleotide transport and metabolism	Molecular Function: iron ion binding (GO:0005506);; Molecular Function: electron carrier activity (GO:0009055);; Biological Process: abscisic acid biosynthetic process (GO:0009688);; Biological Process: auxin biosynthetic process (GO:0009851);; Molecular Function: abscisic aldehyde oxidase activity (GO:0010293);; Molecular Function: oxidoreductase activity, acting on CH-OH group of donors (GO:001…	K11817|1.35557e-64|bdi:100836900|probable aldehyde oxidase 2; K11817 indole-3-acetaldehyde oxidase [EC:1.2.3.7] (A)	[F]	Nucleotide transport and metabolism	Molybdopterin-binding domain of aldehyde dehydrogenase	Indole-3-acetaldehyde oxidase GN=AO2 OS=Zea mays (Maize) PE=2 SV=1	Putative aldehyde oxidase 3 [Aegilops tauschii]
HSP	comp140208_c0	3.09	7.42	1.84	16.5	16.72	4.24	[O]	Posttranslational modification, protein turnover, chaperones	Molecular Function: ATP binding (GO:0005524);; Biological Process: protein folding (GO:0006457);; Biological Process: heat acclimation (GO:0010286);;	K09489|0|bdi:100829842|heat shock 70 kDa protein 8; K09489 heat shock 70kDa protein 4 (A)	[O]	Posttranslational modification, protein turnover, chaperones	Hsp70 protein	Heat shock 70 kDa protein 8 GN=F22D22.13 OS=Arabidopsis thaliana (Mouse-ear cress) PE=1 SV=1
HSP	comp107760_c1	22.11	0	0	0.53	0.4	0	[O]	Posttranslational modification, protein turnover, chaperones	Molecular Function: ATP binding (GO:0005524);; Biological Process: response to stress (GO:0006950);;	K03283|5.40728e-63|sly:101254866|heat shock cognate 70 kDa protein 2-like; K03283 heat shock 70kDa protein 1/8 (A)	[O]	Posttranslational modification, protein turnover, chaperones	Hsp70 protein	Heat shock cognate 70 kDa protein 1 GN=HSC-I OS=Solanum lycopersicum (Tomato) PE=2 SV=1	heat shock protein 70-like protein [Panax quinquefolius]
HSP	comp115029_c0	2.74	1.64	0	0	2.82	0	[O]	Posttranslational modification, protein turnover, chaperones	Molecular Function: ATP binding (GO:0005524);; Biological Process: response to stress (GO:0006950);;	K03283|4.10031e-77|osa:4332420|Os03g0277300; K03283 heat shock 70kDa protein 1/8 (A)	[O]	Posttranslational modification, protein turnover, chaperones	Hsp70 protein;; NAD-specific glutamate dehydrogenase	Heat shock 70 kDa protein GN=HSP70 OS=Achlya klebsiana PE=2 SV=1	Heat shock protein HSS1 [Rhizoctonia solani AG-1 IB]
HSP	comp116720_c1	15.12	10.06	32.92	97.48	100.12	36.88	[O]	Posttranslational modification, protein turnover, chaperones	Molecular Function: ATP binding (GO:0005524);; Biological Process: response to stress (GO:0006950);;	K03283|2.76393e-47|osa:4332420|Os03g0277300; K03283 heat shock 70kDa protein 1/8 (A)	[O]	Posttranslational modification, protein turnover, chaperones	NAD-specific glutamate dehydrogenase;; Hsp70 protein	Heat shock 70 kDa protein GN=HSP70 OS=Zea mays (Maize) PE=3 SV=2
HSP	comp117635_c1	6.76	0	0	0.06	0.34	0.13	[O]	Posttranslational modification, protein turnover, chaperones	Molecular Function: ATP binding (GO:0005524);; Cellular Component: cell wall (GO:0005618);; Cellular Component: nucleus (GO:0005634);; Cellular Component: mitochondrion (GO:0005739);; Cellular Component: vacuolar membrane (GO:0005774);; Cellular Component: Golgi apparatus (GO:0005794);; Cellular Component: cytosol (GO:0005829);; Cellular Component: plasma membrane (GO:0005886);; Biological Proces…	K04079|4.47359e-157|brp:103856958|heat shock protein 90-2; K04079 molecular chaperone HtpG (A)	[O]	Posttranslational modification, protein turnover, chaperones	Hsp90 protein;; Histidine kinase-, DNA gyrase B-, and HSP90-like ATPase;; Histidine kinase-, DNA gyrase B-, and HSP90-like ATPase	Heat shock cognate protein 80 GN=HSC80 OS=Solanum lycopersicum (Tomato) PE=2 SV=1	PREDICTED: heat shock protein 90-2 [Brassica rapa]
HSP	comp117635_c2	9.27	0.47	0.04	0.4	0.31	0.26	[O]	Posttranslational modification, protein turnover, chaperones	Molecular Function: ATP binding (GO:0005524);; Biological Process: protein folding (GO:0006457);; Biological Process: response to stress (GO:0006950);; Molecular Function: unfolded protein binding (GO:0051082);;	K04079|0|brp:103851857|heat shock protein 90-2-like; K04079 molecular chaperone HtpG (A)	[O]	Posttranslational modification, protein turnover, chaperones	Hsp90 protein	Heat shock cognate protein 80 GN=HSC80 OS=Solanum lycopersicum (Tomato) PE=2 SV=1	hypothetical protein MIMGU_mgv1a002215mg [Erythranthe guttata]
HSP	comp121618_c1	16.27	15.35	2.32	12.84	19.05	9.68	[O]	Posttranslational modification, protein turnover, chaperones	Biological Process: protein folding (GO:0006457);; Biological Process: response to heat (GO:0009408);;	K13993|7.48479e-51|osa:4330933|Os02g0782500; K13993 HSP20 family protein (A)	[O]	Posttranslational modification, protein turnover, chaperones	Hsp20/alpha crystallin family	18.6 kDa class III heat shock protein OS=Oryza sativa subsp. japonica (Rice) PE=2 SV=1	predicted protein [Hordeum vulgare subsp. vulgare]
HSP	comp123306_c1	30.76	9.76	22.14	10.04	13.72	13.31	[O]	Posttranslational modification, protein turnover, chaperones	Molecular Function: ATP binding (GO:0005524);; Biological Process: response to stress (GO:0006950);;	K03283|9.69881e-100|cam:101501772|heat shock cognate 70 kDa protein 2-like; K03283 heat shock 70kDa protein 1/8 (A)	[O]	Posttranslational modification, protein turnover, chaperones	Hsp70 protein	Heat shock cognate 70 kDa protein 2 GN=HSC-2 OS=Solanum lycopersicum (Tomato) PE=1 SV=1	70 kDa heat shock protein [Sandersonia aurantiaca]
HSP	comp128779_c0	10.45	18.58	11.07	25.66	30.4	14.83	[O]	Posttranslational modification, protein turnover, chaperones	Molecular Function: ATP binding (GO:0005524);; Cellular Component: cell wall (GO:0005618);; Cellular Component: mitochondrial matrix (GO:0005759);; Cellular Component: vacuolar membrane (GO:0005774);; Biological Process: gluconeogenesis (GO:0006094);; Biological Process: glycolysis (GO:0006096);; Biological Process: protein folding (GO:0006457);; Biological Process: response to stress (GO:0006950…	--	[O]	Posttranslational modification, protein turnover, chaperones	Hsp70 protein	Heat shock 70 kDa protein, mitochondrial (Precursor) OS=Phaseolus vulgaris (Kidney bean) PE=1 SV=1	Heat shock 70 kDa protein, mitochondrial [Aegilops tauschii]
HSP	comp129577_c0	256.6	253.81	204.78	432.12	449.97	248.26	[O]	Posttranslational modification, protein turnover, chaperones	Molecular Function: ATP binding (GO:0005524);; Biological Process: response to stress (GO:0006950);;	K03283|0|gmx:100789474|heat shock cognate 70 kDa protein 2-like; K03283 heat shock 70kDa protein 1/8 (A)	[O]	Posttranslational modification, protein turnover, chaperones	NAD-specific glutamate dehydrogenase;; Hsp70 protein	Heat shock cognate 70 kDa protein 2 GN=HSC-2 OS=Solanum lycopersicum (Tomato) PE=1 SV=1	HSP70 [Triticum aestivum]
HSP	comp131908_c0	14.49	15.59	6.71	6.7	22.84	20.17	--	--	Biological Process: response to heat (GO:0009408);; Cellular Component: cytoplasmic membrane-bounded vesicle (GO:0016023);;	K13993|3.33747e-47|obr:102717557|17.9 kDa heat shock protein 2-like; K13993 HSP20 family protein (A)	[O]	Posttranslational modification, protein turnover, chaperones	Hsp20/alpha crystallin family	17.9 kDa heat shock protein 2 GN=P0443D08.1 OS=Oryza sativa subsp. japonica (Rice) PE=2 SV=1	hypothetical protein TRIUR3_34188 [Triticum urartu]
HSP	comp133654_c0	67.24	69.24	48.75	60.35	52.39	26.52	[O]	Posttranslational modification, protein turnover, chaperones	Biological Process: response to stress (GO:0006950);;	K13993|2.16488e-47|osa:4340508|Os06g0219500; K13993 HSP20 family protein (A)	[O]	Posttranslational modification, protein turnover, chaperones	Hsp20/alpha crystallin family	26.2 kDa heat shock protein, mitochondrial (Precursor) GN=P0436F11.23 OS=Oryza sativa subsp. japonica (Rice) PE=2 SV=1	22.7 kDa heat-shock protein [Aegilops peregrina]
HSP	comp134559_c0	12	4.97	18.46	22.74	21.3	10.66	[O]	Posttranslational modification, protein turnover, chaperones	Molecular Function: ATP binding (GO:0005524);; Biological Process: response to stress (GO:0006950);;	K03283|4.18543e-48|ppp:PHYPADRAFT_151956|hypothetical protein; K03283 heat shock 70kDa protein 1/8 (A)	[O]	Posttranslational modification, protein turnover, chaperones	Hsp70 protein;; NAD-specific glutamate dehydrogenase	Probable mediator of RNA polymerase II transcription subunit 37e GN=At5g02500 OS=Arabidopsis thaliana (Mouse-ear cress) PE=1 SV=3
HSP	comp141079_c1	1.71	2.5	1.79	36.82	26.43	7.62	--	--	Molecular Function: ATP binding (GO:0005524);; Biological Process: response to stress (GO:0006950);;	K03283|1.08644e-07|osa:4332420|Os03g0277300; K03283 heat shock 70kDa protein 1/8 (A)	[O]	Posttranslational modification, protein turnover, chaperones	--	Heat shock cognate 70 kDa protein GN=HSP70 OS=Petunia hybrida (Petunia) PE=2 SV=1
HSP	comp99647_c0	3.85	5.12	7.1	8.07	10.2	12.15	[R]	General function prediction only	--	--	[R]	General function prediction only	Ankyrin repeats (3 copies);; Ankyrin repeat;; Ankyrin repeat;; Ankyrin repeats (many copies);; Ankyrin repeats (many copies);; TPR repeat;; Tetratricopeptide repeat;; Tetratricopeptide repeat	Hsp70-Hsp90 organizing protein GN=HOP OS=Triticum aestivum (Wheat) PE=1 SV=1
HSP	comp616097_c0	0.83	0.96	0.99	0.36	0.26	0.04	[O]	Posttranslational modification, protein turnover, chaperones	Cellular Component: intracellular membrane-bounded organelle (GO:0043231);; Cellular Component: cytoplasmic part (GO:0044444);;	K09490|7.38595e-155|sita:101766033|luminal-binding protein 4-like; K09490 heat shock 70kDa protein 5 (A)	[O]	Posttranslational modification, protein turnover, chaperones	Hsp70 protein;; NAD-specific glutamate dehydrogenase	Luminal-binding protein 5 (Precursor) GN=BIP5 OS=Nicotiana tabacum (Common tobacco) PE=2 SV=1	Luminal-binding protein 5 [Aegilops tauschii]
HSP	comp141563_c1	17.3	26.75	28.15	22.98	13.52	14.09	[O]	Posttranslational modification, protein turnover, chaperones	--	K09489|3.22733e-29|obr:102715979|heat shock 70 kDa protein 14-like; K09489 heat shock 70kDa protein 4 (A)	[O]	Posttranslational modification, protein turnover, chaperones	Hsp70 protein;; Ribosome inactivating protein	Heat shock 70 kDa protein 14 OS=Arabidopsis thaliana (Mouse-ear cress) PE=2 SV=1	PREDICTED: heat shock 70 kDa protein 14-like [Elaeis guineensis]
HSP	comp117735_c0	81.64	75.27	93.99	106.22	140.74	85.99	[O]	Posttranslational modification, protein turnover, chaperones	Molecular Function: ATP binding (GO:0005524);; Biological Process: response to stress (GO:0006950);;	K03283|1.46681e-46|bdi:100827922|heat shock cognate 70 kDa protein 2-like; K03283 heat shock 70kDa protein 1/8 (A)	[O]	Posttranslational modification, protein turnover, chaperones	Hsp70 protein	Heat shock 70 kDa protein GN=HSP70 OS=Zea mays (Maize) PE=3 SV=2
GST	comp122478_c2	10.6	25.56	23.55	1.38	0.81	12.18	[O]	Posttranslational modification, protein turnover, chaperones	Molecular Function: transferase activity (GO:0016740);;	K00799|1.21143e-84|bdi:100831129|glutathione S-transferase 1; K00799 glutathione S-transferase [EC:2.5.1.18] (A)	[O]	Posttranslational modification, protein turnover, chaperones	Glutathione S-transferase, N-terminal domain;; Glutathione S-transferase, C-terminal domain;; Glutathione S-transferase, N-terminal domain;; Glutathione S-transferase, N-terminal domain	Probable glutathione S-transferase GSTF2 OS=Oryza sativa subsp. japonica (Rice) PE=1 SV=3	putative glutathione S-transferase GSTF2 [Triticum urartu]
GST	comp134985_c3	18.09	25.65	8.17	7.77	10.79	19.28	[O]	Posttranslational modification, protein turnover, chaperones	Molecular Function: glutathione transferase activity (GO:0004364);; Biological Process: defense response (GO:0006952);;	K00799|6.78062e-94|bdi:100829746|glutathione transferase GST 23-like; K00799 glutathione S-transferase [EC:2.5.1.18] (A)	[O]	Posttranslational modification, protein turnover, chaperones	Glutathione S-transferase, C-terminal domain;; Glutathione S-transferase, C-terminal domain	Glutathione transferase GST 23 OS=Zea mays (Maize) PE=2 SV=1	hypothetical protein F775_31981 [Aegilops tauschii]
GST	comp109618_c0	67.41	51.68	50.95	30.91	23.06	102.62	[O]	Posttranslational modification, protein turnover, chaperones	Molecular Function: transferase activity (GO:0016740);;	K00799|8.0313e-108|bdi:100842469|probable glutathione S-transferase GSTU6; K00799 glutathione S-transferase [EC:2.5.1.18] (A)	[O]	Posttranslational modification, protein turnover, chaperones	Glutathione S-transferase, N-terminal domain;; Glutathione S-transferase, N-terminal domain;; Glutathione S-transferase, N-terminal domain;; Glutathione S-transferase, C-terminal domain;; Glutathione S-transferase, C-terminal domain	Probable glutathione S-transferase GSTU6 GN=OSJNBb0038A07.2 OS=Oryza sativa subsp. japonica (Rice) PE=2 SV=2
GST	comp112018_c0	15.08	6.13	1.35	3.88	0.53	2.17	[O]	Posttranslational modification, protein turnover, chaperones	Molecular Function: glutathione transferase activity (GO:0004364);; Cellular Component: chloroplast stroma (GO:0009570);; Biological Process: protein glutathionylation (GO:0010731);; Biological Process: response to cadmium ion (GO:0046686);;	K00799|8.94274e-129|bdi:100846574|	[O]	Posttranslational modification, protein turnover, chaperones	Glutathione S-transferase, N-terminal domain;; Glutathione S-transferase, N-terminal domain;; Glutathione S-transferase, C-terminal domain;; Glutathione S-transferase, C-terminal domain	Protein IN2-1 homolog B GN=GSTZ5 OS=Oryza sativa subsp. japonica (Rice) PE=2 SV=1	IN2-1 protein [Zea mays]
GST	comp114022_c0	10.81	17.48	16.9	4.13	2.71	14.59	--	--	Molecular Function: glutathione transferase activity (GO:0004364);; Cellular Component: cytoplasm (GO:0005737);; Biological Process: response to abiotic stimulus (GO:0009628);; Biological Process: post-embryonic development (GO:0009791);; Biological Process: response to chemical (GO:0042221);;	K00799|5.48127e-45|obr:102710054|probable glutathione S-transferase GSTU6-like; K00799 glutathione S-transferase [EC:2.5.1.18] (A)	[O]	Posttranslational modification, protein turnover, chaperones	--	Probable glutathione S-transferase GSTU6 GN=OSJNBb0038A07.2 OS=Oryza sativa subsp. japonica (Rice) PE=2 SV=2	glutathione S-transferase, putative, expressed [Triticum aestivum]
GST	comp114595_c0	7.05	4.73	3.34	0.43	0.55	3.42	[O]	Posttranslational modification, protein turnover, chaperones	Biological Process: response to abiotic stimulus (GO:0009628);; Biological Process: post-embryonic development (GO:0009791);; Biological Process: response to chemical (GO:0042221);;	K00799|1.23111e-118|bdi:100840442|probable glutathione S-transferase GSTU6; K00799 glutathione S-transferase [EC:2.5.1.18] (A)	[O]	Posttranslational modification, protein turnover, chaperones	Glutathione S-transferase, N-terminal domain;; Glutathione S-transferase, N-terminal domain;; Glutathione S-transferase, N-terminal domain;; Glutathione S-transferase, C-terminal domain	Probable glutathione S-transferase GSTU6 GN=OSJNBb0038A07.2 OS=Oryza sativa subsp. japonica (Rice) PE=2 SV=2	hypothetical protein F775_30884 [Aegilops tauschii]
GST	comp114701_c0	3.8	5.03	6.93	8.04	2.44	4.76	--	--	Cellular Component: intracellular membrane-bounded organelle (GO:0043231);; Cellular Component: cytoplasmic part (GO:0044444);;	K00799|1.83957e-54|sita:101765264|probable glutathione S-transferase GSTU6-like; K00799 glutathione S-transferase [EC:2.5.1.18] (A)	[O]	Posttranslational modification, protein turnover, chaperones	Glutathione S-transferase, C-terminal domain;; Glutathione S-transferase, N-terminal domain;; Glutathione S-transferase, N-terminal domain;; Glutathione S-transferase, N-terminal domain	Probable glutathione S-transferase GSTU6 GN=OSJNBb0038A07.2 OS=Oryza sativa subsp. japonica (Rice) PE=2 SV=2	hypothetical protein F775_11604 [Aegilops tauschii]
GST	comp118457_c0	54.99	29.6	43.1	96.46	50.89	73.27	--	--	Molecular Function: glutathione transferase activity (GO:0004364);; Cellular Component: chloroplast (GO:0009507);; Biological Process: de-etiolation (GO:0009704);; Biological Process: response to cadmium ion (GO:0046686);; Biological Process: lateral root development (GO:0048527);; Biological Process: response to growth hormone (GO:0060416);; Biological Process: response to karrikin (GO:0080167);;	K00799|5.11428e-15|bdi:100825314|	--	--	Glutathione S-transferase, C-terminal domain;; Glutathione S-transferase, C-terminal domain	--	hypothetical protein F775_19882 [Aegilops tauschii]
GST	comp118711_c0	55.09	39.29	50.55	33.54	38.9	103.76	[O]	Posttranslational modification, protein turnover, chaperones	Molecular Function: transferase activity (GO:0016740);; Biological Process: response to stimulus (GO:0050896);;	--	[O]	Posttranslational modification, protein turnover, chaperones	Glutathione S-transferase, N-terminal domain;; Glutathione S-transferase, N-terminal domain;; Glutathione S-transferase, N-terminal domain;; Glutathione S-transferase, C-terminal domain	Probable glutathione S-transferase GSTU6 GN=OSJNBb0038A07.2 OS=Oryza sativa subsp. japonica (Rice) PE=2 SV=2	hypothetical protein F775_26086 [Aegilops tauschii]
GST	comp119299_c0	90.74	91.88	88.48	62.74	25.64	106.57	[O]	Posttranslational modification, protein turnover, chaperones	Molecular Function: glutathione transferase activity (GO:0004364);;	K00799|8.63215e-106|zma:541837|gst24; glutathione transferase24; K00799 glutathione S-transferase [EC:2.5.1.18] (A)	[O]	Posttranslational modification, protein turnover, chaperones	Glutathione S-transferase, C-terminal domain;; Glutathione S-transferase, N-terminal domain;; Glutathione S-transferase, C-terminal domain;; Glutathione S-transferase, N-terminal domain	Probable glutathione S-transferase OS=Nicotiana tabacum (Common tobacco) PE=2 SV=1
GST	comp119299_c1	53.55	43.47	41.51	28.7	10.16	40.31	--	--	Molecular Function: glutathione transferase activity (GO:0004364);;	K00799|3.4356e-16|zma:541837|gst24; glutathione transferase24; K00799 glutathione S-transferase [EC:2.5.1.18] (A)	[O]	Posttranslational modification, protein turnover, chaperones	Glutathione S-transferase, N-terminal domain	Glutathione S-transferase U7 GN=F16P2.20 OS=Arabidopsis thaliana (Mouse-ear cress) PE=2 SV=1
GST	comp120550_c0	16.05	19.6	20.17	7.73	5.11	35.77	--	--	Biological Process: response to abiotic stimulus (GO:0009628);; Biological Process: post-embryonic development (GO:0009791);; Biological Process: response to chemical (GO:0042221);;	K00799|2.678e-44|bdi:100844797|uncharacterized LOC100844797; K00799 glutathione S-transferase [EC:2.5.1.18] (A)	[O]	Posttranslational modification, protein turnover, chaperones	Glutathione S-transferase, C-terminal domain;; Glutathione S-transferase, C-terminal domain	Probable glutathione S-transferase GSTU6 GN=OSJNBb0038A07.2 OS=Oryza sativa subsp. japonica (Rice) PE=2 SV=2
GST	comp120927_c0	56.73	49.99	21.08	58.2	47.02	51.1	[O]	Posttranslational modification, protein turnover, chaperones	Molecular Function: glutathione transferase activity (GO:0004364);; Cellular Component: chloroplast stroma (GO:0009570);; Biological Process: protein glutathionylation (GO:0010731);; Biological Process: response to cadmium ion (GO:0046686);;	K00799|9.70041e-144|bdi:100842990|protein IN2-1 homolog B-like; K00799 glutathione S-transferase [EC:2.5.1.18] (A)	[O]	Posttranslational modification, protein turnover, chaperones	Glutathione S-transferase, N-terminal domain;; Glutathione S-transferase, N-terminal domain;; Glutathione S-transferase, C-terminal domain;; Glutathione S-transferase, C-terminal domain	Protein IN2-1 homolog B GN=GSTZ5 OS=Oryza sativa subsp. japonica (Rice) PE=2 SV=1	predicted protein [Hordeum vulgare subsp. vulgare]
GST	comp121275_c0	21.81	16.26	15.13	19.08	11.68	42.87	--	--	Biological Process: response to abiotic stimulus (GO:0009628);; Biological Process: post-embryonic development (GO:0009791);; Molecular Function: transferase activity (GO:0016740);; Biological Process: response to chemical (GO:0042221);;	K00799|3.11744e-46|bdi:100841867|probable glutathione S-transferase GSTU6; K00799 glutathione S-transferase [EC:2.5.1.18] (A)	[O]	Posttranslational modification, protein turnover, chaperones	Glutathione S-transferase, C-terminal domain;; Glutathione S-transferase, C-terminal domain	Probable glutathione S-transferase GSTU6 GN=OSJNBb0038A07.2 OS=Oryza sativa subsp. japonica (Rice) PE=2 SV=2	hypothetical protein F775_19679 [Aegilops tauschii]
GST	comp121275_c3	18.99	22.46	21.31	14.21	9.91	32.25	--	--	Molecular Function: glutathione transferase activity (GO:0004364);; Biological Process: glutathione metabolic process (GO:0006749);; Cellular Component: chloroplast (GO:0009507);; Biological Process: de-etiolation (GO:0009704);; Biological Process: response to cadmium ion (GO:0046686);; Biological Process: lateral root development (GO:0048527);; Biological Process: response to growth hormone (GO:…	K00799|1.58132e-85|obr:102708650|probable glutathione S-transferase GSTU6-like; K00799 glutathione S-transferase [EC:2.5.1.18] (A)	[O]	Posttranslational modification, protein turnover, chaperones	Glutathione S-transferase, N-terminal domain;; Glutathione S-transferase, N-terminal domain;; Glutathione S-transferase, N-terminal domain	Probable glutathione S-transferase GSTU6 GN=OSJNBb0038A07.2 OS=Oryza sativa subsp. japonica (Rice) PE=2 SV=2
GST	comp121686_c0	88.58	59.51	68.62	25.01	12.6	109.96	[O]	Posttranslational modification, protein turnover, chaperones	Molecular Function: glutathione transferase activity (GO:0004364);;	K00799|2.92849e-122|bdi:100843078|probable glutathione S-transferase GSTU6; K00799 glutathione S-transferase [EC:2.5.1.18] (A)	[O]	Posttranslational modification, protein turnover, chaperones	Glutathione S-transferase, N-terminal domain;; Glutathione S-transferase, N-terminal domain;; Glutathione S-transferase, N-terminal domain;; Glutathione S-transferase, C-terminal domain;; Glutathione S-transferase, C-terminal domain	Probable glutathione S-transferase GSTU6 GN=OSJNBb0038A07.2 OS=Oryza sativa subsp. japonica (Rice) PE=2 SV=2	predicted protein [Hordeum vulgare subsp. vulgare]
GST	comp129203_c0	2.62	2.83	1.84	8.08	3.15	2.32	[O]	Posttranslational modification, protein turnover, chaperones	Cellular Component: plasma membrane (GO:0005886);;	--	[S]	Function unknown	Glutathione S-transferase, N-terminal domain;; Glutathione S-transferase, N-terminal domain;; Glutathione S-transferase, C-terminal domain;; Glutathione S-transferase, C-terminal domain;; Glutathione S-transferase, N-terminal domain	Glutathione S-transferase TCHQD GN=TCHQD OS=Arabidopsis thaliana (Mouse-ear cress) PE=2 SV=1	hypothetical protein F775_28473 [Aegilops tauschii]
GST	comp130855_c0	9.46	17.25	18.81	1.19	2.6	18.7	[O]	Posttranslational modification, protein turnover, chaperones	Molecular Function: glutathione transferase activity (GO:0004364);; Cellular Component: chloroplast (GO:0009507);; Biological Process: de-etiolation (GO:0009704);; Biological Process: response to cadmium ion (GO:0046686);; Biological Process: lateral root development (GO:0048527);; Biological Process: response to growth hormone (GO:0060416);; Biological Process: response to karrikin (GO:0080167);;	K00799|1.4481e-51|bdi:100842777|uncharacterized LOC100842777; K00799 glutathione S-transferase [EC:2.5.1.18] (A)	[O]	Posttranslational modification, protein turnover, chaperones	Glutathione S-transferase, C-terminal domain;; Glutathione S-transferase, C-terminal domain	Probable glutathione S-transferase OS=Nicotiana tabacum (Common tobacco) PE=2 SV=1	putative glutathione S-transferase GSTU6 [Triticum urartu]
GST	comp133367_c0	189.55	183.94	249.89	129.58	160.9	578.04	[O]	Posttranslational modification, protein turnover, chaperones	Cellular Component: chloroplast stroma (GO:0009570);; Biological Process: protein glutathionylation (GO:0010731);; Molecular Function: transferase activity (GO:0016740);; Biological Process: response to cadmium ion (GO:0046686);;	K00799|3.07662e-150|bdi:100846270|protein IN2-1 homolog A-like; K00799 glutathione S-transferase [EC:2.5.1.18] (A)	[O]	Posttranslational modification, protein turnover, chaperones	Glutathione S-transferase, N-terminal domain;; Glutathione S-transferase, N-terminal domain;; Glutathione S-transferase, C-terminal domain;; Glutathione S-transferase, C-terminal domain	Protein IN2-1 GN=IN2-1 OS=Zea mays (Maize) PE=2 SV=1	putative In2.1 protein [Triticum aestivum]
GST	comp136211_c0	81.38	87.32	65.8	45.01	31.73	88.62	--	--	Molecular Function: glutathione transferase activity (GO:0004364);; Biological Process: glutathione metabolic process (GO:0006749);; Cellular Component: chloroplast (GO:0009507);; Biological Process: de-etiolation (GO:0009704);; Biological Process: response to cadmium ion (GO:0046686);; Biological Process: lateral root development (GO:0048527);; Biological Process: response to growth hormone (GO:…	K00799|4.74849e-94|bdi:100824401|	[O]	Posttranslational modification, protein turnover, chaperones	Glutathione S-transferase, N-terminal domain;; Glutathione S-transferase, N-terminal domain;; Glutathione S-transferase, N-terminal domain;; Glutathione S-transferase, C-terminal domain;; Glutathione S-transferase, C-terminal domain	Probable glutathione S-transferase GSTU6 GN=OSJNBb0038A07.2 OS=Oryza sativa subsp. japonica (Rice) PE=2 SV=2
GST	comp146975_c0	18.88	19.5	30.33	6.36	7.17	38.11	--	--	Biological Process: response to abiotic stimulus (GO:0009628);; Biological Process: post-embryonic development (GO:0009791);; Biological Process: response to chemical (GO:0042221);;	K00799|2.72283e-62|bdi:100844797|uncharacterized LOC100844797; K00799 glutathione S-transferase [EC:2.5.1.18] (A)	[O]	Posttranslational modification, protein turnover, chaperones	Glutathione S-transferase, C-terminal domain	Glutathione S-transferase U17 GN=At1g10370 OS=Arabidopsis thaliana (Mouse-ear cress) PE=2 SV=1	putative glutathione S-transferase GSTU6 [Triticum urartu]
GST	comp176622_c0	4.47	8.38	3.88	2.42	1.47	10.82	--	--	Molecular Function: glutathione transferase activity (GO:0004364);; Cellular Component: cytoplasmic membrane-bounded vesicle (GO:0016023);;	K00799|4.38779e-42|osa:4325704|Os01g0369700; K00799 glutathione S-transferase [EC:2.5.1.18] (A)	[O]	Posttranslational modification, protein turnover, chaperones	Glutathione S-transferase, C-terminal domain;; Glutathione S-transferase, C-terminal domain	Probable glutathione S-transferase GSTF1 OS=Oryza sativa subsp. japonica (Rice) PE=1 SV=2
GST	comp83768_c0	1.55	0.2	2.8	0	0	0.13	[O]	Posttranslational modification, protein turnover, chaperones	Molecular Function: transferase activity (GO:0016740);;	--	[O]	Posttranslational modification, protein turnover, chaperones	Glutathione S-transferase, N-terminal domain;; Glutathione S-transferase, C-terminal domain;; Glutathione S-transferase, N-terminal domain;; Glutathione S-transferase, C-terminal domain;; Glutathione S-transferase, N-terminal domain;; Glutathione S-transferase, C-terminal domain	Glutathione S-transferase 1 GN=GST1 OS=Zea mays (Maize) PE=1 SV=4	Glutathione S-transferase 1 [Triticum urartu]
GST	comp131041_c0	18.01	17.8	19.29	3.92	4.57	11.49	--	--	Biological Process: response to abiotic stimulus (GO:0009628);; Biological Process: post-embryonic development (GO:0009791);; Molecular Function: transferase activity (GO:0016740);; Biological Process: response to chemical (GO:0042221);;	K00799|1.58262e-26|bdi:100844797|uncharacterized LOC100844797; K00799 glutathione S-transferase [EC:2.5.1.18] (A)	[O]	Posttranslational modification, protein turnover, chaperones	--	Glutathione S-transferase U17 GN=At1g10370 OS=Arabidopsis thaliana (Mouse-ear cress) PE=2 SV=1
GST	comp124706_c0	6.64	7.27	5.36	2.56	3.25	5.86	[O]	Posttranslational modification, protein turnover, chaperones	Cellular Component: chloroplast (GO:0009507);; Biological Process: de-etiolation (GO:0009704);; Biological Process: response to cadmium ion (GO:0046686);; Biological Process: lateral root development (GO:0048527);; Biological Process: response to growth hormone (GO:0060416);; Biological Process: response to karrikin (GO:0080167);;	K00799|1.87742e-101|sbi:SORBI_03g025220|SORBIDRAFT_03g025220, Sb03g025220; hypothetical protein; K00799 glutathione S-transferase [EC:2.5.1.18] (A)	[O]	Posttranslational modification, protein turnover, chaperones	Glutathione S-transferase, N-terminal domain;; Glutathione S-transferase, N-terminal domain;; Glutathione S-transferase, N-terminal domain;; Glutathione S-transferase, C-terminal domain;; Glutathione S-transferase, C-terminal domain	Glutathione S-transferase U18 GN=F14N23.24 OS=Arabidopsis thaliana (Mouse-ear cress) PE=2 SV=1	predicted protein [Hordeum vulgare subsp. vulgare]
GST	comp122966_c0	17.85	22.5	18.56	13.52	6.61	14.39	--	--	Biological Process: response to abiotic stimulus (GO:0009628);; Biological Process: post-embryonic development (GO:0009791);; Molecular Function: transferase activity (GO:0016740);; Biological Process: response to chemical (GO:0042221);;	K00799|2.02633e-42|bdi:100832823|probable glutathione S-transferase GSTU6; K00799 glutathione S-transferase [EC:2.5.1.18] (A)	[O]	Posttranslational modification, protein turnover, chaperones	Glutathione S-transferase, C-terminal domain;; Glutathione S-transferase, C-terminal domain	Probable glutathione S-transferase GSTU6 GN=OSJNBb0038A07.2 OS=Oryza sativa subsp. japonica (Rice) PE=2 SV=2
GST	comp122763_c2	89.95	103.75	94.9	194.78	136.49	152.74	[O]	Posttranslational modification, protein turnover, chaperones	Molecular Function: glutathione peroxidase activity (GO:0004602);; Cellular Component: mitochondrion (GO:0005739);; Cellular Component: plasma membrane (GO:0005886);; Biological Process: response to oxidative stress (GO:0006979);; Cellular Component: chloroplast (GO:0009507);; Biological Process: response to salt stress (GO:0009651);; Biological Process: response to cadmium ion (GO:0046686);; Bio…	K00432|2.84703e-86|bdi:100829599|probable phospholipid hydroperoxide glutathione peroxidase; K00432 glutathione peroxidase [EC:1.11.1.9] (A)	[O]	Posttranslational modification, protein turnover, chaperones	Glutathione peroxidase;; AhpC/TSA family;; Redoxin	Probable phospholipid hydroperoxide glutathione peroxidase 6, mitochondrial (Precursor) GN=T5C23.30 OS=Arabidopsis thaliana (Mouse-ear cress) PE=2 SV=2	predicted protein [Hordeum vulgare subsp. vulgare]
GST	comp109032_c2	1.89	5.06	4.8	3.8	2.62	0.57	--	--	Molecular Function: glutathione transferase activity (GO:0004364);; Cellular Component: plasma membrane (GO:0005886);; Biological Process: glutathione metabolic process (GO:0006749);; Biological Process: response to oxidative stress (GO:0006979);; Biological Process: response to cold (GO:0009409);; Cellular Component: chloroplast stroma (GO:0009570);; Biological Process: response to herbicide (GO…	K00799|3.23683e-65|bdi:100834887|probable glutathione S-transferase GSTU1; K00799 glutathione S-transferase [EC:2.5.1.18] (A)	[O]	Posttranslational modification, protein turnover, chaperones	Glutathione S-transferase, C-terminal domain;; Glutathione S-transferase, C-terminal domain	Probable glutathione S-transferase GSTU1 GN=GSTU1 OS=Oryza sativa subsp. indica (Rice) PE=1 SV=1	unnamed protein product [Triticum aestivum]
Gibberellin	comp112592_c0	35.41	40.09	8.38	74.03	62.45	18.65	--	--	Biological Process: cell proliferation (GO:0008283);; Cellular Component: cytoplasmic membrane-bounded vesicle (GO:0016023);;	--	--	--	Gibberellin regulated protein	Gibberellin-regulated protein 8 (Precursor) GN=At2g39540 OS=Arabidopsis thaliana (Mouse-ear cress) PE=2 SV=1	gibberellin stimulated transcript [Triticum aestivum]
gibberellin	comp115931_c0	4.65	5.23	2.04	65.65	36.02	6.41	--	--	Cellular Component: cytoplasmic membrane-bounded vesicle (GO:0016023);;	--	--	--	Gibberellin regulated protein	Gibberellin-regulated protein 2 (Precursor) GN=GASA2 OS=Arabidopsis thaliana (Mouse-ear cress) PE=2 SV=1	hypothetical protein TRIUR3_24622 [Triticum urartu]
Gibberellin	comp118298_c0	0	0.16	0	2.99	0.17	0.11	[R]	General function prediction only	Molecular Function: iron ion binding (GO:0005506);; Biological Process: response to red light (GO:0010114);; Biological Process: gibberellin catabolic process (GO:0045487);; Molecular Function: C-19 gibberellin 2-beta-dioxygenase activity (GO:0052634);; Biological Process: oxidation-reduction process (GO:0055114);;	K04125|3.68021e-116|obr:102705437|gibberellin 2-beta-dioxygenase-like; K04125 gibberellin 2-oxidase [EC:1.14.11.13] (A)	[QR]	--	2OG-Fe(II) oxygenase superfamily	Gibberellin 2-beta-dioxygenase GN=GA2OX1 OS=Phaseolus coccineus (Scarlet runner bean) PE=2 SV=1	PREDICTED: gibberellin 2-beta-dioxygenase-like [Oryza brachyantha]
gibberellin	comp122529_c0	17.96	30.75	44.68	7.96	12.16	16.06	--	--	Cellular Component: cytoplasmic membrane-bounded vesicle (GO:0016023);;	--	--	--	Gibberellin regulated protein	Gibberellin-regulated protein 6 (Precursor) GN=GASA6 OS=Arabidopsis thaliana (Mouse-ear cress) PE=3 SV=1	hypothetical protein F775_27923 [Aegilops tauschii]
Gibberellin	comp125524_c0	0.41	2.94	0.55	10.87	4.4	0	--	--	Molecular Function: iron ion binding (GO:0005506);; Biological Process: gibberellin metabolic process (GO:0009685);; Molecular Function: C-20 gibberellin 2-beta-dioxygenase activity (GO:0052635);; Biological Process: oxidation-reduction process (GO:0055114);;	--	[QR]	--	--	Gibberellin 2-beta-dioxygenase 8 GN=GA2OX8 OS=Arabidopsis thaliana (Mouse-ear cress) PE=1 SV=2	unnamed protein product [Oryza sativa Japonica Group]
Gibberellin	comp125524_c3	1.05	1.09	0.86	9.47	1	1.09	--	--	Biological Process: gibberellin metabolic process (GO:0009685);; Molecular Function: oxidoreductase activity, acting on single donors with incorporation of molecular oxygen, incorporation of two atoms of oxygen (GO:0016702);; Molecular Function: C-20 gibberellin 2-beta-dioxygenase activity (GO:0052635);; Biological Process: oxidation-reduction process (GO:0055114);;	--	[QR]	--	--	Gibberellin 2-beta-dioxygenase 8 GN=GA2OX8 OS=Arabidopsis thaliana (Mouse-ear cress) PE=1 SV=2	Gibberellin 2-beta-dioxygenase 8 [Aegilops tauschii]
Gibberellin	comp125524_c4	4.45	5.65	6.26	23.6	4.47	1.21	--	--	Molecular Function: iron ion binding (GO:0005506);; Biological Process: gibberellin metabolic process (GO:0009685);; Molecular Function: oxidoreductase activity, acting on single donors with incorporation of molecular oxygen, incorporation of two atoms of oxygen (GO:0016702);; Molecular Function: C-20 gibberellin 2-beta-dioxygenase activity (GO:0052635);; Biological Process: oxidation-reduction p…	--	[QR]	--	non-haem dioxygenase in morphine synthesis N-terminal	Gibberellin 2-beta-dioxygenase 8 GN=GA2OX8 OS=Arabidopsis thaliana (Mouse-ear cress) PE=1 SV=2	predicted protein [Hordeum vulgare subsp. vulgare]
Gibberellin	comp129576_c0	13.53	4.96	0.64	0.5	1.81	1.16	--	--	Biological Process: gibberellin metabolic process (GO:0009685);; Molecular Function: oxidoreductase activity, acting on single donors with incorporation of molecular oxygen, incorporation of two atoms of oxygen (GO:0016702);; Molecular Function: gibberellin 3-beta-dioxygenase activity (GO:0016707);; Molecular Function: metal ion binding (GO:0046872);; Biological Process: oxidation-reduction proce…	K04124|0|sita:101753273|gibberellin 3-beta-dioxygenase 2-2-like; K04124 gibberellin 3-beta-dioxygenase [EC:1.14.11.15] (A)	[QR]	--	2OG-Fe(II) oxygenase superfamily;; non-haem dioxygenase in morphine synthesis N-terminal	Gibberellin 3-beta-dioxygenase 2-1 GN=GA3ox2-1 OS=Triticum aestivum (Wheat) PE=1 SV=1	RecName: Full=Gibberellin 3-beta-dioxygenase 2-1; AltName: Full=Gibberellin 3 beta-hydroxylase 2-1; AltName: Full=Gibberellin 3-oxidase 2-1 [Triticum aestivum]
Gibberellin	comp134774_c0	64.34	92.67	131.01	76.53	31.54	50.01	[R]	General function prediction only	Molecular Function: iron ion binding (GO:0005506);; Biological Process: response to red light (GO:0010114);; Biological Process: gibberellin catabolic process (GO:0045487);; Molecular Function: C-19 gibberellin 2-beta-dioxygenase activity (GO:0052634);; Biological Process: oxidation-reduction process (GO:0055114);;	K04125|0|bdi:100845998|gibberellin 2-beta-dioxygenase-like; K04125 gibberellin 2-oxidase [EC:1.14.11.13] (A)	[QR]	--	2OG-Fe(II) oxygenase superfamily;; non-haem dioxygenase in morphine synthesis N-terminal	Gibberellin 2-beta-dioxygenase GN=GA2OX1 OS=Phaseolus coccineus (Scarlet runner bean) PE=2 SV=1
Gibberellin	comp140590_c1	44.7	58.4	80.18	21.74	16.11	18.73	[R]	General function prediction only	Molecular Function: iron ion binding (GO:0005506);; Biological Process: gibberellin metabolic process (GO:0009685);; Molecular Function: oxidoreductase activity, acting on single donors with incorporation of molecular oxygen, incorporation of two atoms of oxygen (GO:0016702);; Molecular Function: C-20 gibberellin 2-beta-dioxygenase activity (GO:0052635);; Biological Process: oxidation-reduction p…	--	[QR]	--	2OG-Fe(II) oxygenase superfamily;; non-haem dioxygenase in morphine synthesis N-terminal	Gibberellin 2-beta-dioxygenase 8 GN=GA2OX8 OS=Arabidopsis thaliana (Mouse-ear cress) PE=1 SV=2
GH3 auxin-responsive promoter	comp123961_c1	37.28	23.69	46.3	128.15	80.23	37.59	--	--	Biological Process: response to light stimulus (GO:0009416);; Biological Process: response to auxin (GO:0009733);; Molecular Function: indole-3-acetic acid amido synthetase activity (GO:0010279);; Cellular Component: cytoplasmic membrane-bounded vesicle (GO:0016023);; Biological Process: secretion by cell (GO:0032940);;	K14487|1.16989e-16|bdi:100833271|probable indole-3-acetic acid-amido synthetase GH3.2; K14487 auxin responsive GH3 gene family (A)	--	--	--	Probable indole-3-acetic acid-amido synthetase GH3.2 GN=GH3.2 OS=Oryza sativa subsp. japonica (Rice) PE=2 SV=1	PREDICTED: probable indole-3-acetic acid-amido synthetase GH3.2 [Brachypodium distachyon]
GH3 auxin-responsive promoter	comp123961_c2	59.35	35.23	70.68	226.75	116.32	53.26	--	--	Biological Process: response to light stimulus (GO:0009416);; Biological Process: response to auxin (GO:0009733);; Molecular Function: indole-3-acetic acid amido synthetase activity (GO:0010279);; Cellular Component: cytoplasmic membrane-bounded vesicle (GO:0016023);; Biological Process: secretion by cell (GO:0032940);;	K14487|1.17554e-52|bdi:100833271|probable indole-3-acetic acid-amido synthetase GH3.2; K14487 auxin responsive GH3 gene family (A)	--	--	GH3 auxin-responsive promoter	Probable indole-3-acetic acid-amido synthetase GH3.2 GN=GH3.2 OS=Oryza sativa subsp. japonica (Rice) PE=2 SV=1	hypothetical protein TRIUR3_10180 [Triticum urartu]
GH3 auxin-responsive promoter	comp129396_c0	143.55	89.53	158.73	464.38	266.57	137.28	--	--	Biological Process: response to light stimulus (GO:0009416);; Biological Process: response to auxin (GO:0009733);; Molecular Function: indole-3-acetic acid amido synthetase activity (GO:0010279);; Cellular Component: cytoplasmic membrane-bounded vesicle (GO:0016023);; Biological Process: secretion by cell (GO:0032940);;	K14487|0|bdi:100833271|probable indole-3-acetic acid-amido synthetase GH3.2; K14487 auxin responsive GH3 gene family (A)	--	--	GH3 auxin-responsive promoter	Probable indole-3-acetic acid-amido synthetase GH3.2 GN=GH3.2 OS=Oryza sativa subsp. japonica (Rice) PE=2 SV=1	predicted protein [Hordeum vulgare subsp. vulgare]
GH3 auxin-responsive promoter	comp138715_c0	5.89	7.6	5.17	14.28	6.65	4.4	--	--	Molecular Function: ATP binding (GO:0005524);; Cellular Component: vacuole (GO:0005773);; Cellular Component: chloroplast (GO:0009507);; Biological Process: red, far-red light phototransduction (GO:0009585);; Biological Process: systemic acquired resistance (GO:0009627);; Biological Process: photomorphogenesis (GO:0009640);; Biological Process: jasmonic acid metabolic process (GO:0009694);; Biolo…	K14506|0|bdi:100821807|probable indole-3-acetic acid-amido synthetase GH3.5; K14506 jasmonic acid-amino synthetase (A)	--	--	GH3 auxin-responsive promoter	Probable indole-3-acetic acid-amido synthetase GH3.5 GN=OSJNBa0009C07.16 OS=Oryza sativa subsp. japonica (Rice) PE=2 SV=1	hypothetical protein F775_27233 [Aegilops tauschii]
GH3 auxin-responsive promoter	comp139078_c0	175.5	158.39	171.76	455.98	301.19	163.58	--	--	Biological Process: response to light stimulus (GO:0009416);; Biological Process: response to auxin (GO:0009733);; Molecular Function: indole-3-acetic acid amido synthetase activity (GO:0010279);;	K14487|0|osa:4343785|Os07g0592600; K14487 auxin responsive GH3 gene family (A)	--	--	GH3 auxin-responsive promoter	Probable indole-3-acetic acid-amido synthetase GH3.8 OS=Oryza sativa subsp. japonica (Rice) PE=2 SV=1	predicted protein [Hordeum vulgare subsp. vulgare]
GH3 auxin-responsive promoter	comp134483_c0	9.82	6.18	10.99	18.51	10.82	5.72	--	--	Biological Process: response to light stimulus (GO:0009416);; Cellular Component: plastid (GO:0009536);; Biological Process: response to auxin (GO:0009733);; Molecular Function: ligase activity (GO:0016874);;	K14487|0|bdi:100824783|probable indole-3-acetic acid-amido synthetase GH3.1; K14487 auxin responsive GH3 gene family (A)	--	--	GH3 auxin-responsive promoter	Probable indole-3-acetic acid-amido synthetase GH3.1 GN=B1070A12.26 OS=Oryza sativa subsp. japonica (Rice) PE=2 SV=1	unnamed protein product [Triticum aestivum]
Germin-like protein	comp120268_c0	0.43	0.8	8.25	0.41	0.28	0	--	--	Cellular Component: cytoplasmic membrane-bounded vesicle (GO:0016023);; Molecular Function: manganese ion binding (GO:0030145);; Molecular Function: nutrient reservoir activity (GO:0045735);; Cellular Component: apoplast (GO:0048046);;	--	--	--	Cupin;; Cupin domain	Germin-like protein 5-1 (Precursor) OS=Oryza sativa subsp. japonica (Rice) PE=2 SV=1	Germin-like protein 5-1 [Triticum urartu]
Germin-like protein	comp125119_c0	0.42	12.11	0	0.16	0.18	0.09	--	--	Cellular Component: cytoplasmic membrane-bounded vesicle (GO:0016023);; Molecular Function: manganese ion binding (GO:0030145);; Molecular Function: nutrient reservoir activity (GO:0045735);; Cellular Component: apoplast (GO:0048046);;	--	--	--	Cupin;; Cupin domain	Germin-like protein 8-14 (Precursor) OS=Oryza sativa subsp. japonica (Rice) PE=1 SV=1
Germin-like protein	comp126287_c0	14.15	13.35	5.6	10.32	0.48	16.09	--	--	Cellular Component: cytoplasmic membrane-bounded vesicle (GO:0016023);; Molecular Function: manganese ion binding (GO:0030145);; Molecular Function: nutrient reservoir activity (GO:0045735);; Cellular Component: apoplast (GO:0048046);;	--	--	--	Cupin;; Cupin domain	Germin-like protein 3-7 (Precursor) OS=Oryza sativa subsp. japonica (Rice) PE=2 SV=1
Germin-like protein	comp132461_c0	66.36	75.62	80.55	63.32	10.11	33.45	--	--	Cellular Component: extracellular region (GO:0005576);; Molecular Function: manganese ion binding (GO:0030145);; Molecular Function: nutrient reservoir activity (GO:0045735);;	--	--	--	Cupin;; Cupin domain	Germin-like protein 8-5 (Precursor) OS=Oryza sativa subsp. japonica (Rice) PE=2 SV=1	germin-like protein [Triticum aestivum]
Embryogenesis-associated protein	comp132162_c0	17.13	9.49	9.01	17.9	19.16	14.44	[R]	General function prediction only	Cellular Component: nucleus (GO:0005634);; Biological Process: proteolysis (GO:0006508);; Cellular Component: plastid (GO:0009536);; Cellular Component: membrane (GO:0016020);;	K07052|0|obr:102718951|uncharacterized LOC102718951; K07052 (A)	[R]	General function prediction only	Alpha/beta hydrolase family	Embryogenesis-associated protein EMB8 GN=EMB8 OS=Picea glauca (White spruce) PE=2 SV=1
Disease resistance protein	comp123801_c0	4.01	4.96	4.56	1.99	1.11	1.76	[R]	General function prediction only	Molecular Function: ATP binding (GO:0005524);; Biological Process: apoptotic process (GO:0006915);; Biological Process: defense response (GO:0006952);;	--	[T]	Signal transduction mechanisms	NB-ARC domain	Disease resistance protein RPP13 GN=RPP13 OS=Arabidopsis thaliana (Mouse-ear cress) PE=2 SV=2
Disease resistance protein	comp124012_c0	209.79	420.33	891.26	44.06	43.51	260.11	--	--	Cellular Component: cell wall (GO:0005618);; Biological Process: response to salt stress (GO:0009651);; Cellular Component: cytoplasmic membrane-bounded vesicle (GO:0016023);; Molecular Function: manganese ion binding (GO:0030145);; Cellular Component: extracellular matrix (GO:0031012);; Molecular Function: nutrient reservoir activity (GO:0045735);; Cellular Component: apoplast (GO:0048046);;	--	--	--	Cupin;; Cupin domain	Germin-like protein 8-4 (Precursor) OS=Oryza sativa subsp. japonica (Rice) PE=2 SV=1	Germin-like protein 8-12 [Aegilops tauschii]
Disease resistance protein	comp131631_c0	14.25	17.58	16.39	5.27	6.27	8.03	--	--	Molecular Function: nucleotide binding (GO:0000166);;	--	[T]	Signal transduction mechanisms	NB-ARC domain;; AAA domain;; NACHT domain	Putative disease resistance RPP13-like protein 1 GN=RPPL1 OS=Arabidopsis thaliana (Mouse-ear cress) PE=3 SV=1
Disease resistance protein	comp78404_c0	1.65	1.8	2.21	0.11	0.13	0.6	--	--	Biological Process: defense response (GO:0006952);; Molecular Function: ADP binding (GO:0043531);;	--	[T]	Signal transduction mechanisms	NB-ARC domain;; AAA domain;; Leucine Rich repeats (2 copies);; AAA ATPase domain;; Leucine Rich Repeat	Disease resistance protein RPP13 GN=RPP13 OS=Arabidopsis thaliana (Mouse-ear cress) PE=2 SV=2
Disease resistance protein	comp101573_c1	0	0	0	0.87	1.4	0	--	--	--	--	--	--	--	--
Disease resistance protein	comp120360_c1	2.37	3.3	2.3	0.38	0.47	2.73	--	--	Biological Process: defense response (GO:0006952);; Cellular Component: intracellular membrane-bounded organelle (GO:0043231);; Molecular Function: ADP binding (GO:0043531);; Cellular Component: cytoplasmic part (GO:0044444);;	--	[T]	Signal transduction mechanisms	NB-ARC domain;; AAA domain	Disease resistance protein RPM1 GN=F17A9.20 OS=Arabidopsis thaliana (Mouse-ear cress) PE=1 SV=1
Disease resistance protein	comp131591_c1	1.9	4.11	3.21	0.25	0.07	1.73	--	--	Biological Process: defense response (GO:0006952);; Molecular Function: ADP binding (GO:0043531);;	--	[T]	Signal transduction mechanisms	NB-ARC domain;; AAA domain;; NACHT domain	Putative disease resistance RPP13-like protein 1 GN=RPPL1 OS=Arabidopsis thaliana (Mouse-ear cress) PE=3 SV=1
Disease resistance protein	comp732358_c0	0	0	0	1.21	1.53	0	--	--	Cellular Component: mitochondrion (GO:0005739);; Cellular Component: cytoplasmic membrane-bounded vesicle (GO:0016023);;	--	[T]	Signal transduction mechanisms	NB-ARC domain;; AAA domain	Putative disease resistance protein RGA4 GN=RGA4 OS=Solanum bulbocastanum (Wild potato) PE=2 SV=1
Disease resistance protein	comp137230_c0	3.3	3.13	2.44	1.03	1.22	1.82	--	--	--	--	[T]	Signal transduction mechanisms	NB-ARC domain;; AAA domain;; AAA ATPase domain;; AAA domain	Putative disease resistance RPP13-like protein 2 GN=RPP13L2 OS=Arabidopsis thaliana (Mouse-ear cress) PE=3 SV=1
Disease resistance protein	comp130752_c0	4.23	4.12	4.65	2.8	1.96	3.71	--	--	--	--	[T]	Signal transduction mechanisms	NB-ARC domain;; NACHT domain;; AAA domain	Putative disease resistance protein RGA4 GN=RGA4 OS=Solanum bulbocastanum (Wild potato) PE=2 SV=1
Disease resistance protein	comp125933_c1	3.43	2.49	2.68	0.22	0.35	0.77	--	--	--	--	--	--	Leucine rich repeat	--
Disease resistance protein	comp111117_c0	3.27	3.12	2.77	1.13	1.15	0.72	--	--	--	--	[T]	Signal transduction mechanisms	NB-ARC domain;; AAA domain	Disease resistance RPP8-like protein 3 GN=RPP8L3 OS=Arabidopsis thaliana (Mouse-ear cress) PE=2 SV=1	Putative disease resistance protein RXW24L [Aegilops tauschii]
Disease resistance protein	comp136600_c0	19.51	25.65	16.18	10.03	11.51	8.26	--	--	--	K13457|0|bdi:100824945|putative disease resistance RPP13-like protein 3; K13457 disease resistance protein RPM1 (A)	[T]	Signal transduction mechanisms	NB-ARC domain;; AAA domain	Disease resistance protein RPM1 GN=F17A9.20 OS=Arabidopsis thaliana (Mouse-ear cress) PE=1 SV=1
Disease resistance protein	comp136815_c0	4.07	4.48	3.82	1.42	1.04	5.63	--	--	Cellular Component: cytoplasmic membrane-bounded vesicle (GO:0016023);;	--	--	--	Leucine Rich repeats (2 copies)	--
Disease resistance protein	comp139776_c1	12.29	21.17	11.48	37.02	12.38	14.52	--	--	--	K13457|0|bdi:100824961|disease resistance protein RPM1-like; K13457 disease resistance protein RPM1 (A)	[T]	Signal transduction mechanisms	NB-ARC domain;; Leucine Rich repeats (2 copies);; Leucine rich repeat;; AAA ATPase domain	Disease resistance protein RPM1 GN=F17A9.20 OS=Arabidopsis thaliana (Mouse-ear cress) PE=1 SV=1	Disease resistance protein RPM1 [Aegilops tauschii]
Disease resistance protein	comp139863_c0	3.8	1.86	0.55	17.97	0.8	1.16	--	--	Biological Process: defense response (GO:0006952);; Molecular Function: ADP binding (GO:0043531);;	--	[T]	Signal transduction mechanisms	NB-ARC domain;; NACHT domain	Disease resistance protein RPP13 GN=RPP13 OS=Arabidopsis thaliana (Mouse-ear cress) PE=2 SV=2	Disease resistance protein RPM1 [Aegilops tauschii]
Disease resistance protein	comp141293_c0	4.88	3.53	3.32	1.59	1.96	5.7	[RTKL]	--	--	--	[T]	Signal transduction mechanisms	NB-ARC domain;; AAA ATPase domain;; Holliday junction DNA helicase ruvB N-terminus;; Protein kinase domain;; Protein tyrosine kinase;; Protein tyrosine kinase;; Protein kinase domain	Putative receptor-like protein kinase At4g00960 GN=At4g00960 OS=Arabidopsis thaliana (Mouse-ear cress) PE=3 SV=2	Disease susceptibility protein LOV1 [Triticum urartu]
Disease resistance protein	comp142662_c0	5.55	14.14	7	19.3	2.72	6.9	--	--	Biological Process: MAPK cascade (GO:0000165);; Molecular Function: ATP binding (GO:0005524);; Cellular Component: plasma membrane (GO:0005886);; Biological Process: protein targeting to membrane (GO:0006612);; Biological Process: salicylic acid biosynthetic process (GO:0009697);; Biological Process: systemic acquired resistance, salicylic acid mediated signaling pathway (GO:0009862);; Biological…	--	[T]	Signal transduction mechanisms	--	Disease resistance protein RFL1 GN=RFL1 OS=Arabidopsis thaliana (Mouse-ear cress) PE=3 SV=2
Disease resistance protein	comp142662_c1	5.1	11.06	5.6	16.07	3.12	5.26	--	--	Biological Process: MAPK cascade (GO:0000165);; Molecular Function: ATP binding (GO:0005524);; Cellular Component: plasma membrane (GO:0005886);; Biological Process: protein targeting to membrane (GO:0006612);; Biological Process: salicylic acid biosynthetic process (GO:0009697);; Biological Process: systemic acquired resistance, salicylic acid mediated signaling pathway (GO:0009862);; Biological…	K13459|0|obr:102705617|disease resistance protein RPS2-like; K13459 disease resistance protein RPS2 (A)	[T]	Signal transduction mechanisms	NB-ARC domain;; Leucine Rich repeats (2 copies);; Leucine rich repeat	Disease resistance protein RPS2 GN=RPS2 OS=Arabidopsis thaliana (Mouse-ear cress) PE=1 SV=1
Disease resistance protein	comp74779_c0	0.85	1.63	0.79	1.58	0.35	0.15	--	--	Molecular Function: nucleotide binding (GO:0000166);;	--	[T]	Signal transduction mechanisms	NB-ARC domain;; Leucine Rich repeats (2 copies);; AAA domain;; AAA domain	Disease resistance protein RPM1 GN=F17A9.20 OS=Arabidopsis thaliana (Mouse-ear cress) PE=1 SV=1
Disease resistance protein	comp75220_c0	0.79	1.04	0.99	0.06	0.12	1.12	--	--	Cellular Component: cytoplasmic membrane-bounded vesicle (GO:0016023);;	--	[T]	Signal transduction mechanisms	Jacalin-like lectin domain;; Leucine Rich repeats (2 copies)	Horcolin {ECO:0000312|EMBL:AAV39531.1} OS=Hordeum vulgare (Barley) PE=3 SV=1
Disease resistance protein	comp99469_c0	1.62	2.8	3.21	1.2	1.68	1.33	--	--	Molecular Function: ATP binding (GO:0005524);; Biological Process: apoptotic process (GO:0006915);;	--	[T]	Signal transduction mechanisms	NB-ARC domain;; Leucine rich repeat;; Leucine Rich repeats (2 copies)	Disease resistance protein RPM1 GN=F17A9.20 OS=Arabidopsis thaliana (Mouse-ear cress) PE=1 SV=1	Disease resistance protein RPM1 [Aegilops tauschii]
Disease resistance protein	comp90521_c1	1.06	1.96	1.07	0.1	0.17	1.54	--	--	Cellular Component: plastid (GO:0009536);;	--	[T]	Signal transduction mechanisms	NB-ARC domain;; AAA domain	Disease resistance protein RPM1 GN=F17A9.20 OS=Arabidopsis thaliana (Mouse-ear cress) PE=1 SV=1
Disease resistance protein	comp140380_c0	7.99	10.99	5.54	3.6	3.1	4.11	--	--	Biological Process: defense response (GO:0006952);; Molecular Function: electron carrier activity (GO:0009055);; Molecular Function: protein disulfide oxidoreductase activity (GO:0015035);; Molecular Function: ADP binding (GO:0043531);; Biological Process: cell redox homeostasis (GO:0045454);; Molecular Function: metal ion binding (GO:0046872);;	--	[T]	Signal transduction mechanisms	NB-ARC domain	Disease resistance protein RPP13 GN=RPP13 OS=Arabidopsis thaliana (Mouse-ear cress) PE=2 SV=2
Disease resistance protein	comp140379_c0	16.41	16.78	15.6	10.1	7.29	14.4	--	--	Biological Process: defense response (GO:0006952);; Molecular Function: ADP binding (GO:0043531);;	--	[T]	Signal transduction mechanisms	NB-ARC domain;; AAA ATPase domain	Disease resistance protein RPP8 GN=MWF20.19 OS=Arabidopsis thaliana (Mouse-ear cress) PE=1 SV=2
Disease resistance protein	comp137237_c0	3.96	2.98	2.48	1.76	1.43	1.01	--	--	Molecular Function: nucleotide binding (GO:0000166);; Molecular Function: transferase activity, transferring phosphorus-containing groups (GO:0016772);;	K13457|0|bdi:100843275|disease resistance protein RPM1-like; K13457 disease resistance protein RPM1 (A)	[T]	Signal transduction mechanisms	NB-ARC domain	Disease resistance protein RPM1 GN=F17A9.20 OS=Arabidopsis thaliana (Mouse-ear cress) PE=1 SV=1	Disease resistance protein RPM1 [Aegilops tauschii]
Disease resistance protein	comp136938_c0	1.41	1.85	3.08	3.22	2.62	0.58	--	--	Biological Process: defense response (GO:0006952);; Molecular Function: ADP binding (GO:0043531);;	K13457|6.24935e-92|bdi:100834957|disease resistance protein RPM1-like; K13457 disease resistance protein RPM1 (A)	[T]	Signal transduction mechanisms	Leucine Rich repeats (2 copies);; Leucine rich repeat;; Leucine Rich Repeat	Disease resistance protein RPM1 GN=F17A9.20 OS=Arabidopsis thaliana (Mouse-ear cress) PE=1 SV=1	Disease resistance protein RPM1 [Triticum urartu]
Disease resistance protein	comp132593_c0	8.35	11.14	8.53	6.19	5.91	3.63	--	--	Biological Process: defense response (GO:0006952);; Molecular Function: ADP binding (GO:0043531);;	--	[T]	Signal transduction mechanisms	NB-ARC domain;; Leucine rich repeat	Putative disease resistance protein At1g50180 GN=At1g50180 OS=Arabidopsis thaliana (Mouse-ear cress) PE=3 SV=2	Putative disease resistance RPP8-like protein 2 [Aegilops tauschii]
Disease resistance protein	comp130116_c0	1.41	2.32	1.77	1.17	0.99	1.42	--	--	--	--	[T]	Signal transduction mechanisms	NB-ARC domain;; AAA domain;; Leucine Rich repeats (2 copies)	Disease resistance protein RPM1 GN=F17A9.20 OS=Arabidopsis thaliana (Mouse-ear cress) PE=1 SV=1
Disease resistance protein	comp125067_c0	5.18	7.71	5.94	3.2	2.83	8.22	[S]	Function unknown	--	--	[T]	Signal transduction mechanisms	NB-ARC domain;; Leucine Rich repeats (2 copies);; Leucine rich repeat;; Leucine Rich Repeat	Disease resistance protein RGA2 GN=RGA2 OS=Solanum bulbocastanum (Wild potato) PE=1 SV=1
Disease resistance protein	comp124535_c0	4.84	7.64	4.66	2.49	2.04	5.01	--	--	Molecular Function: purine ribonucleoside binding (GO:0032550);; Molecular Function: adenyl ribonucleotide binding (GO:0032559);; Molecular Function: anion binding (GO:0043168);;	--	[T]	Signal transduction mechanisms	NB-ARC domain;; Leucine Rich repeats (2 copies);; Leucine rich repeat	Disease resistance protein RPP8 GN=MWF20.19 OS=Arabidopsis thaliana (Mouse-ear cress) PE=1 SV=2
Disease resistance protein	comp118853_c0	4.66	6.25	3.13	1.6	2.97	2.3	[S]	Function unknown	--	--	[T]	Signal transduction mechanisms	Leucine Rich repeats (2 copies);; Leucine rich repeat;; Leucine Rich Repeat;; NB-ARC domain;; NB-ARC domain	Putative disease resistance RPP13-like protein 3 GN=RPP13L3 OS=Arabidopsis thaliana (Mouse-ear cress) PE=3 SV=1
Disease resistance protein	comp748315_c0	0.56	0.51	0.48	0.07	0.12	0.27	--	--	--	--	[T]	Signal transduction mechanisms	NB-ARC domain;; AAA ATPase domain;; Leucine rich repeat;; Leucine Rich repeats (2 copies);; Leucine Rich Repeat	Disease resistance protein RPM1 GN=F17A9.20 OS=Arabidopsis thaliana (Mouse-ear cress) PE=1 SV=1	Putative disease resistance protein [Aegilops tauschii]
Disease resistance protein	comp142570_c0	8.47	10.98	6.9	22.03	11.22	7.86	--	--	Biological Process: defense response (GO:0006952);; Molecular Function: ADP binding (GO:0043531);;	--	[T]	Signal transduction mechanisms	NB-ARC domain;; Leucine Rich repeats (2 copies);; Leucine rich repeat;; AAA domain	Putative disease resistance RPP13-like protein 1 GN=RPPL1 OS=Arabidopsis thaliana (Mouse-ear cress) PE=3 SV=1	predicted protein [Hordeum vulgare subsp. vulgare]
Disease resistance protein	comp141871_c0	9.39	11.6	9.16	17.65	13.53	9.93	--	--	Biological Process: polysaccharide biosynthetic process (GO:0000271);; Molecular Function: ATP binding (GO:0005524);; Cellular Component: plasma membrane (GO:0005886);; Biological Process: defense response (GO:0006952);; Biological Process: signal transduction (GO:0007165);; Cellular Component: plastid (GO:0009536);; Biological Process: gravitropism (GO:0009630);; Molecular Function: nucleoside-t…	--	--	--	NB-ARC domain;; AAA domain	--	hypothetical protein F775_14571 [Aegilops tauschii]
Disease resistance protein	comp141757_c0	6.32	7.94	6.1	9.15	6.71	6.95	[K]	Transcription	Molecular Function: ATP binding (GO:0005524);; Biological Process: defense response (GO:0006952);; Molecular Function: nucleoside-triphosphatase activity (GO:0017111);; Molecular Function: ADP binding (GO:0043531);;	K13459|0|bdi:100826526|disease resistance protein RPS2-like; K13459 disease resistance protein RPS2 (A)	[T]	Signal transduction mechanisms	NB-ARC domain;; Leucine rich repeat;; Leucine Rich repeats (2 copies);; Leucine Rich Repeat;; Bacterial RNA polymerase, alpha chain C terminal domain	Disease resistance protein RPS2 GN=RPS2 OS=Arabidopsis thaliana (Mouse-ear cress) PE=1 SV=1	Disease resistance protein RPS2 [Triticum urartu]
Disease resistance protein	comp141393_c0	4.86	5.02	4.97	1.99	3.07	3.74	--	--	Molecular Function: ADP binding (GO:0043531);;	--	--	--	NB-ARC domain	Putative disease resistance protein RGA1 GN=RGA1 OS=Solanum bulbocastanum (Wild potato) PE=2 SV=2	Disease resistance protein RGA2 [Aegilops tauschii]
Disease resistance protein	comp141197_c0	2.79	3.77	2.61	6.34	4.47	3.14	--	--	Molecular Function: ATP binding (GO:0005524);; Biological Process: defense response (GO:0006952);; Cellular Component: cytoplasmic membrane-bounded vesicle (GO:0016023);; Molecular Function: nucleoside-triphosphatase activity (GO:0017111);; Molecular Function: ADP binding (GO:0043531);;	--	[T]	Signal transduction mechanisms	NB-ARC domain	Disease resistance protein RPM1 GN=F17A9.20 OS=Arabidopsis thaliana (Mouse-ear cress) PE=1 SV=1	Disease resistance protein RPM1 [Aegilops tauschii]
Disease resistance protein	comp141003_c1	16.79	21.36	35.25	43.02	31.36	26.44	--	--	Biological Process: defense response (GO:0006952);; Cellular Component: cytoplasmic membrane-bounded vesicle (GO:0016023);; Molecular Function: ADP binding (GO:0043531);;	K13459|5.85542e-49|bdi:100832995|probable disease resistance protein At1g61300; K13459 disease resistance protein RPS2 (A)	--	--	--	Probable disease resistance protein At5g63020 GN=At5g63020 OS=Arabidopsis thaliana (Mouse-ear cress) PE=2 SV=2	PREDICTED: probable disease resistance protein At1g61300 [Brachypodium distachyon]
Disease resistance protein	comp141003_c0	22.41	21.58	39.78	47.84	33.49	29.12	[S]	Function unknown	Biological Process: defense response (GO:0006952);; Cellular Component: cytoplasmic membrane-bounded vesicle (GO:0016023);; Molecular Function: ADP binding (GO:0043531);;	K13459|0|bdi:100832995|probable disease resistance protein At1g61300; K13459 disease resistance protein RPS2 (A)	[T]	Signal transduction mechanisms	NB-ARC domain;; Leucine Rich repeats (2 copies);; Leucine rich repeat;; Leucine Rich Repeat;; Leucine rich repeat	Disease resistance protein RPS2 GN=RPS2 OS=Arabidopsis thaliana (Mouse-ear cress) PE=1 SV=1	PREDICTED: probable disease resistance protein At1g61300 [Brachypodium distachyon]
Disease resistance protein	comp133374_c3	5.2	5.22	4.8	9.12	5.52	5.96	--	--	--	--	[T]	Signal transduction mechanisms	NB-ARC domain;; AAA domain;; NACHT domain	Putative disease resistance RPP13-like protein 2 GN=RPP13L2 OS=Arabidopsis thaliana (Mouse-ear cress) PE=3 SV=1	Disease resistance protein RPM1 [Triticum urartu]
Disease resistance protein	comp128001_c0	1.84	3.7	4.66	5.01	4.29	3.88	--	--	Molecular Function: ADP binding (GO:0043531);;	--	--	--	NB-ARC domain	Putative disease resistance protein RGA3 GN=RGA3 OS=Solanum bulbocastanum (Wild potato) PE=2 SV=2	Disease resistance protein RGA2 [Aegilops tauschii]
Disease resistance protein	comp123186_c0	1.82	1.73	2.16	0.22	0.55	1.43	--	--	Cellular Component: cytoplasmic membrane-bounded vesicle (GO:0016023);;	K13457|4.52127e-52|bdi:100842395|putative disease resistance RPP13-like protein 3; K13457 disease resistance protein RPM1 (A)	[T]	Signal transduction mechanisms	NB-ARC domain	Disease resistance protein RPP13 GN=RPP13 OS=Arabidopsis thaliana (Mouse-ear cress) PE=2 SV=2	Disease resistance RPP8-like protein 3 [Aegilops tauschii]
Disease resistance protein	comp116964_c0	1.62	1.36	3.41	6.66	2.62	2.19	--	--	--	--	[T]	Signal transduction mechanisms	NB-ARC domain	Disease resistance protein RGA2 GN=RGA2 OS=Solanum bulbocastanum (Wild potato) PE=1 SV=1	Putative disease resistance RPP13-like protein 1 [Triticum urartu]
CDPK	comp128286_c4	1.61	5.31	1.13	17.54	9.23	2.22	[TZDR]	--	Molecular Function: protein serine/threonine kinase activity (GO:0004674);; Molecular Function: calcium ion binding (GO:0005509);; Molecular Function: ATP binding (GO:0005524);; Cellular Component: mitochondrion (GO:0005739);; Biological Process: protein phosphorylation (GO:0006468);;	K13412|6.98624e-41|bdi:100822134|calcium-dependent protein kinase 7-like; K13412 calcium-dependent protein kinase [EC:2.7.11.1] (A)	[T]	Signal transduction mechanisms	EF hand;; EF hand;; EF-hand domain pair;; EF-hand domain	Calcium-dependent protein kinase 32 GN=CPK32 OS=Arabidopsis thaliana (Mouse-ear cress) PE=1 SV=1	Calcium-dependent protein kinase 32 [Triticum urartu]
CDPK	comp128286_c6	8.43	10.68	8.82	41.87	28.54	8.93	[RTKL]	--	Molecular Function: protein serine/threonine kinase activity (GO:0004674);; Molecular Function: calcium ion binding (GO:0005509);; Molecular Function: ATP binding (GO:0005524);; Cellular Component: plasma membrane (GO:0005886);; Biological Process: protein phosphorylation (GO:0006468);;	K13412|0|bdi:100823208|calcium-dependent protein kinase 10-like; K13412 calcium-dependent protein kinase [EC:2.7.11.1] (A)	[T]	Signal transduction mechanisms	Protein kinase domain;; EF hand;; EF-hand domain pair;; EF-hand domain pair;; EF-hand domain;; EF hand;; Cytoskeletal-regulatory complex EF hand;; Secreted protein acidic and rich in cysteine Ca binding region;; Protein tyrosine kinase	Calcium-dependent protein kinase 30 GN=F25A4.29 OS=Arabidopsis thaliana (Mouse-ear cress) PE=1 SV=1
CDPK	comp128846_c0	27.89	20.51	24.68	56.28	20.93	20.9	--	--	Molecular Function: protein serine/threonine kinase activity (GO:0004674);; Molecular Function: calcium ion binding (GO:0005509);; Molecular Function: ATP binding (GO:0005524);; Biological Process: protein phosphorylation (GO:0006468);;	K13412|6.93243e-32|bdi:100835452|	[T]	Signal transduction mechanisms	Protein kinase domain	Calcium-dependent protein kinase 1 GN=MUK11.19 OS=Arabidopsis thaliana (Mouse-ear cress) PE=1 SV=1	calcium-dependent protein kinase [Triticum aestivum]
CDPK	comp135509_c0	1.33	2.67	0.97	0.31	0.52	2.14	[RTKL]	--	Molecular Function: calmodulin-dependent protein kinase activity (GO:0004683);; Molecular Function: calcium ion binding (GO:0005509);; Molecular Function: calmodulin binding (GO:0005516);; Molecular Function: ATP binding (GO:0005524);; Biological Process: protein phosphorylation (GO:0006468);; Cellular Component: integral component of membrane (GO:0016021);;	K13412|0|bdi:100830001|calcium-dependent protein kinase 2; K14786 protein KRI1 (A)	[T]	Signal transduction mechanisms	Protein kinase domain;; Protein tyrosine kinase;; EF-hand domain pair;; EF-hand domain;; EF hand;; EF hand;; EF-hand domain pair	Calcium and calcium/calmodulin-dependent serine/threonine-protein kinase OS=Oryza sativa subsp. japonica (Rice) PE=2 SV=1
CDPK	comp139743_c0	89.02	75.62	81.46	133.19	79.2	74.37	[RTKL]	--	Molecular Function: calcium-dependent protein kinase C activity (GO:0004698);; Molecular Function: calcium ion binding (GO:0005509);; Molecular Function: ATP binding (GO:0005524);; Cellular Component: nucleus (GO:0005634);; Cellular Component: cytoplasm (GO:0005737);; Cellular Component: plasma membrane (GO:0005886);; Biological Process: protein phosphorylation (GO:0006468);; Biological Process: …	K13412|0|bdi:100829466|calcium-dependent protein kinase 8-like; K13412 calcium-dependent protein kinase [EC:2.7.11.1] (A)	[T]	Signal transduction mechanisms	Protein kinase domain;; Protein tyrosine kinase;; EF-hand domain pair;; EF hand;; EF-hand domain pair;; EF-hand domain;; Kinase-like;; EF hand;; Lipopolysaccharide kinase (Kdo/WaaP) family	Calcium-dependent protein kinase 7 GN=CPK7 OS=Arabidopsis thaliana (Mouse-ear cress) PE=2 SV=1	calcium-dependent protein kinase [Triticum aestivum]
CDPK	comp115503_c0	3.24	0.92	1.29	13.9	6.22	2.88	--	--	Molecular Function: protein serine/threonine kinase activity (GO:0004674);; Molecular Function: calcium ion binding (GO:0005509);; Molecular Function: ATP binding (GO:0005524);; Biological Process: protein phosphorylation (GO:0006468);;	K13412|7.04068e-17|bdi:100822134|calcium-dependent protein kinase 7-like; K13412 calcium-dependent protein kinase [EC:2.7.11.1] (A)	--	--	--	--
CDPK	comp133571_c0	53.29	51.67	47.83	84.28	56.26	46.45	[RTKL]	--	Molecular Function: protein serine/threonine kinase activity (GO:0004674);; Molecular Function: calcium ion binding (GO:0005509);; Molecular Function: ATP binding (GO:0005524);; Biological Process: protein phosphorylation (GO:0006468);; Cellular Component: plastid (GO:0009536);;	--	[T]	Signal transduction mechanisms	PPR repeat family;; PPR repeat;; PPR repeat;; Pentatricopeptide repeat domain;; DYW family of nucleic acid deaminases;; Protein kinase domain;; EF hand;; EF-hand domain pair;; EF-hand domain;; Protein tyrosine kinase;; EF-hand domain pair;; EF hand;; Cytoskeletal-regulatory complex EF hand;; Lipopolysaccharide kinase (Kdo/WaaP) family;; Ca2+ insensitive EF hand	Calcium-dependent protein kinase 5 GN=CPK5 OS=Arabidopsis thaliana (Mouse-ear cress) PE=2 SV=1	hypothetical protein F775_09371 [Aegilops tauschii]
Calmodulin	comp127426_c0	4.58	4.89	6.67	8.21	2.36	4.11	[TZDR]	--	Cellular Component: nucleosome (GO:0000786);; Molecular Function: DNA binding (GO:0003677);; Molecular Function: calcium ion binding (GO:0005509);; Cellular Component: nucleus (GO:0005634);; Cellular Component: cytosol (GO:0005829);; Biological Process: nucleosome assembly (GO:0006334);; Biological Process: response to water deprivation (GO:0009414);; Biological Process: response to salt stress (…	K02183|2.27545e-73|bdi:100835472|calmodulin-like protein 4; K02183 calmodulin (A)	[T]	Signal transduction mechanisms	EF hand;; EF-hand domain pair;; EF-hand domain pair;; EF hand;; EF-hand domain;; Cytoskeletal-regulatory complex EF hand;; Secreted protein acidic and rich in cysteine Ca binding region	Calmodulin-like protein 4 GN=OSJNBb0036F07.4 OS=Oryza sativa subsp. japonica (Rice) PE=2 SV=1	Calmodulin-like protein 4 [Aegilops tauschii]
Calmodulin	comp131628_c1	0.37	1.6	0.77	15.02	4.79	0.38	[TZDR]	--	Molecular Function: calcium ion binding (GO:0005509);; Cellular Component: nucleus (GO:0005634);; Cellular Component: cytosol (GO:0005829);; Biological Process: response to water deprivation (GO:0009414);; Biological Process: response to salt stress (GO:0009651);; Biological Process: response to abscisic acid (GO:0009737);; Biological Process: calcium-mediated signaling (GO:0019722);; Biological …	--	[T]	Signal transduction mechanisms	EF-hand domain pair;; EF-hand domain pair;; EF hand;; EF hand;; EF-hand domain	Calmodulin-like protein 5 GN=OsJ_035343 OS=Oryza sativa subsp. japonica (Rice) PE=2 SV=1	Calmodulin-like protein 5 [Triticum urartu]
Calcium-transporting ATPase	comp119855_c0	1.12	1.36	1.13	1.92	0.51	5.37	[P]	Inorganic ion transport and metabolism	Molecular Function: calcium-transporting ATPase activity (GO:0005388);; Molecular Function: calmodulin binding (GO:0005516);; Molecular Function: ATP binding (GO:0005524);; Cellular Component: integral component of membrane (GO:0016021);; Molecular Function: metal ion binding (GO:0046872);; Biological Process: calcium ion transmembrane transport (GO:0070588);;	K01537|4.58284e-155|sbi:SORBI_02g028935|SORBIDRAFT_02g028935, Sb02g028935; hypothetical protein; K01537 Ca2+-transporting ATPase [EC:3.6.3.8] (A)	[P]	Inorganic ion transport and metabolism	E1-E2 ATPase;; Ca2+-ATPase N terminal autoinhibitory domain;; Cation transporter/ATPase, N-terminus	Calcium-transporting ATPase 9, plasma membrane-type GN=ACA9 OS=Arabidopsis thaliana (Mouse-ear cress) PE=2 SV=2	Calcium-transporting ATPase 8, plasma membrane-type [Triticum urartu]
Calcium-transporting ATPase	comp119855_c1	1.5	1.27	0.43	1.43	0	4.77	--	--	Molecular Function: calcium-transporting ATPase activity (GO:0005388);; Molecular Function: calmodulin binding (GO:0005516);; Molecular Function: ATP binding (GO:0005524);; Cellular Component: integral component of membrane (GO:0016021);; Molecular Function: metal ion binding (GO:0046872);; Biological Process: calcium ion transmembrane transport (GO:0070588);;	K01537|2.28797e-60|sita:101775448|calcium-transporting ATPase 9, plasma membrane-type-like; K01537 Ca2+-transporting ATPase [EC:3.6.3.8] (A)	[P]	Inorganic ion transport and metabolism	E1-E2 ATPase	Calcium-transporting ATPase 9, plasma membrane-type GN=ACA9 OS=Arabidopsis thaliana (Mouse-ear cress) PE=2 SV=2	PREDICTED: calcium-transporting ATPase 9, plasma membrane-type-like isoform X2 [Zea mays]
Calcium-dependent	comp117547_c0	10.11	17.47	21.98	2.4	4.39	10.58	[TZDR]	--	Molecular Function: calcium ion binding (GO:0005509);; Cellular Component: cytoplasm (GO:0005737);; Cellular Component: plasma membrane (GO:0005886);; Biological Process: DNA repair (GO:0006281);;	K13448|2.49566e-99|bdi:100826885|probable calcium-binding protein CML8; K13448 calcium-binding protein CML (A)	[ZD]	--	EF hand;; EF-hand domain pair;; EF-hand domain;; EF-hand domain pair;; EF hand;; Tellurite resistance protein TerB;; Cytoskeletal-regulatory complex EF hand	Probable calcium-binding protein CML8 GN=CML8 OS=Oryza sativa subsp. japonica (Rice) PE=2 SV=1
Calcium-dependent	comp120829_c0	53.49	165.02	184.08	127.39	38.78	68.09	--	--	Molecular Function: calcium ion binding (GO:0005509);;	--	--	--	EF hand;; EF hand;; EF-hand domain pair;; EF-hand domain;; EF-hand domain pair	--
Calcium-dependent	comp121468_c3	0.07	0.13	0.2	1.97	5.85	7.92	--	--	Molecular Function: zinc ion transmembrane transporter activity (GO:0005385);; Cellular Component: plasma membrane (GO:0005886);; Molecular Function: zinc ion binding (GO:0008270);; Cellular Component: integral component of membrane (GO:0016021);; Cellular Component: cytoplasmic membrane-bounded vesicle (GO:0016023);; Biological Process: zinc ion transmembrane transport (GO:0071577);;	K14709|1.81302e-19|sbi:SORBI_07g005140|SORBIDRAFT_07g005140, Sb07g005140; hypothetical protein; K14709 solute carrier family 39 (zinc transporter), member 1/2/3 (A)	[P]	Inorganic ion transport and metabolism	--	Zinc transporter 9 (Precursor) GN=ZIP9 OS=Oryza sativa subsp. japonica (Rice) PE=3 SV=3	metal ion transporter ZIP8 [Hordeum vulgare]
Calcium-dependent	comp116030_c0	2.29	10.33	3.94	0.09	1.23	2.15	--	--	Molecular Function: calcium ion binding (GO:0005509);;	K02183|7.60646e-39|bdi:100821051|probable calcium-binding protein CML15; K02183 calmodulin (A)	--	--	EF hand;; EF hand;; EF-hand domain pair;; EF-hand domain pair;; EF-hand domain	--
Calcium-dependent	comp122918_c0	14.44	19.45	28.51	6.77	1.29	63.78	[TZDR]	--	Molecular Function: calcium ion binding (GO:0005509);; Cellular Component: cytoplasmic membrane-bounded vesicle (GO:0016023);;	K02183|3.63272e-58|bdi:100826687|probable calcium-binding protein CML45; K02183 calmodulin (A)	[T]	Signal transduction mechanisms	EF hand;; EF-hand domain;; EF hand;; EF-hand domain pair;; EF-hand domain pair	Calmodulin-like protein 5 OS=Arabidopsis thaliana (Mouse-ear cress) PE=2 SV=2
Calcium-dependent	comp124622_c0	2.31	4.77	2.35	3.59	0.8	2.75	--	--	Molecular Function: calcium ion binding (GO:0005509);; Molecular Function: protein binding (GO:0005515);; Cellular Component: plastid (GO:0009536);; Biological Process: trichome branching (GO:0010091);;	--	[T]	Signal transduction mechanisms	EF hand;; EF-hand domain;; EF hand;; EF-hand domain pair;; EF-hand domain pair	Probable calcium-binding protein CML21 GN=CML21 OS=Oryza sativa subsp. japonica (Rice) PE=2 SV=2
Calcium-dependent	comp126956_c0	2.23	12.4	4.88	21.87	2.66	4.36	--	--	--	K13448|3.39311e-16|bdi:100823709|probable calcium-binding protein CML25/26; K13448 calcium-binding protein CML (A)	--	--	EF-hand domain pair;; EF-hand domain pair;; EF hand;; EF hand;; EF-hand domain	Probable calcium-binding protein CML31 GN=B1139B11.15 OS=Oryza sativa subsp. japonica (Rice) PE=2 SV=1
Calcium-dependent	comp139598_c2	0.44	5.23	3.14	0.58	0.09	0.54	--	--	Molecular Function: calcium ion binding (GO:0005509);;	--	--	--	EF hand;; EF-hand domain;; EF hand;; EF-hand domain pair;; EF-hand domain pair	--
calcium-binding protein	comp122363_c0	23.87	37.58	18.84	90.52	51.68	18.25	[TZDR]	--	Molecular Function: calcium ion binding (GO:0005509);; Cellular Component: mitochondrion (GO:0005739);; Molecular Function: 2-alkenal reductase [NAD(P)] activity (GO:0032440);; Biological Process: oxidation-reduction process (GO:0055114);;	K13448|1.78202e-66|sbi:SORBI_09g029430|SORBIDRAFT_09g029430, Sb09g029430; hypothetical protein; K13448 calcium-binding protein CML (A)	[T]	Signal transduction mechanisms	EF-hand domain pair;; EF hand;; EF-hand domain;; EF hand;; EF-hand domain pair;; Secreted protein acidic and rich in cysteine Ca binding region	Probable calcium-binding protein CML14 GN=OJ1126_B10.8 OS=Oryza sativa subsp. japonica (Rice) PE=2 SV=1	hypothetical protein SORBIDRAFT_09g029430 [Sorghum bicolor]
Calcium-binding protein	comp125051_c0	3.05	3.05	0.19	4.6	0.48	3.42	--	--	--	K02183|4.14049e-61|bdi:100844210|probable calcium-binding protein CML45; K02183 calmodulin (A)	[T]	Signal transduction mechanisms	EF hand;; EF-hand domain pair;; EF-hand domain;; EF-hand domain pair	Probable calcium-binding protein CML45 GN=CML45 OS=Arabidopsis thaliana (Mouse-ear cress) PE=1 SV=1	putative calcium-binding protein CML45 [Triticum urartu]
Calcium-binding protein	comp125340_c0	4.12	2.28	1.51	0.96	0.92	5.97	--	--	Molecular Function: calcium ion binding (GO:0005509);; Molecular Function: protein binding (GO:0005515);; Cellular Component: nucleus (GO:0005634);; Biological Process: trichome branching (GO:0010091);; Biological Process: hydrogen peroxide catabolic process (GO:0042744);;	--	[ZD]	--	EF-hand domain pair;; EF-hand domain	Calcium-binding protein KIC GN=KIC OS=Arabidopsis thaliana (Mouse-ear cress) PE=1 SV=2	predicted protein [Hordeum vulgare subsp. vulgare]
calcium-binding protein	comp125632_c0	34.75	81.71	40.1	93.22	62.49	41.2	[TZDR]	--	Molecular Function: calcium ion binding (GO:0005509);;	K13448|6.68698e-67|sbi:SORBI_09g007360|SORBIDRAFT_09g007360, Sb09g007360; hypothetical protein; K13448 calcium-binding protein CML (A)	[T]	Signal transduction mechanisms	EF hand;; EF-hand domain pair;; EF-hand domain;; EF hand;; EF-hand domain pair;; Secreted protein acidic and rich in cysteine Ca binding region	Probable calcium-binding protein CML18 GN=OJ1532_D06.3 OS=Oryza sativa subsp. japonica (Rice) PE=2 SV=1	Putative calcium-binding protein CML18 [Aegilops tauschii]
Calcium-binding protein	comp128486_c0	6.96	2.96	0.53	7.62	1.65	6.41	--	--	Molecular Function: nucleotide binding (GO:0000166);; Cellular Component: cytoplasmic membrane-bounded vesicle (GO:0016023);; Molecular Function: ion binding (GO:0043167);;	--	[T]	Signal transduction mechanisms	EF hand;; EF-hand domain	Probable calcium-binding protein CML43 GN=CML43 OS=Arabidopsis thaliana (Mouse-ear cress) PE=2 SV=1	hypothetical protein OsI_14049 [Oryza sativa Indica Group]
calcium-binding protein	comp129182_c0	18.58	26.53	24.18	42.24	16.69	16.87	[TZDR]	--	Molecular Function: calcium ion binding (GO:0005509);;	K13448|2.19579e-70|bdi:100832182|probable calcium-binding protein CML27; K13448 calcium-binding protein CML (A)	[T]	Signal transduction mechanisms	EF hand;; EF-hand domain;; EF-hand domain pair;; EF hand;; EF-hand domain pair;; Cytoskeletal-regulatory complex EF hand	Probable calcium-binding protein CML27 GN=CML27 OS=Oryza sativa subsp. japonica (Rice) PE=2 SV=1	predicted protein [Hordeum vulgare subsp. vulgare]
calcium-binding protein	comp130898_c0	1.04	3.23	2.49	4.04	2.75	2.14	[TZDR]	--	Molecular Function: calcium ion binding (GO:0005509);;	--	[T]	Signal transduction mechanisms	EF hand;; EF hand;; EF-hand domain pair;; EF-hand domain;; EF-hand domain pair;; Secreted protein acidic and rich in cysteine Ca binding region	Probable calcium-binding protein CML30 GN=OSJNBa0014B15.8 OS=Oryza sativa subsp. japonica (Rice) PE=2 SV=1	Putative calcium-binding protein CML30 [Aegilops tauschii]
calcium-binding protein	comp132994_c0	49.57	121.41	43.95	202.43	111.1	42.98	[TZDR]	--	Molecular Function: calcium ion binding (GO:0005509);; Cellular Component: mitochondrion (GO:0005739);;	K13448|5.76066e-73|osa:4325762|Os01g0949500; K13448 calcium-binding protein CML (A)	[T]	Signal transduction mechanisms	EF hand;; EF-hand domain pair;; EF hand;; EF-hand domain pair;; EF-hand domain;; Secreted protein acidic and rich in cysteine Ca binding region	Probable calcium-binding protein CML10 GN=B1147A04.18 OS=Oryza sativa subsp. japonica (Rice) PE=2 SV=1	unnamed protein product [Triticum aestivum]
calcium-binding protein	comp135339_c2	94.95	142.47	64.01	374.65	175.66	91.13	--	--	Molecular Function: calcium ion binding (GO:0005509);;	K13448|1.11553e-65|obr:102718115|probable calcium-binding protein CML16-like; K13448 calcium-binding protein CML (A)	[T]	Signal transduction mechanisms	EF hand;; EF-hand domain pair;; EF hand;; EF-hand domain;; EF-hand domain pair;; Secreted protein acidic and rich in cysteine Ca binding region	Probable calcium-binding protein CML16 OS=Oryza sativa subsp. japonica (Rice) PE=2 SV=1	putative calcium-binding protein CML16 [Triticum urartu]
calcium-binding protein	comp141124_c0	7.94	7.87	10.34	25.94	6.85	8.73	--	--	--	--	[T]	Signal transduction mechanisms	Protein of unknown function (DUF1421);; EF hand;; EF-hand domain;; EF-hand domain pair;; EF hand;; EF-hand domain pair	Probable calcium-binding protein CML49 GN=CML49 OS=Arabidopsis thaliana (Mouse-ear cress) PE=2 SV=1	hypothetical protein TRIUR3_27252 [Triticum urartu]
calcium-binding protein	comp134544_c1	2.43	2.34	1.78	7.72	5.42	1.85	--	--	Molecular Function: calcium ion binding (GO:0005509);; Cellular Component: cytoplasm (GO:0005737);;	K13448|1.26663e-60|bdi:100832463|probable calcium-binding protein CML21; K13448 calcium-binding protein CML (A)	[T]	Signal transduction mechanisms	EF hand;; EF-hand domain pair;; EF-hand domain;; EF-hand domain pair;; EF hand	Probable calcium-binding protein CML21 GN=CML21 OS=Arabidopsis thaliana (Mouse-ear cress) PE=2 SV=1	Putative calcium-binding protein CML21 [Aegilops tauschii]
calcium-binding protein	comp107015_c0	0.6	1.09	0.77	4.09	1.28	0.68	--	--	Biological Process: immune system process (GO:0002376);; Molecular Function: calcium ion binding (GO:0005509);; Cellular Component: mitochondrion (GO:0005739);; Biological Process: defense response (GO:0006952);; Biological Process: signal transduction (GO:0007165);; Biological Process: metabolic process (GO:0008152);; Biological Process: cellular response to organic substance (GO:0071310);; Biol…	--	[T]	Signal transduction mechanisms	EF-hand domain pair;; EF hand;; EF hand;; EF-hand domain;; EF-hand domain pair;; Secreted protein acidic and rich in cysteine Ca binding region	Probable calcium-binding protein CML20 OS=Oryza sativa subsp. japonica (Rice) PE=2 SV=1	Putative calcium-binding protein CML20 [Aegilops tauschii]
Calcium uniporter protein	comp128407_c0	50.16	187.26	48.83	466.91	233.05	59.3	--	--	Molecular Function: calcium ion binding (GO:0005509);;	--	[ZD]	--	EF-hand domain pair	Calcium-binding protein KIC GN=KIC OS=Arabidopsis thaliana (Mouse-ear cress) PE=1 SV=2	Calcium-binding protein KIC [Triticum urartu]
Calcium uniporter protein	comp131544_c0	2.27	1.42	1.42	8.86	1.93	2.44	--	--	Cellular Component: mitochondrion (GO:0005739);;	--	[R]	General function prediction only	Protein of unknown function, DUF607	Calcium uniporter protein 5, mitochondrial (Precursor) OS=Arabidopsis thaliana (Mouse-ear cress) PE=2 SV=1	unnamed protein product [Triticum aestivum]
Calcium uniporter protein	comp141845_c0	9.79	8.13	9.5	37.36	5.97	10.05	[P]	Inorganic ion transport and metabolism	Molecular Function: calcium-transporting ATPase activity (GO:0005388);; Molecular Function: calmodulin binding (GO:0005516);; Molecular Function: ATP binding (GO:0005524);; Cellular Component: integral component of membrane (GO:0016021);; Cellular Component: cytoplasmic membrane-bounded vesicle (GO:0016023);; Molecular Function: metal ion binding (GO:0046872);; Biological Process: calcium ion tra…	K01537|0|bdi:100825243|calcium-transporting ATPase 2, plasma membrane-type-like; K01537 Ca2+-transporting ATPase [EC:3.6.3.8] (A)	[P]	Inorganic ion transport and metabolism	E1-E2 ATPase;; Cation transporting ATPase, C-terminus;; haloacid dehalogenase-like hydrolase;; haloacid dehalogenase-like hydrolase;; Putative hydrolase of sodium-potassium ATPase alpha subunit;; Cation transporter/ATPase, N-terminus;; haloacid dehalogenase-like hydrolase	Calcium-transporting ATPase 2, plasma membrane-type GN=ACA2 OS=Arabidopsis thaliana (Mouse-ear cress) PE=1 SV=1	Calcium-transporting ATPase 1, plasma membrane-type [Triticum urartu]
Calcium uniporter protein	comp139529_c0	51.16	33.55	40.83	110.76	54.42	50.57	--	--	Cellular Component: mitochondrion (GO:0005739);;	--	[R]	General function prediction only	Protein of unknown function, DUF607	Calcium uniporter protein 2, mitochondrial (Precursor) OS=Arabidopsis thaliana (Mouse-ear cress) PE=2 SV=1	PREDICTED: uncharacterized protein LOC100840135 isoform X1 [Brachypodium distachyon]
Cadmium/zinc-transporting	comp140256_c1	2.26	3.12	3.21	0.21	0.54	3.39	[P]	Inorganic ion transport and metabolism	Molecular Function: ATP binding (GO:0005524);; Cellular Component: plasma membrane (GO:0005886);; Cellular Component: integral component of membrane (GO:0016021);; Molecular Function: cation-transporting ATPase activity (GO:0019829);; Biological Process: metal ion transport (GO:0030001);; Molecular Function: metal ion binding (GO:0046872);; Biological Process: zinc ion homeostasis (GO:0055069);;	K01534|0|bdi:100832406|putative inactive cadmium/zinc-transporting ATPase HMA3; K01534 Cd2+/Zn2+-exporting ATPase [EC:3.6.3.3 3.6.3.5] (A)	[P]	Inorganic ion transport and metabolism	E1-E2 ATPase;; haloacid dehalogenase-like hydrolase;; haloacid dehalogenase-like hydrolase;; Heavy-metal-associated domain	Cadmium/zinc-transporting ATPase HMA2 GN=HMA2 OS=Arabidopsis thaliana (Mouse-ear cress) PE=2 SV=1	heavy metal transporting P1B-ATPase 3 [Triticum turgidum subsp. durum]
Auxin-responsive protein(AUX/IAA)	comp122663_c1	21.12	11.51	3.91	49.15	26.28	4.75	--	--	Cellular Component: nucleus (GO:0005634);; Biological Process: regulation of transcription, DNA-templated (GO:0006355);; Biological Process: auxin-activated signaling pathway (GO:0009734);; Molecular Function: protein dimerization activity (GO:0046983);;	K14484|9.2557e-18|bdi:100828418|auxin-responsive protein IAA14-like; K14484 auxin-responsive protein IAA (A)	--	--	AUX/IAA family	Auxin-responsive protein IAA14 GN=OSJNBa0094F01.9 OS=Oryza sativa subsp. japonica (Rice) PE=2 SV=1	Auxin-responsive protein IAA14 [Aegilops tauschii]
Auxin-responsive protein(AUX/IAA)	comp122663_c2	19.37	27.13	9.26	54.49	26.23	6.73	--	--	Cellular Component: nucleus (GO:0005634);; Biological Process: regulation of transcription, DNA-templated (GO:0006355);; Biological Process: auxin-activated signaling pathway (GO:0009734);; Molecular Function: protein dimerization activity (GO:0046983);;	K14484|6.62713e-12|osa:4334431|Os03g0797800; K14484 auxin-responsive protein IAA (A)	--	--	--	Auxin-responsive protein IAA14 GN=OSJNBa0094F01.9 OS=Oryza sativa subsp. japonica (Rice) PE=2 SV=1	Auxin-responsive protein IAA14 [Triticum urartu]
Auxin-responsive protein(AUX/IAA)	comp138222_c1	34.37	9.34	11.2	25.6	23.31	20.08	--	--	Cellular Component: nucleus (GO:0005634);; Biological Process: regulation of transcription, DNA-templated (GO:0006355);; Cellular Component: plastid (GO:0009536);; Biological Process: auxin-activated signaling pathway (GO:0009734);; Molecular Function: protein dimerization activity (GO:0046983);;	K14484|4.05978e-37|bdi:100834918|auxin-responsive protein IAA5-like; K14484 auxin-responsive protein IAA (A)	--	--	AUX/IAA family	Auxin-responsive protein IAA5 GN=IAA5 OS=Oryza sativa subsp. indica (Rice) PE=2 SV=2
Auxin-responsive protein(AUX/IAA)	comp130060_c0	3.77	1.36	0.73	1.1	1.02	1.56	--	--	Cellular Component: nucleus (GO:0005634);; Biological Process: regulation of transcription, DNA-templated (GO:0006355);; Biological Process: auxin-activated signaling pathway (GO:0009734);; Molecular Function: protein dimerization activity (GO:0046983);;	K14484|1.38687e-105|bdi:100822779|auxin-responsive protein IAA27-like; K14484 auxin-responsive protein IAA (A)	--	--	AUX/IAA family	Auxin-responsive protein IAA27 GN=IAA27 OS=Oryza sativa subsp. japonica (Rice) PE=2 SV=2	Auxin-responsive protein IAA27 [Triticum urartu]
Auxin-responsive protein	comp113942_c0	0	0.16	0.63	4.03	0.32	0	--	--	Molecular Function: calmodulin binding (GO:0005516);; Cellular Component: mitochondrion (GO:0005739);; Cellular Component: plastid (GO:0009536);; Biological Process: auxin-activated signaling pathway (GO:0009734);;	K14488|1.76727e-30|bdi:100822403|	--	--	Auxin responsive protein	--	hypothetical protein TRIUR3_14399 [Triticum urartu]
Auxin-responsive protein	comp124046_c0	14.55	76.34	25.27	171.73	77.59	21.05	--	--	Biological Process: response to brassinosteroid (GO:0009741);;	--	--	--	Auxin responsive protein	--	predicted protein [Hordeum vulgare subsp. vulgare]
Auxin-responsive protein	comp125239_c0	3.22	6.87	3.69	9.82	5.89	6.28	--	--	--	--	--	--	Auxin responsive protein	--	PREDICTED: indole-3-acetic acid-induced protein ARG7-like [Brachypodium distachyon]
Auxin-responsive protein	comp132688_c1	13.88	9.84	7.01	5.19	6.78	8.81	--	--	Molecular Function: phospholipid binding (GO:0005543);; Biological Process: auxin-activated signaling pathway (GO:0009734);; Biological Process: phloem or xylem histogenesis (GO:0010087);; Biological Process: leaf vascular tissue pattern formation (GO:0010305);;	--	--	--	Auxin canalisation;; Plant pleckstrin homology-like region	--	predicted protein [Hordeum vulgare subsp. vulgare]
Auxin-responsive protein	comp127678_c0	3.73	5.29	6.78	4.26	2.09	3.03	--	--	Molecular Function: calmodulin binding (GO:0005516);; Cellular Component: mitochondrion (GO:0005739);; Cellular Component: plastid (GO:0009536);; Biological Process: auxin-activated signaling pathway (GO:0009734);;	--	--	--	Auxin responsive protein	--	predicted protein [Hordeum vulgare subsp. vulgare]
Auxin-repressed	comp115266_c0	23.41	0.1	0.1	0.09	0	0.1	--	--	--	--	--	--	Dormancy/auxin associated protein	Auxin-repressed 12.5 kDa protein OS=Fragaria ananassa (Strawberry) PE=2 SV=1	hypothetical protein CICLE_v10017162mg [Citrus clementina]
Auxin-repressed	comp127724_c0	349.02	513.59	521.24	154.18	190.53	575.96	--	--	Biological Process: response to sucrose (GO:0009744);; Biological Process: response to glucose (GO:0009749);; Biological Process: response to fructose (GO:0009750);;	--	--	--	Dormancy/auxin associated protein	Auxin-repressed 12.5 kDa protein OS=Fragaria ananassa (Strawberry) PE=2 SV=1	predicted protein [Hordeum vulgare subsp. vulgare]
Auxin-induced protein	comp111804_c0	0.29	0.2	0.15	0	0.1	1.8	--	--	Cellular Component: membrane (GO:0016020);; Cellular Component: cytoplasmic membrane-bounded vesicle (GO:0016023);;	--	--	--	EamA-like transporter family	WAT1-related protein At5g07050 GN=At5g07050 OS=Arabidopsis thaliana (Mouse-ear cress) PE=2 SV=1	Auxin-induced protein 5NG4 [Triticum urartu]
Auxin-induced protein	comp129704_c0	2.96	3.26	13.04	1.15	1.4	5.51	--	--	Cellular Component: membrane (GO:0016020);; Cellular Component: cytoplasmic membrane-bounded vesicle (GO:0016023);;	--	--	--	EamA-like transporter family;; Multidrug resistance efflux transporter	WAT1-related protein At4g30420 GN=At4g30420 OS=Arabidopsis thaliana (Mouse-ear cress) PE=3 SV=1	Auxin-induced protein 5NG4 [Aegilops tauschii]
Auxin-induced protein	comp162414_c0	8.36	12.96	16.67	2.7	3.45	6.51	--	--	Cellular Component: membrane (GO:0016020);;	--	--	--	EamA-like transporter family;; Multidrug resistance efflux transporter	WAT1-related protein At1g68170 GN=At1g68170 OS=Arabidopsis thaliana (Mouse-ear cress) PE=3 SV=1	Auxin-induced protein 5NG4 [Triticum urartu]
Auxin-induced protein	comp124092_c0	13.63	12.15	7.23	31.77	26.34	8.15	--	--	Cellular Component: membrane (GO:0016020);;	--	--	--	EamA-like transporter family	WAT1-related protein At5g47470 GN=At5g47470 OS=Arabidopsis thaliana (Mouse-ear cress) PE=3 SV=1	Auxin-induced protein 5NG4 [Triticum urartu]
Auxin-induced protein	comp125646_c0	7.52	10.6	16	1.87	9.61	15.09	--	--	Cellular Component: membrane (GO:0016020);;	--	--	--	EamA-like transporter family	WAT1-related protein At1g44800 GN=At1g44800 OS=Arabidopsis thaliana (Mouse-ear cress) PE=1 SV=1	Auxin-induced protein 5NG4 [Aegilops tauschii]
Auxin-induced protein	comp137018_c0	9.04	4.18	3.33	7.99	12.73	5.99	--	--	Cellular Component: membrane (GO:0016020);;	--	--	--	EamA-like transporter family;; Triose-phosphate Transporter family	WAT1-related protein At1g25270 GN=At1g25270 OS=Arabidopsis thaliana (Mouse-ear cress) PE=2 SV=1	Auxin-induced protein 5NG4 [Triticum urartu]
Auxin-induced protein	comp66606_c0	17.02	12.34	12.67	8	9.22	35.25	[C]	Energy production and conversion	--	--	[C]	Energy production and conversion	Aldo/keto reductase family	Probable aldo-keto reductase 2 OS=Oryza sativa subsp. japonica (Rice) PE=2 SV=2	Auxin-induced protein [Aegilops tauschii]
Auxin-induced protein	comp89743_c1	3.15	4.53	3.19	1.27	2.6	14.12	[C]	Energy production and conversion	Cellular Component: plasma membrane (GO:0005886);; Cellular Component: chloroplast envelope (GO:0009941);; Molecular Function: oxidoreductase activity (GO:0016491);; Biological Process: response to cadmium ion (GO:0046686);; Biological Process: oxidation-reduction process (GO:0055114);;	--	[C]	Energy production and conversion	Aldo/keto reductase family	Probable aldo-keto reductase 3 OS=Oryza sativa subsp. indica (Rice) PE=3 SV=1	Auxin-induced protein [Aegilops tauschii]
Auxin-induced protein	comp5906_c0	1.57	0.8	0.79	0.04	0.04	0.04	--	--	Cellular Component: membrane (GO:0016020);;	--	--	--	EamA-like transporter family	WAT1-related protein At5g64700 GN=At5g64700 OS=Arabidopsis thaliana (Mouse-ear cress) PE=2 SV=1	Auxin-induced protein 5NG4 [Aegilops tauschii]
auxin influx carrier	comp124605_c0	33.39	23.13	46.71	12.87	25.4	24.06	--	--	Biological Process: cell morphogenesis (GO:0000902);; Cellular Component: plasma membrane (GO:0005886);; Biological Process: amino acid transport (GO:0006865);; Biological Process: response to light stimulus (GO:0009416);; Biological Process: response to external stimulus (GO:0009605);; Biological Process: auxin-activated signaling pathway (GO:0009734);; Molecular Function: symporter activity (GO…	K13946|1.02226e-34|bdi:100835087|auxin transporter-like protein 1; K13946 auxin influx carrier (AUX1 LAX family) (A)	[E]	Amino acid transport and metabolism	Transmembrane amino acid transporter protein	Auxin transporter-like protein 1 OS=Oryza sativa subsp. japonica (Rice) PE=2 SV=2	hypothetical protein F775_18243 [Aegilops tauschii]
auxin influx carrier	comp141268_c0	183.53	116.15	263.42	115.39	185.65	198.86	--	--	Cellular Component: plasma membrane (GO:0005886);; Biological Process: amino acid transport (GO:0006865);; Biological Process: response to nematode (GO:0009624);; Biological Process: auxin-activated signaling pathway (GO:0009734);; Molecular Function: symporter activity (GO:0015293);; Cellular Component: integral component of membrane (GO:0016021);; Biological Process: root cap development (GO:00…	K13946|0|bdi:100840134|auxin transporter-like protein 3; K13946 auxin influx carrier (AUX1 LAX family) (A)	[E]	Amino acid transport and metabolism	Transmembrane amino acid transporter protein	Auxin transporter-like protein 3 GN=OSJNBb0016M10.2 OS=Oryza sativa subsp. japonica (Rice) PE=2 SV=1
auxin efflux carrier component	comp140873_c0	259.43	169.28	328.11	206.98	316.19	356.01	--	--	Cellular Component: lytic vacuole (GO:0000323);; Biological Process: response to ethylene (GO:0009723);; Cellular Component: auxin efflux carrier complex (GO:0009921);; Cellular Component: basal plasma membrane (GO:0009925);; Biological Process: positive gravitropism (GO:0009958);; Biological Process: auxin efflux (GO:0010315);; Molecular Function: auxin efflux transmembrane transporter activity …	K13947|0|zma:103627718|auxin efflux carrier component 1; K13947 auxin efflux carrier family (A)	--	--	Membrane transport protein	Auxin efflux carrier component 1 OS=Oryza sativa subsp. japonica (Rice) PE=2 SV=1
auxin efflux carrier component	comp117913_c0	6.49	1.99	1.98	0.8	1.58	1.51	--	--	Cellular Component: lytic vacuole (GO:0000323);; Biological Process: regulation of cell size (GO:0008361);; Biological Process: response to blue light (GO:0009637);; Biological Process: photomorphogenesis (GO:0009640);; Molecular Function: auxin:hydrogen symporter activity (GO:0009672);; Biological Process: response to ethylene (GO:0009723);; Cellular Component: basal plasma membrane (GO:0009925)…	K13947|6.24604e-36|sita:101753110|probable auxin efflux carrier component 2-like; K13947 auxin efflux carrier family (A)	--	--	--	Probable auxin efflux carrier component 2 GN=OSJNBa0051O02.21 OS=Oryza sativa subsp. japonica (Rice) PE=2 SV=1	Putative auxin efflux carrier component 2 [Aegilops tauschii]

## Sheet: C.Histone and Oxalate oxidase
Description	Unigenes	ME3	ME6	ME15	IME3	IME6	IME15	COG_class	COG_class_annotation	GO_annotation	KEGG_annotation	KOG_class	KOG_class_annotation	Pfam_annotation	Swissprot_annotation	nr_annotation
Oxalate oxidase	comp133343_c3	1818.99	2079.64	1521.55	243.12	314.15	1292.84	--	Cellular Component: cell wall (GO:0005618);; Cellular Component: cytoplasm (GO:0005737);; Biological Process: response to stress (GO:0006950);; Molecular Function: manganese ion binding (GO:0030145);; Molecular Function: nutrient reservoir activity (GO:0045735);; Cellular Component: apoplast (GO:0048046);; Molecular Function: oxalate oxidase activity (GO:0050162);; Biological Process: oxidation-r…	--	Cupin;; Cupin domain	Oxalate oxidase 2 (Precursor) OS=Hordeum vulgare (Barley) PE=2 SV=1	Oxalate oxidase 2 [Triticum urartu]	comp135161_c0
Oxalate oxidase	comp126320_c0	340.47	360.8	311.93	40.28	44.25	255.32	--	Cellular Component: cell wall (GO:0005618);; Cellular Component: cytoplasm (GO:0005737);; Biological Process: response to stress (GO:0006950);; Molecular Function: manganese ion binding (GO:0030145);; Molecular Function: nutrient reservoir activity (GO:0045735);; Cellular Component: apoplast (GO:0048046);; Molecular Function: oxalate oxidase activity (GO:0050162);; Biological Process: oxidation-r…	--	Cupin	Oxalate oxidase 2 (Precursor) OS=Hordeum vulgare (Barley) PE=2 SV=1	RecName: Full=Oxalate oxidase 2; AltName: Full=Germin; Flags: Precursor [Hordeum vulgare]	comp134233_c0
Histone-N- H3	comp124225_c0	0.74	1.33	0.86	2.47	1.37	1.33	--	--	K11420|7.85502e-73|bdi:100840833|histone-lysine N-methyltransferase, H3 lysine-9 specific SUVH6-like; K11420 euchromatic histone-lysine N-methyltransferase [EC:2.1.1.43] (A)	--	--	Histone-lysine N-methyltransferase, H3 lysine-9 specific SUVH6 [Aegilops tauschii]
Histone -N-M	comp133217_c0	15.94	6.37	8.2	13.27	18.99	13.55	--	Molecular Function: zinc ion binding (GO:0008270);;	K11380|3.54643e-113|bdi:100830918|lysine-specific demethylase 4B; K11380 NuA3 HAT complex component NTO1 (A)	PHD-zinc-finger like domain;; PHD-like zinc-binding domain;; PHD-finger;; PHD-finger	Histone-lysine N-methyltransferase ATX1 GN=T9H9.17 OS=Arabidopsis thaliana (Mouse-ear cress) PE=1 SV=2	unnamed protein product [Triticum aestivum]
Histone N- H3	comp124967_c0	0.89	0.88	0.71	2.78	0.71	0.93	General function prediction only	Cellular Component: nucleus (GO:0005634);; Cellular Component: chromosome (GO:0005694);; Cellular Component: mitochondrion (GO:0005739);; Molecular Function: zinc ion binding (GO:0008270);; Molecular Function: histone-lysine N-methyltransferase activity (GO:0018024);; Biological Process: histone lysine methylation (GO:0034968);; Molecular Function: histone binding (GO:0042393);;	K11420|0|bdi:100840833|histone-lysine N-methyltransferase, H3 lysine-9 specific SUVH6-like; K11420 euchromatic histone-lysine N-methyltransferase [EC:2.1.1.43] (A)	SAD/SRA domain;; Pre-SET motif;; SET domain	Histone-lysine N-methyltransferase, H3 lysine-9 specific SUVH5 GN=T4C15.17 OS=Arabidopsis thaliana (Mouse-ear cress) PE=1 SV=1	Histone-lysine N-methyltransferase, H3 lysine-9 specific SUVH5 [Triticum urartu]
Histone N- H3	comp137887_c0	0.49	0.74	0.36	3.64	1.53	0.79	General function prediction only	Cellular Component: nucleus (GO:0005634);; Cellular Component: chromosome (GO:0005694);; Molecular Function: zinc ion binding (GO:0008270);; Molecular Function: histone-lysine N-methyltransferase activity (GO:0018024);; Biological Process: histone lysine methylation (GO:0034968);; Molecular Function: histone binding (GO:0042393);;	K11420|0|bdi:100825241|histone-lysine N-methyltransferase, H3 lysine-9 specific SUVH1-like; K11420 euchromatic histone-lysine N-methyltransferase [EC:2.1.1.43] (A)	SAD/SRA domain;; SET domain;; Pre-SET motif	Histone-lysine N-methyltransferase, H3 lysine-9 specific SUVH1 GN=MUG13.20 OS=Arabidopsis thaliana (Mouse-ear cress) PE=2 SV=1	Histone-lysine N-methyltransferase, H3 lysine-9 specific SUVH1 [Aegilops tauschii]
Histone H4	comp85976_c0	0.1	15.58	0.3	0.55	0.21	0.5	Chromatin structure and dynamics	Cellular Component: nucleosome (GO:0000786);; Molecular Function: DNA binding (GO:0003677);; Cellular Component: nucleus (GO:0005634);; Biological Process: nucleosome assembly (GO:0006334);; Biological Process: mycelium development (GO:0043581);; Molecular Function: protein heterodimerization activity (GO:0046982);;	K11254|1.33882e-40|aly:ARALYDRAFT_470793|hypothetical protein; K11254 histone H4 (A)	Core histone H2A/H2B/H3/H4;; TATA box binding protein associated factor (TAF)	Histone H4 OS=Olisthodiscus luteus (Marine phytoflagellate) PE=1 SV=2	histone H4 [Aspergillus oryzae RIB40]
Histone H3	comp141129_c0	12.57	6.95	10.44	12.3	17.1	11	--	Biological Process: DNA replication initiation (GO:0006270);; Biological Process: premeiotic DNA replication (GO:0006279);; Biological Process: DNA methylation (GO:0006306);; Biological Process: cell proliferation (GO:0008283);; Biological Process: gametophyte development (GO:0048229);; Biological Process: histone H3-K9 methylation (GO:0051567);;	K06628|0|bdi:100821976|cell division control protein 45 homolog; K06628 cell division control protein 45 (A)	CDC45-like protein	--	Cell division control 45-like protein [Aegilops tauschii]
Histone H3	comp84315_c0	1.15	1.06	0	0	1.86	0	Chromatin structure and dynamics	Cellular Component: nucleosome (GO:0000786);; Molecular Function: DNA binding (GO:0003677);; Cellular Component: nucleus (GO:0005634);; Biological Process: nucleosome assembly (GO:0006334);; Molecular Function: protein heterodimerization activity (GO:0046982);;	K11253|1.48084e-87|obr:102704769|histone H3-like; K11253 histone H3 (A)	Core histone H2A/H2B/H3/H4	Histone H3.2 OS=Encephalartos altensteinii (Altenstein&apos;s bread tree) PE=1 SV=2	histone 3 [Conocephalum conicum]
Histone H3	comp126126_c0	195.45	41.06	94.6	180.27	179.62	115.68	Chromatin structure and dynamics	Cellular Component: nucleosome (GO:0000786);; Molecular Function: DNA binding (GO:0003677);; Cellular Component: nucleus (GO:0005634);; Biological Process: nucleosome assembly (GO:0006334);; Cellular Component: plastid (GO:0009536);; Molecular Function: protein heterodimerization activity (GO:0046982);;	--	--	Histone H3.2 GN=YAH3 OS=Lilium longiflorum (Trumpet lily) PE=1 SV=3	Histone superfamily protein [Theobroma cacao]
Histone H2B	comp131250_c1	384.79	156.24	227	386.59	327.64	239.06	--	--	--	--	Histone H2B.2 OS=Triticum aestivum (Wheat) PE=1 SV=2	predicted protein [Hordeum vulgare subsp. vulgare]
Histone H2B	comp124142_c0	64.94	64.21	11.88	255.66	167.04	129.46	--	--	--	--	--	Histone H2B type 1-A [Aegilops tauschii]
Histone H1	comp23541_c0	2.36	0.34	0	0	0.18	0	--	Cellular Component: condensed nuclear chromosome (GO:0000794);;	K11275|1.68021e-07|mis:MICPUN_113606|hypothetical protein; K11275 histone H1/5 (A)	linker histone H1 and H5 family	Histone H1-II GN=H1-II OS=Volvox carteri (Green alga) PE=2 SV=3	Similar to Histone H1; acc. no. Q9UV33 [Pyronema omphalodes CBS 100304]
Histone H1	comp131250_c0	763.8	441.36	451.31	833.75	866.33	560.57	--	Cellular Component: nucleosome (GO:0000786);; Molecular Function: DNA binding (GO:0003677);; Cellular Component: nucleus (GO:0005634);; Biological Process: nucleosome assembly (GO:0006334);;	K11275|7.66782e-30|mus:103983809|histone H1-like; K11275 histone H1/5 (A)	linker histone H1 and H5 family	Histone H1 OS=Triticum aestivum (Wheat) PE=2 SV=2	Histone H1 [Aegilops tauschii]
Histone H1	comp121774_c0	40.35	63.61	25.43	69.48	91.76	81.98	--	Cellular Component: nucleosome (GO:0000786);; Molecular Function: DNA binding (GO:0003677);; Cellular Component: nucleus (GO:0005634);; Biological Process: nucleosome assembly (GO:0006334);;	K11275|2.35373e-22|sita:101755942|histone H1-like; K11275 histone H1/5 (A)	linker histone H1 and H5 family	Histone H1 OS=Solanum pennellii (Tomato) PE=2 SV=1	PREDICTED: histone H1-like [Setaria italica]
Histone H deacetylase domain	comp134233_c0	8.67	7.55	4.42	7.72	6.45	10.07	--	Biological Process: maltose metabolic process (GO:0000023);; Molecular Function: histone deacetylase activity (GO:0004407);; Cellular Component: cytosol (GO:0005829);; Biological Process: pentose-phosphate shunt (GO:0006098);; Cellular Component: chloroplast (GO:0009507);; Biological Process: thylakoid membrane organization (GO:0010027);; Biological Process: mRNA modification (GO:0016556);; Biolo…	--	Histone deacetylase domain;; Histone deacetylase domain	Histone deacetylase 14 GN=HDA14 OS=Arabidopsis thaliana (Mouse-ear cress) PE=2 SV=1	predicted protein [Hordeum vulgare subsp. vulgare]
Histone acetyltransferase HAC5	comp135161_c0	6.61	11.76	5.76	31.93	17.82	7.87	--	Molecular Function: transcription cofactor activity (GO:0003712);; Molecular Function: histone acetyltransferase activity (GO:0004402);; Cellular Component: nucleus (GO:0005634);; Biological Process: regulation of transcription, DNA-templated (GO:0006355);; Molecular Function: zinc ion binding (GO:0008270);; Biological Process: histone acetylation (GO:0016573);;	--	BTB/POZ domain;; TAZ zinc finger	BTB/POZ and TAZ domain-containing protein 2 GN=BT2 OS=Arabidopsis thaliana (Mouse-ear cress) PE=1 SV=1	Histone acetyltransferase HAC5 [Aegilops tauschii]
